# Supplementary material for: Single nuclei RNA-seq reveals a medium spiny neuron glutamate excitotoxicity signature prior to the onset of neuronal death in an ovine Huntington’s disease model
Source: Hum Mol Genet. 2024 May 22;33(17):1524–39. doi: 10.1093/hmg/ddae087 (PMC11336116; doi:10.1093/hmg/ddae087)
Supplement: Supplementary_F2_ddae087 [file supplementary_f2_ddae087.xlsx]

## Sheet: Supplementary_F2
Gene Name	Log2 fold change between cluster and all other cells	Percentage of cells expresses the gene in cluster	p-value	FDR Adjusted p-value	Cluster
NELL1	5.839	100	6.888e-170	2.316e-169	Interneurons - Cholinergic
LRMDA	5.44	99.5	0	0	Microglia
ALK	4.94	100	0	0	Interneurons - Cholinergic
NPY	4.835	100	1.347e-267	5.884e-267	Interneurons - Cholinergic
SST	4.816	99.1	9.628e-139	2.875e-138	Interneurons - Cholinergic
SLC1A2	4.663	84.1	0	0	Astrocytes
PCDH15	4.558	99.4	0	0	OPC
FLT1	4.556	59	1.028e-112	2.699e-112	Endothelial Cells
ENSOARG00020010739	4.497	98.6	0	0	Microglia
AKAP12	4.431	56.4	6.55e-64	1.318e-63	Endothelial Cells
INPP5D	4.247	94.1	0	0	Microglia
ITGA1	4.226	74.4	2.854e-158	9.164e-158	Endothelial Cells
TIMP3	4.151	56.4	5.84e-24	8.807e-24	Endothelial Cells
CPNE4	4.127	92.1	1.814e-173	6.175e-173	Other Neurons
RBMS3	4.098	79.5	8.467e-52	1.586e-51	Endothelial Cells
SCG2	4.098	100	1.129e-125	3.159e-125	Interneurons - Cholinergic
CALCR	4.069	68.9	0	0	Microglia
KCNIP4	3.994	95.9	1.604e-201	5.998e-201	MSN (Eccentric)
AFF2	3.973	98.1	7.338e-210	2.809e-209	Interneurons - Cholinergic
GALNTL6	3.949	99.7	0	0	MSN (Eccentric)
APOA1	3.924	61.5	0	0	Endothelial Cells
RGCC	3.91	56.4	4.557e-58	8.864e-58	Endothelial Cells
CEMIP	3.878	25.6	9.3e-37	1.561e-36	Endothelial Cells
THSD4	3.839	99.1	1.127e-231	4.56e-231	Interneurons - Cholinergic
RNF220	3.838	97.3	0	0	Oligodendrocytes
OTOS	3.826	33.3	0	0	Endothelial Cells
KCNB2	3.811	80.9	8.944e-90	2.077e-89	Other Neurons
FOXP2	3.792	99.1	0	0	MSN (Eccentric)
ALK	3.759	77.1	0	0	MSN (Eccentric)
PTPRZ1	3.755	99.6	0	0	OPC
EBF1	3.744	62.8	6.281e-74	1.334e-73	Endothelial Cells
GLI3	3.737	84.8	0	0	Astrocytes
ST6GALNAC5	3.671	99.1	4.107e-126	1.152e-125	Interneurons - Cholinergic
DOCK8	3.643	87.5	0	0	Microglia
VCAN	3.63	98.7	0	0	OPC
ARHGAP24	3.629	90.1	0	0	Microglia
FSTL5	3.619	99.1	3.039e-118	8.187e-118	Interneurons - Cholinergic
PDE1A	3.619	97.4	0	0	Oligodendrocytes
SOX6	3.618	99.1	0	0	OPC
LUZP2	3.611	97.5	0	0	OPC
EPHA3	3.527	96.1	1.467e-296	6.761e-296	Other Neurons
ADARB2	3.515	62.7	0	0	Neuroblasts
KCNIP4	3.5	68.4	2.094e-41	3.65e-41	Other Neurons
MECOM	3.491	43.6	1.56e-100	3.842e-100	Endothelial Cells
CDH13	3.49	97.2	1.055e-126	2.972e-126	Interneurons - Cholinergic
SLC1A3	3.484	93.3	0	0	Astrocytes
TOX3	3.48	70.8	0	0	Neuroblasts
BRINP3	3.468	98.7	0	0	OPC
NXPH1	3.457	75.4	0	0	Interneurons - GABAergic
GABRG3	3.454	100	0	0	MSN (Eccentric)
ENSOARG00020002499	3.447	46.2	9.023e-26	1.385e-25	Endothelial Cells
OPALIN	3.44	90.2	0	0	Oligodendrocytes
NXPH1	3.428	100	4.851e-169	1.625e-168	Interneurons - Cholinergic
NALF1	3.427	100	5.807e-86	1.322e-85	Interneurons - Cholinergic
DOCK2	3.422	85.8	0	0	Microglia
PDE7A	3.412	90.5	0	0	Microglia
GALNTL6	3.406	75	2.8e-78	6.108e-78	Other Neurons
LY75	3.395	71.7	0	0	Microglia
ENSOARG00020023738	3.39	86.7	0	0	Radial Glial Cells
KCTD8	3.388	89.7	1.274e-122	3.516e-122	Interneurons - Cholinergic
UNC5D	3.386	88.8	3.305e-137	9.81e-137	Interneurons - Cholinergic
UTRN	3.381	80.8	2.379e-29	3.766e-29	Endothelial Cells
NOS1	3.379	94.4	0	0	Interneurons - Cholinergic
ENSOARG00020005692	3.375	99.1	3.469e-74	7.381e-74	Interneurons - Cholinergic
SOX6	3.372	100	6.49e-117	1.738e-116	Interneurons - Cholinergic
COLEC12	3.366	38.5	2.497e-75	5.346e-75	Endothelial Cells
PTPRT	3.359	100	7.756e-91	1.812e-90	Interneurons - Cholinergic
ATP1A2	3.359	89.8	0	0	Astrocytes
COL4A1	3.357	56.4	2.438e-51	4.554e-51	Endothelial Cells
BLNK	3.355	71.5	0	0	Microglia
PLP1	3.346	90.3	0	0	Oligodendrocytes
MSRB3	3.335	69	0	0	Microglia
PEX5L	3.326	76.8	0	0	Oligodendrocytes
LRRTM4	3.297	100	2.091e-84	4.728e-84	Interneurons - Cholinergic
RUNX1	3.289	69.9	0	0	Microglia
PDZRN3	3.289	67.7	0	0	Neuroblasts
ENSOARG00020015153	3.253	92.4	0	0	Oligodendrocytes
SLC24A2	3.251	98.6	0	0	Oligodendrocytes
IGFBP7	3.237	71.8	7.08e-55	1.352e-54	Endothelial Cells
GLIS3	3.227	91.5	0	0	Astrocytes
MFHAS1	3.226	43.6	1.531e-12	1.995e-12	Endothelial Cells
EPHA5	3.222	84.9	7.487e-126	2.097e-125	Other Neurons
ENSOARG00020024101	3.221	87.7	0	0	Oligodendrocytes
ENSOARG00020023738	3.22	87.4	0	0	Astrocytes
PLA2R1	3.212	86.4	0	0	Oligodendrocytes
LEF1	3.21	43.6	3.808e-217	1.487e-216	Endothelial Cells
ENSOARG00020019405	3.209	89.7	0	0	Neuroblasts
ENSOARG00020013189	3.208	44.9	4.439e-75	9.49e-75	Endothelial Cells
MEF2C	3.205	76.8	0	0	Microglia
ENSOARG00020020155	3.176	67.6	0	0	Microglia
DACH1	3.17	99.1	7.345e-89	1.697e-88	Interneurons - Cholinergic
ASIC2	3.159	96.7	0	0	Interneurons - GABAergic
ARAP2	3.158	97.3	0	0	Oligodendrocytes
ARHGAP25	3.156	69.1	0	0	Microglia
B2M.1	3.152	50	6.147e-20	8.853e-20	Endothelial Cells
ERG	3.146	43.6	0	0	Endothelial Cells
EPAS1	3.143	56.4	3.017e-72	6.351e-72	Endothelial Cells
PBX3	3.143	98	1.243e-111	3.246e-111	Other Neurons
MOBP	3.139	81.7	0	0	Oligodendrocytes
SMARCA1	3.133	84.3	0	0	Microglia
EPHA3	3.126	54.6	0	0	Neuroblasts
TRPC7	3.106	96.3	1.171e-292	5.36e-292	Interneurons - Cholinergic
ATP10A	3.096	47.4	7.967e-149	2.468e-148	Endothelial Cells
MSRA	3.095	82.5	0	0	Neuroblasts
P3H2	3.094	66.2	0	0	Microglia
SAT1	3.09	59	4.976e-52	9.333e-52	Endothelial Cells
NRCAM	3.089	98.2	0	0	OPC
PDGFRA	3.087	88.1	0	0	OPC
PTPRK	3.083	98	0	0	Oligodendrocytes
CALD1	3.079	66.7	4.485e-22	6.624e-22	Endothelial Cells
ENSOARG00020005271	3.069	72.3	0	0	Neuroblasts
SYN3	3.062	51.3	7.309e-09	8.851e-09	Endothelial Cells
TRPM3	3.06	91.7	0	0	Astrocytes
CLEC3B	3.059	46.2	0	0	Endothelial Cells
ENSOARG00020009344	3.049	91.7	0	0	Microglia
GRIK1	3.048	85.7	0	0	Astrocytes
IL18	3.046	63.3	0	0	Microglia
PTPRG	3.043	92.3	3.578e-43	6.33e-43	Endothelial Cells
ASTN2	3.041	98.6	0	0	OPC
PLXDC2	3.04	57.7	2.558e-17	3.566e-17	Endothelial Cells
FLI1	3.04	66.4	0	0	Microglia
KLF2	3.013	41	5.026e-167	1.671e-166	Endothelial Cells
DTHD1	3.009	47.6	0	0	Radial Glial Cells
ENSOARG00020012044	3.003	60.7	0	0	Microglia
LAMA2	2.997	84.5	0	0	Oligodendrocytes
NXPH1	2.985	92.6	0	0	OPC
SLC7A11	2.983	72.7	0	0	Astrocytes
PAM	2.981	100	2.632e-82	5.876e-82	Interneurons - Cholinergic
CLSTN2	2.971	93.4	0	0	MSN (Eccentric)
ST3GAL6	2.963	74.4	0	0	Microglia
GFAP	2.963	72	0	0	Astrocytes
KCNH7	2.956	93.9	1.257e-249	5.292e-249	Radial Glial Cells
KLHL6	2.956	63.1	0	0	Microglia
ID1	2.944	38.5	6.44e-94	1.532e-93	Endothelial Cells
LHFPL3	2.938	99.9	0	0	OPC
PECAM1	2.924	41	2.737e-217	1.07e-216	Endothelial Cells
FBXL7	2.923	60.3	3.091e-36	5.169e-36	Endothelial Cells
SLC4A7	2.923	90.6	0	0	Microglia
CCDC152	2.917	62.4	0	0	Oligodendrocytes
ENSOARG00020008355	2.913	35.9	1.724e-279	7.703e-279	Endothelial Cells
ASIC2	2.912	99.7	3.765e-220	1.483e-219	MSN (Eccentric)
KCNC2	2.905	98.1	1.842e-171	6.236e-171	Interneurons - Cholinergic
ENSOARG00020003418	2.903	97.2	2.889e-206	1.095e-205	Interneurons - Cholinergic
IPCEF1	2.902	64.5	0	0	Microglia
LGI1	2.901	87.8	0	0	Astrocytes
MS4A5	2.9	53.1	0	0	Microglia
TRPC3	2.897	39.7	2.907e-58	5.663e-58	Endothelial Cells
IFNGR1	2.896	72.1	0	0	Microglia
NOSTRIN	2.892	55.1	0	0	Endothelial Cells
NRXN3	2.89	87.4	0	0	Neuroblasts
B4GALT6	2.888	63.4	0	0	Microglia
DSCAM	2.886	94.3	0	0	Neuroblasts
KCNJ3	2.873	90.1	1.352e-163	4.425e-163	Other Neurons
ENSOARG00020017551	2.872	68.5	0	0	Microglia
TNR	2.868	83.3	0	0	OPC
NOVA1	2.868	99.6	0	0	OPC
PLEKHH1	2.866	78.6	0	0	Oligodendrocytes
SLC35F1	2.863	96.1	0	0	OPC
FYB1	2.859	57.7	0	0	Microglia
ENSOARG00020008928	2.859	93.4	0	0	Neuroblasts
ABCG2	2.858	52.6	3.073e-20	4.446e-20	Endothelial Cells
RBPMS	2.858	38.5	1.954e-118	5.269e-118	Endothelial Cells
CCND3	2.858	69.7	0	0	Microglia
MOG	2.849	78.9	0	0	Oligodendrocytes
ENSOARG00020009972	2.845	85.9	0	0	Astrocytes
MOXD1	2.844	96.3	8.933e-247	3.74e-246	Interneurons - Cholinergic
PEAK1	2.84	82	0	0	Microglia
PDZRN4	2.84	85	0	0	Astrocytes
LRRTM4	2.84	97.8	0	0	Interneurons - GABAergic
COL11A1	2.83	86.4	0	0	OPC
CACNB4	2.828	99.1	1.296e-81	2.883e-81	Interneurons - Cholinergic
GABRG3	2.828	92.3	0	0	Interneurons - GABAergic
NWD2	2.82	55.7	0	0	Radial Glial Cells
EGFR	2.818	81.3	3.182e-240	1.316e-239	Radial Glial Cells
LRIG1	2.813	84.9	0	0	Astrocytes
GALNTL6	2.812	97.2	1.899e-102	4.731e-102	Interneurons - Cholinergic
SLC5A11	2.81	73.1	0	0	Oligodendrocytes
ENSOARG00020009390	2.799	82	0	0	Microglia
UST	2.797	93.9	0	0	OPC
NIBAN1	2.797	48.6	0	0	Microglia
ENSOARG00020007506	2.786	35.9	1.13e-75	2.425e-75	Endothelial Cells
PTPRM	2.78	99.1	4.75e-78	1.035e-77	Interneurons - Cholinergic
MERTK	2.779	68.1	0	0	Microglia
ANLN	2.776	73.5	0	0	Oligodendrocytes
ENSOARG00020003418	2.774	74.3	2.146e-161	6.971e-161	Other Neurons
EPHA6	2.772	99.7	6.739e-232	2.73e-231	MSN (Eccentric)
MEIS2	2.767	94.9	0	0	Neuroblasts
DLGAP1	2.762	96	0	0	Interneurons - GABAergic
DLC1	2.761	59	3.632e-07	4.216e-07	Endothelial Cells
INPP4B	2.759	41	3.677e-07	4.267e-07	Endothelial Cells
CLSTN2	2.759	78.5	9.227e-116	2.459e-115	Interneurons - Cholinergic
NRXN1	2.743	99.6	0	0	OPC
PTPRO	2.742	88.2	2.256e-154	7.127e-154	Other Neurons
PPM1H	2.741	76.7	0	0	Microglia
ROBO2	2.739	99.9	0	0	MSN (D1)
CMIP	2.734	76.8	0	0	Microglia
HS3ST4	2.733	83.8	0	0	MSN (D2)
CNTNAP5	2.732	94.7	0	0	Interneurons - GABAergic
KHDRBS3	2.729	81.7	0	0	OPC
C3	2.72	59.1	0	0	Microglia
APOE	2.719	85.7	0	0	Astrocytes
DOCK10	2.702	97.8	0	0	Oligodendrocytes
ENSOARG00020005799	2.699	95.3	2.397e-179	8.332e-179	Interneurons - Cholinergic
ENSOARG00020013102	2.695	94.8	0	0	Oligodendrocytes
ENSOARG00020023804	2.694	90.9	0	0	OPC
TPD52L1	2.693	99.1	2.512e-110	6.52e-110	Interneurons - Cholinergic
GRM8	2.692	97.8	0	0	Oligodendrocytes
MCTP1	2.685	99.9	0	0	MSN (D1)
CTSS	2.684	60.7	0	0	Microglia
ENSOARG00020020917	2.684	92.4	0	0	Astrocytes
FAM107B	2.682	75.5	0	0	Oligodendrocytes
CDK14	2.674	86.8	1.555e-70	3.25e-70	Other Neurons
TOX3	2.67	96.3	6.327e-140	1.898e-139	Interneurons - Cholinergic
IKZF1	2.668	54.4	0	0	Microglia
FAM184A	2.667	90.8	6.728e-94	1.6e-93	Other Neurons
CD36	2.665	52.9	0	0	Microglia
BCO2	2.662	50.4	0	0	Microglia
SLC44A5	2.662	88.1	0	0	Interneurons - GABAergic
GRIK2	2.66	98.9	7.028e-227	2.808e-226	Radial Glial Cells
COL25A1	2.657	88.8	3.466e-119	9.386e-119	Interneurons - Cholinergic
GRIN2A	2.657	98.1	2.638e-126	7.407e-126	Interneurons - Cholinergic
SEMA5A	2.657	83.5	0	0	OPC
SYNE2	2.656	53.8	3.825e-34	6.29e-34	Endothelial Cells
VSIG4	2.656	52.3	0	0	Microglia
CLCN5	2.653	74.6	0	0	Microglia
GPC6	2.652	87.1	6.494e-236	2.66e-235	Interneurons - GABAergic
NRG3	2.652	98.3	0	0	Interneurons - GABAergic
ITGA6	2.65	37.2	5.498e-18	7.737e-18	Endothelial Cells
SLA	2.649	55.5	0	0	Microglia
RBMS3	2.646	99.1	8.479e-111	2.206e-110	Interneurons - Cholinergic
GHR	2.645	52.7	0	0	Oligodendrocytes
ARHGAP15	2.645	46.5	0	0	Microglia
ENSOARG00020023494	2.64	66.1	0	0	Radial Glial Cells
LAMA2	2.637	48.7	0.007941	0.007974	Endothelial Cells
ACTG1	2.636	60.3	1.452e-11	1.861e-11	Endothelial Cells
XYLT1	2.636	84.9	0	0	OPC
CHODL	2.635	96.3	0	0	Interneurons - Cholinergic
FSHR	2.63	98.7	0	0	MSN (D1)
NOL4	2.63	84.5	0	0	Neuroblasts
PTPRG	2.627	97.4	0	0	OPC
RCSD1	2.627	53.4	0	0	Microglia
GPM6A	2.627	97.3	0	0	Astrocytes
TENM2	2.621	100	0	0	MSN (D1)
LRCH1	2.621	74.6	0	0	Microglia
ARHGAP42	2.616	90	0	0	OPC
EPS8	2.615	34.6	1.875e-10	2.349e-10	Endothelial Cells
PDE4D	2.614	96.3	0	0	Microglia
PIK3R5	2.614	55.1	0	0	Microglia
DSCAM	2.613	99.4	0	0	OPC
RUNX1T1	2.61	83.3	9.783e-267	4.269e-266	Neuroblasts
RGS10	2.608	56.7	0	0	Microglia
KCNJ3	2.608	99.1	0	0	MSN (Eccentric)
SETBP1	2.606	90.3	2.23e-213	8.627e-213	Radial Glial Cells
KCNC2	2.606	83.1	0	0	Interneurons - GABAergic
GPC5	2.604	98.1	0	0	Astrocytes
UGT8	2.602	79.5	0	0	Oligodendrocytes
GPCPD1	2.599	61.5	1.444e-13	1.912e-13	Endothelial Cells
CPED1	2.598	55.8	0	0	Microglia
MED12L	2.594	76.9	0	0	Microglia
CSF1R	2.587	53.8	0	0	Microglia
OPRM1	2.583	65	0	0	Microglia
PLPP4	2.58	75.9	0	0	OPC
ENSOARG00020024987	2.58	97.5	0	0	OPC
LRRTM4	2.577	99.1	0	0	OPC
CACHD1	2.577	81.4	0	0	Astrocytes
NDST4	2.577	30.8	0	0	Neuroblasts
TSHZ2	2.576	30.8	1.079e-15	1.472e-15	Endothelial Cells
CDH23	2.576	53.5	0	0	Microglia
FKBP5	2.569	72.3	0	0	Microglia
MEF2A	2.565	81.5	0	0	Microglia
NTNG1	2.564	95.6	0	0	MSN (Eccentric)
CDK14	2.562	78.2	0	0	Neuroblasts
GALNTL6	2.561	85.8	2.711e-300	1.257e-299	Interneurons - GABAergic
ENSOARG00020009960	2.561	85.1	0	0	Interneurons - GABAergic
PDE3A	2.559	72.9	1.206e-121	3.31e-121	Interneurons - Cholinergic
BIN2	2.554	52.7	0	0	Microglia
UNC5D	2.547	58	3.402e-138	1.014e-137	MSN (Eccentric)
BMP6	2.544	37.2	3.022e-09	3.695e-09	Endothelial Cells
PPM1E	2.544	91.4	2.005e-99	4.914e-99	Other Neurons
NRG1	2.543	95	0	0	MSN (D2)
CPED1	2.541	34.6	1.593e-11	2.04e-11	Endothelial Cells
ENSOARG00020019009	2.541	79	0	0	Oligodendrocytes
VSIR	2.541	54.6	0	0	Microglia
ENSOARG00020012937	2.537	65.1	0	0	Microglia
CORT	2.536	82.2	0	0	Interneurons - Cholinergic
SLC35F3	2.531	100	0	0	MSN (D1)
BCL11A	2.523	56.7	7.243e-251	3.057e-250	Neuroblasts
NEB	2.523	59.2	0	0	Microglia
PTPRM	2.519	78.2	6.038e-31	9.67e-31	Endothelial Cells
WWTR1	2.511	38.5	6.295e-78	1.37e-77	Endothelial Cells
TACR1	2.509	97.2	0	0	Interneurons - Cholinergic
TMEFF2	2.508	91.8	0	0	Oligodendrocytes
SLIT1	2.508	51	0	0	Neuroblasts
RYR2	2.507	100	0	0	MSN (D1)
FSHR	2.506	88.9	0	0	MSN (D2)
CCNJL	2.505	51.2	0	0	Microglia
ENSOARG00020018633	2.504	96.8	0	0	Oligodendrocytes
RYR2	2.504	93.3	0	0	MSN (D2)
NRG1	2.499	100	0	0	MSN (D1)
GRIA4	2.496	96.9	7.089e-260	3.054e-259	Interneurons - GABAergic
RELN	2.496	97.4	0	0	MSN (D1)
SPARCL1	2.495	91.6	0	0	Astrocytes
SLIT3	2.492	91	0	0	MSN (D2)
EML6	2.492	95.4	0	0	Interneurons - GABAergic
CDON	2.491	64.3	3.216e-141	9.702e-141	Radial Glial Cells
LCP2	2.489	51.6	0	0	Microglia
TMC7	2.484	66.1	0	0	Oligodendrocytes
COL4A2	2.483	39.7	1.756e-17	2.454e-17	Endothelial Cells
MAGI2	2.481	99	0	0	Oligodendrocytes
ARHGAP22	2.481	53.4	0	0	Microglia
COL12A1	2.479	25.6	6.221e-84	1.403e-83	Endothelial Cells
TSPAN5	2.478	65.4	2.155e-09	2.643e-09	Endothelial Cells
KCNH7	2.475	85.4	0	0	Neuroblasts
SLIT3	2.469	100	0	0	MSN (D1)
ENSOARG00020024633	2.462	34.6	5.653e-128	1.604e-127	Endothelial Cells
ENSOARG00020022125	2.46	92.5	1.739e-104	4.381e-104	Interneurons - Cholinergic
IL1RAPL2	2.46	60.5	0	0	Oligodendrocytes
DYNC1I1	2.455	98	6.492e-93	1.535e-92	Other Neurons
DIAPH3	2.454	33.3	4.796e-87	1.098e-86	Radial Glial Cells
SGCZ	2.452	81.6	2.971e-54	5.653e-54	Other Neurons
ROBO1	2.452	99.1	7.982e-62	1.585e-61	Interneurons - Cholinergic
RYR3	2.452	100	0	0	MSN (D1)
VAV3	2.45	86.7	0	0	Microglia
BCL11A	2.448	98.1	1.827e-118	4.929e-118	Interneurons - Cholinergic
TCF7L1	2.448	69.4	0	0	Astrocytes
IGFBP7	2.444	71.4	0	0	Astrocytes
TENM2	2.443	93.7	0	0	MSN (D2)
S1PR1	2.442	41	7.045e-76	1.515e-75	Endothelial Cells
ENSOARG00020019580	2.441	92.5	0	0	OPC
PHACTR1	2.438	100	0	0	MSN (D1)
WDFY4	2.438	51.7	0	0	Microglia
SOX5	2.437	94.2	2.673e-280	1.197e-279	Radial Glial Cells
DCLK1	2.435	99.3	5.305e-113	1.395e-112	Other Neurons
SLC44A5	2.43	98.1	8.332e-123	2.301e-122	Interneurons - Cholinergic
PBX3	2.426	57.5	1.748e-128	4.974e-128	Neuroblasts
HIP1	2.419	73.1	7.398e-26	1.136e-25	Endothelial Cells
TMEM196	2.418	80.6	0	0	OPC
EPHA3	2.417	93.5	5.937e-183	2.086e-182	Interneurons - Cholinergic
ENSOARG00020009753	2.417	84.5	0	0	Astrocytes
SLC7A1	2.416	25.6	3.135e-06	3.545e-06	Endothelial Cells
KCNH5	2.415	71.1	7.745e-97	1.872e-96	Other Neurons
RASAL2	2.414	87.9	0	0	Microglia
CDH18	2.414	98.7	0	0	MSN (Eccentric)
LRRK1	2.41	57.5	0	0	Microglia
MCTP1	2.409	91.5	0	0	MSN (D2)
PTPRO	2.406	97.8	0	0	MSN (Eccentric)
TSPAN7	2.402	75.1	0	0	Microglia
SFXN5	2.402	65	0	0	Astrocytes
MYO10	2.401	65.4	0	0	Radial Glial Cells
VCL	2.399	43.6	6.706e-18	9.426e-18	Endothelial Cells
ITIH5	2.399	35.9	2.615e-101	6.469e-101	Endothelial Cells
KANK1	2.398	85.1	0	0	OPC
RYR3	2.397	93	0	0	MSN (D2)
ARHGEF28	2.397	76	0	0	Astrocytes
ANO6	2.396	56.4	8.117e-22	1.195e-21	Endothelial Cells
TOX	2.389	89.7	8.795e-95	2.102e-94	Interneurons - Cholinergic
DGKG	2.388	95.3	6.239e-110	1.615e-109	Interneurons - Cholinergic
ULK2	2.386	71.2	0	0	Microglia
ThymB4X	2.385	70.5	1.277e-10	1.606e-10	Endothelial Cells
ENPP2	2.385	90.4	0	0	Oligodendrocytes
GRIN2A	2.385	98.4	0	0	MSN (Eccentric)
ALK	2.379	75.2	0	0	Interneurons - GABAergic
ZNF385B	2.376	89.6	0	0	MSN (D2)
ENSOARG00020011529	2.373	45.2	0	0	Microglia
SDK1	2.37	60.7	1.314e-195	4.828e-195	Radial Glial Cells
TMEM26	2.369	55.7	0	0	Oligodendrocytes
B2M	2.368	39.7	6.938e-24	1.045e-23	Endothelial Cells
ITGA9	2.368	76.8	0	0	OPC
NELL1	2.368	75.4	0	0	Interneurons - GABAergic
CLIC4	2.366	78.2	2.892e-22	4.284e-22	Endothelial Cells
PDE10A	2.365	100	0	0	MSN (D1)
IGSF21	2.362	91.6	6.466e-109	1.666e-108	Interneurons - Cholinergic
CYYR1	2.361	28.2	7.684e-24	1.157e-23	Endothelial Cells
DCLK2	2.359	74.5	1.629e-239	6.726e-239	Neuroblasts
ROBO2	2.359	95.3	0	0	MSN (D2)
PCDH7	2.357	99	0	0	OPC
STK39	2.355	76.3	2.109e-200	7.854e-200	Neuroblasts
RORB	2.354	67.3	0	0	Astrocytes
NREP	2.352	56.7	4.718e-208	1.797e-207	Neuroblasts
CNTN5	2.348	86.4	0	0	MSN (D2)
ASIC2	2.346	100	1.029e-73	2.183e-73	Interneurons - Cholinergic
CLMN	2.341	59.4	0	0	Oligodendrocytes
ATP1A2	2.338	44.9	1.528e-13	2.022e-13	Endothelial Cells
PITPNC1	2.332	86.1	0	0	Astrocytes
ZNF704	2.331	77	2.173e-214	8.425e-214	Neuroblasts
GRIP1	2.329	93.6	2.545e-293	1.167e-292	Interneurons - GABAergic
NRG1	2.328	100	1.526e-195	5.601e-195	MSN (Eccentric)
PRKCH	2.327	42.3	2.66e-08	3.185e-08	Endothelial Cells
TNIK	2.327	96.7	0	0	Astrocytes
KCNB2	2.325	100	1.905e-95	4.568e-95	Interneurons - Cholinergic
GRIN2B	2.321	100	4.376e-83	9.824e-83	Interneurons - Cholinergic
ENSOARG00020021846	2.32	65.3	0	0	Microglia
FRMD5	2.316	93	0	0	Oligodendrocytes
SSH2	2.316	87.5	0	0	Microglia
PHACTR1	2.313	97.1	0	0	MSN (D2)
LRRC7	2.31	95.1	0	0	MSN (D2)
ADARB2	2.309	86.8	1.439e-132	4.18e-132	Other Neurons
KAZN	2.308	99.9	0	0	OPC
SGCZ	2.308	89.9	0	0	MSN (D2)
PBX3	2.305	100	2.755e-250	1.161e-249	MSN (Eccentric)
TBC1D12	2.305	87.2	0	0	Oligodendrocytes
EPHA5	2.301	100	1.95e-115	5.191e-115	Interneurons - Cholinergic
FAT3	2.3	99.1	1.18e-71	2.478e-71	Interneurons - Cholinergic
PTPRJ	2.3	67.9	0	0	Microglia
CREB5	2.299	67.2	0	0	Oligodendrocytes
ARHGAP20	2.299	75.3	0	0	Microglia
KCNH1	2.297	98.1	1.703e-102	4.244e-102	Interneurons - Cholinergic
NALF1	2.297	98.4	0	0	OPC
CACNA2D3	2.297	100	0	0	MSN (D1)
GAB1	2.295	84.6	0	0	Oligodendrocytes
ZNF536	2.293	72.6	0	0	Oligodendrocytes
COL25A1	2.293	83.6	0	0	Interneurons - GABAergic
LDB2	2.292	87.9	0	0	MSN (D2)
SLC8A1	2.29	91.5	0	0	Microglia
CHST11	2.287	85.2	0	0	OPC
BMPER	2.287	73.6	0	0	OPC
TSHZ2	2.286	90.7	2.786e-235	1.14e-234	Interneurons - Cholinergic
BMPR1B	2.286	84.1	0	0	Astrocytes
CACNA2D3	2.284	89.7	0	0	MSN (D2)
TRMT9B	2.283	65.9	0	0	Astrocytes
RGS20	2.279	45	0	0	Microglia
KCNAB1	2.278	88	0	0	MSN (D2)
GRIN3A	2.278	95.3	0	0	Interneurons - Cholinergic
KCNIP4	2.276	49.8	1.905e-31	3.064e-31	Interneurons - GABAergic
ADAMTS9	2.276	67.1	0	0	OPC
SRGAP1	2.276	76.3	0	0	Microglia
RASSF3	2.275	45.7	0	0	Microglia
RGS6	2.268	97.8	0	0	MSN (D1)
RBMS2	2.265	39.7	3.433e-31	5.507e-31	Endothelial Cells
RBPJ	2.264	88.7	0	0	Microglia
SOX5	2.264	91.8	0	0	Astrocytes
TBXAS1	2.258	41.8	0	0	Microglia
ANO3	2.257	90.1	0	0	MSN (D2)
MEIS2	2.256	81.6	1.525e-52	2.87e-52	Other Neurons
PDE10A	2.255	92.5	0	0	MSN (D2)
DCX	2.254	52.6	3.825e-162	1.246e-161	Neuroblasts
SLC4A10	2.253	94.1	9.582e-96	2.303e-95	Other Neurons
DCLK1	2.253	99.7	6.483e-233	2.632e-232	MSN (Eccentric)
SEZ6L	2.252	78.4	0	0	OPC
TXN	2.251	59	3.393e-09	4.144e-09	Endothelial Cells
GRIN2A	2.25	83.3	0	0	Interneurons - GABAergic
GRM1	2.249	93.7	0	0	OPC
SH3GL3	2.248	86.1	0	0	Oligodendrocytes
GPR137C	2.247	58.7	1.991e-187	7.105e-187	Neuroblasts
PLEKHG1	2.245	64.3	0	0	Oligodendrocytes
DPP10	2.244	100	2.166e-65	4.391e-65	Interneurons - Cholinergic
CARMIL1	2.244	85.5	0	0	Astrocytes
CGNL1	2.243	33.3	1.428e-121	3.917e-121	Endothelial Cells
ZNF521	2.242	72.8	1.793e-135	5.274e-135	Radial Glial Cells
MT2	2.241	58.4	0	0	Astrocytes
VIM	2.239	30.8	7.584e-50	1.404e-49	Endothelial Cells
KCTD16	2.239	89.5	0	0	MSN (D2)
SUGCT	2.237	84.8	0	0	Oligodendrocytes
OGFRL1	2.237	52	0	0	Microglia
VAT1L	2.235	95.3	2.237e-129	6.397e-129	Interneurons - Cholinergic
ETV6	2.234	72	0	0	Microglia
MT2	2.233	26.9	1.959e-07	2.292e-07	Endothelial Cells
SCARB1	2.232	50	0	0	Microglia
ASAH1	2.232	62.6	0	0	Microglia
KCNMA1	2.231	98.4	0	0	OPC
TMEM132C	2.23	69.7	0	0	OPC
ZNF385B	2.23	99.9	0	0	MSN (D1)
SEL1L3	2.229	45.3	1.657e-201	6.196e-201	Neuroblasts
LRRC7	2.229	100	0	0	MSN (D1)
ZNF385D	2.228	100	0	0	MSN (D1)
RNF144B	2.227	28.2	6.572e-08	7.786e-08	Endothelial Cells
TIAM2	2.223	54.1	7.018e-162	2.284e-161	Neuroblasts
SOX5	2.223	73.5	2.331e-265	1.015e-264	Neuroblasts
GALNT1	2.223	77.9	0	0	Microglia
GRIK1	2.222	89.9	0	0	OPC
ANO3	2.222	99.8	0	0	MSN (D1)
RORA	2.222	97.1	0	0	Astrocytes
HDAC9	2.216	63.5	0	0	Microglia
PLPP3	2.215	73.6	0	0	Astrocytes
GPC6	2.214	97.8	0	0	OPC
NFATC2	2.212	55.2	0	0	Microglia
KCND2	2.211	96.1	0	0	MSN (D2)
SLC35F3	2.211	90.3	0	0	MSN (D2)
KCNJ6	2.21	67.8	1.314e-189	4.721e-189	Other Neurons
KCND2	2.21	100	0	0	MSN (D1)
FGF13	2.209	63.3	7.26e-158	2.326e-157	Neuroblasts
ENSOARG00020001805	2.209	89.3	0	0	MSN (D2)
MSI2	2.208	92.7	0	0	Astrocytes
HDAC9	2.205	85.5	0	0	Astrocytes
TMEM163	2.204	56.6	1.755e-137	5.213e-137	Radial Glial Cells
HECW1	2.201	98.1	2.67e-105	6.755e-105	Interneurons - Cholinergic
ENSOARG00020025770	2.201	43.5	0	0	Microglia
DPYSL2	2.198	91.8	0	0	Oligodendrocytes
DPP10	2.196	99.3	3.793e-73	8.027e-73	Other Neurons
IL13RA1	2.185	44.1	0	0	Microglia
SLC16A12	2.182	30.8	8.32e-83	1.864e-82	Endothelial Cells
EDIL3	2.18	82.6	0	0	Oligodendrocytes
CNTN4	2.18	87.8	0	0	MSN (D2)
TGFBR2	2.18	44.3	0	0	Microglia
GRIA4	2.178	99.5	0	0	OPC
ABR	2.178	63.4	0	0	Microglia
ROBO1	2.176	97.2	3.55e-232	1.439e-231	Interneurons - GABAergic
DSCAM	2.175	95.4	2.477e-71	5.194e-71	Other Neurons
SAMD4A	2.175	70	0	0	Microglia
PREX1	2.174	61	0	0	Microglia
PTPRO	2.173	47.5	1.148e-199	4.267e-199	Neuroblasts
CHSY3	2.171	99.7	0	0	MSN (D1)
TF	2.17	75.4	0	0	Oligodendrocytes
ZFHX3	2.17	55.4	0	0	Microglia
ITGAM	2.167	39.4	0	0	Microglia
TTC28	2.166	94	0	0	Astrocytes
DPP6	2.164	100	2.653e-65	5.377e-65	Interneurons - Cholinergic
KCTD16	2.164	99.9	0	0	MSN (D1)
FRMD3	2.162	77	4.565e-137	1.354e-136	Other Neurons
TOX	2.161	68.5	3.988e-201	1.489e-200	Radial Glial Cells
DLGAP2	2.161	99.9	0	0	MSN (D1)
CABLES1	2.16	83.4	0	0	OPC
GABRG3	2.159	72.4	8.032e-77	1.736e-76	Other Neurons
ADARB2	2.159	98.1	0	0	MSN (Eccentric)
PRKG1	2.158	82.9	5.775e-44	1.027e-43	Other Neurons
GALNT13	2.158	98.7	2.903e-86	6.624e-86	Other Neurons
ANO4	2.158	89.9	0	0	Oligodendrocytes
GRIN2B	2.158	90.4	0	0	MSN (D2)
DNAJC6	2.15	89.8	0	0	Oligodendrocytes
TENM1	2.148	98.4	3.997e-230	1.612e-229	MSN (Eccentric)
PLOD2	2.148	73.6	0	0	OPC
LRP1B	2.147	97.2	0	0	OPC
SVIL	2.144	37.2	2.754e-34	4.537e-34	Endothelial Cells
METAP1D	2.144	47.3	9.057e-101	2.235e-100	Neuroblasts
ERC2	2.143	91.5	0	0	MSN (D2)
PDE3B	2.143	51.7	0	0	Radial Glial Cells
SYN3	2.141	53.2	1.32e-100	3.253e-100	Neuroblasts
ROBO1	2.14	98.7	5.394e-59	1.054e-58	Other Neurons
MCC	2.138	60.8	0	0	Microglia
ATRNL1	2.137	55.1	5.885e-06	6.596e-06	Endothelial Cells
GRM1	2.137	98.1	4.511e-69	9.348e-69	Interneurons - Cholinergic
ERC2	2.137	100	0	0	MSN (D1)
ENSOARG00020011802	2.137	39.8	0	0	Microglia
ENSOARG00020022125	2.136	49.2	5.292e-171	1.788e-170	Neuroblasts
ARHGAP23	2.136	63.4	0	0	Oligodendrocytes
NFIB	2.132	91.3	0	0	Neuroblasts
KCTD12	2.131	46.3	0	0	Microglia
MAML3	2.131	80.9	0	0	Microglia
TPT1	2.129	35.9	8.631e-06	9.614e-06	Endothelial Cells
MPPED2	2.129	68.9	1.499e-203	5.633e-203	Neuroblasts
NALF1	2.127	100	2.116e-192	7.679e-192	MSN (Eccentric)
SYN2	2.126	96.7	1.934e-89	4.483e-89	Other Neurons
KCNIP1	2.126	54.5	3.258e-164	1.069e-163	Neuroblasts
ANKS1A	2.125	61.9	0	0	Microglia
ROBO1	2.124	100	9.588e-153	3.011e-152	MSN (Eccentric)
CACNA1E	2.123	89.8	0	0	MSN (D2)
PRDM16	2.123	61.6	0	0	Astrocytes
GPC5	2.122	98	0	0	Microglia
RBMS3	2.12	86.9	0	0	Interneurons - GABAergic
RARB	2.117	95.3	9.667e-79	2.114e-78	Interneurons - Cholinergic
CRABP1	2.116	64	0	0	Interneurons - GABAergic
DACH1	2.114	71.9	3.98e-110	1.031e-109	Radial Glial Cells
NAV2	2.112	90.1	0	0	OPC
BCL2	2.112	43.2	0	0	Microglia
ARL5A	2.111	47.1	0	0	Microglia
HS3ST4	2.11	93.5	2.955e-99	7.237e-99	Interneurons - Cholinergic
FAM107A	2.109	65.6	0	0	Astrocytes
DPP10	2.107	97.2	1.725e-199	6.412e-199	Interneurons - GABAergic
GARNL3	2.107	64.7	0	0	Oligodendrocytes
GRIN2B	2.104	100	0	0	MSN (D1)
STK26	2.103	38.9	0	0	Microglia
LDB2	2.102	69.2	3.463e-21	5.068e-21	Endothelial Cells
NKAIN2	2.098	98.9	0	0	Oligodendrocytes
BCL11A	2.095	77.6	1.353e-88	3.121e-88	Other Neurons
ADCY2	2.094	80.9	2.355e-99	5.768e-99	Other Neurons
QKI	2.094	98.7	0	0	Oligodendrocytes
HIPK2	2.092	81.9	0	0	Oligodendrocytes
DLGAP2	2.091	89	0	0	MSN (D2)
ENSOARG00020012497	2.089	39.6	0	0	Microglia
GRIA4	2.088	100	1.588e-67	3.261e-67	Interneurons - Cholinergic
ENSOARG00020009972	2.088	68.1	8.809e-300	4.082e-299	Radial Glial Cells
CALN1	2.088	99.7	0	0	MSN (D1)
ZNF462	2.087	95.5	0	0	OPC
PTPRM	2.086	88.2	1.631e-65	3.31e-65	Other Neurons
KCNAB1	2.084	99.4	0	0	MSN (D1)
ENSOARG00020019542	2.082	97.2	1.644e-67	3.376e-67	Interneurons - Cholinergic
PTPRD	2.081	97.1	0	0	Oligodendrocytes
RNF180	2.08	64.9	8.238e-94	1.957e-93	Radial Glial Cells
ENSOARG00020013553	2.079	32.1	2.697e-109	6.961e-109	Endothelial Cells
TAFA1	2.078	55.5	0	0	OPC
CACNA1E	2.077	99.9	0	0	MSN (D1)
AQP4	2.073	57.9	0	0	Astrocytes
ADCY2	2.068	78.9	0	0	OPC
MSI2	2.067	88.5	3.182e-153	1.001e-152	Radial Glial Cells
DGKI	2.067	89.9	0	0	MSN (D2)
ENSOARG00020017458	2.066	94.4	1.716e-176	5.909e-176	Interneurons - Cholinergic
NCKAP1L	2.066	41	0	0	Microglia
ENSOARG00020001805	2.064	99.7	0	0	MSN (D1)
PAMR1	2.064	57	0	0	Astrocytes
ZEB1	2.063	93.1	0	0	OPC
SDK2	2.062	38.2	1.344e-192	4.882e-192	Neuroblasts
HS6ST2	2.056	97.5	1.368e-267	5.977e-267	MSN (Eccentric)
LUZP2	2.055	90.7	1.012e-74	2.159e-74	Interneurons - Cholinergic
SNX18	2.055	55.1	0	0	Microglia
DPP6	2.054	99	0	0	OPC
BNC2	2.054	36.3	0	0	Microglia
UBC	2.053	39.7	3.695e-09	4.508e-09	Endothelial Cells
CUX2	2.053	36.8	1.135e-181	3.973e-181	Neuroblasts
BMP2K	2.052	78.2	0	0	Microglia
SNX29	2.051	85.9	0	0	Oligodendrocytes
PHACTR2	2.049	34.6	3.993e-12	5.163e-12	Endothelial Cells
CTSC	2.049	40.6	0	0	Microglia
MYT1L	2.048	96.3	1.071e-81	2.383e-81	Interneurons - Cholinergic
OPCML	2.045	97.8	9.216e-207	3.5e-206	Interneurons - GABAergic
HS6ST3	2.042	90.1	0	0	MSN (D2)
STK32A	2.037	62.6	0	0	OPC
KIF13A	2.035	96.5	0	0	OPC
CHSY3	2.034	90.2	0	0	MSN (D2)
PID1	2.031	88.3	0	0	OPC
PLCE1	2.031	57.4	0	0	Astrocytes
SNRK	2.03	32.1	0.0001664	0.0001772	Endothelial Cells
SV2C	2.03	99.3	0	0	MSN (D1)
SHISA9	2.03	100	0	0	MSN (D1)
ENSOARG00020026210	2.03	100	0	0	MSN (D1)
KIAA1217	2.029	79.8	5.526e-254	2.352e-253	Interneurons - GABAergic
SORCS1	2.028	99.1	1.509e-195	5.539e-195	MSN (Eccentric)
FGFR2	2.027	79.2	0	0	Oligodendrocytes
NHS	2.027	82.9	0	0	Interneurons - GABAergic
SKAP2	2.026	48.8	0	0	Microglia
SPP1	2.025	62	0	0	Oligodendrocytes
SORCS3	2.022	55.8	3.461e-107	8.844e-107	Neuroblasts
BMPR1B	2.022	70.8	3.384e-136	9.99e-136	Radial Glial Cells
SETBP1	2.021	70.5	9.419e-187	3.353e-186	Neuroblasts
GABRB1	2.021	93.5	0	0	Astrocytes
FAM184A	2.02	54.5	5.227e-125	1.458e-124	Neuroblasts
DDAH1	2.017	66.9	0	0	Astrocytes
GABBR2	2.017	93.2	0	0	Interneurons - GABAergic
KCNIP3	2.014	79.2	0	0	OPC
NXN	2.014	54.3	0	0	Astrocytes
PBX1	2.013	100	1.839e-69	3.817e-69	Other Neurons
PTPRC	2.01	38.9	0	0	Microglia
ID3	2.009	29.5	0	0	Endothelial Cells
NHS	2.007	94.4	5.366e-133	1.561e-132	Interneurons - Cholinergic
MYL6	2.003	30.8	4.657e-06	5.235e-06	Endothelial Cells
MRCL3	2.002	33.3	1.894e-28	2.976e-28	Endothelial Cells
HECW2	2.002	79.2	0	0	Oligodendrocytes
SIK3	2	95.3	0	0	Oligodendrocytes
SYNE2	1.998	54.8	1.078e-190	3.885e-190	Radial Glial Cells
VWC2L	1.996	74.9	8.72e-266	3.797e-265	MSN (Eccentric)
CALN1	1.996	87.4	0	0	MSN (D2)
ENSOARG00020019378	1.994	42.4	0	0	Microglia
ENSOARG00020026251	1.993	100	1.809e-71	3.796e-71	Interneurons - Cholinergic
GPC5	1.992	99.9	0	0	OPC
NUDT9	1.992	77.7	0	0	Astrocytes
PLXNA4	1.991	97.2	1.823e-78	3.981e-78	Interneurons - Cholinergic
RFTN1	1.991	38.8	0	0	Microglia
CSMD3	1.99	99.4	0	0	OPC
DGKI	1.99	99.9	0	0	MSN (D1)
METAP1D	1.989	43.6	2.378e-34	3.921e-34	Radial Glial Cells
RIMS2	1.989	100	0	0	MSN (D1)
NFIA	1.988	98.9	4.836e-206	1.831e-205	Radial Glial Cells
CTNNA3	1.988	98.7	0	0	Oligodendrocytes
ENSOARG00020015365	1.988	33.8	0	0	Microglia
GRM7	1.987	96.6	0	0	Oligodendrocytes
LYN	1.985	36.4	0	0	Microglia
ZNF385D	1.984	88.3	0	0	MSN (D2)
NYAP2	1.983	98.1	5.347e-89	1.236e-88	Interneurons - Cholinergic
RYR2	1.981	100	6.904e-174	2.354e-173	MSN (Eccentric)
SLC35F1	1.981	68.6	7.575e-179	2.629e-178	Neuroblasts
XKR4	1.981	96	6.551e-292	2.994e-291	Interneurons - GABAergic
ADGRL3	1.981	99.3	0	0	OPC
PDE1C	1.981	99.9	0	0	MSN (D1)
PFN2	1.979	37.4	3.738e-99	9.149e-99	Neuroblasts
CXCL14	1.977	29.6	4.511e-75	9.643e-75	Other Neurons
ENSOARG00020026210	1.976	96.1	0	0	Microglia
ERBB4	1.975	100	8.209e-164	2.691e-163	MSN (Eccentric)
CA10	1.975	99.5	0	0	MSN (D1)
SYT1	1.974	99.1	9.63e-68	1.981e-67	Interneurons - Cholinergic
SEMA3D	1.974	58.9	0	0	OPC
GPR176	1.973	91.8	9.203e-282	4.133e-281	MSN (Eccentric)
KCNIP1	1.971	81.4	5.218e-263	2.262e-262	Interneurons - GABAergic
MEGF11	1.971	65.8	0	0	OPC
SYT1	1.968	92.6	2.538e-291	1.159e-290	Interneurons - GABAergic
HS6ST3	1.968	99.3	0	0	MSN (D1)
ROR1	1.967	28.2	2.131e-11	2.721e-11	Endothelial Cells
SPOCK1	1.967	90.1	0	0	Oligodendrocytes
FRMD4B	1.966	96.4	0	0	Microglia
ENSOARG00020001104	1.965	62.5	0	0	Microglia
ENSOARG00020008928	1.964	100	5.329e-79	1.167e-78	Other Neurons
CELF2	1.964	100	0	0	MSN (D1)
ST6GALNAC5	1.963	86	0	0	Interneurons - GABAergic
SHISA9	1.962	91	0	0	MSN (D2)
ENSOARG00020005692	1.96	99.6	0	0	MSN (D1)
EPSTI1	1.96	36.1	0	0	Microglia
CNKSR3	1.959	49.4	0	0	Oligodendrocytes
PARP8	1.959	65.8	0	0	Microglia
ENSOARG00020008928	1.958	100	2.395e-189	8.6e-189	MSN (Eccentric)
NRK	1.957	25.7	0	0	Microglia
NLGN1	1.956	100	0	0	MSN (D1)
ENSOARG00020021846	1.954	96.3	2.092e-77	4.537e-77	Interneurons - Cholinergic
SLC2A13	1.954	97.5	3.058e-215	1.187e-214	MSN (Eccentric)
ATP13A4	1.954	49.6	0	0	Astrocytes
NEBL	1.953	96.4	0	0	OPC
ST18	1.951	54.7	0	0	Oligodendrocytes
NAV3	1.95	98.4	0	0	OPC
PLXNA4	1.949	93.2	0	0	Interneurons - GABAergic
MMS22L	1.948	34.8	2.241e-200	8.343e-200	Radial Glial Cells
ENSOARG00020017689	1.947	92.4	0	0	OPC
ARHGAP17	1.946	73.6	0	0	Microglia
SEL1L3	1.945	52.1	3.401e-137	1.009e-136	Radial Glial Cells
LAMA4	1.944	33.3	2.152e-32	3.49e-32	Endothelial Cells
TRPM3	1.943	100	8.487e-170	2.853e-169	MSN (Eccentric)
CELF2	1.943	95.3	0	0	MSN (D2)
GALNT18	1.941	84.9	1.233e-81	2.743e-81	Other Neurons
KCNH7	1.94	98	1.593e-82	3.564e-82	Other Neurons
ARHGAP29	1.939	46.2	5.769e-32	9.319e-32	Endothelial Cells
ENSOARG00020026210	1.938	94.7	0	0	MSN (D2)
BTG1	1.937	39.2	1.7e-227	6.804e-227	Neuroblasts
NRXN1	1.937	96.6	0	0	Neuroblasts
PBX1	1.936	92.1	2.724e-287	1.235e-286	Neuroblasts
FMO4	1.936	64.5	0	0	OPC
ADAM23	1.936	100	0	0	MSN (D1)
LITAF	1.933	33.3	1.691e-09	2.079e-09	Endothelial Cells
KCTD16	1.933	100	2.657e-75	5.685e-75	Interneurons - Cholinergic
ZMAT4	1.931	57.2	1.486e-145	4.553e-145	Other Neurons
SYNE2	1.931	43.7	4.474e-226	1.785e-225	Neuroblasts
ENSOARG00020009040	1.93	36.1	0	0	Microglia
ENSOARG00020021482	1.928	41	4.894e-08	5.819e-08	Endothelial Cells
SLC24A3	1.927	96.3	8.493e-71	1.777e-70	Interneurons - Cholinergic
WNK1	1.927	71	0	0	Oligodendrocytes
TEK	1.926	32.1	1.887e-09	2.317e-09	Endothelial Cells
ROBO1	1.924	93.7	0	0	MSN (D2)
AFF1	1.923	47.4	1.007e-07	1.188e-07	Endothelial Cells
FGF14	1.923	100	0	0	MSN (D1)
ENSOARG00020005369	1.923	53.3	0	0	Astrocytes
ENSOARG00020022108	1.922	73.9	0	0	Oligodendrocytes
EMCN	1.921	25.6	7.84e-75	1.674e-74	Endothelial Cells
SORCS2	1.921	51.4	1.502e-273	6.628e-273	Microglia
GABRA4	1.921	88.7	0	0	MSN (D2)
GPR158	1.921	86.9	0	0	MSN (D2)
ADAMTS3	1.921	86.6	0	0	MSN (D2)
SYNPR	1.921	87	0	0	MSN (D2)
ANKFN1	1.919	57.7	0	0	Astrocytes
GRIA1	1.917	93.7	0	0	MSN (D2)
PLEKHA7	1.917	63.9	0	0	Astrocytes
NRXN3	1.915	98	4.083e-75	8.73e-75	Other Neurons
NALF1	1.915	98.7	3.471e-270	1.524e-269	Interneurons - GABAergic
OSBPL11	1.914	50.3	0	0	Microglia
RPLP1	1.913	60.3	2.552e-06	2.894e-06	Endothelial Cells
GRIK2	1.912	100	0	0	MSN (D1)
TOX	1.912	75	0	0	Astrocytes
RYR3	1.908	100	5.238e-200	1.949e-199	MSN (Eccentric)
HTR4	1.908	81.7	0	0	MSN (D2)
GRIA1	1.907	100	0	0	MSN (D1)
ENSOARG00020003565	1.907	89.1	0	0	Astrocytes
OPCML	1.906	99.7	0	0	OPC
NALF1	1.903	95.4	3.647e-67	7.472e-67	Other Neurons
GABRA4	1.903	99.6	0	0	MSN (D1)
EPHA6	1.902	99.8	0	0	MSN (D1)
ENSOARG00020016398	1.902	34.8	0	0	Microglia
PPFIBP1	1.901	46.2	8.575e-10	1.061e-09	Endothelial Cells
ANKFN1	1.9	89.7	6.689e-191	2.413e-190	Interneurons - Cholinergic
ENSOARG00020021582	1.899	92.8	0	0	OPC
KCNB2	1.898	74.7	0	0	OPC
TEAD1	1.897	64.3	3.806e-123	1.053e-122	Radial Glial Cells
NETO2	1.895	98.1	3.787e-82	8.45e-82	Interneurons - Cholinergic
RCAN2	1.895	99.9	0	0	MSN (D1)
PHF20	1.895	62.9	0	0	Microglia
APBB1IP	1.894	36.6	0	0	Microglia
INPP4B	1.893	84	0	0	Interneurons - GABAergic
GRIP1	1.892	87.5	7.878e-65	1.593e-64	Other Neurons
SYNPR	1.89	99.6	0	0	MSN (D1)
PARP8	1.888	94.4	4.846e-53	9.153e-53	Interneurons - Cholinergic
ANKFN1	1.888	59.2	4.157e-110	1.077e-109	Other Neurons
SIK1	1.886	28.2	3.219e-37	5.424e-37	Endothelial Cells
KIRREL3	1.886	89.7	2.966e-225	1.181e-224	Neuroblasts
ENSOARG00020022250	1.884	52.7	0	0	Microglia
RBFOX1	1.883	100	0	0	MSN (D1)
LPAR1	1.881	55.9	0	0	Oligodendrocytes
FRMPD4	1.881	88.9	0	0	MSN (D2)
ARHGAP18	1.88	39.7	1.239e-06	1.418e-06	Endothelial Cells
ST8SIA4	1.88	45.6	2.019e-299	9.35e-299	Microglia
PAWR	1.879	38.5	9.041e-14	1.2e-13	Endothelial Cells
KALRN	1.879	97.4	2.172e-83	4.882e-83	Other Neurons
TOX3	1.879	53.5	2.177e-127	6.161e-127	Radial Glial Cells
ENSOARG00020019542	1.879	91.5	9.493e-258	4.073e-257	Interneurons - GABAergic
SLAIN1	1.879	60.8	0	0	Oligodendrocytes
GFRA1	1.879	54.9	0	0	OPC
FMN1	1.879	85.3	0	0	Interneurons - GABAergic
DTNA	1.878	95.5	0	0	Astrocytes
TLL2	1.878	65.3	0	0	Interneurons - GABAergic
PDE1C	1.875	94.7	0	0	Microglia
REL	1.875	34.8	0	0	Microglia
CEMIP2	1.874	43.3	8.881e-91	2.074e-90	Neuroblasts
ARHGAP26	1.871	62.8	1.836e-08	2.206e-08	Endothelial Cells
AFAP1L2	1.871	58.4	0	0	OPC
MMD2	1.871	65.9	0	0	Astrocytes
TGFBR3	1.869	29.5	0.0003469	0.0003655	Endothelial Cells
LRIG1	1.868	63.6	2.345e-192	8.508e-192	Radial Glial Cells
VAV1	1.868	35.4	0	0	Microglia
PHYHIPL	1.866	83.1	4.796e-121	1.312e-120	Radial Glial Cells
KCNJ3	1.866	85.7	0	0	Interneurons - GABAergic
SPTBN1	1.864	70.5	1.436e-17	2.009e-17	Endothelial Cells
CYTH4	1.864	34.2	0	0	Microglia
COCH	1.863	99.7	0	0	MSN (D1)
GNG2	1.862	49.2	1.303e-164	4.288e-164	Neuroblasts
PRR16	1.861	31.7	8.011e-94	1.904e-93	Radial Glial Cells
PIGX	1.861	46.3	0	0	Microglia
LPCAT2	1.861	41.5	0	0	Microglia
RTN4RL1	1.859	57.2	0	0	Astrocytes
GALNT17	1.858	94.4	2.791e-225	1.112e-224	MSN (Eccentric)
DAPK1	1.858	99.9	0	0	MSN (D1)
RCAN2	1.855	89.8	0	0	MSN (D2)
ENSOARG00020008928	1.853	98.7	1.02e-259	4.391e-259	Interneurons - GABAergic
ENSOARG00020021968	1.853	40	1.336e-289	6.075e-289	Microglia
MYO1B	1.851	35.9	0.003581	0.003638	Endothelial Cells
ST3GAL5	1.851	45.6	0	0	Microglia
RAMP2	1.849	25.6	1.61e-84	3.643e-84	Endothelial Cells
FGF14	1.849	95.6	0	0	MSN (D2)
TGFBR2	1.848	32.1	1.941e-21	2.848e-21	Endothelial Cells
SYN2	1.848	96.9	7.336e-307	3.43e-306	Interneurons - GABAergic
SETD7	1.847	59	0	0	Oligodendrocytes
ENSOARG00020017120	1.846	60.2	0	0	Astrocytes
PDE3A	1.844	29.5	5.274e-11	6.685e-11	Endothelial Cells
FAT3	1.844	99.9	0	0	MSN (D1)
MAPRE2	1.843	77.1	0	0	Oligodendrocytes
SCGN	1.843	43.4	0	0	Other Neurons
SLIT1	1.842	61.8	3.523e-84	7.958e-84	Other Neurons
ABTB2	1.842	49.5	0	0	Oligodendrocytes
SYT10	1.841	60.5	2.39e-68	4.929e-68	Other Neurons
TENM2	1.841	91.2	2.787e-215	1.082e-214	Interneurons - GABAergic
ENSOARG00020023494	1.841	55.6	0	0	Astrocytes
SHISA9	1.84	99.1	1.214e-55	2.328e-55	Interneurons - Cholinergic
KCNJ3	1.838	29.7	5.495e-40	9.468e-40	Neuroblasts
TRPC5	1.838	86.9	2.642e-127	7.474e-127	Interneurons - Cholinergic
PCSK1	1.838	75.7	0	0	Interneurons - Cholinergic
HECW1	1.837	40.8	2.494e-66	5.089e-66	Neuroblasts
CYSTM1	1.837	50	1.581e-256	6.768e-256	Microglia
LGR4	1.837	67.9	0	0	Astrocytes
LDB2	1.835	99.6	0	0	MSN (D1)
ADCY5	1.835	88.7	0	0	MSN (D2)
TIMP3	1.835	56.4	0	0	Astrocytes
PIK3C2A	1.834	66.7	3.151e-10	3.933e-10	Endothelial Cells
ENSOARG00020000005	1.834	93.6	1.926e-16	2.655e-16	Endothelial Cells
TTLL7	1.834	80.4	0	0	Oligodendrocytes
MMP16	1.834	93.4	0	0	OPC
COCH	1.834	91.7	0	0	MSN (D2)
DDB2	1.834	47.6	0	0	Microglia
KCNT2	1.834	91.2	0	0	Interneurons - GABAergic
ABLIM1	1.832	66.9	0	0	Astrocytes
SLC24A3	1.831	95	1.359e-180	4.741e-180	MSN (Eccentric)
NINJ2	1.831	31.8	0	0	Microglia
PRDM16	1.83	46.7	4.255e-289	1.933e-288	Radial Glial Cells
TBC1D30	1.829	39.2	6.972e-296	3.21e-295	Microglia
SLC44A5	1.828	74.6	0	0	OPC
RBFOX1	1.826	100	5.297e-155	1.68e-154	MSN (Eccentric)
PCMTD2	1.825	78.6	0	0	OPC
ADGRB3	1.825	100	0	0	MSN (D1)
YAP1	1.824	34.6	6.012e-52	1.127e-51	Endothelial Cells
DLGAP2	1.824	96.5	1.128e-307	5.277e-307	Interneurons - GABAergic
ADAM23	1.824	90.9	0	0	MSN (D2)
DACH1	1.824	88.2	0	0	MSN (D2)
PDE7B	1.821	69.2	1.506e-17	2.107e-17	Endothelial Cells
PRKCB	1.82	90.7	0	0	MSN (D2)
SNCAIP	1.82	54.7	0	0	Astrocytes
KCNK1	1.819	58.4	0	0	Oligodendrocytes
GULP1	1.819	76.2	0	0	MSN (D2)
ENSOARG00020011726	1.818	29.5	4.093e-08	4.878e-08	Endothelial Cells
TMEM132D	1.817	91.4	0	0	OPC
DCC	1.817	100	0	0	MSN (D1)
KCNMB4	1.816	37.4	1.206e-194	4.409e-194	Microglia
SGCZ	1.816	97.5	0	0	MSN (D1)
RASSF8	1.815	65.8	9.538e-92	2.239e-91	Other Neurons
PLXNA4	1.815	96.9	9.57e-212	3.682e-211	MSN (Eccentric)
ELAVL2	1.815	91.6	4.587e-281	2.058e-280	Interneurons - Cholinergic
LMO7	1.814	99.6	0	0	MSN (D1)
ADGRB3	1.814	95.4	0	0	MSN (D2)
TSHZ1	1.812	83.6	3.301e-66	6.726e-66	Other Neurons
PDE3B	1.812	28.6	1.415e-167	4.709e-167	Neuroblasts
DCLK1	1.81	69.1	1.442e-201	5.398e-201	Neuroblasts
STXBP5L	1.809	88.4	0	0	MSN (D2)
TENM4	1.808	99.6	0	0	MSN (D1)
PDE3A	1.808	60.5	0	0	Interneurons - GABAergic
PDGFC	1.807	26.9	0.003831	0.003889	Endothelial Cells
NHSL1	1.807	55	0	0	Astrocytes
TRPS1	1.807	96.4	0	0	Astrocytes
RBFOX1	1.806	97.4	0	0	MSN (D2)
FNDC3B	1.806	63.3	0	0	Microglia
TPCN1	1.804	59.9	0	0	Microglia
RFX4	1.804	64.1	0	0	Astrocytes
ADCY5	1.802	99.8	0	0	MSN (D1)
ENSOARG00020019542	1.801	79.8	0	0	OPC
PLCB1	1.801	100	0	0	MSN (D1)
ENSOARG00020002080	1.8	44.7	2.236e-247	9.381e-247	Microglia
IL6ST	1.799	53.8	2.278e-11	2.908e-11	Endothelial Cells
GPR158	1.799	98.1	4.385e-216	1.708e-215	MSN (Eccentric)
NCALD	1.799	71.5	0	0	OPC
UNC80	1.798	99.4	9.986e-180	3.476e-179	MSN (Eccentric)
PPP3CA	1.798	93.1	0	0	MSN (D2)
GRIK3	1.797	62.9	0	0	Oligodendrocytes
ZBTB16	1.796	78.9	0	0	Oligodendrocytes
DPYSL3	1.795	34.6	5.836e-304	2.719e-303	Neuroblasts
SGMS1	1.794	44.9	1.241e-07	1.46e-07	Endothelial Cells
CNTNAP5	1.794	97.5	5.298e-184	1.866e-183	MSN (Eccentric)
PDE8B	1.793	94.4	7.663e-76	1.647e-75	Interneurons - Cholinergic
SOGA3	1.792	86.3	9.834e-232	3.981e-231	Neuroblasts
ZNF804A	1.791	89.8	0	0	MSN (D2)
NLRP3	1.791	33.9	0	0	Microglia
CCND2	1.788	38.4	5.555e-70	1.157e-69	Radial Glial Cells
TPK1	1.787	62.8	0	0	Microglia
ITPKB	1.786	26.9	0.000848	0.0008809	Endothelial Cells
FKBP5	1.786	51.3	1.381e-10	1.736e-10	Endothelial Cells
TENM2	1.786	100	7.148e-53	1.348e-52	Interneurons - Cholinergic
CCDC85A	1.786	77	1.345e-70	2.81e-70	Other Neurons
SLC24A3	1.786	91	1.03e-283	4.642e-283	Interneurons - GABAergic
FRMPD4	1.786	99.8	0	0	MSN (D1)
FRMD6	1.784	30.8	1.919e-26	2.962e-26	Endothelial Cells
NMNAT2	1.784	61	2.807e-131	8.108e-131	Neuroblasts
HS6ST3	1.784	98.1	1.793e-158	5.763e-158	MSN (Eccentric)
GALNT13	1.784	100	1.516e-168	5.069e-168	MSN (Eccentric)
ARHGAP26	1.784	82.7	0	0	Microglia
ANK1	1.784	79.2	0	0	Interneurons - GABAergic
EML5	1.782	75.7	9.314e-39	1.59e-38	Other Neurons
JAM2	1.782	63.1	0	0	Astrocytes
RAB3C	1.781	98.1	2.287e-77	4.959e-77	Interneurons - Cholinergic
PDE1C	1.779	100	6.954e-50	1.287e-49	Interneurons - Cholinergic
NFIB	1.779	95.5	2.651e-167	8.82e-167	Radial Glial Cells
KALRN	1.779	99.7	8.835e-196	3.248e-195	MSN (Eccentric)
NDST4	1.779	67.3	3.299e-253	1.4e-252	Interneurons - Cholinergic
ENSOARG00020001199	1.779	79.6	0	0	Oligodendrocytes
MT1A	1.779	40.2	0	0	Astrocytes
KCNIP4	1.778	88.6	0	0	MSN (D2)
CDH2	1.777	82.7	7.426e-99	1.814e-98	Radial Glial Cells
CLEC1A	1.777	30.3	0	0	Microglia
ThymB4X	1.776	79.5	0	0	Microglia
CTNND2	1.776	95.2	0	0	Astrocytes
ARHGAP28	1.775	29	8.737e-295	4.017e-294	Neuroblasts
BCAN	1.775	64.5	0	0	OPC
PPP3CA	1.773	100	0	0	MSN (D1)
CSMD1	1.772	98.1	6.763e-50	1.252e-49	Interneurons - Cholinergic
MYH9	1.771	37.2	8.289e-09	1.003e-08	Endothelial Cells
ENSOARG00020006902	1.771	87.9	1.059e-118	2.859e-118	Interneurons - Cholinergic
SLC1A3	1.771	66.7	9.427e-125	2.627e-124	Radial Glial Cells
ENSOARG00020001206	1.77	52.6	1.716e-08	2.063e-08	Endothelial Cells
IL1RAPL2	1.77	78.9	3.78e-113	9.944e-113	Interneurons - GABAergic
GPC3	1.77	28.5	4.397e-298	2.032e-297	Radial Glial Cells
LMO7	1.77	87.3	0	0	MSN (D2)
TCF4	1.77	95.3	0	0	Neuroblasts
ENSOARG00020017458	1.77	77.8	0	0	Interneurons - GABAergic
PPM1E	1.768	99.1	2.423e-214	9.392e-214	MSN (Eccentric)
LHFPL6	1.768	51.2	0	0	OPC
GABRB2	1.767	93.6	5.36e-308	2.509e-307	Interneurons - GABAergic
CALM2.1	1.766	69.2	1.256e-11	1.611e-11	Endothelial Cells
UNC5D	1.765	67.6	0	0	Interneurons - GABAergic
DCLK1	1.763	100	5.409e-66	1.101e-65	Interneurons - Cholinergic
LRFN5	1.762	98.1	7.13e-67	1.458e-66	Interneurons - Cholinergic
SLC1A1	1.762	69.4	0	0	OPC
TENM4	1.762	87.1	0	0	MSN (D2)
RUNX1T1	1.76	88.8	1.001e-34	1.656e-34	Other Neurons
ANK1	1.76	91.6	2.338e-216	9.113e-216	Interneurons - Cholinergic
ELAVL2	1.759	32.6	1.293e-258	5.556e-258	Neuroblasts
ANO6	1.759	42.9	3.593e-277	1.598e-276	Microglia
DGKH	1.758	87.7	0	0	MSN (D2)
BCAR3	1.758	52.1	0	0	Microglia
EPHA6	1.756	89.2	0	0	MSN (D2)
DAPP1	1.756	30.1	0	0	Microglia
NEO1	1.755	81.8	0	0	Oligodendrocytes
CYP2J	1.754	65.3	0	0	Oligodendrocytes
ENSOARG00020006597	1.751	91.6	4.374e-93	1.035e-92	Interneurons - Cholinergic
PIP4K2A	1.75	86.5	0	0	Oligodendrocytes
TMEM117	1.748	87.4	0	0	Oligodendrocytes
KCND3	1.747	84.9	0	0	MSN (D2)
ERBB4	1.746	85.8	1.706e-109	4.41e-109	Interneurons - GABAergic
ETV1	1.745	35.9	8.111e-52	1.52e-51	Neuroblasts
LRRTM3	1.745	94.6	0	0	Oligodendrocytes
LRP4	1.744	49.3	0	0	Microglia
HECW1	1.744	92.5	0	0	Interneurons - GABAergic
FARP1	1.743	93.5	2.288e-62	4.563e-62	Interneurons - Cholinergic
CACNA1C	1.743	87.5	9.56e-80	2.105e-79	Other Neurons
PDE4B	1.743	95	0	0	Oligodendrocytes
DOCK4	1.741	95.6	0	0	Microglia
ENSOARG00020012424	1.741	31.5	0	0	Microglia
YEATS2	1.739	53.8	0	0	Oligodendrocytes
RELL1	1.737	25.6	4.264e-10	5.309e-10	Endothelial Cells
PLCB1	1.737	97.6	5.562e-229	2.236e-228	Interneurons - GABAergic
TMEM178B	1.737	89.8	0	0	Oligodendrocytes
RAPGEF2	1.737	82.1	0	0	Oligodendrocytes
NALF1	1.736	75.3	3.618e-182	1.269e-181	Neuroblasts
SLC44A1	1.736	86.5	0	0	Oligodendrocytes
TTYH2	1.735	42.2	0	0	Oligodendrocytes
APOD	1.734	53.8	0.0001109	0.000119	Endothelial Cells
CLIC4	1.734	59.2	0	0	Oligodendrocytes
TRPS1	1.734	89.8	0	0	Microglia
STXBP5L	1.733	98.1	5.7e-146	1.75e-145	MSN (Eccentric)
ARHGAP28	1.733	54.6	4.827e-192	1.75e-191	Other Neurons
PPP1R14C	1.733	58.2	0	0	OPC
CDK19	1.731	67.9	0	0	Oligodendrocytes
TOX	1.731	71.9	0	0	OPC
ARHGAP12	1.731	61.8	0	0	Microglia
AGPAT4	1.73	61.4	0	0	Oligodendrocytes
MT3	1.73	65.8	0	0	Astrocytes
CLIC2	1.729	46.3	4.164e-300	1.93e-299	Oligodendrocytes
ARRB1	1.727	49	1.203e-281	5.401e-281	Microglia
STXBP5L	1.727	99.9	0	0	MSN (D1)
ENSOARG00020000003	1.726	91	3.89e-13	5.116e-13	Endothelial Cells
STX7	1.726	55	7.763e-274	3.428e-273	Microglia
PIAS1	1.726	72.7	0	0	Microglia
AKIRIN2	1.724	42.1	3.483e-240	1.44e-239	Microglia
TMCC3	1.724	57.9	0	0	Microglia
RBMS1	1.723	47.4	4.629e-07	5.359e-07	Endothelial Cells
PLCL2	1.723	88.2	0	0	MSN (D2)
CTNNA2	1.722	96	7.327e-293	3.356e-292	Neuroblasts
RAVER2	1.721	54.1	0	0	Astrocytes
CNTLN	1.72	55.3	2.869e-65	5.812e-65	Radial Glial Cells
FLI1	1.718	30.8	2.383e-15	3.24e-15	Endothelial Cells
SYT1	1.718	89.4	0	0	MSN (D2)
XKR4	1.717	99.1	1.285e-59	2.52e-59	Interneurons - Cholinergic
SLCO1A2	1.716	29.5	5.128e-13	6.733e-13	Endothelial Cells
PLCB1	1.716	99.7	4.216e-156	1.342e-155	MSN (Eccentric)
CACNA1B	1.715	88.7	0	0	MSN (D2)
UGCG	1.714	38.6	2.743e-159	8.84e-159	Microglia
KLHL4	1.714	43.3	0	0	Oligodendrocytes
GRIN2B	1.713	99.3	8.142e-86	1.853e-85	Other Neurons
SCD5	1.713	65.8	0	0	Oligodendrocytes
IGSF11	1.713	80.3	0	0	Oligodendrocytes
FRMD3	1.712	93.5	2.75e-143	8.359e-143	Interneurons - Cholinergic
FRMD4A	1.712	97.2	1.652e-241	6.844e-241	Interneurons - GABAergic
CNTN4	1.712	99.4	0	0	MSN (D1)
ADGRL2	1.711	46.2	4.096e-09	4.991e-09	Endothelial Cells
FGF12	1.711	99.9	0	0	MSN (D1)
OPHN1	1.711	73.4	0	0	Microglia
FNDC3B	1.71	57.7	3.07e-09	3.753e-09	Endothelial Cells
FAT3	1.71	94.7	7.553e-58	1.466e-57	Other Neurons
FRAS1	1.71	92.8	5.712e-187	2.035e-186	MSN (Eccentric)
SV2C	1.71	84.9	0	0	MSN (D2)
THSD4	1.71	77.4	0	0	MSN (Eccentric)
CHSY3	1.709	81.6	1.074e-45	1.934e-45	Other Neurons
ST8SIA1	1.709	75.6	0	0	Astrocytes
SNTG1	1.708	98.7	1.241e-195	4.56e-195	MSN (Eccentric)
ENSOARG00020026251	1.708	98	2.585e-277	1.15e-276	Interneurons - GABAergic
RASGEF1B	1.707	76.9	0	0	OPC
REPS2	1.707	84.9	0	0	MSN (D2)
IRAG1	1.707	43.9	0	0	Astrocytes
ENSOARG00020007281	1.706	25.4	2.001e-47	3.642e-47	Radial Glial Cells
GPR158	1.706	99.2	0	0	MSN (D1)
CACNA1B	1.706	99.8	0	0	MSN (D1)
CACNA1C	1.706	86	0	0	MSN (D2)
GALNT13	1.706	89.6	0	0	MSN (D2)
HS6ST2	1.705	87.3	2.455e-305	1.146e-304	Interneurons - GABAergic
CNTNAP5	1.705	99	0	0	MSN (D1)
SLC2A13	1.705	84.9	0	0	MSN (D2)
OXR1	1.704	99.1	1.392e-43	2.469e-43	Interneurons - Cholinergic
STMN2	1.702	43.4	3.46e-79	7.59e-79	Neuroblasts
NOTCH2	1.702	52.6	1.44e-153	4.537e-153	Radial Glial Cells
SUSD6	1.702	36.2	2.468e-280	1.105e-279	Microglia
UNC80	1.702	99.9	0	0	MSN (D1)
ENSOARG00020013177	1.699	32.8	0	0	Microglia
ENSOARG00020022125	1.697	54.2	4.164e-100	1.023e-99	Radial Glial Cells
GAB2	1.697	75.5	0	0	Microglia
GRIK2	1.696	92.6	1.437e-238	5.917e-238	Neuroblasts
PRKCH	1.696	84	0	0	MSN (D2)
CHN2	1.696	79.4	0	0	Astrocytes
HHIP	1.695	36.1	0	0	Oligodendrocytes
UBA52	1.694	37.2	0.001388	0.001431	Endothelial Cells
DDR2	1.694	43.9	0	0	Oligodendrocytes
DUSP16	1.693	50.8	0	0	Oligodendrocytes
SLC39A12	1.693	45.9	0	0	Astrocytes
CTTNBP2NL	1.691	40.1	6.338e-181	2.212e-180	Microglia
CNTNAP5	1.691	86.5	0	0	MSN (D2)
ADAMTS3	1.69	96.2	1.414e-212	5.457e-212	MSN (Eccentric)
PRKG1	1.689	94.4	1.019e-33	1.67e-33	Interneurons - Cholinergic
ERBIN	1.689	67.2	0	0	Oligodendrocytes
POC1B	1.688	37	1.121e-276	4.984e-276	Microglia
ENSOARG00020006838	1.688	99.5	0	0	MSN (D1)
GRM1	1.686	71.1	3.74e-37	6.298e-37	Other Neurons
IGSF21	1.686	31.8	3.61e-45	6.477e-45	Neuroblasts
PRKCB	1.686	100	0	0	MSN (D1)
RIMS2	1.686	93	0	0	MSN (D2)
VCAN	1.685	66.4	4.239e-235	1.733e-234	Neuroblasts
IMMP2L	1.685	66.2	4.24e-297	1.956e-296	Microglia
TMTC1	1.683	98.1	2.489e-191	8.998e-191	MSN (Eccentric)
ENSOARG00020020642	1.683	50	0	0	Astrocytes
SLC35F4	1.682	53.3	1.978e-86	4.516e-86	Other Neurons
SYT9	1.682	90.7	1.296e-150	4.038e-150	Interneurons - Cholinergic
ENSOARG00020022012	1.681	58.2	0	0	Oligodendrocytes
EPS8	1.681	62.4	0	0	OPC
RAI14	1.681	61.2	0	0	Astrocytes
AUTS2	1.68	98.4	0	0	Neuroblasts
SNTG1	1.679	99.2	0	0	MSN (D1)
NRG3	1.679	98.3	0	0	MSN (D1)
PDE1C	1.679	93.2	0	0	MSN (D2)
DPP6	1.678	99.3	5.125e-61	1.014e-60	Other Neurons
NOTCH2	1.678	41.5	0	0	Microglia
FARP1	1.678	72	0	0	Astrocytes
ADCY8	1.678	81.6	0	0	Interneurons - GABAergic
RASAL2	1.676	65.4	2.587e-08	3.099e-08	Endothelial Cells
ENSOARG00020002841	1.674	32.9	8.074e-148	2.496e-147	Neuroblasts
SEMA5B	1.673	46.7	1.32e-104	3.326e-104	Radial Glial Cells
DCLK1	1.672	97.4	3.631e-307	1.698e-306	Interneurons - GABAergic
LSAMP	1.671	96	4.81e-258	2.065e-257	Neuroblasts
ENSOARG00020022535	1.671	93.3	0	0	OPC
C8orf34	1.67	81.8	0	0	Interneurons - GABAergic
CADM2	1.669	86.7	0	0	Astrocytes
CALN1	1.668	97.2	9.978e-69	2.063e-68	Interneurons - Cholinergic
KALRN	1.668	89.6	0	0	MSN (D2)
KCNK10	1.666	41.1	2.72e-250	1.146e-249	Radial Glial Cells
SYT14	1.666	93.8	0	0	Interneurons - GABAergic
RBFOX1	1.664	98.5	1.828e-194	6.679e-194	Interneurons - GABAergic
C3orf70	1.664	82.7	0	0	OPC
BRINP1	1.663	92.5	1.844e-60	3.636e-60	Interneurons - Cholinergic
PLCB1	1.662	98	7.853e-56	1.508e-55	Other Neurons
TANC1	1.661	63.3	0	0	Oligodendrocytes
GALNT17	1.661	85	0	0	MSN (D2)
MOSMO	1.66	44.9	0.000149	0.0001591	Endothelial Cells
ENSOARG00020019580	1.66	61.6	2.57e-49	4.741e-49	Radial Glial Cells
DGKH	1.659	99.6	0	0	MSN (D1)
ELP4	1.659	72.2	0	0	Astrocytes
HERPUD1	1.658	32.1	7.382e-11	9.325e-11	Endothelial Cells
ENSOARG00020013105	1.657	34.6	0.006764	0.006812	Endothelial Cells
FOXP2	1.657	25	1.275e-09	1.572e-09	Other Neurons
SNAP25	1.657	99.1	1.379e-51	2.58e-51	Interneurons - Cholinergic
KLF7	1.657	52.5	1.475e-80	3.261e-80	Neuroblasts
SLC8A3	1.657	53.6	0	0	Oligodendrocytes
ETS1	1.656	32.1	3.672e-32	5.943e-32	Endothelial Cells
PPFIA2	1.656	98	1.669e-53	3.16e-53	Other Neurons
KCNB2	1.655	33.2	7.661e-17	1.062e-16	Neuroblasts
SYN2	1.655	88.7	0	0	MSN (D2)
TMTC1	1.655	85.9	0	0	MSN (D2)
CRYM	1.653	36.2	2.112e-55	4.043e-55	Radial Glial Cells
RALGPS1	1.653	74.3	0	0	Oligodendrocytes
APOE	1.652	63.1	0	0	Microglia
ATG4C	1.651	66.1	0	0	Oligodendrocytes
NUMB	1.651	67.8	0	0	Microglia
FOCAD	1.649	99.8	0	0	MSN (D1)
UNC80	1.649	89.3	0	0	MSN (D2)
RNF157	1.648	45.3	3.573e-185	1.264e-184	Microglia
PARD3B	1.648	85	0	0	Astrocytes
SYT14	1.647	98.1	1.525e-75	3.269e-75	Interneurons - Cholinergic
NLGN1	1.647	95	0	0	MSN (D2)
HDX	1.646	36.2	2.772e-39	4.752e-39	Neuroblasts
SOX4	1.646	30.3	2.927e-98	7.129e-98	Neuroblasts
SYTL2	1.646	49.5	0	0	Oligodendrocytes
CAMK2D	1.646	83.5	0	0	Microglia
ENSOARG00020013570	1.646	29.7	0	0	Astrocytes
USP31	1.645	54.1	0	0	Oligodendrocytes
IL1RAPL1	1.643	85.5	6.037e-37	1.015e-36	Other Neurons
DOCK9	1.642	95.6	0	0	OPC
DCC	1.642	92.5	0	0	MSN (D2)
CHD7	1.641	81.1	2.013e-115	5.357e-115	Radial Glial Cells
GNG4	1.641	59.9	1.405e-157	4.496e-157	Other Neurons
ENSOARG00020018336	1.639	26.9	0.0002695	0.000285	Endothelial Cells
PTPRT	1.639	92.2	0	0	OPC
ZFP36L1	1.638	31.4	0	0	Microglia
RAP1B	1.637	58.8	1.108e-271	4.877e-271	Microglia
SHTN1	1.637	72.6	0	0	Oligodendrocytes
MSANTD3-TMEFF1	1.637	66.7	0	0	Oligodendrocytes
DAPK1	1.637	88.7	0	0	MSN (D2)
ANTXR2	1.637	31.9	0	0	Microglia
RPL14	1.636	37.2	0.009456	0.009464	Endothelial Cells
RHOJ	1.635	30.8	9.27e-15	1.249e-14	Endothelial Cells
UNC13C	1.635	93.1	1.146e-164	3.771e-164	MSN (Eccentric)
NCALD	1.635	44	2.801e-221	1.105e-220	Microglia
FHOD3	1.635	88.8	0	0	Interneurons - GABAergic
TMOD1	1.634	49.6	0	0	Oligodendrocytes
PTPN14	1.634	50	0	0	OPC
SLCO5A1	1.633	54.6	5.225e-82	1.165e-81	Other Neurons
KAT6B	1.633	59.7	4.029e-100	9.9e-100	Neuroblasts
PCDHAC2	1.632	49.7	1.171e-69	2.434e-69	Neuroblasts
CNTN3	1.632	74	3.007e-211	1.155e-210	MSN (Eccentric)
TSC22D2	1.632	50.9	9.861e-216	3.834e-215	Microglia
DIAPH2	1.632	88.5	0	0	MSN (D2)
PRKCA	1.631	69.4	0	0	Oligodendrocytes
GNAL	1.631	87.9	0	0	MSN (D2)
LAPTM5	1.631	29.4	0	0	Microglia
EYA2	1.63	62.6	0	0	Astrocytes
DKK2	1.629	32.9	6.531e-55	1.248e-54	Other Neurons
NELL2	1.629	98.5	0	0	MSN (D1)
DIAPH2	1.628	99.8	0	0	MSN (D1)
ARHGAP31	1.627	46.2	1.769e-06	2.014e-06	Endothelial Cells
TSHZ1	1.627	97.8	3.129e-194	1.143e-193	MSN (Eccentric)
NAV2	1.626	92.1	4.023e-62	8.003e-62	Other Neurons
SV2C	1.626	96.6	9.745e-225	3.877e-224	MSN (Eccentric)
ABHD2	1.626	81.6	0	0	OPC
MAP3K20	1.625	43.4	3.823e-73	8.089e-73	Neuroblasts
GABRA4	1.625	98.7	8.459e-201	3.155e-200	MSN (Eccentric)
ADCY8	1.625	34.9	5.72e-234	2.331e-233	Microglia
KCNT2	1.625	84.6	8.212e-284	3.701e-283	MSN (Eccentric)
FOCAD	1.625	88.5	0	0	MSN (D2)
DTHD1	1.625	25.1	0	0	Astrocytes
SRRM4	1.625	85.3	0	0	Interneurons - GABAergic
SYN2	1.624	100	4.677e-180	1.63e-179	MSN (Eccentric)
DPYSL3	1.623	38.2	4.093e-181	1.43e-180	Radial Glial Cells
YPEL2	1.623	58.8	0	0	Oligodendrocytes
SASH1	1.623	96	0	0	OPC
ADK	1.622	82.4	0	0	Microglia
OLFM3	1.621	56.7	7.371e-267	3.218e-266	Astrocytes
ENSOARG00020021916	1.621	54.8	0	0	Microglia
ASB3	1.621	82	0	0	Astrocytes
RBMS1	1.62	96.3	9.296e-65	1.879e-64	Interneurons - Cholinergic
CUX1	1.62	68.7	0	0	Microglia
FRMPD4	1.618	93.8	8.953e-195	3.275e-194	Interneurons - GABAergic
CYRIB	1.618	57.5	7.572e-253	3.212e-252	Microglia
IFNGR2	1.616	33.7	0	0	Microglia
RIMS2	1.615	100	1.77e-126	4.977e-126	MSN (Eccentric)
SPON1	1.615	82.4	0	0	MSN (Eccentric)
TENT5A	1.615	76.6	0	0	Interneurons - Cholinergic
CDH18	1.614	48.7	9.11e-33	1.481e-32	Other Neurons
ENSOARG00020001109	1.614	38.7	0	0	Oligodendrocytes
TLN2	1.613	68.5	0	0	Microglia
NRG3	1.613	80.2	0	0	Astrocytes
CAMK4	1.612	86.7	0	0	MSN (D2)
ENSOARG00020001141	1.612	29.5	0	0	Microglia
CTDSPL	1.611	33.3	0.004283	0.004342	Endothelial Cells
GAD1	1.611	71.1	8.633e-80	1.902e-79	Other Neurons
MTMR14	1.611	39	1.586e-207	6.036e-207	Microglia
PDE8B	1.61	34.9	0.0008683	0.0009016	Other Neurons
WASF2	1.61	58.6	7.698e-295	3.54e-294	Microglia
DPP10	1.609	96.2	7.59e-94	1.804e-93	MSN (Eccentric)
PCP4	1.608	95.3	1.55e-91	3.636e-91	Interneurons - Cholinergic
STAT3	1.607	42.3	3.909e-07	4.532e-07	Endothelial Cells
CLSTN2	1.607	35.1	3.449e-72	7.261e-72	Interneurons - GABAergic
UACA	1.607	37.3	0	0	Oligodendrocytes
TCF7L2	1.606	67.5	0	0	Microglia
ZMAT4	1.605	64.3	0	0	Interneurons - GABAergic
RPL9	1.604	34.6	0.003115	0.003172	Endothelial Cells
CCDC88A	1.604	73.2	7.848e-131	2.261e-130	Neuroblasts
LPP	1.602	51.3	2.071e-07	2.421e-07	Endothelial Cells
2003-03-01	1.602	86	6.187e-142	1.869e-141	Interneurons - Cholinergic
CTNNA2	1.602	100	0	0	MSN (D1)
SYT1	1.601	99.7	0	0	MSN (D1)
RPS16	1.6	30.8	0.003412	0.00347	Endothelial Cells
CACNA1C	1.6	99.2	0	0	MSN (D1)
EFNA5	1.599	83.6	0	0	MSN (D2)
SLC2A5	1.599	29	0	0	Microglia
KIAA1549L	1.598	52.6	7.406e-44	1.317e-43	Radial Glial Cells
USP9X	1.598	66.9	5.126e-294	2.352e-293	Microglia
NWD2	1.598	46.3	0	0	Interneurons - GABAergic
KALRN	1.597	96.3	6.687e-244	2.787e-243	Interneurons - GABAergic
ANOS1	1.597	75.1	0	0	Astrocytes
PAK3	1.595	53.5	7.703e-54	1.462e-53	Radial Glial Cells
PHACTR1	1.595	100	2.061e-105	5.218e-105	MSN (Eccentric)
IL6ST	1.595	48.3	2.952e-213	1.142e-212	Microglia
JAM2	1.594	52.1	2.883e-113	7.591e-113	Radial Glial Cells
NRXN3	1.593	100	9.164e-171	3.093e-170	MSN (Eccentric)
SH3GL2	1.593	97.2	1.943e-204	7.314e-204	MSN (Eccentric)
SERPINE2	1.593	56.5	0	0	OPC
TMEM132D	1.593	87.5	0	0	MSN (D2)
LHX6	1.593	81.3	0	0	Interneurons - Cholinergic
RABAC1	1.592	29.5	2.467e-09	3.022e-09	Endothelial Cells
ENSOARG00020003565	1.592	98.1	1.144e-31	1.844e-31	Interneurons - Cholinergic
SEZ6L	1.592	77	1.409e-102	3.512e-102	Other Neurons
ARHGAP21	1.591	81.5	0	0	Oligodendrocytes
FMNL3	1.591	43.7	0	0	Microglia
STK32B	1.591	70.1	0	0	Interneurons - Cholinergic
TRPM3	1.59	85.5	9.73e-36	1.621e-35	Other Neurons
APOD	1.59	58	0	0	Oligodendrocytes
PLPPR5	1.589	62.5	0	0	OPC
FGF12	1.589	90.4	0	0	MSN (D2)
SEPTIN7	1.588	84.9	0	0	Oligodendrocytes
ADGRL2	1.587	97.9	0	0	MSN (D1)
ENSOARG00020021582	1.587	73.3	0	0	Microglia
GRIN2B	1.585	97.1	7.842e-260	3.377e-259	Interneurons - GABAergic
PLD1	1.585	58.3	0	0	Oligodendrocytes
SYN2	1.584	99.8	0	0	MSN (D1)
SGCD	1.583	54.8	0	0	Astrocytes
CDH13	1.582	67.8	0	0	OPC
ARHGDIB	1.582	27.3	0	0	Microglia
OLFM3	1.58	95	3.238e-189	1.163e-188	MSN (Eccentric)
PRKG1	1.58	77.4	0	0	Astrocytes
ENSOARG00020004306	1.58	47.6	0	0	Astrocytes
ENSOARG00020008835	1.579	95.6	1.698e-247	7.123e-247	MSN (Eccentric)
MBNL1	1.579	92.2	0	0	Microglia
FBXL7	1.578	46.7	8.746e-91	2.043e-90	Radial Glial Cells
ENSOARG00020010866	1.578	87	0	0	MSN (D2)
SAT1	1.578	31.9	0	0	Microglia
GRID2	1.577	99.7	0	0	OPC
TBC1D1	1.576	47.4	6.215e-12	8.011e-12	Endothelial Cells
ENSOARG00020005271	1.576	82.2	1.933e-76	4.169e-76	Other Neurons
GBP5	1.576	27.5	0	0	Microglia
AGFG1	1.575	52.6	1.489e-05	1.646e-05	Endothelial Cells
NEDD9	1.575	61.3	0	0	OPC
LRFN5	1.575	99.6	0	0	MSN (D1)
SMOC1	1.574	46.6	0	0	Oligodendrocytes
PPM1E	1.574	77.1	0	0	Astrocytes
PLCL2	1.573	99.4	4.73e-165	1.559e-164	MSN (Eccentric)
PDCD4	1.572	44.5	1.121e-161	3.646e-161	Microglia
SOX5	1.572	93.4	0	0	OPC
USP6NL	1.571	37	3.168e-258	1.361e-257	Microglia
CAMK2B	1.571	88.1	0	0	MSN (D2)
ENSOARG00020023385	1.571	28	0	0	Microglia
CELF4	1.57	96.7	1.991e-303	9.274e-303	Interneurons - GABAergic
GABRB3	1.57	99.9	0	0	MSN (D1)
CA10	1.57	87.6	0	0	MSN (D2)
ENSOARG00020017289	1.57	28.3	0	0	Microglia
CLASP1	1.569	70.5	3.831e-148	1.185e-147	Neuroblasts
TYROBP	1.569	27.3	0	0	Microglia
GUCY1A1	1.565	85.7	0	0	MSN (D2)
RPL18	1.564	43.6	1.276e-06	1.46e-06	Endothelial Cells
HECW1	1.564	75.7	5.417e-61	1.071e-60	Other Neurons
NETO1	1.564	83.1	0	0	MSN (D2)
ENSOARG00020010952	1.563	87.9	5.949e-144	1.811e-143	Interneurons - Cholinergic
DLGAP1	1.563	81	0	0	OPC
CTSH	1.563	29.9	0	0	Microglia
GABRA2	1.562	85.5	2.037e-51	3.808e-51	Other Neurons
GRID2	1.562	100	1.466e-141	4.424e-141	MSN (Eccentric)
CA10	1.562	84.4	0	0	OPC
CAMK4	1.562	99.6	0	0	MSN (D1)
PLEKHA1	1.561	64	0	0	Oligodendrocytes
GPM6A	1.56	93.3	1.099e-129	3.148e-129	Radial Glial Cells
CPNE4	1.56	75.6	4.83e-296	2.225e-295	Interneurons - GABAergic
FGD2	1.56	27.9	0	0	Microglia
MYLK	1.559	25.6	1.207e-32	1.961e-32	Endothelial Cells
ZEB1	1.559	79.6	1.485e-99	3.641e-99	Radial Glial Cells
PITPNC1	1.559	89.4	0	0	OPC
GULP1	1.558	86.2	0	0	MSN (D1)
CACNA1C	1.557	97.8	4.375e-205	1.65e-204	MSN (Eccentric)
SLC22A23	1.556	51.6	0	0	Oligodendrocytes
SEZ6L	1.555	38	1.464e-109	3.785e-109	Neuroblasts
SLC2A13	1.555	98.2	0	0	MSN (D1)
CDH8	1.555	99.6	0	0	MSN (D1)
GNAQ	1.555	86.4	0	0	Microglia
NRP1	1.555	25.1	0	0	Microglia
ADAMTS19	1.554	36.4	2.166e-25	3.313e-25	Radial Glial Cells
CYFIP1	1.552	54.2	1.415e-211	5.44e-211	Microglia
GNAL	1.552	99.6	0	0	MSN (D1)
ENSOARG00020015864	1.552	27.6	0	0	Microglia
TLR8	1.55	27.2	0	0	Microglia
NFKBIA	1.549	35.9	1.055e-13	1.399e-13	Endothelial Cells
CEP85L	1.549	56.2	5.327e-62	1.059e-61	Radial Glial Cells
PLEKHA5	1.549	100	0	0	MSN (D1)
ENSOARG00020009812	1.548	89.3	1.537e-274	6.797e-274	Interneurons - GABAergic
TNS3	1.548	34.4	5.139e-306	2.4e-305	Microglia
DOCK5	1.548	39.4	0	0	Oligodendrocytes
CCK	1.548	51.7	0	0	Interneurons - GABAergic
KCNH5	1.547	64.9	1.564e-133	4.561e-133	MSN (Eccentric)
FGF12	1.547	97.4	1.747e-214	6.774e-214	Interneurons - GABAergic
PPP1CB	1.546	39.7	0.009257	0.009268	Endothelial Cells
BRIP1	1.546	29.2	7.968e-51	1.484e-50	Radial Glial Cells
CAPN3	1.546	29.4	0	0	Microglia
KCNC2	1.545	51.8	0	0	OPC
CIT	1.545	84.9	0	0	MSN (D2)
SNTB1	1.544	33.8	3.61e-116	9.638e-116	Microglia
SEMA5B	1.544	56	0	0	OPC
ATRNL1	1.544	99.6	0	0	MSN (D1)
LRFN5	1.543	85.2	0	0	MSN (D2)
CERS6	1.542	82.9	4.537e-49	8.355e-49	Other Neurons
RPL8	1.541	32.1	0.0007738	0.0008052	Endothelial Cells
CDH13	1.541	62.1	2.028e-154	6.411e-154	Interneurons - GABAergic
GPD2	1.541	40.2	1.345e-207	5.119e-207	Microglia
GRIA1	1.541	98.5	8.543e-214	3.309e-213	Interneurons - GABAergic
DACH1	1.541	99.2	0	0	MSN (D1)
DIP2B	1.54	79.8	0	0	Oligodendrocytes
FRMD4A	1.539	98.1	2.958e-49	5.453e-49	Interneurons - Cholinergic
CBL	1.539	39.9	6.358e-141	1.916e-140	Microglia
RUNX2	1.539	97.5	1.8e-195	6.606e-195	MSN (Eccentric)
SYNE2	1.538	35.1	0	0	Microglia
CYLD	1.537	56.9	0	0	Oligodendrocytes
GPC6	1.536	91.6	1.282e-35	2.135e-35	Interneurons - Cholinergic
PTCHD4	1.536	90.7	1.478e-93	3.507e-93	Interneurons - Cholinergic
KIT	1.536	64.3	0	0	Interneurons - GABAergic
GALNT18	1.535	88.2	4.656e-284	2.099e-283	Interneurons - GABAergic
NNAT	1.533	27.3	2.4e-61	4.756e-61	Neuroblasts
TIAM1	1.533	71.1	8.106e-65	1.639e-64	Other Neurons
NHSL1	1.533	39.3	3.863e-147	1.191e-146	Radial Glial Cells
PLLP	1.531	44.1	0	0	Oligodendrocytes
SYNPR	1.529	69.7	1.245e-35	2.073e-35	Other Neurons
BTK	1.529	26.7	0	0	Microglia
TNS1	1.528	46.2	4.436e-09	5.4e-09	Endothelial Cells
CENPP	1.528	29.2	1.432e-59	2.807e-59	Radial Glial Cells
ENSOARG00020026251	1.528	99.9	0	0	MSN (D1)
ENSOARG00020009265	1.528	26.1	0	0	Microglia
CD302	1.527	41.7	2.587e-199	9.613e-199	Microglia
KALRN	1.527	99.9	0	0	MSN (D1)
SYBU	1.525	98.1	6.539e-67	1.338e-66	Interneurons - Cholinergic
PRKCH	1.524	98.4	0	0	MSN (D1)
C1orf21	1.523	65.9	0	0	OPC
MPPED2	1.522	94.7	4.946e-66	1.007e-65	Other Neurons
CERS6	1.522	52.2	3.717e-67	7.616e-67	Neuroblasts
HS6ST2	1.522	92.5	9.152e-68	1.883e-67	Interneurons - Cholinergic
PDE10A	1.522	94.4	1.551e-98	3.784e-98	MSN (Eccentric)
HIF1A	1.522	65.1	0	0	Astrocytes
PLA2G12A	1.521	32.1	0.002887	0.002942	Endothelial Cells
PRICKLE2	1.52	93.5	1.259e-48	2.311e-48	Interneurons - Cholinergic
TRIM9	1.519	88.8	1.695e-66	3.46e-66	Other Neurons
BMPER	1.518	30.1	9.601e-74	2.038e-73	Neuroblasts
ENSOARG00020025604	1.518	43.5	6.426e-166	2.128e-165	Microglia
CNTN5	1.518	97.9	0	0	MSN (D1)
CAMK2B	1.517	99.3	0	0	MSN (D1)
ELMO1	1.517	98	0	0	Microglia
ENSOARG00020009753	1.516	43.6	0.003986	0.004044	Endothelial Cells
RORB	1.516	38	7.284e-111	1.895e-110	Radial Glial Cells
IPMK	1.516	42.5	1.803e-170	6.076e-170	Microglia
NETO1	1.516	93.4	3.915e-195	1.435e-194	MSN (Eccentric)
SLC4A10	1.516	99.1	1.43e-195	5.251e-195	MSN (Eccentric)
ACTN2	1.516	84.1	0	0	MSN (D2)
TSPAN14	1.516	33	0	0	Microglia
ENSOARG00020017157	1.516	28.8	0	0	Microglia
INSR	1.515	43.6	0.0001702	0.0001812	Endothelial Cells
RIMBP2	1.515	88.8	3.524e-71	7.388e-71	Interneurons - Cholinergic
OCA2	1.515	94	1.31e-181	4.584e-181	MSN (Eccentric)
STK4	1.515	36.8	1.751e-188	6.271e-188	Microglia
GNAI1	1.515	48.4	0	0	Oligodendrocytes
PTPRO	1.514	64.2	0	0	OPC
CACNA1E	1.513	99.1	7.177e-62	1.426e-61	Interneurons - Cholinergic
ZFPM2	1.513	92	0	0	OPC
ZNF804A	1.513	99.9	0	0	MSN (D1)
GRIA1	1.512	99.3	1.245e-56	2.399e-56	Other Neurons
RERG	1.512	43.4	1.143e-102	2.851e-102	Other Neurons
DPP10	1.512	88.5	0	0	MSN (D2)
NUP58	1.511	43.6	7.91e-156	2.515e-155	Microglia
ACTN2	1.511	98.2	0	0	MSN (D1)
SEMA4D	1.51	62.1	0	0	Oligodendrocytes
ZNF423	1.51	49.7	0	0	Astrocytes
CSGALNACT1	1.509	50	1.329e-58	2.592e-58	Other Neurons
PCSK2	1.509	87.9	4.706e-67	9.631e-67	Interneurons - Cholinergic
CHIC2	1.508	51.2	2.823e-52	5.302e-52	Radial Glial Cells
SLC12A2	1.508	52.3	0	0	Oligodendrocytes
NRP2	1.507	27.4	4.209e-26	6.479e-26	Neuroblasts
OTUD7A	1.507	54.5	0	0	Oligodendrocytes
KCNH7	1.507	89.8	0	0	OPC
ENSOARG00020013451	1.507	98.2	0	0	MSN (D1)
GRIA2	1.507	91	0	0	MSN (D2)
PIK3AP1	1.507	25.7	0	0	Microglia
EPB41L3	1.506	93.5	1.216e-65	2.471e-65	Interneurons - Cholinergic
KCNT2	1.505	41.4	2.611e-25	3.991e-25	Other Neurons
KCNIP1	1.505	73	1.937e-51	3.623e-51	Other Neurons
ETV6	1.504	52.6	1.286e-08	1.551e-08	Endothelial Cells
GULP1	1.504	48.7	8.481e-09	1.026e-08	Endothelial Cells
GAD1	1.503	30.7	8.767e-38	1.485e-37	Neuroblasts
PRKD1	1.503	91.7	0	0	OPC
VIT	1.503	44.3	0	0	OPC
ZNRF3	1.503	59.4	0	0	Astrocytes
GALNT14	1.503	70.6	0	0	Interneurons - GABAergic
TIAM1	1.503	87.1	0	0	Interneurons - GABAergic
EIF1	1.502	26.9	0.0006722	0.0007012	Endothelial Cells
ST6GALNAC3	1.502	74.9	0	0	Oligodendrocytes
CIT	1.502	98.8	0	0	MSN (D1)
EPHA5	1.5	71.1	5.572e-199	2.069e-198	Interneurons - GABAergic
SSBP2	1.5	88.9	0	0	Astrocytes
NREP	1.498	70.4	1.089e-54	2.078e-54	Other Neurons
DSCAM	1.497	80.7	5.004e-99	1.223e-98	Radial Glial Cells
GRB2	1.497	51.2	2.811e-178	9.74e-178	Microglia
CACNA1E	1.497	99.4	8.793e-181	3.068e-180	MSN (Eccentric)
SNAP25	1.497	99.8	0	0	MSN (D1)
CTDSPL	1.497	84.8	0	0	MSN (D2)
CD109	1.497	44.6	0	0	Astrocytes
BMPER	1.494	91.6	1.515e-129	4.337e-129	Interneurons - Cholinergic
HCN1	1.494	93.4	2.142e-202	8.034e-202	MSN (Eccentric)
ACSS3	1.493	51.5	0	0	Astrocytes
RPS8	1.492	59	1.129e-05	1.253e-05	Endothelial Cells
CCSER1	1.492	87.8	1.841e-148	5.7e-148	Neuroblasts
KCNJ6	1.492	91.6	5.051e-239	2.081e-238	Interneurons - Cholinergic
CRYBG1	1.492	94.1	0	0	MSN (D1)
HTR7	1.492	79.4	0	0	Interneurons - Cholinergic
SLC35F1	1.49	64	8.594e-59	1.677e-58	Radial Glial Cells
PHYHIPL	1.49	81.8	0	0	Astrocytes
KLHL29	1.489	69.1	3.648e-40	6.295e-40	Other Neurons
MSRA	1.489	92.8	1.136e-65	2.308e-65	Other Neurons
PCDH9	1.489	99.2	0	0	Oligodendrocytes
FRMD7	1.489	49.3	0	0	Other Neurons
LARP6	1.487	34	0	0	Oligodendrocytes
ST6GALNAC5	1.486	95.1	0	0	MSN (D1)
SORCS1	1.486	99.6	0	0	MSN (D1)
GRIA2	1.486	99.8	0	0	MSN (D1)
PLEKHA5	1.486	90.7	0	0	MSN (D2)
HCN1	1.485	95.3	1.835e-70	3.831e-70	Interneurons - Cholinergic
GRK5	1.484	43.6	7.983e-08	9.438e-08	Endothelial Cells
SYN2	1.484	98.1	2.916e-56	5.611e-56	Interneurons - Cholinergic
PELI2	1.484	71.1	3.704e-64	7.464e-64	Other Neurons
CYTH1	1.483	45.2	3.279e-197	1.209e-196	Microglia
CSMD3	1.483	100	0	0	MSN (D1)
CSMD3	1.483	91.1	0	0	MSN (D2)
ETNK1	1.482	42.3	0.0002145	0.0002276	Endothelial Cells
CHGA	1.482	84.1	1.74e-58	3.392e-58	Interneurons - Cholinergic
FAT3	1.482	89.4	0	0	MSN (D2)
ARL15	1.481	96	4.522e-131	1.305e-130	Interneurons - GABAergic
KIF5B	1.48	38.5	0.007658	0.007697	Endothelial Cells
RAPGEF1	1.48	40.3	5.313e-119	1.437e-118	Microglia
DNM2	1.48	42.2	2.477e-213	9.582e-213	Microglia
KIF6	1.48	37.5	0	0	Oligodendrocytes
ENSOARG00020013451	1.48	84.4	0	0	MSN (D2)
PXK	1.479	64.2	0	0	Oligodendrocytes
UTRN	1.479	83.4	0	0	Astrocytes
KALRN	1.478	73.3	7.724e-168	2.575e-167	Neuroblasts
ADGRL2	1.477	82.6	0	0	MSN (D2)
C2orf73	1.477	37.6	0	0	Astrocytes
ENSOARG00020011452	1.476	81.1	9.271e-240	3.831e-239	Interneurons - GABAergic
ENSOARG00020017848	1.476	98.7	0	0	MSN (D1)
RYBP	1.475	53.8	0	0	Oligodendrocytes
PCDH7	1.473	100	2.945e-41	5.129e-41	Interneurons - Cholinergic
ENSOARG00020026119	1.472	53.5	1.078e-210	4.132e-210	Microglia
TCF7L2	1.472	83.5	0	0	Astrocytes
OTUD7B	1.471	40.6	0	0	Oligodendrocytes
DAAM2	1.471	38.9	0	0	Oligodendrocytes
NRG3	1.471	97.8	0	0	OPC
CHL1	1.471	60.5	0	0	OPC
PTPRT	1.471	99.9	0	0	MSN (D1)
MARCHF11	1.469	94.8	0	0	MSN (D1)
ENSOARG00020026251	1.469	89.1	0	0	MSN (D2)
SEMA3E	1.468	65.2	9.944e-102	2.466e-101	MSN (Eccentric)
SORCS3	1.468	98.4	7.682e-158	2.461e-157	MSN (Eccentric)
GRIP1	1.468	98.4	1.016e-159	3.277e-159	MSN (Eccentric)
XYLT1	1.467	93.5	3.667e-53	6.934e-53	Interneurons - Cholinergic
ZEB2	1.467	91.4	0	0	Oligodendrocytes
TENM4	1.466	84.9	7.333e-49	1.348e-48	Other Neurons
MAN1A1	1.466	82.4	0	0	MSN (D2)
ATRNL1	1.465	88.4	0	0	MSN (D2)
ENSOARG00020024154	1.463	98.1	2.772e-49	5.111e-49	Interneurons - Cholinergic
NYAP2	1.463	80.9	8.662e-64	1.741e-63	Other Neurons
ST7	1.463	54.9	1.637e-74	3.488e-74	Neuroblasts
NELL1	1.463	72.1	1.379e-175	4.729e-175	MSN (Eccentric)
HCN1	1.463	97.1	0	0	MSN (D1)
PCDH7	1.463	86.9	0	0	Astrocytes
GALNT13	1.462	99.9	0	0	MSN (D1)
GALNT17	1.461	98.4	0	0	MSN (D1)
OPCML	1.459	99.7	2.533e-125	7.077e-125	MSN (Eccentric)
ENSOARG00020006838	1.459	87.1	0	0	MSN (D2)
CACNA1A	1.459	87.1	0	0	MSN (D2)
FGF10	1.458	39.2	0	0	OPC
PDE3A	1.458	46.3	0	0	OPC
ENSOARG00020005271	1.457	90.6	0	0	Interneurons - GABAergic
CACNA1A	1.456	96.3	4.56e-50	8.453e-50	Interneurons - Cholinergic
THSD4	1.456	47.4	2.746e-55	5.255e-55	Other Neurons
LHFPL6	1.454	28.2	1.5e-07	1.762e-07	Endothelial Cells
IRAG2	1.454	27.9	1.164e-122	3.213e-122	Microglia
PCDHAC2	1.454	69.3	0	0	Astrocytes
NSG2	1.453	91.4	3.421e-61	6.774e-61	Other Neurons
DPP6	1.453	100	1.512e-128	4.305e-128	MSN (Eccentric)
PADI2	1.453	39.2	0	0	Oligodendrocytes
DAPK1	1.452	62.3	2.35e-121	6.439e-121	Neuroblasts
ENSOARG00020010148	1.452	36.9	4.304e-232	1.744e-231	Astrocytes
ENSOARG00020001104	1.452	93	7.293e-243	3.029e-242	Interneurons - GABAergic
FSTL5	1.451	82.4	1.699e-148	5.261e-148	MSN (Eccentric)
ECE1	1.45	31.7	2.003e-125	5.598e-125	Microglia
PLCB1	1.45	92.3	0	0	MSN (D2)
EPHA4	1.449	96.3	2.177e-53	4.121e-53	Interneurons - Cholinergic
AGPAT3	1.449	36.9	3.824e-117	1.025e-116	Microglia
ASTN2	1.449	93.9	3.835e-198	1.419e-197	Interneurons - GABAergic
NEDD4L	1.449	92.5	0	0	Oligodendrocytes
PIEZO2	1.449	48.4	0	0	OPC
PPARGC1A	1.447	52.1	0	0	Astrocytes
BCAR3	1.446	39.7	2.643e-05	2.897e-05	Endothelial Cells
ENSOARG00020008928	1.446	100	4.595e-48	8.399e-48	Interneurons - Cholinergic
SLC38A9	1.446	39.7	8.525e-116	2.273e-115	Microglia
UBASH3B	1.446	72.9	1.285e-183	4.519e-183	Interneurons - Cholinergic
SH3GL2	1.446	98.3	0	0	MSN (D1)
CELF4	1.446	87.8	0	0	MSN (D2)
THSD7B	1.445	67.3	4.183e-129	1.195e-128	Interneurons - Cholinergic
SYT1	1.445	99.7	1.239e-159	3.998e-159	MSN (Eccentric)
LNX1	1.445	60.3	0	0	OPC
ADCY2	1.445	54.3	0	0	Astrocytes
PDZRN4	1.444	48.8	6.69e-42	1.171e-41	Radial Glial Cells
LRP8	1.443	27.1	5.937e-43	1.049e-42	Neuroblasts
MYO10	1.443	53.8	0	0	Astrocytes
ACTN4	1.441	57.7	1.728e-07	2.027e-07	Endothelial Cells
CCDC85A	1.441	94.4	3.972e-75	8.495e-75	Interneurons - Cholinergic
NETO1	1.44	98.3	0	0	MSN (D1)
TEAD1	1.44	62	0	0	Astrocytes
SYTL5	1.44	74.8	0	0	Interneurons - Cholinergic
HTR2C	1.439	75.7	3.506e-62	6.978e-62	Interneurons - Cholinergic
SNAP25	1.439	90.8	0	0	MSN (D2)
SMYD2	1.438	36.5	0	0	Oligodendrocytes
PLCL2	1.437	99.9	0	0	MSN (D1)
NYAP2	1.436	83.3	0	0	MSN (D2)
COL22A1	1.436	29.4	0	0	Astrocytes
ENSOARG00020008671	1.435	53.9	1.614e-178	5.597e-178	Microglia
LPP	1.435	71.4	0	0	Astrocytes
DACH2	1.435	69.9	0	0	Interneurons - GABAergic
LRRTM4	1.434	86.8	2.106e-42	3.702e-42	Other Neurons
ENSOARG00020024424	1.434	58.6	2.96e-68	6.103e-68	Other Neurons
BRINP3	1.434	68	1.335e-134	3.912e-134	Neuroblasts
FNBP1L	1.434	99.5	0	0	MSN (D1)
RASGRF2	1.433	79.4	1.347e-31	2.171e-31	Interneurons - Cholinergic
CRYAB	1.433	43.5	0	0	Oligodendrocytes
GABRB3	1.433	89.4	0	0	MSN (D2)
CNTNAP4	1.432	67.1	1.555e-47	2.833e-47	Other Neurons
HECA	1.432	33	2.22e-279	9.92e-279	Microglia
TSPAN15	1.432	39.6	0	0	Oligodendrocytes
TUBA1A	1.431	36.2	5.262e-51	9.812e-51	Neuroblasts
RHOJ	1.431	30.3	2.294e-73	4.858e-73	Radial Glial Cells
FMNL2	1.431	86.6	0	0	Oligodendrocytes
IL1RAP	1.431	55.5	0	0	Oligodendrocytes
ENSOARG00020006799	1.431	99.8	0	0	MSN (D1)
MAN1A1	1.431	97.2	0	0	MSN (D1)
SYN3	1.43	78.3	5.467e-46	9.854e-46	Other Neurons
ZNF423	1.43	36.2	1.293e-74	2.756e-74	Radial Glial Cells
PPP1R16B	1.43	67.6	0	0	Oligodendrocytes
MB21D2	1.43	67.6	0	0	OPC
RPL19	1.429	44.9	7.275e-05	7.851e-05	Endothelial Cells
CDK6	1.428	66.3	1.736e-44	3.099e-44	Radial Glial Cells
RAB3C	1.428	90.4	6.857e-262	2.967e-261	Interneurons - GABAergic
FSTL5	1.427	42.8	4.245e-32	6.864e-32	Interneurons - GABAergic
ENSOARG00020021588	1.427	98.4	0	0	MSN (D1)
RBMS3	1.426	72.7	7.424e-117	1.987e-116	MSN (Eccentric)
MYO6	1.426	69.5	1.393e-273	6.15e-273	Microglia
EGFR	1.426	64.2	0	0	OPC
RPS12	1.424	30.8	0.009761	0.009765	Endothelial Cells
MDGA2	1.424	99.3	0	0	OPC
SORCS3	1.424	99.4	0	0	MSN (D1)
ENSOARG00020020917	1.423	66.6	2.027e-115	5.393e-115	Neuroblasts
MCF2L2	1.422	83.5	0	0	MSN (D2)
DOCK11	1.421	40.3	1.673e-116	4.474e-116	Microglia
DCLK1	1.421	72.6	0	0	Astrocytes
ASTN2	1.42	80	2.28e-102	5.676e-102	Radial Glial Cells
NRXN1	1.42	100	1.844e-122	5.082e-122	MSN (Eccentric)
GRIK4	1.42	97.8	6.009e-179	2.086e-178	MSN (Eccentric)
SLC46A3	1.42	27.1	5.402e-280	2.416e-279	Microglia
APBB2	1.419	96.3	0	0	OPC
PCSK2	1.419	95.7	0	0	MSN (D1)
DCX	1.417	73	1.558e-55	2.985e-55	Other Neurons
POU2F1	1.417	78.2	8.462e-77	1.828e-76	Radial Glial Cells
NHSL1	1.417	25.8	1.325e-105	3.356e-105	Neuroblasts
TRIM2	1.417	67.9	0	0	Oligodendrocytes
ACVR1C	1.417	96.5	0	0	MSN (D1)
PBX3	1.417	99.8	0	0	MSN (D1)
MAP3K5	1.416	63	0	0	Astrocytes
ATP2B4	1.416	48.7	0	0	Astrocytes
NLGN1	1.415	99.7	0	0	OPC
MAF	1.415	27.8	0	0	Microglia
JAG1	1.413	25.6	0.0002331	0.0002471	Endothelial Cells
KCND3	1.413	98.5	0	0	MSN (D1)
NOTCH2	1.413	58.6	0	0	Astrocytes
EPHA3	1.413	73.5	0	0	Interneurons - GABAergic
CACNA1B	1.412	96.3	1.757e-57	3.405e-57	Interneurons - Cholinergic
ADAMTS3	1.412	98.2	0	0	MSN (D1)
FRAS1	1.412	84.5	0	0	MSN (D2)
PDE7B	1.412	86.3	0	0	MSN (D2)
FSTL5	1.411	83	0	0	MSN (D2)
SLC4A10	1.41	100	9.187e-63	1.835e-62	Interneurons - Cholinergic
CSMD3	1.41	99.7	8.732e-111	2.271e-110	MSN (Eccentric)
ZNF618	1.41	92.8	3.03e-175	1.037e-174	MSN (Eccentric)
CRYM	1.41	35.7	1.402e-219	5.514e-219	Astrocytes
PSEN1	1.41	54.6	0	0	Oligodendrocytes
PICALM	1.407	79.5	7.233e-11	9.14e-11	Endothelial Cells
GABRA2	1.407	99.4	0	0	MSN (D1)
DSCAM	1.406	96.7	2.066e-209	7.898e-209	Interneurons - GABAergic
AP3B1	1.406	56.9	0	0	Oligodendrocytes
GRIK2	1.405	100	1.056e-40	1.83e-40	Interneurons - Cholinergic
TAFA2	1.405	39.5	4.165e-48	7.615e-48	Other Neurons
PLSCR4	1.405	42.9	0	0	Astrocytes
UNC5D	1.404	51.9	0	0	MSN (D2)
ENSOARG00020021588	1.404	86.4	0	0	MSN (D2)
CELF4	1.403	99.1	7.892e-182	2.764e-181	MSN (Eccentric)
GABRB2	1.403	99	0	0	MSN (D1)
OLFM3	1.403	82.9	0	0	MSN (D2)
ENSOARG00020019371	1.403	41.1	0	0	Astrocytes
ANKFN1	1.402	30.1	2.315e-61	4.587e-61	Radial Glial Cells
GABRA1	1.402	73.5	0	0	Interneurons - GABAergic
SLC22A16	1.401	30.1	0	0	Oligodendrocytes
TRHDE	1.4	86	3.608e-44	6.429e-44	Interneurons - Cholinergic
MAP2	1.4	83.5	1.76e-170	5.934e-170	Neuroblasts
FBXL7	1.4	55.7	0	0	OPC
SETBP1	1.4	78.5	0	0	Astrocytes
PAK3	1.399	41.3	1.394e-40	2.414e-40	Neuroblasts
CACHD1	1.399	48.8	1.361e-76	2.938e-76	Radial Glial Cells
EXOC6B	1.399	90.1	0	0	Oligodendrocytes
RAB31	1.398	29.2	1.745e-239	7.202e-239	Microglia
MYH10	1.398	99.1	0	0	MSN (D1)
CACNA1A	1.398	99.3	0	0	MSN (D1)
RAD51B	1.396	60.9	3.003e-54	5.714e-54	Radial Glial Cells
TJP2	1.396	37.3	0	0	Oligodendrocytes
RAPGEF4	1.396	67.6	0	0	Microglia
PTPRZ1	1.396	93.2	0	0	Astrocytes
TENM4	1.395	98.1	3.183e-150	9.914e-150	MSN (Eccentric)
AFF2	1.395	79	0	0	Interneurons - GABAergic
DNM3	1.394	90.4	0	0	Oligodendrocytes
RIC8B	1.394	87.8	0	0	MSN (D2)
NTRK3	1.393	99.8	0	0	MSN (D1)
KCNIP1	1.393	57.4	0	0	Astrocytes
ENSOARG00020017157	1.392	25.6	8.889e-13	1.162e-12	Endothelial Cells
DOCK1	1.392	96	0	0	OPC
FGF2	1.392	63.7	0	0	Astrocytes
ENSOARG00020018268	1.392	70.1	0	0	Astrocytes
SDCBP	1.391	32.1	1.886e-93	4.471e-93	Microglia
TENM1	1.391	72.9	0	0	OPC
CELF2	1.39	100	1.952e-46	3.527e-46	Other Neurons
FAT3	1.39	99.1	1.652e-128	4.701e-128	MSN (Eccentric)
JPT1	1.39	31.1	5.609e-172	1.902e-171	Microglia
ENSOARG00020017120	1.388	38.7	6.256e-80	1.379e-79	Radial Glial Cells
ENSOARG00020017848	1.388	83.2	0	0	MSN (D2)
MT-COX1	1.387	89.7	1.087e-13	1.441e-13	Endothelial Cells
MEST	1.387	80.4	5.825e-92	1.369e-91	Interneurons - Cholinergic
SYBU	1.387	63.2	5.31e-301	2.466e-300	Astrocytes
PTPRT	1.386	87.9	4.313e-137	1.28e-136	Interneurons - GABAergic
ENSOARG00020011058	1.385	30.8	0.000172	0.0001831	Endothelial Cells
ENOX1	1.385	93.6	7.711e-195	2.822e-194	Interneurons - GABAergic
INPP4B	1.385	96.6	1.281e-217	5.016e-217	MSN (Eccentric)
SCARB1	1.384	29.5	0.0005449	0.0005703	Endothelial Cells
PBX1	1.384	94.6	2.735e-116	7.305e-116	Radial Glial Cells
KSR2	1.384	96.9	1.256e-198	4.658e-198	MSN (Eccentric)
RORA	1.384	100	0	0	MSN (D1)
CTNNA2	1.384	94.4	0	0	MSN (D2)
DNER	1.383	73.5	1.583e-76	3.417e-76	Radial Glial Cells
KCNMA1	1.383	97.1	6.849e-208	2.608e-207	Interneurons - GABAergic
CELF4	1.383	99.5	0	0	MSN (D1)
PDK4	1.382	25.6	7.009e-07	8.078e-07	Endothelial Cells
MAML3	1.382	62.5	2.288e-70	4.774e-70	Neuroblasts
GLUL	1.382	41	0	0	Oligodendrocytes
SLCO3A1	1.382	75	0	0	Oligodendrocytes
TAFA2	1.382	64.3	0	0	Interneurons - GABAergic
GRIN2A	1.381	38.8	1.345e-13	1.782e-13	Other Neurons
SH3BGRL2	1.381	94.5	0	0	MSN (D1)
GLRA2	1.381	96.2	0	0	MSN (D1)
PTPRZ1	1.38	87	6.809e-150	2.117e-149	Radial Glial Cells
ADAMTS17	1.38	75.4	5.315e-189	1.907e-188	Interneurons - GABAergic
SLC4A4	1.38	64.3	2.564e-279	1.145e-278	Astrocytes
CLDN11	1.38	27.7	0	0	Oligodendrocytes
ERBB4	1.38	92	0	0	Oligodendrocytes
ANTXR1	1.38	69.1	0	0	OPC
TRANK1	1.38	99.3	0	0	MSN (D1)
GABRB3	1.38	88.2	0	0	Astrocytes
MYH10	1.379	86.6	0	0	MSN (D2)
ENSOARG00020007664	1.378	25.6	4.432e-16	6.082e-16	Endothelial Cells
FKBP15	1.378	36.2	5.33e-122	1.466e-121	Microglia
CELF4	1.377	90.1	5.301e-66	1.079e-65	Other Neurons
FNBP1L	1.377	88.6	0	0	MSN (D2)
FLT1	1.376	64.5	3.999e-176	1.375e-175	Interneurons - Cholinergic
TENM1	1.375	91.6	1.525e-46	2.759e-46	Interneurons - Cholinergic
EPB41L3	1.374	71.1	4.919e-40	8.479e-40	Other Neurons
EFNA5	1.374	86.6	4.079e-260	1.759e-259	Interneurons - GABAergic
TRPC4	1.374	48.4	0	0	OPC
DOK5	1.374	50.7	0	0	Astrocytes
FGF12	1.373	99.1	4.517e-42	7.92e-42	Interneurons - Cholinergic
SPRED2	1.373	35.2	3.569e-94	8.497e-94	Microglia
ENSOARG00020019580	1.373	93.2	8.159e-194	2.976e-193	Interneurons - GABAergic
KSR2	1.373	83.5	0	0	MSN (D2)
SEMA3E	1.372	29.9	1.697e-14	2.28e-14	Radial Glial Cells
DAB1	1.372	69.1	1.739e-25	2.662e-25	Other Neurons
AUTS2	1.372	99.1	9.014e-140	2.702e-139	Radial Glial Cells
POT1	1.372	37.9	4.288e-157	1.371e-156	Oligodendrocytes
MAML2	1.372	49.3	0	0	OPC
CA8	1.371	34.2	0	0	OPC
ENSOARG00020010321	1.371	59.2	0	0	Interneurons - GABAergic
MEIS2	1.37	99.4	7.22e-137	2.139e-136	MSN (Eccentric)
CPM	1.37	32.4	0	0	Oligodendrocytes
ANO5	1.369	31.2	6.539e-12	8.427e-12	Neuroblasts
GALNT13	1.369	60.5	2.451e-76	5.283e-76	Neuroblasts
SHC3	1.369	51.3	0	0	OPC
SNTG1	1.368	73	4.051e-35	6.719e-35	Other Neurons
MYT1L	1.368	43.4	1.873e-60	3.692e-60	Neuroblasts
SIPA1L2	1.367	29.5	0.004947	0.005003	Endothelial Cells
ABLIM1	1.367	92.8	1.865e-307	8.725e-307	Interneurons - GABAergic
TMEM132D	1.367	99.4	0	0	MSN (D1)
HDAC9	1.366	54.2	5.246e-56	1.008e-55	Radial Glial Cells
ELF1	1.365	38.9	1.177e-212	4.542e-212	Microglia
ST8SIA1	1.365	71.9	0	0	OPC
FGF13	1.365	73.4	0	0	OPC
ZNF385D	1.364	78.3	2.055e-48	3.766e-48	Other Neurons
DOK6	1.364	94.4	8.57e-57	1.654e-56	Interneurons - Cholinergic
ENSOARG00020019405	1.363	100	3.293e-48	6.025e-48	Interneurons - Cholinergic
SCG3	1.363	44	6.203e-64	1.248e-63	Radial Glial Cells
NSF	1.363	99.7	0	0	MSN (D1)
FAM189A1	1.363	83.3	0	0	MSN (D2)
TMEM106C	1.362	27.1	7.794e-96	1.874e-95	Microglia
HECW1	1.362	93.1	6.024e-203	2.261e-202	MSN (Eccentric)
ST6GAL2	1.362	50.6	0	0	OPC
HTR2C	1.362	89.1	0	0	MSN (D1)
ENSOARG00020022535	1.361	99.9	0	0	MSN (D1)
DOCK7	1.36	55.3	4.068e-50	7.543e-50	Radial Glial Cells
RBFOX2	1.36	66.1	8.744e-102	2.169e-101	Neuroblasts
TM6SF1	1.36	28.1	1.062e-267	4.642e-267	Microglia
CYTH3	1.359	25.6	0.005266	0.00532	Endothelial Cells
RPS6KA3	1.359	93.5	2.879e-55	5.509e-55	Interneurons - Cholinergic
KLHL29	1.359	92.5	1.059e-60	2.09e-60	Interneurons - Cholinergic
SUN2	1.357	67.2	1.227e-297	5.665e-297	Astrocytes
ELL2	1.356	34.7	0	0	Oligodendrocytes
DEPTOR	1.356	61.4	0	0	Oligodendrocytes
MIPEP	1.354	41.8	5.313e-98	1.293e-97	Microglia
RAPGEF4	1.354	87.5	0	0	MSN (D2)
CADM1	1.354	89.3	0	0	Astrocytes
ARHGEF12	1.354	81.6	0	0	Astrocytes
ELP4	1.353	57.8	5.151e-39	8.815e-39	Radial Glial Cells
RFFL	1.353	42.7	0	0	Oligodendrocytes
CCDC88C	1.353	98.6	0	0	MSN (D1)
OCA2	1.353	81.4	0	0	MSN (D2)
YAP1	1.353	38.2	0	0	Astrocytes
ENSOARG00020007453	1.352	40	4.92e-106	1.25e-105	Microglia
SCN3A	1.352	99.3	0	0	MSN (D1)
TPCN1	1.352	65.9	0	0	Astrocytes
ENSOARG00020010370	1.351	99.1	0	0	MSN (D1)
PPM1L	1.35	92.5	1.215e-34	2.008e-34	Interneurons - Cholinergic
NSF	1.35	88	0	0	MSN (D2)
ACVR1C	1.35	82.5	0	0	MSN (D2)
RPL11	1.349	38.5	0.005136	0.005191	Endothelial Cells
RIC8B	1.349	99.6	0	0	MSN (D1)
KSR2	1.348	98.5	0	0	MSN (D1)
UBB	1.347	41	0.0007895	0.0008213	Endothelial Cells
PLOD2	1.347	52.7	0	0	Astrocytes
TRIM9	1.346	42.9	1.364e-35	2.271e-35	Neuroblasts
ENSOARG00020001268	1.346	99.9	0	0	MSN (D1)
LRP12	1.345	96.6	2.593e-164	8.514e-164	MSN (Eccentric)
ENSOARG00020011478	1.345	47.7	0	0	Astrocytes
CTNNA2	1.344	100	2.303e-39	3.951e-39	Interneurons - Cholinergic
ATAD2	1.344	29.7	1.403e-67	2.883e-67	Radial Glial Cells
MAP2	1.344	88.1	4.445e-90	1.034e-89	Radial Glial Cells
CSRNP3	1.343	77	1.63e-44	2.91e-44	Other Neurons
BMPR2	1.342	44.9	0.006084	0.006135	Endothelial Cells
RGS6	1.342	50	1.344e-14	1.807e-14	Other Neurons
PLCXD3	1.342	46.4	2.364e-207	8.993e-207	Oligodendrocytes
GABRB3	1.341	97.4	3.553e-51	6.633e-51	Other Neurons
ENSOARG00020010866	1.341	99	0	0	MSN (D1)
MCF2L2	1.341	98.8	0	0	MSN (D1)
RORA	1.341	94.4	0	0	MSN (D2)
BTG1	1.34	29.5	9.129e-10	1.129e-09	Endothelial Cells
DCAF5	1.34	42	3.239e-101	8.01e-101	Microglia
FRMPD4	1.339	98.1	6.538e-131	1.884e-130	MSN (Eccentric)
TEX11	1.339	33.4	5.737e-284	2.586e-283	Oligodendrocytes
NTRK3	1.339	88.2	0	0	MSN (D2)
CRMP1	1.337	27.2	7.91e-24	1.191e-23	Neuroblasts
ENSOARG00020018569	1.337	27.3	8.545e-124	2.372e-123	Microglia
CALN1	1.337	98.1	2.228e-178	7.723e-178	MSN (Eccentric)
PELI2	1.336	30.8	0.001297	0.001339	Endothelial Cells
SMAD2	1.336	38.4	2.025e-96	4.886e-96	Microglia
FGD4	1.336	69.1	7.432e-263	3.221e-262	Microglia
GRIP1	1.336	86.7	0	0	MSN (D2)
GRIA1	1.335	99.7	8.026e-114	2.117e-113	MSN (Eccentric)
EPHA4	1.335	85.1	7.259e-188	2.596e-187	Interneurons - GABAergic
REV3L	1.335	80.2	0	0	OPC
LRCH2	1.334	35.9	1.574e-26	2.432e-26	Neuroblasts
PARM1	1.334	81.3	3.769e-120	1.027e-119	Interneurons - Cholinergic
PRKG2	1.334	42.7	0	0	OPC
ABCA1	1.334	65.3	0	0	Astrocytes
PCYT1B	1.333	35.1	1.154e-163	3.779e-163	Oligodendrocytes
CCDC88C	1.333	84.3	0	0	MSN (D2)
CERS1	1.333	61.6	0	0	Astrocytes
PBX1	1.333	95.8	0	0	Astrocytes
PCDH7	1.332	99.7	3.06e-120	8.341e-120	MSN (Eccentric)
PTPRG	1.331	77	1.928e-26	2.975e-26	Other Neurons
CNP	1.331	28.4	0	0	Oligodendrocytes
ERMN	1.331	29	0	0	Oligodendrocytes
NDRG1	1.331	30.1	0	0	Oligodendrocytes
NTN1	1.329	50.1	0	0	OPC
GLRA2	1.329	78.5	0	0	MSN (D2)
MDGA2	1.328	97.6	5.225e-163	1.708e-162	Interneurons - GABAergic
EPB41L4A	1.328	79.6	7.819e-169	2.617e-168	Interneurons - GABAergic
EBF1	1.328	78.9	0	0	MSN (D1)
CTDSPL	1.328	97.9	0	0	MSN (D1)
PARD3	1.327	82.1	0	0	Oligodendrocytes
PRKG1	1.327	88.4	0	0	MSN (D2)
RELN	1.327	74.5	0	0	MSN (D2)
ENSOARG00020022108	1.326	74.4	9.211e-10	1.139e-09	Endothelial Cells
HIVEP3	1.326	28.8	5.862e-85	1.329e-84	Microglia
KCNK2	1.326	77.1	0	0	MSN (D2)
ARHGEF12	1.325	60.3	5.846e-07	6.752e-07	Endothelial Cells
NEGR1	1.325	99.1	1.307e-31	2.106e-31	Interneurons - Cholinergic
NOL4	1.325	87.5	7.485e-37	1.257e-36	Other Neurons
CNTNAP4	1.325	81.6	3.736e-252	1.582e-251	Interneurons - GABAergic
RNF130	1.325	90.3	0	0	Oligodendrocytes
PHGDH	1.325	45.6	0	0	Astrocytes
UNC5B	1.324	30.9	0	0	Oligodendrocytes
OCA2	1.324	96.2	0	0	MSN (D1)
HDAC4	1.323	86	3.015e-62	6.004e-62	Interneurons - Cholinergic
BCL11B	1.322	71.1	7.144e-53	1.347e-52	Other Neurons
NRXN1	1.322	100	2.432e-54	4.633e-54	Other Neurons
TMTC4	1.322	94.4	8.568e-79	1.874e-78	Interneurons - Cholinergic
ROBO1	1.321	99.2	0	0	OPC
KCNIP4	1.321	97.7	0	0	MSN (D1)
ATP2B1	1.321	93	0	0	MSN (D2)
NEBL	1.321	88.9	0	0	MSN (D2)
ENSOARG00020003565	1.318	93	0	0	OPC
NFIA	1.318	97.6	0	0	Astrocytes
NYAP2	1.317	36.5	2.775e-33	4.532e-33	Neuroblasts
PLEKHA2	1.317	30.8	4.134e-95	9.897e-95	Microglia
ENSOARG00020018726	1.317	37.6	0	0	Astrocytes
PPM1E	1.316	59.1	1.297e-65	2.634e-65	Radial Glial Cells
GAP43	1.316	93.5	2.113e-76	4.557e-76	Interneurons - Cholinergic
KCNH1	1.316	86.2	6.871e-169	2.3e-168	MSN (Eccentric)
LFNG	1.316	42.2	0	0	Astrocytes
ENSOARG00020001805	1.315	86.2	1.014e-37	1.718e-37	Other Neurons
ENSOARG00020022125	1.315	53.8	0	0	OPC
EFEMP1	1.315	44.1	0	0	Astrocytes
CTNND2	1.314	99.2	0	0	OPC
NYAP2	1.313	96.2	9.756e-191	3.517e-190	MSN (Eccentric)
PDE7B	1.313	99.5	0	0	MSN (D1)
CPNE5	1.313	83.3	0	0	MSN (D2)
LIN7A	1.312	54.6	3.442e-32	5.573e-32	Other Neurons
ENSOARG00020006151	1.312	41.8	1.708e-182	5.996e-182	Oligodendrocytes
TIAM1	1.312	93.4	1.212e-241	5.021e-241	MSN (Eccentric)
ZFAND3	1.312	77.8	0	0	Microglia
PLXNA4	1.311	82.5	0	0	MSN (D2)
PLCXD2	1.31	29.5	0.0001511	0.0001612	Endothelial Cells
PLCE1	1.31	28.2	0.0001468	0.0001568	Endothelial Cells
DLC1	1.31	41	4.251e-21	6.214e-21	Oligodendrocytes
CHST11	1.31	66.2	1.779e-306	8.313e-306	Astrocytes
CPNE5	1.31	97.5	0	0	MSN (D1)
RBMS1	1.31	84.6	0	0	MSN (D2)
ENSOARG00020026251	1.309	100	1.07e-121	2.939e-121	MSN (Eccentric)
FAM189A1	1.309	97.2	0	0	MSN (D1)
AUTS2	1.308	100	5.491e-44	9.772e-44	Other Neurons
ENSOARG00020002841	1.308	36	2.524e-85	5.733e-85	Radial Glial Cells
AGO4	1.308	29	3.146e-98	7.661e-98	Microglia
KCNT2	1.307	55	0	0	OPC
NETO2	1.307	98.1	0	0	MSN (D1)
GABRB2	1.307	84.8	0	0	MSN (D2)
ENSOARG00020009476	1.307	41.7	0	0	Astrocytes
VSTM2A	1.306	92.5	5.961e-108	1.528e-107	Interneurons - Cholinergic
PALMD	1.304	80.5	0	0	MSN (D2)
CSRNP3	1.303	96.3	2.041e-57	3.954e-57	Interneurons - Cholinergic
ZNRF2	1.303	43.9	2.648e-97	6.417e-97	Microglia
TMTC2	1.303	85.6	0	0	Oligodendrocytes
SH3BGRL2	1.303	78	0	0	MSN (D2)
SCFD2	1.302	77.6	0	0	OPC
PRKG1	1.302	99.5	0	0	MSN (D1)
ENSOARG00020006799	1.302	87.3	0	0	MSN (D2)
KCTD16	1.301	99.1	8.54e-157	2.727e-156	MSN (Eccentric)
BIN1	1.301	41.5	0	0	Oligodendrocytes
ERBB3	1.3	28.7	0	0	Oligodendrocytes
PCSK2	1.3	79.9	0	0	MSN (D2)
SYNPR	1.299	29.8	7.371e-09	8.926e-09	Neuroblasts
NRXN3	1.299	94.7	6.564e-189	2.354e-188	Interneurons - GABAergic
KCNC2	1.298	57.9	7.279e-59	1.421e-58	Other Neurons
SYN3	1.298	90.4	5.803e-218	2.273e-217	Interneurons - GABAergic
PDGFD	1.298	52.1	0	0	OPC
PDE2A	1.298	80.4	0	0	MSN (D2)
PAM	1.298	88.5	0	0	MSN (D2)
MARCHF11	1.298	78.1	0	0	MSN (D2)
ADD3	1.298	76.7	0	0	Astrocytes
NSG2	1.297	99.9	0	0	MSN (D1)
TRANK1	1.296	87.5	0	0	MSN (D2)
ENSOARG00020021852	1.295	29.6	7.869e-40	1.354e-39	Neuroblasts
ATP8A2	1.295	53	6.992e-67	1.43e-66	Neuroblasts
SEMA6A	1.295	33.8	0	0	Oligodendrocytes
ENSOARG00020010370	1.295	86.7	0	0	MSN (D2)
SASH1	1.295	87.1	0	0	Astrocytes
BICD1	1.294	65.8	6.159e-56	1.183e-55	Radial Glial Cells
BACH2	1.294	72.2	8.863e-96	2.13e-95	Neuroblasts
PBX1	1.294	99.7	3.485e-130	1.001e-129	MSN (Eccentric)
COP1	1.294	65.1	2.506e-224	9.966e-224	Microglia
VPS50	1.294	54.9	0	0	Oligodendrocytes
SVOP	1.294	83.1	0	0	Interneurons - GABAergic
ENSOARG00020001104	1.293	76.3	2.015e-38	3.431e-38	Other Neurons
ME3	1.293	97.8	0	0	MSN (D1)
STK3	1.292	38.5	2.248e-07	2.625e-07	Endothelial Cells
RIPK1.1	1.292	29.2	1.384e-169	4.647e-169	Microglia
TENM1	1.292	85.8	4.846e-181	1.692e-180	Interneurons - GABAergic
NPNT	1.291	68.2	2.397e-81	5.321e-81	Interneurons - Cholinergic
LPIN2	1.291	41.2	1.386e-83	3.118e-83	Microglia
LARGE1	1.291	95.2	7.696e-148	2.38e-147	Interneurons - GABAergic
ENSOARG00020001082	1.291	62.3	2.597e-209	9.926e-209	Astrocytes
ATP2B2	1.291	85.6	0	0	MSN (D2)
TRABD2B	1.29	25.6	5.078e-06	5.702e-06	Endothelial Cells
MYO10	1.289	25.6	3.172e-05	3.464e-05	Endothelial Cells
NR4A2	1.289	36.1	0	0	Oligodendrocytes
KLHL32	1.288	42	2.256e-28	3.542e-28	Neuroblasts
PACRG	1.288	58.4	5.711e-197	2.105e-196	Astrocytes
PTPN11	1.288	48.2	1.908e-254	8.13e-254	Oligodendrocytes
ME3	1.288	83.1	0	0	MSN (D2)
CRYBG1	1.287	82.2	7.512e-47	1.362e-46	Interneurons - Cholinergic
ATP8A1	1.287	91.3	0	0	Oligodendrocytes
PARD3B	1.286	66.1	7.17e-59	1.4e-58	Radial Glial Cells
TTC28	1.286	84	5.632e-90	1.309e-89	Radial Glial Cells
NKAIN3	1.286	54.9	4.74e-294	2.176e-293	Astrocytes
KLF12	1.285	93.8	0	0	OPC
CUX2	1.285	79.9	0	0	MSN (Eccentric)
ZEB1	1.284	57.7	4.182e-06	4.708e-06	Endothelial Cells
ENSOARG00020016042	1.284	37.6	2.724e-257	1.168e-256	Microglia
PARD3B	1.283	52.6	1.717e-05	1.895e-05	Endothelial Cells
PDE4D	1.283	75.6	2.463e-07	2.873e-07	Endothelial Cells
TBC1D9	1.283	69.7	4.505e-50	8.352e-50	Other Neurons
APLP1	1.283	42.2	1.043e-169	3.505e-169	Oligodendrocytes
SCN3A	1.282	85.5	1.302e-51	2.437e-51	Other Neurons
NALCN	1.282	95.3	3.369e-55	6.443e-55	Interneurons - Cholinergic
GUCY1A2	1.282	83.8	0	0	MSN (D2)
SVIL	1.282	40.3	0	0	Astrocytes
FAM13A	1.281	38.8	3.412e-75	7.299e-75	Microglia
AFF1	1.281	40	1.066e-85	2.425e-85	Microglia
COL22A1	1.281	29.7	1.314e-169	4.414e-169	Radial Glial Cells
NTRK3	1.281	91	3.648e-170	1.228e-169	Interneurons - GABAergic
KLHL29	1.281	97.2	0	0	MSN (D1)
NSG2	1.281	89.9	0	0	MSN (D2)
GRIA4	1.281	93.5	0	0	MSN (D2)
AJAP1	1.281	80.9	0	0	Interneurons - GABAergic
CALM2.1	1.28	95.3	1.222e-24	1.856e-24	Interneurons - Cholinergic
PTPRD	1.28	100	6.36e-38	1.078e-37	Interneurons - Cholinergic
GRIK4	1.28	69	0	0	OPC
TMTC1	1.28	98.5	0	0	MSN (D1)
SNCA	1.28	99.3	0	0	MSN (D1)
CACNB2	1.28	88.7	0	0	MSN (D2)
PTCHD4	1.28	69.3	0	0	MSN (D2)
ARPP21	1.28	90.7	0	0	MSN (D2)
WDFY3	1.28	78	0	0	Microglia
ENSOARG00020021129	1.279	33.6	7.619e-129	2.171e-128	Microglia
KCTD16	1.279	80	7.046e-144	2.145e-143	Interneurons - GABAergic
PLCB1	1.279	98.1	0	0	OPC
FGF12	1.278	100	3.309e-111	8.625e-111	MSN (Eccentric)
ANK3	1.278	91.1	0	0	Oligodendrocytes
COL19A1	1.278	56.6	0	0	Interneurons - GABAergic
ENSOARG00020009200	1.277	33.3	0.0001783	0.0001897	Endothelial Cells
ENSOARG00020003671	1.277	38.3	2.408e-249	1.014e-248	Oligodendrocytes
RASGRF2	1.276	64.5	2.21e-28	3.472e-28	Other Neurons
LRRC1	1.276	46.4	2.853e-241	1.181e-240	Oligodendrocytes
ELAVL2	1.276	78.5	0	0	Interneurons - GABAergic
CPD	1.275	38.4	8.299e-152	2.6e-151	Oligodendrocytes
GUCY1A2	1.275	97.5	4.517e-163	1.477e-162	MSN (Eccentric)
ENSOARG00020001268	1.275	89.8	0	0	MSN (D2)
CDH8	1.274	95.3	1.156e-42	2.038e-42	Interneurons - Cholinergic
GRIA2	1.274	99.7	3.304e-119	8.949e-119	MSN (Eccentric)
PTCHD4	1.274	82.2	0	0	MSN (D1)
SLCO1C1	1.274	34.1	0	0	Astrocytes
SORCS1	1.273	86.9	2.164e-29	3.426e-29	Interneurons - Cholinergic
SORCS3	1.273	85.3	0	0	MSN (D2)
PARVA	1.272	25.6	0.0007456	0.0007764	Endothelial Cells
SLC4A10	1.272	95.4	7.7e-234	3.136e-233	Interneurons - GABAergic
MEGF10	1.272	62.8	2.423e-269	1.062e-268	Microglia
FGF14	1.271	100	4.368e-90	1.016e-89	MSN (Eccentric)
GPM6A	1.271	97.5	0	0	OPC
BRINP1	1.271	97.2	0	0	MSN (D1)
ENSOARG00020006902	1.27	64.9	9.694e-262	4.192e-261	Interneurons - GABAergic
DNER	1.27	75.8	0	0	Astrocytes
[truncated: 21,966 more rows]
