# Supplementary material for: Single nuclei RNA-seq reveals a medium spiny neuron glutamate excitotoxicity signature prior to the onset of neuronal death in an ovine Huntington’s disease model
Source: Hum Mol Genet. 2024 May 22;33(17):1524–39. doi: 10.1093/hmg/ddae087 (PMC11336116; doi:10.1093/hmg/ddae087)
Supplement: Supplementary_F3_ddae087 [file supplementary_f3_ddae087.xlsx]

## Sheet: Astrocytes
Gene.Name	p.value	Log2.fold.change	Percentage.of.Cells.Expresses.Gene.in.OVT73	Percentage.of.Cells.Expresses.Gene.in.Control	Adjusted.p.value
ENSOARG00020002929	1.88241e-22	-1.80827	0.106	0.263	3.77855e-18
CADM2	4.94163e-22	0.53305	0.87	0.765	9.91934e-18
STK10	1.00719e-19	-0.74552	0.507	0.588	2.02173e-15
C2orf73	2.45337e-19	-1.20675	0.29	0.407	4.92466e-15
ENSOARG00020006805	6.82462e-19	3.18127	0.11	0.015	1.36991e-14
ENSOARG00020000003	9.56261e-19	-0.639412	0.843	0.812	1.9195e-14
ENSOARG00020000005	1.04173e-17	-0.378848	0.882	0.796	2.09105e-13
MEIS2	1.75297e-17	0.359528	0.925	0.813	3.51874e-13
ACAD11	4.77377e-16	-0.414772	0.746	0.738	9.5824e-12
GGCX	5.88604e-16	-0.469448	0.627	0.644	1.1815e-11
CASQ1	7.59829e-16	-0.538403	0.564	0.601	1.5252e-11
OSBPL10	1.12338e-15	-0.553586	0.61	0.634	2.25497e-11
ELP4	1.26825e-15	-0.541864	0.712	0.694	2.54576e-11
ARHGAP21	5.4985e-15	-0.275844	0.692	0.641	1.10371e-10
ENSOARG00020008894	5.81748e-15	-0.72817	0.458	0.512	1.16774e-10
RHBDD3	1.19751e-14	-0.757698	0.38	0.457	2.40377e-10
TCF4	1.74405e-14	0.274172	0.975	0.92	3.50083e-10
PDE5A	2.43102e-14	-0.720583	0.486	0.542	4.87979e-10
PBX1	2.54226e-14	0.304786	0.975	0.954	5.10308e-10
H2AZ2	3.75524e-14	-0.784677	0.369	0.445	7.53789e-10
UBR5	1.07597e-13	0.439392	0.808	0.674	2.15979e-09
ENSOARG00020008686	1.26685e-13	-1.70565	0.065	0.166	2.54295e-09
SOX5	1.4183e-13	0.261308	0.962	0.905	2.84695e-09
MT-ND2	2.58919e-13	0.403263	0.781	0.629	5.19728e-09
ENSOARG00020013192	6.40714e-13	-0.416866	0.554	0.563	1.28611e-08
FILIP1L	8.15868e-13	-0.721019	0.43	0.46	1.63769e-08
LRRTM3	1.14751e-12	-0.923918	0.251	0.279	2.30339e-08
IGF1R	2.25188e-12	0.231777	0.752	0.604	4.5202e-08
PLEKHA7	2.56209e-12	0.506072	0.648	0.501	5.14289e-08
LUC7L	2.74168e-12	-0.352725	0.708	0.719	5.50338e-08
PLCG2	3.54017e-12	-0.664021	0.355	0.407	7.10617e-08
LGR4	4.81113e-12	0.508959	0.662	0.523	9.65738e-08
CADM1	5.19215e-12	0.365187	0.88	0.793	1.04222e-07
C11orf80	6.08871e-12	-0.927465	0.241	0.352	1.22219e-07
AUTS2	8.38259e-12	0.275727	0.986	0.978	1.68264e-07
RPS8	9.10447e-12	-0.451794	0.548	0.572	1.82754e-07
ENSOARG00020001921	1.09848e-11	-0.404179	0.62	0.619	2.20498e-07
TRIM2	1.68298e-11	0.283742	0.608	0.461	3.37824e-07
PKD1L3	1.75965e-11	-1.08218	0.18	0.288	3.53215e-07
UCHL1	1.93557e-11	0.664648	0.254	0.134	3.88526e-07
MN1	2.84759e-11	0.338423	0.371	0.242	5.71596e-07
GLI3	3.59264e-11	0.424802	0.828	0.75	7.2115e-07
MSI2	3.81439e-11	0.256488	0.952	0.905	7.65662e-07
SSBP3	4.25199e-11	0.437164	0.385	0.249	8.53503e-07
ENSOARG00020001082	4.38099e-11	-0.531513	0.564	0.557	8.79396e-07
ZEB2	7.11995e-11	0.285501	0.851	0.73	1.42919e-06
MLLT3	7.49141e-11	0.354749	0.703	0.558	1.50375e-06
CYLD	9.00355e-11	-0.402976	0.39	0.385	1.80728e-06
BRWD1	9.70233e-11	0.191965	0.636	0.508	1.94755e-06
RAPH1	1.22855e-10	-0.432893	0.545	0.557	2.46607e-06
CRYM	1.50496e-10	0.721284	0.42	0.283	3.02091e-06
TRPS1	1.89059e-10	0.232918	0.972	0.939	3.79499e-06
ARHGEF12	1.96212e-10	0.34382	0.799	0.711	3.93856e-06
ZNF654	2.6413e-10	-0.46375	0.557	0.583	5.30188e-06
NEGR1	2.73123e-10	0.209058	0.98	0.948	5.4824e-06
NRP2	2.75208e-10	0.497736	0.428	0.288	5.52426e-06
ZNF521	3.09067e-10	0.175927	0.753	0.62	6.2039e-06
SRGAP3	3.21534e-10	0.338666	0.793	0.669	6.45415e-06
NFIB	3.98623e-10	0.254375	0.941	0.867	8.00156e-06
THOC7	4.81995e-10	-0.488053	0.451	0.467	9.67508e-06
MT-CYTB	6.41868e-10	0.161648	0.862	0.75	1.28842e-05
UBR1	6.5503e-10	-0.264071	0.659	0.63	1.31484e-05
NTRK3	6.71592e-10	0.668737	0.458	0.324	1.34809e-05
TF	6.90753e-10	-0.525241	0.38	0.41	1.38655e-05
NME9	7.08255e-10	-1.13987	0.148	0.233	1.42168e-05
ENSOARG00020009476	1.06082e-09	0.38301	0.432	0.296	2.12939e-05
PCDH10	1.07272e-09	0.544018	0.382	0.249	2.15327e-05
ENSOARG00020021582	1.22051e-09	-0.642842	0.358	0.382	2.44993e-05
LSAMP	1.37744e-09	0.280965	0.949	0.939	2.76494e-05
TXN	1.51893e-09	-0.531522	0.364	0.381	3.04896e-05
PDE4D	1.53061e-09	0.229276	0.659	0.527	3.07238e-05
BMT2	1.54646e-09	0.3226	0.366	0.245	3.10421e-05
LONRF1	1.55629e-09	1.03534	0.189	0.091	3.12393e-05
CABLES1	1.6853e-09	0.659462	0.438	0.305	3.3829e-05
SLC39A10	1.78956e-09	-0.331664	0.485	0.456	3.59218e-05
ENSOARG00020006470	1.88877e-09	0.979269	0.145	0.061	3.79132e-05
ENSOARG00020019951	1.95484e-09	0.827807	0.345	0.225	3.92395e-05
OLFM3	2.31376e-09	-0.522776	0.517	0.514	4.64442e-05
C12orf56	2.41785e-09	-0.56807	0.422	0.423	4.85335e-05
TTC3	2.53566e-09	0.147736	0.663	0.539	5.08984e-05
MT2	2.6769e-09	-0.574448	0.525	0.507	5.37333e-05
BMP7	2.81574e-09	0.626474	0.321	0.199	5.65203e-05
EPC1	2.81718e-09	0.132927	0.735	0.616	5.65493e-05
SLC24A5	2.96261e-09	-0.560053	0.395	0.446	5.94684e-05
PRDM16	2.98283e-09	0.299916	0.659	0.523	5.98744e-05
SNF8	3.21687e-09	-0.677631	0.337	0.403	6.45722e-05
ADAMTS19	3.40519e-09	1.04212	0.235	0.13	6.83524e-05
ENSOARG00020022215	3.41812e-09	-0.333846	0.523	0.511	6.86119e-05
CHKA	3.4533e-09	-0.370706	0.475	0.465	6.93181e-05
MT-ND5	3.55067e-09	0.112586	0.335	0.24	7.12726e-05
CDH2	3.61551e-09	0.386086	0.824	0.711	7.2574e-05
STXBP6	3.98559e-09	0.64018	0.533	0.403	8.00028e-05
DAPK1	4.00791e-09	0.37207	0.681	0.549	8.04508e-05
HIF3A	4.22669e-09	-0.426396	0.329	0.328	8.48424e-05
WNK1	4.62678e-09	-0.212027	0.417	0.367	9.28734e-05
ENSOARG00020022535	4.77382e-09	0.509513	0.392	0.263	9.58249e-05
RASGRP1	4.8549e-09	-0.89906	0.237	0.304	9.74525e-05
ZMIZ1	4.88428e-09	0.36221	0.448	0.318	9.80422e-05
ZMYM2	5.0431e-09	0.126812	0.394	0.29	0.00010123
RORB	5.64391e-09	0.365015	0.687	0.56	0.00011329
ENSOARG00020012621	5.81619e-09	-0.255948	0.647	0.623	0.000116748
HNRNPA2B1	5.9206e-09	-0.279496	0.726	0.748	0.000118844
GAB1	6.19234e-09	0.117153	0.608	0.496	0.000124299
APOC2	6.2097e-09	0.624717	0.202	0.107	0.000124647
RERE	6.26568e-09	0.130983	0.747	0.63	0.000125771
NEMF	7.27432e-09	-0.274223	0.395	0.36	0.000146018
SYN3	7.66694e-09	-0.788828	0.419	0.445	0.000153899
GPC6	8.09504e-09	0.6291	0.38	0.254	0.000162492
LUC7L3	1.19187e-08	-0.391636	0.535	0.535	0.000239243
ARID1B	1.3159e-08	0.188869	0.866	0.763	0.000264141
UPP2	1.40108e-08	-0.983675	0.223	0.304	0.000281239
PPFIA2	1.44211e-08	-0.523319	0.475	0.534	0.000289475
ENSOARG00020006450	1.57534e-08	-0.699854	0.374	0.428	0.000316219
ENSOARG00020010162	1.78097e-08	0.328378	0.321	0.217	0.000357493
PRKD1	1.88208e-08	0.188087	0.848	0.743	0.00037779
FOXP1	2.13713e-08	0.205002	0.755	0.638	0.000428987
RAB3B	2.1432e-08	-0.730255	0.288	0.321	0.000430205
ENSOARG00020021345	2.42128e-08	-0.391976	0.509	0.486	0.000486024
ABR	2.54094e-08	0.403743	0.355	0.242	0.000510044
TAF15	2.59683e-08	0.322629	0.467	0.346	0.000521262
NXN	3.19313e-08	0.313517	0.548	0.418	0.000640957
GRK3	3.24607e-08	0.113839	0.351	0.26	0.000651584
ANKS1A	3.30232e-08	-0.310585	0.441	0.431	0.000662874
PRPF4B	3.68743e-08	-0.521932	0.346	0.382	0.000740178
BCAN	3.79398e-08	-0.173337	0.336	0.288	0.000761565
ENSOARG00020000395	3.81651e-08	-1.2036	0.108	0.182	0.000766089
PTMS	3.87823e-08	0.675734	0.287	0.177	0.000778478
KDM6A	4.054e-08	0.120425	0.576	0.471	0.000813759
TENM1	4.48374e-08	-0.764803	0.316	0.328	0.000900022
ETV5	4.75385e-08	0.668944	0.236	0.136	0.00095424
SREK1	4.93009e-08	-0.298905	0.491	0.466	0.000989617
ATP1B1	5.0214e-08	0.287489	0.35	0.242	0.00100795
CPEB3	5.10172e-08	0.346878	0.581	0.453	0.00102407
MRPS6	5.17052e-08	0.477551	0.533	0.406	0.00103788
EVI2A	5.77378e-08	-1.13016	0.114	0.182	0.00115897
S1PR1	5.81173e-08	0.177768	0.366	0.267	0.00116659
GRPEL2	5.85959e-08	-0.523684	0.369	0.413	0.0011762
ENSOARG00020024961	5.87605e-08	-0.347441	0.386	0.381	0.0011795
OCIAD1	6.91748e-08	-0.1199	0.528	0.466	0.00138855
L3HYPDH	7.06093e-08	-0.396909	0.622	0.639	0.00141734
SLC20A2	7.18176e-08	0.153229	0.385	0.289	0.0014416
NKAIN3	7.87174e-08	0.47131	0.541	0.415	0.00158009
GRIK1	8.1436e-08	0.269492	0.763	0.74	0.00163467
PPP2R5A	8.52842e-08	0.412168	0.4	0.283	0.00171191
PDZD8	8.6977e-08	0.161782	0.575	0.46	0.00174589
RORA	8.76132e-08	0.267254	0.959	0.939	0.00175866
CPEB4	9.42083e-08	0.315326	0.695	0.579	0.00189104
RBM39	9.89106e-08	-0.242124	0.618	0.59	0.00198543
RUFY3	1.04671e-07	0.153373	0.565	0.457	0.00210106
KCNIP1	1.07266e-07	0.405698	0.535	0.41	0.00215316
DIP2C	1.08718e-07	0.158577	0.734	0.621	0.00218229
KLF12	1.09951e-07	0.245447	0.647	0.524	0.00220704
N4BP2L1	1.11272e-07	0.18023	0.561	0.445	0.00223356
TMEM178B	1.11585e-07	-0.145794	0.684	0.624	0.00223985
ENSOARG00020025372	1.1322e-07	-0.515798	0.398	0.407	0.00227267
LRIG3	1.15457e-07	0.488886	0.374	0.258	0.00231757
BTRC	1.1549e-07	0.120764	0.53	0.423	0.00231824
ENSOARG00020018236	1.21973e-07	-0.770333	0.207	0.259	0.00244836
ENSOARG00020017431	1.23819e-07	-0.447454	0.414	0.411	0.00248541
EOGT	1.24575e-07	0.593214	0.224	0.133	0.0025006
HERC2	1.25692e-07	-0.189325	0.578	0.538	0.00252302
ID2	1.27535e-07	-0.712568	0.202	0.188	0.00256001
TBC1D10A	1.35659e-07	0.198835	0.201	0.128	0.00272308
GLS	1.54452e-07	0.202509	0.624	0.509	0.00310031
ENSOARG00020022108	1.65903e-07	-0.159012	0.437	0.382	0.00333018
HIST2H2AC	1.66911e-07	-1.1995	0.055	0.123	0.00335039
SNX29	1.69622e-07	-0.233521	0.511	0.483	0.00340483
CDH23	1.75442e-07	-1.30732	0.079	0.147	0.00352165
PRXL2C	1.82249e-07	-0.284425	0.184	0.149	0.00365828
RALGAPA1	1.86567e-07	0.113689	0.664	0.557	0.00374496
FAM133B	1.90484e-07	0.526513	0.288	0.184	0.00382358
SORBS1	1.9152e-07	0.179567	0.792	0.685	0.00384437
RNF180	1.9181e-07	0.21916	0.578	0.46	0.0038502
ACOT12	1.9944e-07	-1.03222	0.11	0.192	0.00400337
ARHGAP35	2.03039e-07	0.292136	0.54	0.42	0.0040756
PURG	2.09021e-07	0.156301	0.525	0.416	0.00419568
GUF1	2.12862e-07	-0.299846	0.461	0.446	0.00427277
TENT4B	2.21659e-07	0.539623	0.339	0.228	0.00444936
ECH1	2.25315e-07	0.150231	0.405	0.308	0.00452274
MAP7	2.27744e-07	-0.557841	0.394	0.461	0.0045715
RTN4	2.28552e-07	-0.182046	0.517	0.488	0.00458772
PCBP2	2.31962e-07	0.18143	0.361	0.269	0.00465617
TMC7	2.45583e-07	-0.604791	0.159	0.163	0.0049296
FOXN3	2.5494e-07	0.126786	0.747	0.639	0.00511741
ENSOARG00020005564	2.6525e-07	0.575129	0.335	0.225	0.00532436
CCDC38	2.70745e-07	-0.660561	0.303	0.362	0.00543467
BMPR1A	2.83185e-07	0.128163	0.314	0.223	0.00568438
CHI3L1	3.01562e-07	-1.30004	0.083	0.153	0.00605325
SSBP4	3.10824e-07	0.350907	0.157	0.09	0.00623917
CCDC80	3.30436e-07	0.476778	0.269	0.174	0.00663285
CPSF6	3.51708e-07	0.168173	0.71	0.599	0.00705984
SHISA6	3.56192e-07	-0.531032	0.416	0.43	0.00714985
KANSL1L	3.66456e-07	-0.178161	0.667	0.624	0.00735588
PURA	3.67514e-07	0.554092	0.231	0.141	0.0073771
DGKD	4.11179e-07	-0.181778	0.174	0.127	0.0082536
NRG3	4.21055e-07	0.270011	0.713	0.685	0.00845184
MEIKIN	4.4209e-07	0.110588	0.134	0.071	0.00887408
RBFOX2	4.42568e-07	0.28917	0.642	0.524	0.00888366
ENSOARG00020000226	4.47297e-07	0.573283	0.226	0.136	0.00897858
APLP2	4.58664e-07	0.411894	0.37	0.262	0.00920677
PPP1R3C	4.65931e-07	-0.117582	0.23	0.178	0.00935264
MAP3K7	4.70202e-07	-0.152564	0.191	0.152	0.00943837
ENSOARG00020007084	4.92816e-07	0.164612	0.706	0.594	0.00989229
LRRC49	5.06287e-07	0.183577	0.369	0.273	0.0101627
GIGYF2	5.30016e-07	0.113199	0.52	0.425	0.010639
MARCKS	5.3271e-07	0.879613	0.157	0.08	0.0106931
DPYSL2	5.58003e-07	-0.249926	0.554	0.524	0.0112008
OTUD6B	5.59713e-07	0.12988	0.399	0.3	0.0112351
GNAO1	5.60251e-07	0.269509	0.746	0.639	0.0112459
SLIRP	5.71745e-07	-0.690978	0.253	0.309	0.0114766
JAG1	5.88117e-07	0.328346	0.23	0.148	0.0118053
FGF7	5.88608e-07	-0.877013	0.241	0.311	0.0118151
TOX3	6.01881e-07	0.54635	0.369	0.259	0.0120816
CHIC2	6.10424e-07	0.168993	0.446	0.347	0.0122531
NEDD4L	6.35489e-07	0.181777	0.768	0.665	0.0127562
SMG1	6.4447e-07	0.119989	0.716	0.614	0.0129364
DISP1	6.46033e-07	-0.385372	0.639	0.646	0.0129678
PLA2G12A	6.56663e-07	-0.793839	0.192	0.23	0.0131812
ENSOARG00020021588	6.59079e-07	0.227404	0.493	0.382	0.0132297
BTAF1	6.63127e-07	-0.293653	0.44	0.415	0.013311
CNTN6	6.74462e-07	-1.58592	0.061	0.108	0.0135385
MAX	6.84749e-07	-0.498448	0.318	0.335	0.013745
HSD11B1	6.90953e-07	-0.83044	0.276	0.347	0.0138695
EML5	6.96112e-07	-0.421496	0.444	0.46	0.0139731
CCNY	7.05554e-07	-0.172299	0.377	0.342	0.0141626
SYTL3	7.06541e-07	0.254528	0.194	0.126	0.0141824
SLC22A23	7.13771e-07	0.171528	0.341	0.257	0.0143275
ENSOARG00020008606	7.19763e-07	-0.684929	0.334	0.403	0.0144478
DACH1	7.19836e-07	0.598091	0.589	0.492	0.0144493
BSDC1	7.26361e-07	0.611679	0.139	0.072	0.0145802
TTC28	7.45071e-07	0.159194	0.951	0.91	0.0149558
TNRC18	7.57643e-07	0.173091	0.401	0.303	0.0152082
CHST11	7.72096e-07	0.306399	0.665	0.557	0.0154983
NAA16	7.9109e-07	0.26436	0.316	0.224	0.0158796
BTBD9	8.00391e-07	0.175324	0.745	0.639	0.0160662
DPP10	8.35944e-07	0.440376	0.643	0.538	0.0167799
KLHDC2	8.42697e-07	0.189258	0.459	0.356	0.0169155
KLHDC10	8.51613e-07	-0.191535	0.495	0.447	0.0170944
RALGAPB	8.83286e-07	-0.406661	0.262	0.247	0.0177302
MT-ND1	8.88784e-07	0.356862	0.589	0.472	0.0178406
OGT	9.0389e-07	0.226183	0.477	0.37	0.0181438
ENSOARG00020007003	9.17462e-07	0.217449	0.401	0.298	0.0184162
RBM25	9.43375e-07	-0.312543	0.39	0.365	0.0189364
PLEKHM3	9.47245e-07	0.123146	0.313	0.237	0.0190141
ADGRL2	9.5965e-07	-1.11914	0.107	0.172	0.019263
CERS6	1.01321e-06	-0.188791	0.499	0.436	0.0203382
APP	1.02867e-06	-0.418714	0.36	0.366	0.0206485
SMARCD1	1.03633e-06	-0.589371	0.237	0.268	0.0208023
CHUK	1.04065e-06	-0.582503	0.291	0.341	0.020889
CLIC2	1.04123e-06	-0.958877	0.141	0.2	0.0209006
MLLT10	1.04399e-06	0.210643	0.731	0.623	0.020956
MARCHF6	1.05702e-06	0.238506	0.549	0.437	0.0212175
RGMA	1.06128e-06	-0.473718	0.3	0.295	0.021303
SSBP2	1.12922e-06	0.197861	0.895	0.833	0.0226668
LSM14A	1.16893e-06	0.412822	0.393	0.285	0.023464
DDX5	1.19181e-06	-0.12505	0.85	0.793	0.0239232
CA1	1.21063e-06	-0.148135	0.227	0.172	0.024301
SLC1A3	1.22218e-06	0.224358	0.917	0.879	0.024524
SMO	1.22497e-06	0.210251	0.254	0.177	0.0245888
GLG1	1.25558e-06	0.254744	0.562	0.448	0.0252033
ADCY8	1.28091e-06	0.946954	0.216	0.132	0.0257118
PUS7	1.28235e-06	0.57113	0.279	0.182	0.0257407
CLYBL	1.29006e-06	-0.29732	0.518	0.501	0.0258953
FAM13B	1.30679e-06	-0.284201	0.398	0.39	0.0262313
NOVA1	1.31233e-06	0.120585	0.913	0.838	0.0263424
RAP1B	1.35313e-06	0.240223	0.398	0.299	0.0271614
ADAMTS17	1.3726e-06	0.449807	0.427	0.319	0.0275522
ENSOARG00020001058	1.39384e-06	0.2248	0.403	0.306	0.0279785
GATM	1.4145e-06	-0.319509	0.494	0.478	0.0283932
ENSOARG00020023310	1.42096e-06	0.211194	0.451	0.347	0.0285229
PBX3	1.45631e-06	0.223055	0.424	0.319	0.0292325
RAD21L1	1.51835e-06	0.278312	0.255	0.176	0.0304777
PPM1E	1.53303e-06	0.224521	0.796	0.701	0.0307725
CACHD1	1.58029e-06	0.237609	0.801	0.705	0.0317212
CCDC152	1.6218e-06	-0.83808	0.208	0.269	0.0325544
SFPQ	1.69188e-06	-0.110932	0.575	0.516	0.033961
VIT	1.72192e-06	0.812652	0.229	0.141	0.0345641
PEX7	1.72243e-06	0.535052	0.209	0.127	0.0345742
ADGRL1	1.79088e-06	0.267512	0.205	0.131	0.0359484
ENSOARG00020018268	1.82423e-06	-0.206848	0.674	0.625	0.0366177
SLC25A48	1.83302e-06	0.275739	0.211	0.138	0.0367942
CHST8	1.87999e-06	-0.474115	0.19	0.193	0.0377371
MTMR1	1.90021e-06	-0.122231	0.172	0.126	0.038143
PHGDH	1.93295e-06	-0.140872	0.42	0.374	0.0388
ABCG2	1.93613e-06	-0.724054	0.222	0.303	0.038864
SNX25	1.94129e-06	0.274928	0.185	0.113	0.0389676
SLC1A2	1.96636e-06	0.359762	0.803	0.75	0.0394707
DLG4	1.99691e-06	0.485107	0.197	0.118	0.040084
PLXNC1	1.99775e-06	0.733893	0.266	0.172	0.0401009
HK1	1.99971e-06	-0.137744	0.32	0.273	0.0401401
PCDHGC3	1.99977e-06	0.164603	0.748	0.646	0.0401414
SRSF7	2.01427e-06	0.178679	0.528	0.425	0.0404325
ACBD7	2.03454e-06	0.144511	0.239	0.173	0.0408393
TFCP2	2.06457e-06	0.414541	0.283	0.191	0.0414421
ENSOARG00020016575	2.08229e-06	0.155968	0.159	0.101	0.0417979
CALCOCO2	2.19945e-06	-0.131858	0.342	0.29	0.0441496
PPP2R2B	2.1995e-06	-0.27364	0.792	0.811	0.0441506
ATXN2	2.21111e-06	0.130635	0.717	0.619	0.0443837
GFAP	2.2383e-06	-0.451218	0.625	0.66	0.0449294
CYBB	2.28058e-06	0.621686	0.247	0.156	0.0457782
MIER1	2.45265e-06	-0.125901	0.538	0.484	0.049232
ATP5PF	2.4797e-06	0.398091	0.302	0.207	0.0497751
ENSOARG00020003693	2.48321e-06	-0.525416	0.148	0.142	0.0498455

## Sheet: D1 MSN
Gene.Name	p.value	Log2.fold.change	Percentage.of.Cells.Expresses.Gene.in.OVT73	Percentage.of.Cells.Expresses.Gene.in.Control	Adjusted.p.value
ENSOARG00020013132	1.21549e-114	-2.58555	0.108	0.489	2.43986e-110
GP1BB	2.56411e-107	7.38984	0.247	0	5.14693e-103
ENSOARG00020023008	7.43818e-105	-0.982706	0.878	0.955	1.49307e-100
ENSOARG00020014847	5.10413e-88	-0.985074	0.689	0.845	1.02455e-83
CA1	4.47903e-77	1.20225	0.708	0.369	8.99075e-73
TMCO4	1.09359e-76	-1.11247	0.791	0.914	2.19516e-72
ENSOARG00020002929	7.30285e-70	-1.54978	0.365	0.643	1.4659e-65
DPP7	4.07472e-62	5.0079	0.168	0.003	8.17918e-58
ENSOARG00020022250	1.02634e-56	-0.76201	0.86	0.912	2.06018e-52
KCNIP4	3.38663e-53	-0.684109	0.967	0.991	6.79798e-49
ENSOARG00020003239	1.07473e-52	-1.17906	0.447	0.593	2.1573e-48
FARP1	2.38856e-52	1.04807	0.657	0.368	4.79456e-48
RPL31	1.98082e-51	-0.827345	0.819	0.879	3.9761e-47
PCDH9	5.80438e-51	0.306127	1	0.999	1.16511e-46
GPR161	8.70755e-50	-0.840255	0.803	0.864	1.74787e-45
SLIT2	9.61629e-50	1.12182	0.723	0.495	1.93028e-45
MSMO1	2.85501e-49	-0.868375	0.646	0.78	5.73085e-45
PDLIM5	3.81638e-49	-0.494935	0.584	0.839	7.66063e-45
OSBPL10	3.22989e-46	-0.545199	0.973	0.986	6.48336e-42
PRKG1	3.33725e-46	0.424196	0.997	0.993	6.69887e-42
CA10	1.01057e-45	-0.473812	0.992	0.999	2.02851e-41
KALRN	5.53148e-45	0.296658	0.999	0.998	1.11033e-40
NUDCD3	1.3119e-42	-0.569615	0.822	0.861	2.63337e-38
FTH1	1.34451e-42	-0.696198	0.954	0.957	2.69884e-38
CSMD1	1.3564e-42	0.236503	1	0.999	2.72269e-38
NEGR1	1.67456e-42	0.285728	1	1	3.36134e-38
NLGN1	1.06273e-41	0.188654	1	1	2.13322e-37
H2AZ2	6.6422e-41	-0.853446	0.747	0.841	1.33329e-36
RASGRF2	1.65502e-40	0.663847	0.895	0.774	3.32212e-36
RPLP1	2.24821e-40	-0.717768	0.823	0.852	4.51282e-36
MAPK10	3.39042e-40	0.267783	0.999	0.998	6.80559e-36
SLC24A5	8.25542e-40	-0.898392	0.67	0.781	1.65711e-35
RHBDD3	3.88135e-39	-0.627545	0.902	0.942	7.79104e-35
PREX2	5.42719e-39	-0.571056	0.992	0.998	1.0894e-34
CACNA1A	1.13278e-38	-0.360838	0.991	0.996	2.27383e-34
RALYL	1.613e-38	0.302869	0.999	0.999	3.23777e-34
LRRC7	1.98113e-38	0.166659	1	1	3.97671e-34
RPL37	2.38276e-38	-0.909076	0.553	0.685	4.78292e-34
CLCN2	2.04372e-37	-1.36543	0.315	0.471	4.10235e-33
CASQ1	3.63678e-37	-0.758132	0.877	0.913	7.3001e-33
COCH	7.56386e-37	-0.395669	0.996	0.998	1.51829e-32
FILIP1L	9.77975e-37	-0.777828	0.846	0.885	1.96309e-32
PAEP	1.08724e-36	-0.687682	0.75	0.795	2.18242e-32
RPS6KA2	2.24131e-36	0.38538	0.992	0.978	4.49899e-32
ENSOARG00020014480	1.0443e-35	-0.800217	0.716	0.796	2.09623e-31
NCAM2	2.4235e-35	0.301718	0.997	0.997	4.86469e-31
CCDC192	2.55798e-35	-1.16872	0.502	0.62	5.13464e-31
ACAD11	4.52293e-35	-0.50688	0.969	0.976	9.07888e-31
JAG2	6.21343e-35	2.45174	0.173	0.031	1.24722e-30
ENSOARG00020004797	2.04074e-34	-0.658226	0.849	0.92	4.09638e-30
TPT1	3.60964e-34	-0.867241	0.507	0.613	7.24563e-30
ENSOARG00020000003	1.17224e-33	-0.724455	0.988	0.981	2.35304e-29
RPS8	2.4878e-33	-0.609335	0.898	0.948	4.99375e-29
ENSOARG00020006591	2.62706e-33	-0.772793	0.615	0.753	5.2733e-29
FSHR	2.80262e-33	-0.760876	0.989	0.986	5.62571e-29
RPL19	2.80845e-33	-0.714308	0.674	0.757	5.6374e-29
ENSOARG00020000890	3.85986e-33	-0.960686	0.467	0.606	7.7479e-29
NRXN1	4.52804e-33	0.220625	1	0.998	9.08913e-29
RPS27A	4.54969e-33	-0.766976	0.663	0.775	9.1326e-29
DAB1	8.66604e-33	0.471211	0.962	0.918	1.73953e-28
CYP2E1	1.47374e-32	-0.722935	0.819	0.844	2.95823e-28
NEK10	2.54172e-32	0.375361	0.978	0.943	5.10199e-28
B4GALT4	5.31894e-32	-0.522955	0.829	0.882	1.06767e-27
EPYC	6.7933e-32	-1.41235	0.232	0.401	1.36362e-27
CTNNA2	8.46921e-32	0.191469	1	0.999	1.70002e-27
SLC4A5	1.7493e-31	-1.90938	0.092	0.239	3.51138e-27
ADGRL3	2.28186e-31	0.218814	1	0.998	4.58037e-27
MAST4	4.64303e-31	0.596866	0.95	0.899	9.31996e-27
PPFIA2	5.79381e-31	0.279843	1	1	1.16299e-26
GRID2	7.21234e-31	0.229881	1	0.999	1.44773e-26
SUN2	1.41357e-30	-0.609915	0.823	0.885	2.83746e-26
VAMP1	2.18339e-30	-0.754828	0.55	0.667	4.38271e-26
ELK3	2.34572e-30	-0.92565	0.482	0.631	4.70856e-26
CNTRL	3.447e-30	-0.537618	0.877	0.92	6.91917e-26
ENSOARG00020008894	4.47713e-30	-0.644796	0.902	0.927	8.98695e-26
SOGA3	5.96486e-30	-0.447811	0.931	0.945	1.19733e-25
ENSOARG00020020695	7.9809e-30	-1.12446	0.275	0.443	1.60201e-25
NRGN	8.12728e-30	-0.527683	0.855	0.92	1.63139e-25
RIC1	1.82045e-29	-0.461679	0.953	0.961	3.6542e-25
HTR2B	2.35549e-29	-0.851931	0.48	0.598	4.72817e-25
MBNL1	2.61435e-29	0.29602	0.995	0.989	5.24778e-25
CCDC38	3.37043e-29	-0.709538	0.689	0.765	6.76546e-25
ENSOARG00020021846	3.79543e-29	0.672229	0.812	0.694	7.61856e-25
COL14A1	6.62626e-29	-0.561821	0.756	0.873	1.33009e-24
ENSOARG00020004905	7.97194e-29	-1.45452	0.111	0.278	1.60021e-24
AKAP6	1.83417e-28	0.216658	0.998	0.997	3.68172e-24
EIF2A	1.89639e-28	-0.507897	0.802	0.832	3.80662e-24
SHISA6	2.40029e-28	-0.650646	0.842	0.87	4.8181e-24
ENSOARG00020004572	2.43107e-28	-0.627344	0.758	0.819	4.87988e-24
PYGL	2.80737e-28	-1.04677	0.357	0.498	5.63523e-24
KCNIP2	3.37398e-28	-0.428561	0.948	0.955	6.77259e-24
SLC9A9	4.02503e-28	0.6046	0.871	0.748	8.07945e-24
ADGRB3	5.14378e-28	0.136838	1	1	1.03251e-23
ENSOARG00020003060	5.42261e-28	-1.31139	0.19	0.348	1.08848e-23
CHDH	6.33646e-28	-0.643627	0.738	0.793	1.27192e-23
ENSOARG00020005442	6.86763e-28	-1.0979	0.276	0.426	1.37854e-23
NBEA	9.34622e-28	0.166128	0.998	0.999	1.87607e-23
FGF12	9.84253e-28	0.188006	1	0.999	1.97569e-23
ENSOARG00020026217	1.16103e-27	-0.408574	0.834	0.854	2.33053e-23
TF	1.56932e-27	-0.630353	0.771	0.825	3.15009e-23
TRPV6	1.58417e-27	-0.992967	0.372	0.513	3.1799e-23
KCNH4	2.00805e-27	-0.59962	0.749	0.842	4.03076e-23
ATP8A1	2.68516e-27	0.245005	0.996	0.995	5.38991e-23
PSMC6	3.18605e-27	-0.469117	0.824	0.872	6.39536e-23
MDGA2	8.12034e-27	0.191025	1	1	1.63e-22
SEPTIN10	9.26309e-27	-0.837277	0.602	0.67	1.85938e-22
ENSOARG00020001921	1.1213e-26	-0.428278	0.99	0.989	2.25078e-22
ANOS1	1.61857e-26	-0.506313	0.934	0.949	3.24895e-22
ENSOARG00020000997	2.46311e-26	-0.737603	0.647	0.73	4.94421e-22
ENSOARG00020007529	2.47061e-26	-0.498807	0.895	0.917	4.95925e-22
ENSOARG00020000452	2.95286e-26	-0.793092	0.534	0.655	5.92727e-22
ENSOARG00020001437	3.12691e-26	-0.712043	0.566	0.665	6.27665e-22
FAU	3.37437e-26	-0.829195	0.477	0.601	6.77336e-22
RGS2	3.67609e-26	-1.00139	0.369	0.504	7.37902e-22
SLIT1	3.83041e-26	0.808468	0.575	0.375	7.68878e-22
ZNF235	6.07179e-26	-0.804738	0.544	0.636	1.21879e-21
CLIP4	6.18913e-26	0.416389	0.928	0.843	1.24234e-21
RFX3	6.19022e-26	0.240381	0.997	0.994	1.24256e-21
ENSOARG00020022125	6.92215e-26	0.723758	0.498	0.297	1.38948e-21
ADGB	8.08218e-26	-0.774076	0.716	0.79	1.62234e-21
UPP2	9.9627e-26	-0.678995	0.807	0.854	1.99981e-21
ENSOARG00020012621	1.06725e-25	-0.471373	0.914	0.939	2.14229e-21
SASH1	1.09002e-25	-0.548602	0.815	0.849	2.188e-21
SSBP2	1.0942e-25	0.361216	0.987	0.969	2.19638e-21
MYH9	1.81049e-25	-0.707394	0.488	0.585	3.63419e-21
KANSL1L	2.56855e-25	-0.547887	0.948	0.962	5.15585e-21
RARS2	2.59161e-25	-0.408197	0.962	0.977	5.20214e-21
ENSOARG00020010263	2.81792e-25	-0.544256	0.8	0.839	5.65641e-21
ENSOARG00020020990	3.52483e-25	-0.914797	0.361	0.484	7.0754e-21
BAIAP2	3.56441e-25	-0.412939	0.855	0.876	7.15485e-21
CLSTN2	4.43169e-25	0.877717	0.553	0.358	8.89574e-21
ITPKA	5.2301e-25	-0.668656	0.587	0.685	1.04984e-20
RPL37A	5.30028e-25	-0.756848	0.515	0.609	1.06392e-20
KCNH7	5.31359e-25	0.358847	0.982	0.966	1.0666e-20
RYR2	6.06547e-25	0.152617	1	1	1.21752e-20
PPP2R3A	6.30371e-25	-0.464961	0.989	0.989	1.26534e-20
RAPGEF4	6.46436e-25	0.232414	0.999	0.998	1.29759e-20
ENSOARG00020024228	1.16659e-24	-0.767516	0.447	0.535	2.34169e-20
SLC3A1	1.20863e-24	-0.739506	0.53	0.649	2.42608e-20
PIN1	1.35024e-24	-0.922736	0.343	0.484	2.71034e-20
OBSL1	1.52455e-24	-0.752097	0.505	0.592	3.06022e-20
SCARA5	1.68895e-24	-0.526828	0.616	0.662	3.39023e-20
ENPEP	2.06739e-24	-0.753446	0.573	0.693	4.14987e-20
ENSOARG00020023222	2.18302e-24	-0.447385	0.86	0.884	4.38197e-20
STK10	2.32886e-24	-0.478221	0.909	0.936	4.67472e-20
HSD11B1	2.72693e-24	-0.671222	0.649	0.77	5.47376e-20
ILKAP	3.72999e-24	-0.432649	0.877	0.898	7.48722e-20
ENSOARG00020023316	4.44637e-24	-1.02418	0.239	0.405	8.92519e-20
CRYBG1	4.88909e-24	-0.565459	0.93	0.955	9.81388e-20
RPL27A	4.99722e-24	-0.681456	0.618	0.701	1.00309e-19
THOC7	6.30433e-24	-0.559424	0.865	0.914	1.26547e-19
ENSOARG00020010866	7.1388e-24	-0.337303	0.991	0.991	1.43297e-19
ENSOARG00020018236	7.41111e-24	-0.791213	0.521	0.642	1.48763e-19
ROBO1	8.47801e-24	0.309668	1	0.999	1.70179e-19
PKD2L2	9.5914e-24	-0.758791	0.611	0.703	1.92528e-19
ENSOARG00020010952	1.00557e-23	-0.643659	0.53	0.709	2.01849e-19
PRPF4B	1.01645e-23	-0.567201	0.659	0.755	2.04031e-19
RPL9	1.02272e-23	-0.625661	0.594	0.649	2.05291e-19
LHFPL3	1.15593e-23	0.193133	1	1	2.32029e-19
DBNL	1.34801e-23	-0.420303	0.814	0.863	2.70586e-19
RPS23	2.26218e-23	-0.72413	0.506	0.626	4.54087e-19
OSBP2	2.87825e-23	-0.60485	0.564	0.649	5.7775e-19
RBM23	2.89168e-23	-0.685591	0.564	0.649	5.80447e-19
LUC7L	3.22839e-23	-0.332047	0.969	0.968	6.48035e-19
KLF12	3.30563e-23	0.343777	0.97	0.91	6.63539e-19
TRPS1	4.34816e-23	0.284925	0.997	0.989	8.72806e-19
ENSOARG00020019356	5.56461e-23	-0.730519	0.492	0.621	1.11698e-18
PLA2G12A	5.61134e-23	-0.657316	0.597	0.673	1.12636e-18
SNTG2	5.93541e-23	-1.94349	0.065	0.178	1.19142e-18
ENSOARG00020006902	5.96958e-23	-0.713675	0.67	0.713	1.19827e-18
PDE1B	6.09164e-23	-0.403345	0.844	0.855	1.22277e-18
ZBTB7A	6.40712e-23	1.84293	0.188	0.065	1.2861e-18
RGMA	6.64343e-23	-0.772189	0.411	0.511	1.33354e-18
TMEM175	7.02274e-23	-0.475437	0.749	0.799	1.40967e-18
ENSOARG00020009075	7.43609e-23	-0.500111	0.802	0.86	1.49265e-18
ENSOARG00020016504	1.42147e-22	-0.448236	0.792	0.819	2.85332e-18
SRRT	1.60197e-22	-0.677211	0.527	0.614	3.21563e-18
ANTKMT	2.12995e-22	-0.42474	0.883	0.908	4.27546e-18
ENSOARG00020002025	2.27216e-22	-0.600459	0.621	0.682	4.56092e-18
GRIN2D	2.40839e-22	-0.761126	0.489	0.588	4.83437e-18
ENSOARG00020025372	3.54889e-22	-0.772232	0.642	0.728	7.12369e-18
SENP6	4.19981e-22	0.233733	0.991	0.97	8.43027e-18
KCNQ3	4.45473e-22	-0.232221	1	0.995	8.94198e-18
ENSOARG00020000457	5.28169e-22	-1.47824	0.122	0.223	1.06019e-17
TMC2	5.65593e-22	-0.856634	0.398	0.49	1.13532e-17
PHF14	7.77678e-22	0.240286	0.996	0.99	1.56103e-17
GABRA2	7.88346e-22	0.211526	0.999	0.988	1.58245e-17
ENSOARG00020015727	1.01385e-21	0.250169	0.995	0.982	2.03511e-17
ENSOARG00020020945	1.06378e-21	-0.677219	0.631	0.714	2.13533e-17
RYR1	1.54752e-21	-0.594163	0.647	0.723	3.10633e-17
RNF166	2.59254e-21	-0.877334	0.325	0.457	5.204e-17
ENSOARG00020005692	2.64846e-21	0.409059	0.997	0.996	5.31625e-17
AK5	2.9066e-21	0.378463	0.945	0.878	5.83442e-17
SELENOW	3.10218e-21	-0.467648	0.845	0.868	6.22701e-17
ENSOARG00020026205	3.12329e-21	-0.579565	0.652	0.726	6.26938e-17
CHKA	3.16214e-21	-0.391023	0.839	0.879	6.34737e-17
ZSWIM7	3.39903e-21	-0.683536	0.43	0.508	6.82287e-17
ATXN7L3B	4.45257e-21	-0.653787	0.531	0.663	8.93765e-17
ENSOARG00020022957	5.27068e-21	-0.558669	0.599	0.668	1.05798e-16
RPS20	5.41301e-21	-0.605996	0.616	0.685	1.08655e-16
TRAF3IP3	5.43182e-21	-0.749114	0.452	0.555	1.09033e-16
GRIK2	5.49677e-21	0.175783	1	1	1.10337e-16
GATB	5.91977e-21	-0.495788	0.607	0.642	1.18828e-16
TUBB3	6.0844e-21	-0.88724	0.294	0.434	1.22132e-16
DENND1B	6.61597e-21	0.28318	0.979	0.945	1.32802e-16
KIF9	7.14265e-21	-0.713978	0.559	0.648	1.43374e-16
REX1BD	7.50543e-21	-0.651506	0.498	0.579	1.50656e-16
HPX	8.36388e-21	-0.98077	0.282	0.417	1.67888e-16
SDCBP	9.16372e-21	-0.446114	0.751	0.798	1.83943e-16
STAP1	1.13843e-20	-0.675102	0.647	0.738	2.28516e-16
CDS1	1.26279e-20	-0.457848	0.781	0.825	2.5348e-16
TENM3	1.72118e-20	0.278389	0.994	0.982	3.45492e-16
ENSOARG00020006805	1.94198e-20	1.29763	0.146	0.045	3.89814e-16
IL1RAPL1	3.21801e-20	0.170282	1	0.999	6.45951e-16
YWHAH	3.37204e-20	-0.360261	0.813	0.822	6.7687e-16
PTPRK	3.70318e-20	0.564863	0.793	0.664	7.43338e-16
ENSOARG00020013105	3.79886e-20	-0.672454	0.541	0.647	7.62546e-16
CDH6	4.47508e-20	0.388851	0.89	0.779	8.98282e-16
RPL22	4.55053e-20	-0.472523	0.791	0.804	9.13428e-16
PPP1R1B	4.6427e-20	-0.832737	0.371	0.5	9.3193e-16
ENSOARG00020006470	4.65969e-20	0.873353	0.272	0.13	9.3534e-16
SLC16A4	5.38966e-20	-0.593175	0.565	0.624	1.08187e-15
KHDRBS2	5.43845e-20	-0.280861	0.997	0.997	1.09166e-15
GGCX	6.1926e-20	-0.335519	0.975	0.985	1.24304e-15
SYT11	6.31714e-20	-0.528296	0.58	0.622	1.26804e-15
PDE1C	7.392e-20	-0.181766	0.999	0.999	1.4838e-15
PTK7	7.811e-20	-0.463129	0.813	0.847	1.5679e-15
ENSOARG00020018798	8.78886e-20	-0.633775	0.601	0.662	1.76419e-15
ENSOARG00020008156	9.44166e-20	-0.714148	0.418	0.536	1.89522e-15
FRMD4A	9.62992e-20	0.181316	1	0.999	1.93301e-15
ENSOARG00020001330	1.14467e-19	-0.721183	0.436	0.523	2.2977e-15
VSNL1	1.36771e-19	0.800224	0.43	0.261	2.74541e-15
KBTBD12	1.50286e-19	-0.890196	0.379	0.474	3.01669e-15
ENSOARG00020002301	1.58399e-19	-0.560196	0.618	0.659	3.17955e-15
GLIS1	2.08252e-19	-0.377761	0.817	0.834	4.18023e-15
EIPR1	2.18884e-19	-0.429907	0.776	0.822	4.39366e-15
NCAM1	2.21441e-19	0.178678	1	0.998	4.44498e-15
SLC2A5	2.83268e-19	-1.6617	0.096	0.184	5.68604e-15
NOD1	3.06802e-19	-0.65369	0.573	0.651	6.15844e-15
HACD2	3.14518e-19	-0.385041	0.87	0.905	6.31331e-15
PKD1L3	3.64591e-19	-1.04611	0.21	0.303	7.31844e-15
ENSOARG00020022141	3.734e-19	-0.649397	0.475	0.55	7.49525e-15
UQCRB	3.94999e-19	-0.633142	0.508	0.579	7.92881e-15
DCC	4.14177e-19	0.212124	1	0.999	8.31377e-15
SNRNP70	4.29811e-19	-0.417854	0.786	0.814	8.6276e-15
ANGPT2	4.49806e-19	-0.6362	0.582	0.643	9.02895e-15
PDE5A	5.54886e-19	-0.586842	0.791	0.834	1.11382e-14
RPL32	5.59568e-19	-0.554679	0.667	0.741	1.12322e-14
SLC4A4	5.71152e-19	-0.300219	0.984	0.982	1.14647e-14
GABRB1	9.20342e-19	0.218711	1	0.997	1.8474e-14
CDH5	9.25689e-19	-1.02821	0.311	0.426	1.85813e-14
FBXO15	1.11236e-18	-0.42872	0.744	0.797	2.23284e-14
FBXO44	1.12246e-18	-1.12011	0.185	0.299	2.25311e-14
FNBP1L	1.21392e-18	0.224631	0.997	0.992	2.43669e-14
HTATIP2	1.23942e-18	-1.20969	0.157	0.257	2.48788e-14
RASGEF1B	1.25669e-18	0.329653	0.945	0.87	2.52256e-14
CACNA2D1	1.50577e-18	0.190808	0.997	0.995	3.02253e-14
CTNNA3	1.51695e-18	-0.529995	0.994	0.996	3.04498e-14
RPS12	1.91457e-18	-0.645293	0.507	0.58	3.84311e-14
FAM149B1	2.06598e-18	-0.41035	0.868	0.894	4.14704e-14
TMEM25	2.33906e-18	-0.546598	0.587	0.652	4.6952e-14
PTPN5	2.43951e-18	-0.402358	0.672	0.701	4.89683e-14
RPL11	2.4575e-18	-0.552924	0.658	0.722	4.93294e-14
RPSA	3.33002e-18	-0.603603	0.58	0.655	6.68435e-14
PCP4	3.48385e-18	-0.363573	0.902	0.933	6.99312e-14
ZDBF2	3.59271e-18	1.37717	0.186	0.071	7.21164e-14
ENSOARG00020021582	3.79845e-18	-0.498483	0.849	0.901	7.62463e-14
CPSF3	4.45313e-18	-0.449375	0.678	0.739	8.93878e-14
PRKAG2	5.14915e-18	-0.257425	0.98	0.988	1.03359e-13
ATP5MC3	5.42497e-18	-0.556657	0.522	0.563	1.08895e-13
ENSOARG00020001125	5.67837e-18	-0.796082	0.324	0.411	1.13982e-13
PARD3B	5.78996e-18	-0.792144	0.376	0.5	1.16222e-13
DDX5	6.53741e-18	-0.401279	0.994	0.989	1.31226e-13
ENSOARG00020000762	7.22263e-18	-1.33821	0.103	0.164	1.4498e-13
ZFHX4	7.65972e-18	0.386817	0.892	0.799	1.53754e-13
ENSOARG00020014335	7.67011e-18	-0.728366	0.405	0.518	1.53962e-13
ENSOARG00020020640	7.67124e-18	-0.410059	0.793	0.831	1.53985e-13
USP8	7.79999e-18	-0.422763	0.94	0.94	1.56569e-13
ZNF804A	7.81093e-18	0.351771	0.998	1	1.56789e-13
KLHL18	8.55831e-18	-0.50887	0.636	0.715	1.71791e-13
ADRA1D	9.31021e-18	-1.15573	0.177	0.263	1.86884e-13
IGSF9B	9.70202e-18	-0.572875	0.585	0.692	1.94749e-13
RPS18	1.02593e-17	-0.439276	0.745	0.754	2.05935e-13
KIAA2012	1.09256e-17	-0.781625	0.408	0.514	2.1931e-13
TRIM25	1.18573e-17	-0.595866	0.546	0.638	2.38011e-13
SRSF2	1.24516e-17	-0.826147	0.306	0.41	2.49941e-13
ENSOARG00020017856	1.28492e-17	-0.783752	0.36	0.447	2.57923e-13
ENSOARG00020002748	1.31986e-17	-0.527306	0.729	0.784	2.64935e-13
IRS1	1.33766e-17	-0.811802	0.354	0.402	2.68508e-13
ACSS3	1.39544e-17	0.718733	0.399	0.241	2.80106e-13
ATP5F1A	1.42847e-17	-0.512017	0.658	0.731	2.86737e-13
RPL35	1.7634e-17	-0.625024	0.497	0.57	3.53967e-13
SLC8A1	1.91292e-17	0.229565	0.999	0.994	3.83981e-13
PARD3	1.91725e-17	0.238045	0.993	0.971	3.84849e-13
ARID1B	1.98023e-17	0.161889	0.998	0.999	3.97492e-13
SNF8	2.02826e-17	-0.604987	0.519	0.595	4.07132e-13
ENSOARG00020011452	2.16099e-17	-0.509873	0.876	0.903	4.33775e-13
MRM3	2.39127e-17	-0.914405	0.242	0.356	4.79999e-13
RPS21	2.40751e-17	-0.5391	0.51	0.533	4.83259e-13
DAB2IP	2.70534e-17	-0.652267	0.434	0.511	5.43042e-13
ENSOARG00020013429	2.72361e-17	-0.504331	0.698	0.744	5.46709e-13
APIP	3.27884e-17	-0.82692	0.335	0.431	6.58162e-13
PCDH19	3.56417e-17	0.54902	0.637	0.473	7.15436e-13
NRCAM	3.65477e-17	0.252767	0.997	0.995	7.33622e-13
ASZ1	3.82509e-17	-0.836971	0.36	0.451	7.67811e-13
GLIS3	4.09151e-17	-0.615195	0.614	0.685	8.2129e-13
TMX4	4.11183e-17	0.272948	0.953	0.883	8.25368e-13
NBDY	5.35628e-17	-1.11218	0.168	0.258	1.07517e-12
LRRFIP2	5.65604e-17	0.328002	0.911	0.808	1.13534e-12
CLDND1	6.38948e-17	-0.785658	0.316	0.405	1.28256e-12
MED13L	6.55679e-17	0.195381	0.993	0.989	1.31614e-12
HYLS1	6.88364e-17	-0.63774	0.347	0.387	1.38175e-12
SLIRP	7.12064e-17	-0.557319	0.562	0.618	1.42933e-12
ENSOARG00020004553	7.96453e-17	0.708015	0.28	0.151	1.59872e-12
GUF1	8.36936e-17	-0.336547	0.925	0.95	1.67998e-12
HPSE2	9.27414e-17	0.85667	0.411	0.263	1.8616e-12
PARK7	9.50895e-17	-0.590656	0.498	0.579	1.90873e-12
REXO5	1.0184e-16	-0.652882	0.336	0.379	2.04424e-12
HSPH1	1.02168e-16	-0.392839	0.833	0.862	2.05082e-12
MASP2	1.02977e-16	-0.847363	0.302	0.415	2.06705e-12
FRMPD4	1.03341e-16	0.192853	0.999	0.997	2.07437e-12
C12orf56	1.06079e-16	-0.593251	0.611	0.681	2.12933e-12
ARHGEF26	1.22537e-16	-0.582715	0.563	0.652	2.45968e-12
PKM	1.33637e-16	-0.584267	0.5	0.589	2.6825e-12
MAX	1.53441e-16	-0.414895	0.86	0.885	3.08002e-12
ACSM3	1.54539e-16	-0.901344	0.325	0.439	3.10206e-12
ENSOARG00020021588	1.61954e-16	-0.267897	0.982	0.987	3.25091e-12
ENSOARG00020014133	1.71209e-16	-0.980115	0.217	0.323	3.43669e-12
NDUFAB1	1.71682e-16	-0.653726	0.372	0.426	3.44618e-12
ENSOARG00020022674	1.8386e-16	-0.403981	0.563	0.571	3.69063e-12
CBX3	1.88813e-16	-0.453901	0.627	0.656	3.79003e-12
EHBP1	1.90256e-16	0.215489	0.991	0.966	3.81901e-12
FAAH	2.14614e-16	-0.353531	0.774	0.783	4.30795e-12
ENSOARG00020023465	2.24944e-16	-0.758438	0.344	0.462	4.5153e-12
NELL1	2.26671e-16	-0.670696	0.469	0.592	4.54997e-12
ANXA6	2.41142e-16	-0.256941	0.86	0.854	4.84044e-12
SYNPO2	2.44101e-16	-0.458648	0.749	0.839	4.89984e-12
FBXL13	2.61023e-16	-0.663268	0.565	0.622	5.23951e-12
SLC7A8	2.61613e-16	-0.331909	0.854	0.881	5.25135e-12
ENSOARG00020021345	2.79323e-16	-0.22409	0.984	0.975	5.60684e-12
HMGCS1	2.93339e-16	-0.526635	0.53	0.575	5.8882e-12
ENSOARG00020005267	3.38194e-16	0.402983	0.703	0.548	6.78857e-12
ENSOARG00020001206	3.45557e-16	-0.438305	0.711	0.744	6.93636e-12
SYT10	3.73001e-16	0.762677	0.487	0.336	7.48726e-12
TMEM130	4.06205e-16	-0.492854	0.611	0.675	8.15376e-12
MAP1B	4.14477e-16	-0.193626	0.994	0.987	8.3198e-12
RPL14	4.69531e-16	-0.462698	0.673	0.704	9.42489e-12
PCDHAC2	4.9714e-16	-0.33925	0.917	0.934	9.97909e-12
PPP1R1A	5.1597e-16	-0.578201	0.571	0.648	1.03571e-11
TMEM54	5.3072e-16	-1.37273	0.098	0.19	1.06531e-11
RAPH1	5.41174e-16	-0.356579	0.994	0.99	1.0863e-11
XRCC1	5.43207e-16	-0.499803	0.602	0.68	1.09038e-11
SUGP2	5.70908e-16	-0.545949	0.431	0.479	1.14598e-11
MALT1	7.25848e-16	-0.404707	0.693	0.712	1.45699e-11
PIK3R4	7.3648e-16	-0.294097	0.795	0.791	1.47834e-11
COL6A6	8.1644e-16	-0.923886	0.243	0.349	1.63884e-11
ANGPTL1	8.55704e-16	-0.808709	0.321	0.427	1.71765e-11
DMAC2	8.70395e-16	-0.850891	0.267	0.367	1.74714e-11
CDH13	9.7836e-16	-0.762198	0.341	0.463	1.96386e-11
HNRNPA2B1	9.9105e-16	-0.368243	0.89	0.916	1.98934e-11
LRRTM3	1.03863e-15	0.180009	1	0.999	2.08485e-11
ENSOARG00020019307	1.27233e-15	-0.572205	0.548	0.602	2.55394e-11
NETO2	1.27878e-15	0.257808	0.991	0.968	2.56689e-11
IDH3A	1.34592e-15	-0.433738	0.647	0.686	2.70167e-11
NOL4	1.5108e-15	0.332618	0.914	0.834	3.03264e-11
ENSOARG00020005250	1.70135e-15	-0.291552	0.823	0.811	3.41513e-11
ITGA2	1.86155e-15	-0.818109	0.229	0.297	3.73669e-11
ZNF408	1.93442e-15	-1.05114	0.168	0.272	3.88295e-11
ENSOARG00020002423	1.94054e-15	-0.447639	0.736	0.78	3.89524e-11
EIF1B	1.95438e-15	-0.383983	0.851	0.864	3.92302e-11
ATP1A3	1.9574e-15	-0.373585	0.73	0.754	3.92908e-11
MAST3	1.99707e-15	-0.516187	0.503	0.569	4.00871e-11
CAMK1D	2.08104e-15	-0.236747	0.984	0.996	4.17727e-11
DCTN1	2.11126e-15	-0.672344	0.411	0.516	4.23793e-11
MAP2	2.12071e-15	0.16809	1	1	4.25691e-11
PRKCQ	2.14641e-15	-0.836108	0.285	0.372	4.30848e-11
NRG3	2.35224e-15	0.202145	0.995	0.967	4.72164e-11
UQCRFS1	2.388e-15	-0.572284	0.487	0.56	4.79344e-11
MAPK4	2.41788e-15	-0.255167	0.853	0.826	4.8534e-11
NEFL	2.46347e-15	-0.679262	0.409	0.483	4.94493e-11
SLC7A14	2.51091e-15	-0.279299	0.921	0.921	5.04016e-11
CATSPERB	2.57325e-15	-0.5748	0.684	0.761	5.16528e-11
CALM2.2	2.59866e-15	-0.668887	0.413	0.483	5.21629e-11
LCORL	2.81348e-15	0.478184	0.776	0.654	5.6475e-11
ZNF576	3.4705e-15	-0.825131	0.254	0.334	6.96634e-11
ACOT12	3.49632e-15	-0.644145	0.492	0.574	7.01817e-11
RPL36	3.56977e-15	-0.695877	0.341	0.396	7.1656e-11
OLFM4	3.57818e-15	-0.928229	0.241	0.35	7.18247e-11
NAV3	3.59065e-15	0.167478	0.999	0.996	7.2075e-11
TDRD12	3.71064e-15	-0.47342	0.548	0.591	7.44837e-11
ITPKB	4.04085e-15	-0.537766	0.522	0.606	8.1112e-11
SPAM1	4.08632e-15	-0.826246	0.282	0.376	8.20246e-11
ABCB10	4.64128e-15	-0.492315	0.457	0.493	9.31643e-11
EGFR	4.76787e-15	-0.412281	0.73	0.796	9.57054e-11
PCYOX1	5.0666e-15	-0.356491	0.723	0.737	1.01702e-10
ENSOARG00020012848	5.42306e-15	-0.567434	0.474	0.541	1.08857e-10
ENSOARG00020013192	6.02524e-15	-0.316855	0.948	0.944	1.20945e-10
IGSF21	6.48235e-15	-0.499693	0.625	0.681	1.3012e-10
SLC25A37	6.5138e-15	-0.507667	0.554	0.627	1.30751e-10
RPL26	6.62602e-15	-0.584894	0.516	0.614	1.33004e-10
POLR2H	6.63567e-15	-0.572923	0.462	0.495	1.33198e-10
ENSOARG00020001082	6.69224e-15	0.259316	0.965	0.913	1.34333e-10
ENSOARG00020000137	7.4384e-15	0.44666	0.726	0.595	1.49311e-10
TAF6	7.9652e-15	-0.60501	0.451	0.526	1.59885e-10
KIFAP3	8.5903e-15	0.208067	0.991	0.979	1.72433e-10
ENSOARG00020026119	8.7044e-15	-0.446712	0.664	0.706	1.74724e-10
HVCN1	8.80399e-15	-0.968653	0.195	0.299	1.76723e-10
HNRNPDL	9.02009e-15	-0.425367	0.715	0.762	1.8106e-10
NREP	1.01498e-14	0.352298	0.849	0.736	2.03736e-10
SOLD1	1.20075e-14	-0.919316	0.22	0.319	2.41026e-10
RPL29	1.20768e-14	-0.541449	0.509	0.562	2.42418e-10
DIAPH3	1.20932e-14	0.946658	0.451	0.331	2.42747e-10
MYBPC1	1.42605e-14	-0.65408	0.423	0.454	2.86251e-10
DGKZ	1.45677e-14	-0.295395	0.775	0.778	2.92416e-10
CP	1.47797e-14	-0.666562	0.384	0.452	2.96672e-10
ENSOARG00020005799	1.54072e-14	0.55423	0.736	0.631	3.09268e-10
TAFA2	1.73222e-14	0.519376	0.367	0.23	3.47708e-10
ABCE1	1.94024e-14	-0.309015	0.879	0.879	3.89464e-10
MCTP2	1.96017e-14	-0.319169	0.762	0.753	3.93465e-10
H3F3A.1	1.97552e-14	-0.50931	0.619	0.692	3.96545e-10
ENSOARG00020006597	1.98475e-14	-0.368413	0.817	0.851	3.984e-10
SLC25A3	2.1622e-14	-0.478136	0.628	0.693	4.34018e-10
ENSOARG00020003414	2.17757e-14	-1.15588	0.131	0.222	4.37103e-10
PARP8	2.19104e-14	0.245694	0.945	0.869	4.39808e-10
PIERCE1	2.22965e-14	-0.398536	0.828	0.853	4.47557e-10
MED8	2.3041e-14	-0.921067	0.192	0.29	4.62501e-10
LRPAP1	2.49778e-14	-0.396836	0.771	0.802	5.01379e-10
ZDHHC17	2.67678e-14	0.19093	0.991	0.968	5.37309e-10
PCNX1	2.74405e-14	0.181281	0.997	0.988	5.50813e-10
MGAT5B	2.7567e-14	-0.178001	0.809	0.765	5.53353e-10
ENSOARG00020009042	3.33017e-14	-1.84646	0.052	0.113	6.68465e-10
ENSOARG00020016182	3.35691e-14	-0.507702	0.607	0.634	6.73832e-10
RNH1	3.59212e-14	0.429958	0.325	0.205	7.21047e-10
DIP2C	3.61736e-14	0.153201	0.998	0.987	7.26113e-10
ENSOARG00020004559	3.64454e-14	-0.35499	0.721	0.737	7.31569e-10
NME4	3.64543e-14	-0.924391	0.159	0.209	7.31747e-10
EVI2A	3.88319e-14	-1.2019	0.125	0.217	7.79473e-10
MEF2C	4.06877e-14	0.444929	0.704	0.571	8.16725e-10
DLC1	4.12993e-14	0.27534	0.959	0.92	8.29001e-10
CCND2	4.2106e-14	-0.59419	0.406	0.465	8.45195e-10
MRPS30	4.49866e-14	0.505861	0.524	0.375	9.03015e-10
NGEF	4.70693e-14	-0.284091	0.873	0.883	9.44821e-10
DPYD	4.72722e-14	0.248314	0.991	0.971	9.48895e-10
DHODH	5.16514e-14	-0.652198	0.33	0.373	1.0368e-09
ENSOARG00020001834	5.39828e-14	-1.23831	0.108	0.196	1.0836e-09
EIF1	5.61753e-14	-0.621369	0.361	0.421	1.12761e-09
RPS11	5.67567e-14	-0.442282	0.574	0.6	1.13928e-09
ENSOARG00020010854	6.31552e-14	-0.32018	0.793	0.809	1.26771e-09
WASHC4	6.62266e-14	-0.401477	0.733	0.759	1.32937e-09
ENSOARG00020003228	6.72508e-14	-1.05045	0.156	0.262	1.34993e-09
MTHFD1	6.99482e-14	-0.242216	0.691	0.66	1.40407e-09
ZKSCAN1	7.23316e-14	-0.371171	0.594	0.612	1.45191e-09
CHD4	7.33692e-14	-0.465613	0.584	0.628	1.47274e-09
COPG2	7.55606e-14	-0.312095	0.882	0.89	1.51673e-09
DDX52	7.71158e-14	-0.544858	0.45	0.508	1.54795e-09
KIF13A	7.9072e-14	0.278018	0.976	0.951	1.58721e-09
ENSOARG00020000005	7.96313e-14	-0.451391	0.995	0.987	1.59844e-09
SYT7	8.2798e-14	-0.124142	0.505	0.43	1.662e-09
PRKCZ	8.32917e-14	-0.229538	0.914	0.899	1.67191e-09
MTOR	8.33798e-14	-0.296051	0.649	0.641	1.67368e-09
ENSOARG00020020361	8.71163e-14	-1.19713	0.113	0.201	1.74868e-09
CYCS	9.2481e-14	-0.876857	0.226	0.303	1.85637e-09
RFX4	1.00376e-13	-0.472672	0.79	0.822	2.01486e-09
NELL2	1.01026e-13	0.190188	0.993	0.974	2.0279e-09
CRY2	1.01751e-13	-0.238786	0.843	0.825	2.04244e-09
SLC36A1	1.0379e-13	-0.263715	0.744	0.719	2.08337e-09
DDHD2	1.08447e-13	-0.498511	0.57	0.658	2.17686e-09
ADH4	1.09032e-13	-0.703589	0.423	0.508	2.18859e-09
LRBA	1.10806e-13	0.150697	0.997	0.99	2.22421e-09
ENSOARG00020019330	1.11193e-13	-0.94241	0.182	0.23	2.23198e-09
ENSOARG00020025441	1.14292e-13	-0.872034	0.248	0.329	2.29418e-09
KCTD16	1.16123e-13	0.194437	0.999	0.999	2.33093e-09
DCTN2	1.23424e-13	-0.385692	0.745	0.786	2.47749e-09
FBXL20	1.27431e-13	0.258091	0.946	0.887	2.55793e-09
PSD	1.32703e-13	-0.379063	0.543	0.548	2.66375e-09
ACIN1	1.44277e-13	-0.321702	0.764	0.782	2.89607e-09
KATNAL2	1.44703e-13	1.29815	0.132	0.049	2.90462e-09
ENSOARG00020000675	1.56235e-13	1.1431	0.178	0.08	3.1361e-09
ARL14EP	1.60113e-13	-0.608288	0.397	0.483	3.21394e-09
NEDD4L	1.68413e-13	-0.127839	1	0.997	3.38056e-09
SHOC1	1.7324e-13	-0.686246	0.43	0.509	3.47746e-09
AMMECR1	1.79753e-13	-0.430935	0.938	0.932	3.60819e-09
PBX1	1.82796e-13	0.210542	0.995	0.988	3.66927e-09
PHIP	1.92178e-13	0.287596	0.943	0.899	3.85758e-09
SNORD113-4	2.01558e-13	0.626754	0.272	0.157	4.04588e-09
ZEB1	2.01638e-13	0.213089	0.989	0.965	4.04748e-09
STAMBPL1	2.0535e-13	0.32839	0.562	0.42	4.12199e-09
HNRNPA3	2.11329e-13	-0.703422	0.296	0.37	4.242e-09
HECTD2	2.12911e-13	0.247442	0.962	0.91	4.27376e-09
RPS25.3	2.18739e-13	-0.512739	0.595	0.653	4.39076e-09
KCNH5	2.21777e-13	0.603075	0.448	0.308	4.45173e-09
DHCR24	2.35295e-13	-0.575333	0.401	0.466	4.72307e-09
RPL10	2.44951e-13	-0.403716	0.651	0.661	4.91691e-09
SLC11A2	2.6051e-13	0.234517	0.977	0.954	5.22921e-09
RPL3	2.62986e-13	-0.518078	0.531	0.612	5.27893e-09
CUL9	2.63587e-13	0.210833	0.75	0.618	5.29099e-09
SPTLC3	2.63872e-13	-0.674531	0.516	0.589	5.2967e-09
RPH3A	2.63964e-13	-0.463496	0.604	0.673	5.29855e-09
PLEKHB1	2.64661e-13	-0.817121	0.247	0.319	5.31253e-09
DNAJC21	2.74883e-13	-0.403821	0.683	0.738	5.51773e-09
SON	2.78718e-13	-0.319016	0.888	0.902	5.59472e-09
MTHFR	2.83539e-13	-0.822819	0.216	0.288	5.69148e-09
MCM3AP	2.94148e-13	-0.299281	0.756	0.75	5.90442e-09
NDUFA10	3.24887e-13	-0.444753	0.541	0.584	6.52147e-09
PLCL2	3.25345e-13	-0.179079	0.999	0.999	6.53065e-09
ENSOARG00020025496	3.25778e-13	-0.352132	0.677	0.689	6.53935e-09
SRRM2	3.3096e-13	-0.288247	0.92	0.929	6.64336e-09
ENSOARG00020001979	3.39017e-13	-0.384841	0.736	0.78	6.8051e-09
ENSOARG00020006201	3.6001e-13	-0.445482	0.66	0.722	7.22648e-09
PTPN20	3.81752e-13	-1.29948	0.096	0.183	7.66291e-09
ENSOARG00020011360	3.8285e-13	0.697361	0.463	0.335	7.68494e-09
NALF1	3.96511e-13	0.363002	0.943	0.922	7.95917e-09
UBA52	4.00524e-13	-0.453683	0.635	0.671	8.03972e-09
GLT8D1	4.09912e-13	-0.514664	0.529	0.588	8.22816e-09
EXOC6B	4.30808e-13	0.133934	0.999	0.994	8.64761e-09
CDC7	4.35421e-13	-0.380851	0.575	0.595	8.74021e-09
MED12L	4.36441e-13	0.258238	0.982	0.972	8.76068e-09
TFAM	4.71585e-13	-0.601733	0.41	0.472	9.46613e-09
FNBP1	4.77751e-13	0.219085	0.851	0.735	9.5899e-09
ENSOARG00020005365	4.86308e-13	-0.542398	0.423	0.473	9.76167e-09
TIPIN	4.94712e-13	-0.667314	0.315	0.389	9.93035e-09
MAGI2	5.01584e-13	0.150355	1	1	1.00683e-08
ATP5F1C	5.11808e-13	-0.343301	0.784	0.802	1.02735e-08
ENSOARG00020020554	5.28581e-13	-0.469025	0.623	0.675	1.06102e-08
ENSOARG00020015370	5.31944e-13	0.456599	0.546	0.402	1.06777e-08
ACSL3	5.44624e-13	-0.394582	0.671	0.708	1.09322e-08
ANK2	5.55933e-13	0.124431	1	0.997	1.11592e-08
ARL6IP5	5.64401e-13	-0.348555	0.865	0.896	1.13292e-08
NAA16	5.72178e-13	0.271196	0.841	0.728	1.14853e-08
AGA	5.8058e-13	-0.542877	0.449	0.518	1.1654e-08
RASGRP1	5.85393e-13	-0.237177	0.982	0.99	1.17506e-08
RAPGEF5	5.87967e-13	-0.127291	0.999	0.997	1.18023e-08
BSN	5.92922e-13	-0.31394	0.724	0.732	1.19017e-08
PFKFB3	5.9704e-13	-0.282204	0.86	0.863	1.19844e-08
HS6ST3	6.27963e-13	-0.293671	0.992	0.997	1.26051e-08
MCRS1	6.40697e-13	-0.749123	0.267	0.349	1.28607e-08
MAN2A2	6.44443e-13	-0.434303	0.456	0.487	1.29359e-08
SLC7A6OS	6.58909e-13	-0.61769	0.425	0.513	1.32263e-08
ENSOARG00020021320	6.72588e-13	-0.333839	0.848	0.854	1.35009e-08
ATP5IF1	7.04304e-13	-0.494573	0.43	0.457	1.41375e-08
ENSOARG00020000194	7.16452e-13	-0.514065	0.493	0.542	1.43813e-08
SSBP1	7.26053e-13	-0.421491	0.447	0.463	1.45741e-08
ENSOARG00020012134	7.2695e-13	-0.555829	0.461	0.526	1.45921e-08
KCNIP1	7.28463e-13	0.800372	0.481	0.4	1.46224e-08
ENSOARG00020019814	7.39773e-13	0.575069	0.368	0.237	1.48495e-08
MAP3K21	7.4975e-13	0.265634	0.86	0.754	1.50497e-08
B2M.1	7.49823e-13	-0.783419	0.248	0.328	1.50512e-08
TLL1	7.50773e-13	-0.721267	0.38	0.416	1.50703e-08
ITSN2	7.77275e-13	0.279037	0.919	0.86	1.56023e-08
CAMK2B	7.80087e-13	-0.197111	0.992	0.996	1.56587e-08
OGA	8.03932e-13	0.197742	0.991	0.972	1.61373e-08
CNIH1	8.36187e-13	-0.530998	0.388	0.432	1.67848e-08
ADARB2	8.52485e-13	0.366141	0.895	0.812	1.71119e-08
TMEM213	8.62121e-13	-0.737096	0.285	0.36	1.73054e-08
PDE4D	8.89496e-13	0.224022	0.995	0.987	1.78549e-08
CCDC12	9.2568e-13	-0.614175	0.354	0.441	1.85812e-08
PRKAG1	9.70556e-13	-0.342725	0.769	0.791	1.9482e-08
ENSOARG00020007528	9.89433e-13	-0.505091	0.449	0.49	1.98609e-08
ANK3	9.96638e-13	0.119997	1	1	2.00055e-08
ENKUR	1.02917e-12	-0.515175	0.48	0.52	2.06586e-08
PRKN	1.04405e-12	0.128204	0.999	0.999	2.09573e-08
SUPT6H	1.04781e-12	-0.474005	0.51	0.578	2.10327e-08
ABCG2	1.0757e-12	-0.813523	0.251	0.336	2.15926e-08
CD302	1.07863e-12	-0.489251	0.549	0.568	2.16514e-08
P4HA1	1.089e-12	0.400543	0.74	0.621	2.18595e-08
CNOT1	1.10006e-12	-0.310645	0.727	0.734	2.20814e-08
ENSOARG00020006271	1.11245e-12	-0.536786	0.486	0.562	2.23301e-08
NDUFA13	1.12281e-12	-0.603223	0.393	0.483	2.25381e-08
CFAP69	1.142e-12	0.16532	0.944	0.864	2.29233e-08
RGS14	1.18755e-12	-0.359442	0.565	0.574	2.38376e-08
MMADHC	1.19241e-12	-0.216927	0.638	0.591	2.39353e-08
LEO1	1.22977e-12	-0.280994	0.957	0.954	2.46851e-08
FAAP20	1.32935e-12	-0.588906	0.382	0.442	2.66839e-08
ENSOARG00020002843	1.35078e-12	0.493409	0.55	0.411	2.71141e-08
RNF103	1.42129e-12	-0.337742	0.693	0.712	2.85296e-08
HSPA8	1.45852e-12	-0.521853	0.517	0.567	2.92769e-08
VEZF1	1.49773e-12	-0.424866	0.51	0.549	3.0064e-08
GRPEL2	1.51638e-12	-0.447478	0.685	0.746	3.04383e-08
GNAT2	1.52695e-12	-0.799784	0.241	0.306	3.06504e-08
GPX4	1.52814e-12	-0.396232	0.791	0.813	3.06743e-08
BRDT	1.57784e-12	-0.595309	0.51	0.586	3.16719e-08
SV2B	1.6258e-12	-0.312127	0.803	0.817	3.26346e-08
BTAF1	1.69469e-12	-0.272482	0.938	0.913	3.40174e-08
GRIA2	1.72671e-12	0.117007	0.999	0.996	3.46602e-08
RELCH	1.76567e-12	0.167175	0.99	0.961	3.54422e-08
EPHA6	1.81091e-12	0.180343	0.999	0.997	3.63504e-08
LUC7L3	1.82469e-12	-0.285354	0.904	0.912	3.66269e-08
GNG7	1.88019e-12	-0.561886	0.428	0.499	3.77411e-08
TRAPPC4	1.88471e-12	-0.57043	0.395	0.465	3.78318e-08
MEIS2	1.95011e-12	0.160385	1	0.999	3.91446e-08
SCRN1	2.04337e-12	-0.214762	0.949	0.937	4.10165e-08
RBM8A	2.25544e-12	-0.637013	0.219	0.238	4.52735e-08
MRPL58	2.3784e-12	-0.423276	0.438	0.452	4.77416e-08
ENSOARG00020011816	2.43134e-12	-0.505218	0.526	0.585	4.88043e-08
PTCHD4	2.49877e-12	0.393737	0.849	0.79	5.01578e-08
FBXO33	2.5164e-12	-0.380784	0.699	0.724	5.05117e-08
ENSOARG00020008928	2.53998e-12	0.11924	1	1	5.0985e-08
MICAL3	2.5696e-12	-0.239841	0.676	0.659	5.15797e-08
ENSOARG00020006838	2.63335e-12	0.197625	0.997	0.994	5.28593e-08
ENSOARG00020010054	2.67977e-12	-0.768931	0.254	0.336	5.3791e-08
NMD3	2.82876e-12	-0.293158	0.848	0.846	5.67816e-08
CNTN4	2.84045e-12	-0.169417	0.994	0.995	5.70163e-08
MARCKS	2.86582e-12	0.657932	0.322	0.2	5.75255e-08
ACTN2	2.93012e-12	-0.236559	0.982	0.982	5.88163e-08
CCNI	2.98407e-12	-0.38066	0.736	0.728	5.98992e-08
WSCD2	3.10257e-12	-0.189497	0.826	0.791	6.22779e-08
STARD6	3.1167e-12	-0.953206	0.173	0.253	6.25614e-08
ENSOARG00020009956	3.20408e-12	-0.495637	0.525	0.586	6.43155e-08
DNAJC2	3.4036e-12	-0.352376	0.67	0.686	6.83204e-08
SEC24D	3.43173e-12	-0.31318	0.727	0.744	6.8885e-08
FIGN	3.48785e-12	0.446113	0.738	0.638	7.00117e-08
IFT122	3.78794e-12	-0.214981	0.792	0.77	7.60354e-08
ENSOARG00020021190	3.83495e-12	-0.423012	0.534	0.564	7.6979e-08
EIF2S1	3.9631e-12	-0.448715	0.467	0.492	7.95514e-08
ENSOARG00020006450	4.00399e-12	-0.290314	0.752	0.733	8.03722e-08
CACNG3	4.03145e-12	0.241516	0.86	0.754	8.09233e-08
ENSOARG00020001119	4.2191e-12	-0.45936	0.59	0.603	8.46899e-08
MARK1	4.23494e-12	0.22173	0.964	0.922	8.5008e-08
MAATS1	4.29998e-12	0.375262	0.832	0.74	8.63136e-08
ENSOARG00020011942	4.31892e-12	-0.631641	0.358	0.407	8.66937e-08
CAMK4	4.34667e-12	0.177856	0.997	0.995	8.72507e-08
ENSOARG00020020312	4.3759e-12	-0.74861	0.26	0.333	8.78374e-08
PLEKHA5	4.61513e-12	0.137565	0.999	0.999	9.26396e-08
PHC2	4.6211e-12	-0.216265	0.754	0.738	9.27594e-08
ENSOARG00020014523	4.63348e-12	-0.672227	0.284	0.341	9.30079e-08
EPHA4	4.75243e-12	0.250844	0.967	0.924	9.53956e-08
TNNI3	4.87738e-12	-0.928486	0.16	0.222	9.79036e-08
CDK20	5.00877e-12	-0.238231	0.758	0.741	1.00541e-07
ANO10	5.01265e-12	-0.131178	0.925	0.886	1.00619e-07
NRIP3	5.12104e-12	-0.768489	0.332	0.412	1.02795e-07
DUSP22	6.0133e-12	-0.3084	0.733	0.752	1.20705e-07
SLC37A1	6.02017e-12	-0.341582	0.536	0.549	1.20843e-07
SLC5A12	6.26412e-12	-0.520182	0.6	0.669	1.2574e-07
ENSOARG00020009324	6.57296e-12	-0.72109	0.234	0.29	1.31939e-07
PRPF39	6.86229e-12	-0.283169	0.834	0.844	1.37747e-07
SGIP1	6.94407e-12	0.146492	0.999	0.998	1.39388e-07
C12orf49	7.06391e-12	-0.587453	0.377	0.469	1.41794e-07
MED15	7.31471e-12	-0.311866	0.575	0.569	1.46828e-07
GHITM	7.31947e-12	-0.562311	0.346	0.39	1.46924e-07
ENSOARG00020003442	7.48934e-12	-1.06093	0.156	0.221	1.50333e-07
YEATS2	7.89204e-12	-0.307399	0.808	0.821	1.58417e-07
MPHOSPH6	7.94397e-12	-0.895109	0.187	0.28	1.59459e-07
CPT1C	8.42146e-12	-0.222335	0.737	0.712	1.69044e-07
HM13	8.67676e-12	-0.232838	0.668	0.643	1.74169e-07
NAALADL2	8.73626e-12	0.178676	0.997	0.995	1.75363e-07
TXN	8.91053e-12	-0.471596	0.656	0.682	1.78861e-07
LAS1L	9.54922e-12	-0.369635	0.496	0.5	1.91681e-07
FMC1	9.69976e-12	-0.673302	0.208	0.235	1.94703e-07
P4HA3	1.00512e-11	-0.645099	0.294	0.353	2.01758e-07
PTPRZ1	1.04928e-11	0.305946	0.662	0.528	2.10622e-07
ENSOARG00020014432	1.06372e-11	-0.498695	0.498	0.563	2.13521e-07
DHX30	1.11472e-11	-0.247372	0.604	0.581	2.23758e-07
DYNLL2	1.11828e-11	-0.757619	0.239	0.31	2.24472e-07
ZNF112	1.18423e-11	-0.581521	0.367	0.427	2.37711e-07
RPS9	1.21017e-11	-0.479311	0.49	0.521	2.42917e-07
SYT6	1.23728e-11	-0.258302	0.629	0.612	2.48359e-07
PGAM2	1.24315e-11	-0.92027	0.164	0.249	2.49537e-07
TMX2	1.25707e-11	-0.4433	0.545	0.616	2.52331e-07
TOMM70	1.29698e-11	-0.265262	0.895	0.925	2.60342e-07
EIF2B4	1.30663e-11	-0.592534	0.357	0.431	2.6228e-07
BAIAP3	1.32009e-11	0.427862	0.422	0.294	2.64982e-07
INTU	1.33779e-11	-0.225503	0.846	0.828	2.68534e-07
VCPKMT	1.34117e-11	-0.410796	0.577	0.614	2.69213e-07
ENSOARG00020000895	1.3425e-11	0.189582	0.995	0.985	2.69479e-07
RPL28	1.40314e-11	-0.429501	0.527	0.566	2.81653e-07
CNTNAP4	1.40352e-11	0.282454	0.897	0.818	2.81729e-07
SYNGAP1	1.40966e-11	-0.357084	0.553	0.555	2.82961e-07
ENSOARG00020000184	1.43039e-11	0.219146	0.952	0.887	2.87122e-07
ENSOARG00020018871	1.45588e-11	0.437416	0.286	0.181	2.92239e-07
NDUFA6	1.48089e-11	-0.530922	0.405	0.457	2.97258e-07
USP16	1.58864e-11	-0.238202	0.669	0.646	3.18888e-07
CAMKK2	1.64962e-11	-0.199647	0.893	0.87	3.31128e-07
CYP51A1	1.65675e-11	-0.485641	0.437	0.469	3.3256e-07
NBR1	1.75014e-11	-0.355632	0.733	0.763	3.51305e-07
ENSOARG00020010695	1.76136e-11	-0.414297	0.525	0.561	3.53558e-07
ENSOARG00020022215	1.85326e-11	-0.331353	0.834	0.842	3.72005e-07
MSH6	1.86579e-11	-0.453338	0.473	0.502	3.7452e-07
ENSOARG00020018455	1.91989e-11	-0.217584	0.97	0.973	3.85379e-07
ENSOARG00020000703	1.95081e-11	1.09653	0.12	0.048	3.91587e-07
L3HYPDH	1.95194e-11	-0.270952	0.762	0.754	3.91812e-07
GRIA4	1.9809e-11	0.152319	1	1	3.97625e-07
DTNA	1.98358e-11	0.203469	0.991	0.977	3.98164e-07
ARAF	2.0048e-11	-0.567484	0.42	0.484	4.02423e-07
ZFP91	2.00938e-11	0.145717	0.71	0.593	4.03344e-07
CCDC61	2.01934e-11	-0.451851	0.461	0.506	4.05342e-07
SUSD4	2.09285e-11	-0.191812	0.919	0.909	4.20099e-07
HIPK4	2.11014e-11	-0.70724	0.306	0.412	4.23569e-07
ATP2C1	2.13271e-11	0.190147	0.989	0.966	4.28099e-07
ENSOARG00020026056	2.1566e-11	-0.639974	0.308	0.378	4.32894e-07
DAAM2	2.1618e-11	-0.719582	0.246	0.302	4.33939e-07
KIAA0100	2.24434e-11	-0.39148	0.619	0.674	4.50506e-07
U3.25	2.2889e-11	-0.650276	0.275	0.317	4.59451e-07
ENSOARG00020024783	2.36007e-11	0.395719	0.65	0.519	4.73736e-07
EMP3	2.41986e-11	-1.43303	0.064	0.115	4.85738e-07
NSUN2	2.46957e-11	-0.374414	0.854	0.846	4.95716e-07
ENSOARG00020012335	2.53251e-11	-0.463834	0.558	0.602	5.08351e-07
HTR6	2.54522e-11	-0.512275	0.325	0.355	5.10903e-07
ST8SIA4	2.55437e-11	0.373905	0.774	0.664	5.12738e-07
TK2	2.69216e-11	-0.445257	0.558	0.613	5.40397e-07
ENSOARG00020006716	2.77363e-11	-0.653206	0.356	0.421	5.56751e-07
RGS9	2.84654e-11	-0.199129	0.978	0.966	5.71385e-07
RPL18	2.86886e-11	-0.432984	0.575	0.614	5.75866e-07
TUBGCP2	2.97365e-11	-0.510433	0.382	0.412	5.969e-07
HSPA5	3.00917e-11	-0.709378	0.315	0.389	6.0403e-07
ACTL6B	3.03758e-11	-0.540495	0.393	0.465	6.09733e-07
CEBPZ	3.05836e-11	-0.456803	0.58	0.634	6.13906e-07
FSTL4	3.15753e-11	-0.214673	0.957	0.955	6.3381e-07
AGBL3	3.20017e-11	-0.388956	0.58	0.603	6.4237e-07
ThymB4X	3.24988e-11	-0.325418	0.922	0.924	6.52349e-07
ENSOARG00020008834	3.32687e-11	-0.461131	0.452	0.506	6.67802e-07
IGIP	3.35528e-11	0.51975	0.239	0.142	6.73506e-07
EPM2AIP1	3.36572e-11	-0.481148	0.502	0.567	6.75601e-07
MAPK1	3.36611e-11	-0.215634	0.713	0.686	6.75679e-07
WEE2	3.37423e-11	0.973814	0.141	0.063	6.7731e-07
SRPRA	3.4865e-11	-0.697213	0.246	0.305	6.99845e-07
ATP5MC2	3.65881e-11	-0.589349	0.369	0.448	7.34433e-07
PNPT1	3.68508e-11	-0.285108	0.822	0.834	7.39706e-07
RFT1	3.91201e-11	-0.382081	0.531	0.569	7.85257e-07
RGS13	4.40629e-11	-0.881296	0.186	0.272	8.84474e-07
GRM4	4.56e-11	-0.118914	0.748	0.696	9.15329e-07
BCR	4.56627e-11	-0.185601	0.642	0.604	9.16587e-07
MCTS1	4.59921e-11	-0.478918	0.457	0.505	9.232e-07
MCM8	4.72972e-11	-0.385424	0.516	0.529	9.49397e-07
RSRC2	4.75342e-11	-0.361002	0.68	0.699	9.54154e-07
RASD2	4.8151e-11	-0.774178	0.225	0.323	9.66535e-07
ZNF787	4.8819e-11	-0.549033	0.354	0.399	9.79944e-07
CTNNA1	4.96944e-11	-0.256858	0.909	0.909	9.97516e-07
STMND1	5.008e-11	-0.488447	0.49	0.511	1.00526e-06
PHF2	5.09242e-11	-0.208249	0.618	0.578	1.0222e-06
ENSOARG00020021995	5.14918e-11	0.691394	0.155	0.078	1.03359e-06
TOMM6	5.30454e-11	-0.29863	0.534	0.526	1.06478e-06
SEC23B	5.551e-11	-0.31393	0.635	0.643	1.11425e-06
MRPS6	5.62149e-11	0.268644	0.928	0.879	1.1284e-06
FABP3	5.80776e-11	-0.758484	0.191	0.247	1.16579e-06
NUP88	5.84317e-11	-0.336975	0.571	0.58	1.1729e-06
CHGB	5.89627e-11	-1.05714	0.163	0.24	1.18356e-06
RNF175	6.00625e-11	-0.300943	0.691	0.696	1.20563e-06
RPL10A	6.19796e-11	-0.400398	0.556	0.592	1.24412e-06
RAP1GAP	6.21424e-11	-0.167922	0.851	0.815	1.24738e-06
PIK3C2A	6.2761e-11	-0.254943	0.924	0.937	1.2598e-06
RPS6	6.34692e-11	-0.511252	0.455	0.51	1.27402e-06
CPEB4	6.36455e-11	0.186212	0.984	0.965	1.27756e-06
DPH7	6.47035e-11	-0.324386	0.616	0.631	1.29879e-06
COX5A	6.49548e-11	-0.377474	0.379	0.373	1.30384e-06
DOCK4	6.52853e-11	0.149643	0.997	0.99	1.31047e-06
GTF2H5	6.58867e-11	-0.408342	0.504	0.511	1.32254e-06
DPY19L3	6.68867e-11	0.242434	0.925	0.86	1.34262e-06
SH3YL1	6.69957e-11	-0.301467	0.779	0.798	1.34481e-06
TAMALIN	6.78676e-11	-0.648636	0.263	0.324	1.36231e-06
MS4A5	6.83451e-11	-1.61196	0.051	0.11	1.37189e-06
LDLR	6.84276e-11	-0.646466	0.299	0.372	1.37355e-06
NEBL	7.07884e-11	0.116595	0.999	0.995	1.42094e-06
GABARAPL1	7.15195e-11	-0.307835	0.791	0.802	1.43561e-06
TCERG1L	7.15442e-11	-0.222012	0.839	0.833	1.43611e-06
SPG11	7.22599e-11	-0.226526	0.901	0.903	1.45047e-06
RAP1GDS1	7.22641e-11	0.195747	0.982	0.96	1.45056e-06
ZBTB20	7.32846e-11	0.267893	0.886	0.811	1.47104e-06
ENSOARG00020022365	7.40537e-11	-0.84946	0.117	0.146	1.48648e-06
GFRAL	7.52347e-11	-0.658839	0.296	0.336	1.51019e-06
ENSOARG00020021022	7.54757e-11	0.474334	0.334	0.22	1.51502e-06
PRIMPOL	7.57503e-11	-0.51314	0.374	0.417	1.52054e-06
PRPS2	7.59389e-11	-0.317108	0.627	0.632	1.52432e-06
ENSOARG00020015004	7.62441e-11	-0.956244	0.202	0.258	1.53045e-06
ENSOARG00020026445	7.6493e-11	-0.972057	0.118	0.163	1.53544e-06
HERC5	7.73224e-11	-0.490417	0.34	0.347	1.55209e-06
CREBL2	7.75936e-11	-0.498196	0.502	0.545	1.55754e-06
ANAPC7	7.81068e-11	-0.241826	0.817	0.817	1.56784e-06
MOCS2	7.84315e-11	-0.312131	0.558	0.559	1.57436e-06
IL13RA2	7.85892e-11	-0.909191	0.178	0.26	1.57752e-06
SMARCD1	7.95101e-11	-0.439704	0.469	0.495	1.59601e-06
ENSOARG00020003120	8.01572e-11	-0.312674	0.517	0.505	1.609e-06
ENSOARG00020010443	8.31654e-11	-0.692794	0.236	0.285	1.66938e-06
GSDME	8.3848e-11	-0.618843	0.353	0.417	1.68308e-06
ANKRD1	8.48205e-11	-0.486403	0.5	0.559	1.7026e-06
WASF1	8.65167e-11	0.205078	0.96	0.936	1.73665e-06
PTBP2	8.77189e-11	0.161736	0.987	0.958	1.76078e-06
BTBD9	9.17309e-11	0.143552	0.999	0.996	1.84131e-06
CXXC4	9.24249e-11	0.379768	0.782	0.712	1.85524e-06
ENSOARG00020019322	9.48823e-11	-0.56473	0.385	0.459	1.90457e-06
SCN4B	9.53292e-11	-0.824962	0.185	0.256	1.91354e-06
DPM3	9.66812e-11	-1.0754	0.115	0.183	1.94068e-06
SNX6	9.93304e-11	-0.310879	0.761	0.77	1.99386e-06
EFR3B	9.94417e-11	-0.215039	0.885	0.873	1.99609e-06
COPZ1	9.97377e-11	-0.589693	0.348	0.43	2.00203e-06
RBM39	1.00032e-10	-0.165954	0.968	0.948	2.00795e-06
CCSER1	1.00599e-10	0.230561	0.99	0.981	2.01933e-06
KIAA1328	1.00981e-10	0.233061	0.974	0.948	2.027e-06
ZMAT4	1.02498e-10	1.63288	0.209	0.134	2.05744e-06
UBLCP1	1.04341e-10	-0.244581	0.582	0.558	2.09443e-06
WDPCP	1.05789e-10	0.218938	0.993	0.984	2.12351e-06
CCDC175	1.06841e-10	0.442646	0.426	0.302	2.14462e-06
ADCY10	1.0719e-10	0.154348	0.343	0.252	2.15163e-06
ENSOARG00020000515	1.07961e-10	-0.664519	0.291	0.386	2.1671e-06
ENSOARG00020017391	1.09262e-10	-0.434663	0.513	0.549	2.19322e-06
ENSOARG00020016079	1.10707e-10	-0.547688	0.381	0.43	2.22223e-06
EIF5A	1.13424e-10	-0.575194	0.362	0.415	2.27676e-06
ENSOARG00020011110	1.15247e-10	-0.263333	0.854	0.855	2.31336e-06
ARG2	1.17006e-10	-0.381197	0.6	0.603	2.34867e-06
RNF7	1.17488e-10	-0.569028	0.282	0.32	2.35833e-06
SLC35D1	1.19292e-10	-0.232038	0.78	0.762	2.39454e-06
ATP5PD	1.20718e-10	-0.429572	0.428	0.451	2.42318e-06
EMC3	1.22312e-10	-0.387194	0.602	0.643	2.45516e-06
CSMD2	1.22456e-10	0.173086	0.999	0.992	2.45806e-06
ENSOARG00020026215	1.26449e-10	-0.509001	0.474	0.553	2.53821e-06
ICE1	1.27377e-10	-0.188621	0.606	0.571	2.55684e-06
EIF4G2	1.29057e-10	-0.415349	0.501	0.526	2.59057e-06
NDUFS7	1.32477e-10	-0.460834	0.457	0.505	2.65921e-06
TTC14	1.32839e-10	-0.277024	0.868	0.888	2.66648e-06
DIS3	1.33222e-10	-0.243295	0.668	0.651	2.67416e-06
FUBP3	1.33921e-10	-0.173252	0.686	0.644	2.68819e-06
MOXD1	1.33946e-10	-0.68587	0.335	0.434	2.6887e-06
WDR46	1.37389e-10	0.52319	0.241	0.146	2.75781e-06
USH1C	1.37846e-10	-0.653845	0.292	0.362	2.76699e-06
MUC15	1.42e-10	-0.394626	0.824	0.845	2.85037e-06
ENSOARG00020003766	1.42417e-10	-0.453974	0.383	0.388	2.85873e-06
NDUFV3	1.45161e-10	-0.285847	0.344	0.322	2.91382e-06
UQCRQ	1.46818e-10	-0.639262	0.278	0.333	2.94708e-06
LUZP2	1.51072e-10	0.54916	0.304	0.193	3.03248e-06
STX1B	1.57504e-10	-0.552693	0.376	0.448	3.16158e-06
ALAD	1.58905e-10	-0.844783	0.175	0.243	3.18969e-06
FAM189A2	1.59099e-10	-0.896111	0.166	0.242	3.1936e-06
CNNM1	1.60855e-10	-0.172971	0.922	0.902	3.22884e-06
EBF1	1.61441e-10	0.340804	0.819	0.746	3.2406e-06
NUDCD1	1.69556e-10	0.194951	0.65	0.532	3.4035e-06
DCBLD2	1.72053e-10	-0.455962	0.437	0.479	3.45362e-06
LRRTM2	1.72425e-10	-0.713812	0.238	0.309	3.4611e-06
MTMR6	1.83123e-10	-0.298576	0.555	0.551	3.67582e-06
ST6GALNAC5	1.83427e-10	0.32426	0.957	0.942	3.68192e-06
ENSOARG00020007584	1.83432e-10	0.185185	0.591	0.475	3.68203e-06
TPD52L1	1.85955e-10	0.207894	0.968	0.943	3.73268e-06
C18orf32	1.87593e-10	-0.379974	0.606	0.632	3.76555e-06
NRDC	1.87858e-10	0.231952	0.917	0.852	3.77088e-06
SRGAP3	1.8894e-10	0.225705	0.965	0.931	3.7926e-06
TMED5	1.90333e-10	-0.212711	0.225	0.189	3.82056e-06
TFB2M	1.94474e-10	-0.587622	0.331	0.387	3.90368e-06
MSANTD4	1.96766e-10	-0.646905	0.268	0.322	3.94968e-06
DCBLD1	1.97027e-10	-0.726782	0.269	0.335	3.95492e-06
ERCC1	1.99324e-10	-0.570453	0.258	0.285	4.00103e-06
RING1	1.99563e-10	-0.322194	0.452	0.437	4.00583e-06
CPEB2	2.00064e-10	0.268383	0.922	0.86	4.01588e-06
GSAP	2.07861e-10	0.332624	0.736	0.622	4.17239e-06
GRIK3	2.12143e-10	-0.535953	0.463	0.521	4.25834e-06
IGSF8	2.14514e-10	-0.249736	0.855	0.844	4.30594e-06
CCDC43	2.18549e-10	-0.740234	0.164	0.205	4.38694e-06
C15orf65	2.20056e-10	-0.683884	0.256	0.325	4.41718e-06
ENSOARG00020011229	2.28844e-10	0.342773	0.27	0.178	4.59359e-06
NDUFA4	2.37633e-10	-0.424825	0.568	0.606	4.77e-06
ENSOARG00020016172	2.3798e-10	-0.316415	0.679	0.704	4.77697e-06
CDH8	2.45146e-10	0.171162	0.999	0.994	4.92082e-06
GOLGA5	2.51005e-10	-0.303742	0.53	0.529	5.03842e-06
ENSOARG00020018133	2.54938e-10	-0.482933	0.473	0.529	5.11737e-06
GDPD5	2.60979e-10	-0.270912	0.701	0.712	5.23863e-06
PUM3	2.70028e-10	-0.193742	0.557	0.519	5.42028e-06
ATP6V0E1	2.7107e-10	-0.208856	0.755	0.733	5.44119e-06
ENSOARG00020025954	2.80372e-10	-0.304036	0.69	0.68	5.6279e-06
EXOC6	2.83462e-10	0.210466	0.96	0.919	5.68994e-06
CIPC	2.85028e-10	-0.426889	0.498	0.534	5.72137e-06
SF3B4	2.89503e-10	-0.717445	0.215	0.266	5.81119e-06
RNASEH1	2.90201e-10	-0.243596	0.628	0.611	5.8252e-06
ATP5ME	2.94165e-10	-0.538368	0.326	0.364	5.90477e-06
ENSOARG00020008734	2.97425e-10	-0.174113	0.931	0.912	5.97021e-06
ATG14	3.07565e-10	-0.248775	0.675	0.663	6.17375e-06
NAPA	3.13793e-10	-0.452378	0.355	0.374	6.29877e-06
UQCRH	3.16329e-10	-0.388971	0.706	0.754	6.34966e-06
FIS1	3.24628e-10	-0.480522	0.424	0.464	6.51626e-06
ENSOARG00020004077	3.28676e-10	-0.558837	0.273	0.302	6.59751e-06
ENSOARG00020025867	3.34396e-10	0.165005	0.938	0.866	6.71232e-06
GFER	3.39416e-10	-0.813916	0.187	0.253	6.81309e-06
MMP28	3.39824e-10	-0.773442	0.206	0.278	6.82129e-06
ENSOARG00020006192	3.40782e-10	0.505468	0.264	0.166	6.84053e-06
PSMC2	3.40836e-10	-0.385769	0.462	0.48	6.8416e-06
RIOK2	3.41403e-10	-0.62336	0.283	0.344	6.85298e-06
ENSOARG00020024619	3.47975e-10	-0.599272	0.297	0.355	6.9849e-06
CTPS1	3.48192e-10	-0.477823	0.413	0.455	6.98926e-06
EPSTI1	3.53543e-10	0.453927	0.498	0.373	7.09667e-06
CCNT1	3.53735e-10	-0.326827	0.691	0.719	7.10053e-06
STAM	3.5862e-10	-0.234403	0.779	0.77	7.19858e-06
DIMT1	3.62385e-10	-0.448361	0.45	0.487	7.27416e-06
DAAM1	3.65226e-10	-0.314091	0.563	0.568	7.33118e-06
GNB5	3.85426e-10	-0.178981	0.933	0.914	7.73665e-06
TMEM19	3.90346e-10	-0.39704	0.495	0.526	7.83541e-06
TENM2	4.10668e-10	0.156294	1	1	8.24334e-06
WNT2	4.14853e-10	-0.68059	0.283	0.368	8.32734e-06
BMS1	4.18048e-10	-0.333234	0.541	0.55	8.39148e-06
NPAS3	4.28062e-10	0.246162	0.977	0.976	8.59248e-06
RPL36AL	4.34575e-10	-0.475173	0.468	0.523	8.72323e-06
ENSOARG00020003006	4.35722e-10	0.256367	0.714	0.595	8.74625e-06
SRCIN1	4.36429e-10	-0.292911	0.607	0.611	8.76045e-06
SETDB1	4.36433e-10	-0.226152	0.552	0.526	8.76052e-06
MYO1B	4.40565e-10	-0.386218	0.594	0.658	8.84347e-06
IDH1	4.42426e-10	-0.51513	0.285	0.311	8.88082e-06
TBL1XR1	4.4429e-10	0.173685	0.988	0.978	8.91824e-06
NFE2L3	4.58919e-10	-0.536545	0.379	0.418	9.21189e-06
ENSOARG00020024950	4.6497e-10	-0.493275	0.272	0.29	9.33335e-06
TMA7	4.66242e-10	-0.445326	0.544	0.579	9.35888e-06
UGGT2	4.73179e-10	-0.347141	0.636	0.68	9.49812e-06
PRR14	4.87524e-10	-0.692096	0.263	0.336	9.78607e-06
RGS7	4.92757e-10	0.128807	1	0.998	9.89112e-06
SNRNP25	4.96408e-10	-0.647717	0.273	0.337	9.9644e-06
TIMM21	5.19718e-10	-0.466008	0.374	0.398	1.04323e-05
KLHL42	5.21674e-10	-0.185533	0.802	0.771	1.04716e-05
PIGV	5.2202e-10	-0.572496	0.344	0.405	1.04785e-05
ENSOARG00020020289	5.41445e-10	0.59496	0.275	0.172	1.08684e-05
GRK3	5.42856e-10	0.553416	0.417	0.299	1.08968e-05
ENSOARG00020012801	5.5448e-10	0.286138	0.36	0.25	1.11301e-05
RIPK2	5.58273e-10	-0.42542	0.338	0.347	1.12062e-05
LPIN2	5.78116e-10	-0.173537	0.881	0.859	1.16045e-05
SAFB	5.78276e-10	-0.15339	0.936	0.911	1.16077e-05
CHMP2B	5.87905e-10	-0.498258	0.265	0.285	1.1801e-05
CYFIP1	5.89832e-10	-0.189363	0.936	0.923	1.18397e-05
RFXAP	5.91842e-10	-0.353	0.555	0.586	1.188e-05
ENSOARG00020002539	5.93624e-10	-0.53956	0.368	0.417	1.19158e-05
YARS1	6.00692e-10	-0.496855	0.364	0.415	1.20577e-05
RBFOX2	6.00792e-10	0.133993	0.998	0.991	1.20597e-05
ENSOARG00020014624	6.13809e-10	-0.24629	0.45	0.43	1.2321e-05
ENSOARG00020013562	6.6447e-10	-0.218224	0.701	0.682	1.33379e-05
ANKEF1	6.66307e-10	-0.412381	0.304	0.294	1.33748e-05
ENSOARG00020003892	6.7955e-10	-0.901285	0.116	0.144	1.36406e-05
LRRC57	6.90521e-10	-0.535168	0.202	0.211	1.38608e-05
FBXO11	7.0261e-10	0.16892	0.99	0.973	1.41035e-05
COG5	7.20213e-10	0.121471	0.944	0.874	1.44568e-05
MEAF6	7.23864e-10	-0.334635	0.627	0.668	1.45301e-05
TTL	7.24096e-10	-0.284804	0.643	0.644	1.45348e-05
ENSOARG00020017689	7.7333e-10	0.175082	0.992	0.98	1.55231e-05
KLF7	7.77064e-10	0.290475	0.784	0.677	1.5598e-05
FILIP1	7.78199e-10	0.225458	0.941	0.892	1.56208e-05
ENSOARG00020015523	7.82811e-10	-0.378608	0.582	0.615	1.57134e-05
CSRNP3	7.88285e-10	0.189392	0.987	0.976	1.58233e-05
TEF	7.88803e-10	-0.410452	0.333	0.35	1.58336e-05
ENSOARG00020008823	7.90698e-10	-0.415938	0.316	0.328	1.58717e-05
TAC1	7.93966e-10	-0.302847	0.903	0.92	1.59373e-05
HIVEP3	8.27132e-10	-0.131451	0.511	0.46	1.6603e-05
FOXRED1	8.33062e-10	-0.298906	0.444	0.436	1.67221e-05
ENSOARG00020016449	8.47374e-10	-0.13547	0.81	0.77	1.70093e-05
ZC3H13	8.47776e-10	0.164524	0.892	0.804	1.70174e-05
DDX55	8.50536e-10	-0.349509	0.509	0.519	1.70728e-05
FZD5	8.60105e-10	-0.536777	0.326	0.368	1.72649e-05
ENSOARG00020004826	8.65299e-10	-0.748816	0.195	0.249	1.73691e-05
CREB1	8.68306e-10	-0.352481	0.699	0.725	1.74295e-05
BICD1	8.7411e-10	0.215678	0.952	0.906	1.7546e-05
PPP2R5E	8.86845e-10	0.171658	0.941	0.875	1.78016e-05
ANGPTL2	9.0206e-10	-0.653423	0.261	0.32	1.8107e-05
ENSOARG00020013330	9.25641e-10	-0.229487	0.784	0.783	1.85804e-05
PSMA1	9.35432e-10	-0.641331	0.241	0.281	1.87769e-05
TUBGCP4	9.66356e-10	-0.300894	0.508	0.5	1.93977e-05
KIAA0895	9.86388e-10	-0.40623	0.483	0.516	1.97998e-05
KIAA0232	9.86736e-10	-0.124528	0.764	0.712	1.98068e-05
CNTN3	9.92924e-10	0.256917	0.766	0.654	1.9931e-05
ABCF1	9.99787e-10	-0.753505	0.195	0.281	2.00687e-05
STX3	1.01652e-09	-0.279982	0.764	0.766	2.04046e-05
NUP50	1.0313e-09	-0.543728	0.281	0.301	2.07012e-05
RPS19	1.04787e-09	-0.33455	0.728	0.746	2.10338e-05
SORBS1	1.05454e-09	-0.225994	0.992	0.991	2.11678e-05
CSMD3	1.07862e-09	0.107193	1	0.999	2.16512e-05
THSD4	1.0881e-09	0.520333	0.438	0.319	2.18414e-05
ENSOARG00020000933	1.10897e-09	-0.477495	0.408	0.468	2.22603e-05
CACYBP	1.11739e-09	-0.486408	0.342	0.38	2.24294e-05
LSM5	1.13564e-09	-0.404415	0.526	0.558	2.27957e-05
HCN1	1.15631e-09	0.221153	0.982	0.959	2.32107e-05
RIMKLA	1.16163e-09	-0.728073	0.232	0.296	2.33173e-05
ENSOARG00020019963	1.16375e-09	-0.545354	0.306	0.345	2.33599e-05
ZNF24	1.17599e-09	-0.463522	0.415	0.465	2.36056e-05
FDX1	1.18678e-09	-0.125088	0.773	0.722	2.38223e-05
NDUFA7	1.18809e-09	-0.851122	0.173	0.237	2.38485e-05
OXNAD1	1.20101e-09	-0.139576	0.735	0.696	2.41078e-05
FAM98A	1.20172e-09	-0.348158	0.561	0.581	2.41221e-05
APP	1.21891e-09	0.127293	0.998	0.998	2.44671e-05
RFC4	1.23058e-09	-0.692662	0.175	0.213	2.47015e-05
MZT2B	1.23819e-09	-0.80814	0.143	0.185	2.48541e-05
TRIM46	1.24492e-09	-1.21454	0.083	0.144	2.49892e-05
ENSOARG00020023544	1.25081e-09	-0.39222	0.529	0.558	2.51075e-05
FBXW4	1.25385e-09	0.178168	0.948	0.889	2.51686e-05
ATP5PO	1.25743e-09	-0.559892	0.352	0.41	2.52404e-05
ENSOARG00020002798	1.29417e-09	-0.28411	0.677	0.685	2.59779e-05
SNRPG	1.295e-09	-0.475969	0.2	0.198	2.59944e-05
PTMA	1.29753e-09	-0.479083	0.538	0.622	2.60454e-05
ENSOARG00020020557	1.3182e-09	-0.540737	0.286	0.32	2.64602e-05
TESC	1.34177e-09	-0.306117	0.758	0.774	2.69333e-05
GABRB2	1.35695e-09	0.180849	0.995	0.987	2.7238e-05
MAP3K4	1.36065e-09	-0.248477	0.805	0.79	2.73124e-05
PPWD1	1.36517e-09	-0.341979	0.701	0.729	2.7403e-05
TXN2	1.3682e-09	-0.44551	0.433	0.479	2.74638e-05
PANK2	1.37711e-09	-0.197138	0.766	0.744	2.76428e-05
ENSOARG00020002013	1.38556e-09	-0.566446	0.33	0.393	2.78123e-05
NDUFA2	1.41033e-09	-0.580514	0.282	0.317	2.83096e-05
FBXO36	1.4245e-09	-0.370141	0.672	0.715	2.8594e-05
ROCK2	1.43927e-09	0.143964	0.995	0.986	2.88904e-05
PSMG4	1.44304e-09	-0.320392	0.495	0.485	2.89662e-05
TET2	1.48366e-09	0.205772	0.919	0.854	2.97814e-05
ZNRD2	1.50498e-09	-0.840517	0.168	0.23	3.02094e-05
RIMS2	1.50771e-09	0.109989	1	1	3.02643e-05
BCAT1	1.5181e-09	-0.211217	0.697	0.669	3.04728e-05
NDUFB9	1.52818e-09	-0.36789	0.612	0.643	3.06752e-05
NADK	1.54366e-09	-0.459847	0.449	0.496	3.09859e-05
MLF1	1.54986e-09	0.292719	0.794	0.703	3.11104e-05
DNAJA2	1.57672e-09	-0.69016	0.249	0.336	3.16494e-05
ENSOARG00020017428	1.58678e-09	-0.351226	0.515	0.517	3.18515e-05
ZNHIT3	1.59699e-09	-0.415031	0.392	0.409	3.20563e-05
THEM4	1.62908e-09	-0.375721	0.696	0.742	3.27006e-05
SYTL5	1.62916e-09	1.36589	0.106	0.043	3.27022e-05
REST	1.63168e-09	-0.339575	0.769	0.795	3.27527e-05
SLC25A10	1.64063e-09	-0.86105	0.161	0.228	3.29324e-05
C4orf33	1.65858e-09	-0.587333	0.285	0.327	3.32926e-05
TTC7A	1.66738e-09	-0.427863	0.495	0.542	3.34693e-05
ST8SIA3	1.67346e-09	-0.302742	0.706	0.738	3.35914e-05
KDM4C	1.68059e-09	0.129177	0.997	0.992	3.37345e-05
KCTD8	1.68538e-09	0.56094	0.586	0.517	3.38306e-05
AHDC1	1.71763e-09	-0.127561	0.535	0.485	3.4478e-05
NRXN3	1.72106e-09	0.12234	0.999	0.999	3.45469e-05
TEX11	1.79232e-09	-0.642179	0.325	0.407	3.59771e-05
PTPN12	1.81263e-09	0.301658	0.73	0.625	3.6385e-05
EDRF1	1.81732e-09	-0.138176	0.815	0.775	3.6479e-05
ENSOARG00020021019	1.82797e-09	-1.16772	0.079	0.125	3.66928e-05
UVSSA	1.84058e-09	-0.759614	0.185	0.247	3.69461e-05
PRPF8	1.87429e-09	0.131377	0.544	0.443	3.76226e-05
PPARA	1.8908e-09	-0.539654	0.35	0.402	3.79541e-05
BBOF1	1.92444e-09	-0.629298	0.261	0.313	3.86293e-05
CYB5A	1.94572e-09	-0.555677	0.265	0.294	3.90565e-05
MTCL1	1.95627e-09	-0.170222	0.737	0.706	3.92682e-05
SDHC	1.9838e-09	-0.303194	0.459	0.448	3.98209e-05
RANBP2	2.03151e-09	-0.141556	0.723	0.679	4.07784e-05
ENSOARG00020017190	2.03606e-09	-0.695185	0.2	0.243	4.08698e-05
LIN7A	2.04029e-09	0.288638	0.805	0.707	4.09548e-05
ZNF169	2.04031e-09	-0.393621	0.457	0.483	4.09552e-05
ANXA7	2.04279e-09	-0.126261	0.418	0.371	4.1005e-05
C11orf58	2.0483e-09	-0.238133	0.743	0.726	4.11155e-05
TAX1BP1	2.06863e-09	-0.283837	0.876	0.887	4.15236e-05
ICA1	2.14765e-09	-0.145112	0.883	0.853	4.31098e-05
PRAF2	2.15308e-09	-0.637172	0.247	0.305	4.32188e-05
TMEM106C	2.15949e-09	-0.395554	0.5	0.526	4.33473e-05
ZFYVE27	2.16454e-09	-0.304976	0.616	0.631	4.34489e-05
NDUFB10	2.18612e-09	-0.698324	0.204	0.261	4.3882e-05
ENAM	2.20849e-09	-0.753798	0.204	0.292	4.43309e-05
PTDSS2	2.21651e-09	-0.532836	0.277	0.304	4.4492e-05
MCL1	2.25257e-09	-0.663409	0.234	0.294	4.52159e-05
DNAH3	2.32168e-09	-0.640716	0.291	0.362	4.6603e-05
ENSOARG00020012952	2.34315e-09	-0.509405	0.374	0.414	4.70341e-05
UBR5	2.35286e-09	0.129736	0.999	0.997	4.7229e-05
RASGRP2	2.37487e-09	-1.04086	0.119	0.18	4.76707e-05
OXA1L	2.39996e-09	-0.332961	0.512	0.521	4.81744e-05
ENSOARG00020007084	2.42931e-09	0.13268	0.996	0.992	4.87635e-05
HPS3	2.43043e-09	-0.192777	0.803	0.786	4.8786e-05
EPHB1	2.43975e-09	0.212399	0.977	0.952	4.8973e-05
DHFR	2.49181e-09	-0.32154	0.417	0.41	5.00181e-05
GNG12	2.54135e-09	0.323157	0.609	0.489	5.10126e-05
ENSOARG00020004681	2.55432e-09	-0.567571	0.358	0.434	5.12729e-05
TMEM165	2.5946e-09	-0.328492	0.525	0.538	5.20814e-05
ENSOARG00020010604	2.59742e-09	-0.450029	0.404	0.432	5.2138e-05
PFKM	2.62405e-09	-0.278029	0.702	0.7	5.26725e-05
BECN1	2.63288e-09	-0.54873	0.249	0.276	5.28498e-05
CREBZF	2.66018e-09	-0.418566	0.565	0.629	5.33978e-05
GNG2	2.66738e-09	0.877222	0.21	0.121	5.35422e-05
AGR2	2.66858e-09	-0.766477	0.176	0.215	5.35664e-05
ENSOARG00020017390	2.70948e-09	0.564468	0.425	0.31	5.43874e-05
RAD23A	2.74572e-09	-0.772758	0.168	0.229	5.51148e-05
COX4I1	2.76037e-09	-0.355649	0.652	0.671	5.54089e-05
PANX1	2.76142e-09	-0.107594	0.648	0.592	5.54301e-05
TADA1	2.775e-09	-0.223635	0.481	0.457	5.57026e-05
LRRC39	2.78594e-09	-0.688774	0.219	0.278	5.59221e-05
SMIM26	2.7914e-09	-0.341985	0.362	0.36	5.60317e-05
KAT6B	2.81952e-09	0.194755	0.963	0.921	5.65963e-05
ENSOARG00020020724	2.83105e-09	-0.293619	0.821	0.849	5.68277e-05
CIBAR1	2.83975e-09	-0.309549	0.72	0.75	5.70024e-05
KMT2A	2.89175e-09	-0.338428	0.648	0.68	5.80461e-05
RUSC1	2.90567e-09	-0.704802	0.222	0.301	5.83254e-05
PTPN11	2.952e-09	-0.270589	0.766	0.77	5.92554e-05
BEAN1	2.97564e-09	-1.02815	0.117	0.175	5.973e-05
ZNF692	2.97873e-09	-0.208029	0.612	0.587	5.9792e-05
HINT2	3.00073e-09	-0.916244	0.127	0.206	6.02336e-05
PIKFYVE	3.00214e-09	0.228849	0.814	0.716	6.02619e-05
CPNE9	3.00984e-09	-0.230175	0.813	0.808	6.04166e-05
KIAA1191	3.02481e-09	-0.544288	0.299	0.341	6.07169e-05
ENSOARG00020008204	3.0364e-09	-1.12309	0.079	0.135	6.09497e-05
DLGAP3	3.09152e-09	-0.192134	0.917	0.906	6.20561e-05
WTIP	3.12955e-09	0.174159	0.473	0.368	6.28194e-05
GAPDHS	3.13259e-09	-0.775277	0.191	0.246	6.28805e-05
MRPS16	3.14006e-09	-0.668234	0.244	0.324	6.30304e-05
GSTO2	3.17284e-09	0.397854	0.297	0.201	6.36884e-05
MYO9B	3.20387e-09	-0.217055	0.593	0.567	6.43112e-05
ARPC3	3.21551e-09	-0.20746	0.595	0.573	6.45449e-05
WDSUB1	3.2181e-09	-0.330899	0.503	0.489	6.45969e-05
TMED9	3.23488e-09	-1.00138	0.113	0.177	6.49338e-05
GLOD4	3.23532e-09	-0.534528	0.277	0.315	6.49426e-05
THAP5	3.23655e-09	-0.314378	0.44	0.433	6.49672e-05
KCNN2	3.27661e-09	-0.251183	0.951	0.964	6.57714e-05
IDH3G	3.31419e-09	-0.502987	0.306	0.336	6.65258e-05
FUT10	3.31905e-09	0.260233	0.614	0.496	6.66232e-05
RO60	3.35668e-09	-0.285585	0.476	0.462	6.73786e-05
XPOT	3.36266e-09	0.145932	0.674	0.566	6.74987e-05
NAPG	3.36427e-09	-0.400165	0.41	0.437	6.7531e-05
SIGMAR1	3.41139e-09	-0.972745	0.108	0.188	6.84768e-05
ANO3	3.42479e-09	0.178307	0.999	0.997	6.87459e-05
WDR31	3.42609e-09	-0.346321	0.544	0.557	6.87719e-05
ENSOARG00020019957	3.46415e-09	-0.784095	0.19	0.248	6.95359e-05
GALNT1	3.49907e-09	0.21689	0.941	0.899	7.02368e-05
ENSOARG00020004547	3.52246e-09	-0.293161	0.538	0.553	7.07064e-05
EDEM1	3.53509e-09	-0.456232	0.304	0.322	7.09598e-05
SPATA21	3.54308e-09	-1.33068	0.055	0.114	7.11202e-05
LMF1	3.54431e-09	-0.251724	0.585	0.577	7.11448e-05
AAMDC	3.55157e-09	-0.365765	0.654	0.696	7.12907e-05
COX20	3.63187e-09	-0.340408	0.642	0.67	7.29024e-05
EFCAB10	3.72292e-09	-0.456623	0.454	0.513	7.47302e-05
NR1H3	3.7278e-09	-0.706074	0.152	0.176	7.48282e-05
MIPEP	3.73636e-09	-0.131306	0.825	0.791	7.49999e-05
TKT	3.73664e-09	-0.262483	0.578	0.57	7.50056e-05
USP10	3.77886e-09	-0.182916	0.687	0.653	7.5853e-05
PLPP4	3.78614e-09	-0.707639	0.202	0.3	7.59993e-05
ANKRD17	3.81211e-09	0.102215	0.999	0.989	7.65205e-05
VDAC1	3.85645e-09	-0.174623	0.58	0.544	7.74105e-05
CCDC90B	3.93006e-09	-0.338279	0.523	0.531	7.8888e-05
NMT1	3.93121e-09	-0.342118	0.577	0.606	7.89112e-05
ENSOARG00020025662	3.93403e-09	-0.362347	0.453	0.476	7.89679e-05
SHISAL2B	3.93602e-09	-0.626521	0.236	0.273	7.90078e-05
RINT1	3.94482e-09	-0.309296	0.49	0.484	7.91843e-05
ZNF365	3.95055e-09	-0.168704	0.727	0.696	7.92993e-05
MICAL2	3.96318e-09	-0.153969	0.822	0.773	7.95529e-05
LTV1	4.03881e-09	-0.105521	0.643	0.595	8.10711e-05
NPNT	4.1194e-09	0.362428	0.48	0.362	8.26887e-05
HNRNPK	4.28924e-09	-0.347064	0.385	0.382	8.60979e-05
ENSOARG00020016614	4.29075e-09	-0.26022	0.815	0.823	8.61283e-05
CMC1	4.35812e-09	-0.35346	0.521	0.537	8.74806e-05
NDUFB4	4.50917e-09	-0.374214	0.498	0.512	9.05126e-05
PDZD8	4.51307e-09	0.203716	0.957	0.923	9.05909e-05
EXOC4	4.52469e-09	0.125394	0.999	0.998	9.08241e-05
RIPOR2	4.53376e-09	-0.243816	0.842	0.843	9.10061e-05
WIF1	4.54822e-09	-0.910958	0.131	0.203	9.12964e-05
ITGB1	4.55339e-09	-0.333399	0.569	0.6	9.14001e-05
ATF1	4.57501e-09	0.284165	0.852	0.777	9.18341e-05
PFDN6	4.58494e-09	-0.887702	0.127	0.179	9.20334e-05
RGSL1	4.63435e-09	0.413718	0.151	0.087	9.30253e-05
KCNA1	4.65775e-09	-0.281939	0.625	0.63	9.34951e-05
SLITRK4	4.66764e-09	-0.698693	0.167	0.198	9.36935e-05
ECE1	4.68093e-09	-0.349268	0.491	0.518	9.39602e-05
ZNF827	4.71632e-09	0.219335	0.887	0.804	9.46707e-05
PDZK1	4.75406e-09	-0.480243	0.338	0.351	9.54282e-05
AGPAT3	4.76536e-09	-0.259649	0.593	0.59	9.5655e-05
SNED1	4.87387e-09	-0.770147	0.191	0.24	9.78331e-05
ENTPD6	4.98264e-09	-0.30764	0.394	0.388	0.000100016
PGM3	4.98865e-09	-0.374975	0.362	0.372	0.000100137
FMNL1	5.0979e-09	-0.616707	0.255	0.29	0.00010233
CHST9	5.1289e-09	-0.978834	0.135	0.203	0.000102952
TRAF3	5.15816e-09	0.212205	0.735	0.626	0.00010354
ENSOARG00020012105	5.25512e-09	-0.60949	0.274	0.347	0.000105486
NFYB	5.30306e-09	-0.373989	0.447	0.469	0.000106448
ENSOARG00020017551	5.38035e-09	-0.297406	0.652	0.679	0.000108
ENSOARG00020016649	5.42533e-09	-0.633791	0.288	0.356	0.000108903
MRPL19	5.44309e-09	-0.305152	0.794	0.817	0.000109259
CBX5	5.45159e-09	-0.192739	0.586	0.548	0.00010943
WDR83OS	5.46102e-09	-0.443512	0.438	0.49	0.000109619
DNAH6	5.47151e-09	-0.576544	0.297	0.353	0.00010983
PLP1	5.47462e-09	-1.01711	0.162	0.237	0.000109892
ACSL4	5.53054e-09	-0.158107	0.655	0.611	0.000111015
TSPOAP1	5.54126e-09	0.286015	0.48	0.368	0.00011123
PHF21A	5.54479e-09	0.174158	0.992	0.977	0.000111301
SNCA	5.58552e-09	0.149759	0.997	0.99	0.000112118
DEAF1	5.59263e-09	-0.252514	0.677	0.683	0.000112261
CARD19	5.64492e-09	-0.293859	0.482	0.475	0.000113311
ATP8B4	5.67212e-09	-0.413795	0.739	0.743	0.000113857
CCDC112	5.72266e-09	-0.314247	0.667	0.706	0.000114871
SNRNP27	5.86931e-09	-0.182685	0.326	0.292	0.000117815
KCTD12	5.88261e-09	0.58468	0.344	0.237	0.000118082
LIMK2	5.98442e-09	-0.321098	0.528	0.542	0.000120125
CDH2	5.98639e-09	0.201865	0.97	0.934	0.000120165
ZC3H8	6.01779e-09	-0.385201	0.519	0.562	0.000120795
GMPR	6.01842e-09	-0.861796	0.122	0.163	0.000120808
ENSOARG00020024987	6.04454e-09	0.164054	0.992	0.988	0.000121332
ATP5PF	6.04929e-09	-0.459914	0.432	0.473	0.000121427
DNMT3A	6.07645e-09	-0.106105	0.936	0.893	0.000121973
TFB1M	6.08007e-09	-0.192844	0.454	0.422	0.000122045
FDFT1	6.12898e-09	-0.310094	0.583	0.603	0.000123027
MZF1	6.18176e-09	0.102043	0.355	0.274	0.000124086
AQP11	6.19499e-09	-0.687231	0.203	0.255	0.000124352
SYNRG	6.25498e-09	-0.139595	0.829	0.791	0.000125556
SAT1	6.55352e-09	-0.732463	0.22	0.279	0.000131549
STK4	6.61396e-09	-0.435006	0.444	0.502	0.000132762
ACVR2A	6.64866e-09	0.241527	0.856	0.772	0.000133459
ENSOARG00020017120	6.87385e-09	0.440994	0.192	0.117	0.000137979
NARS1	6.93845e-09	-0.517348	0.33	0.376	0.000139275
DNAJC19	6.94536e-09	-0.280157	0.451	0.439	0.000139414
ENSOARG00020015153	6.95082e-09	-0.396809	0.226	0.192	0.000139524
CFAP61	6.95441e-09	-0.231285	0.845	0.842	0.000139596
AGAP2	7.01321e-09	-0.454329	0.336	0.369	0.000140776
POLR2L	7.07887e-09	-0.544848	0.345	0.392	0.000142094
CLMN	7.08779e-09	-0.926336	0.15	0.214	0.000142273
COPS3	7.11065e-09	-0.402351	0.524	0.575	0.000142732
PDCD6IP	7.16118e-09	-0.1137	0.756	0.708	0.000143746
SLC6A6	7.18565e-09	-0.104651	0.733	0.681	0.000144238
NDUFB8	7.22007e-09	-0.288642	0.604	0.601	0.000144929
NOX4	7.28075e-09	0.384253	0.556	0.442	0.000146147
C5orf15	7.55833e-09	-0.582671	0.26	0.304	0.000151718
MRPS23	7.59699e-09	-0.573618	0.28	0.336	0.000152494
MAPK11	7.6398e-09	-0.656384	0.241	0.319	0.000153354
UBAP2L	7.76487e-09	-0.212115	0.759	0.749	0.000155864
RABGGTB	7.79448e-09	-0.328841	0.551	0.57	0.000156459
IGF2BP3	7.80884e-09	-0.462518	0.437	0.482	0.000156747
GRAMD2B	7.85782e-09	-0.492972	0.44	0.487	0.00015773
UQCRC2	7.995e-09	-0.261567	0.825	0.835	0.000160484
TSEN2	8.00452e-09	-0.193115	0.578	0.551	0.000160675
TIMM8B	8.05067e-09	-0.572211	0.244	0.282	0.000161601
PSMD12	8.07887e-09	-0.302401	0.507	0.508	0.000162167
VSIG8	8.2066e-09	-0.634112	0.197	0.233	0.000164731
TRAFD1	8.24193e-09	-0.372862	0.523	0.557	0.00016544
DMAP1	8.37802e-09	-0.482939	0.204	0.211	0.000168172
MTMR1	8.53648e-09	-0.144881	0.759	0.727	0.000171353
NUMBL	8.56511e-09	-0.328444	0.52	0.536	0.000171927
C1orf52	8.62901e-09	-0.354365	0.563	0.606	0.00017321
SHANK2	8.82331e-09	0.220732	0.95	0.907	0.00017711
CNKSR2	8.92994e-09	0.147213	0.999	0.997	0.000179251
ENSOARG00020019013	9.00119e-09	0.444966	0.384	0.275	0.000180681
NUDT19	9.02152e-09	-0.23335	0.443	0.421	0.000181089
RAB2A	9.05672e-09	-0.171799	0.892	0.867	0.000181796
TRAPPC9	9.10162e-09	-0.119084	0.81	0.765	0.000182697
ABCC8	9.18071e-09	-0.312677	0.472	0.472	0.000184284
CINP	9.26937e-09	-0.439842	0.296	0.315	0.000186064
LRP1	9.46367e-09	-0.275094	0.58	0.59	0.000189964
HNRNPUL2	9.49052e-09	-0.501811	0.27	0.288	0.000190503
TSTD2	9.51335e-09	-0.323021	0.434	0.428	0.000190961
TIMM10	9.62949e-09	-0.568228	0.212	0.226	0.000193293
GRK4	9.63607e-09	-0.277396	0.558	0.557	0.000193425
ENSOARG00020009349	9.74541e-09	-0.481361	0.107	0.1	0.00019562
GMPPA	9.78384e-09	-0.395058	0.417	0.431	0.000196391
ANKS1A	9.90595e-09	-0.191884	0.71	0.69	0.000198842
BLOC1S6	9.95135e-09	-0.305971	0.493	0.499	0.000199753
SH3RF2	1.01344e-08	-0.44042	0.546	0.603	0.000203428
POU6F2	1.0147e-08	0.772278	0.209	0.123	0.000203681
USP9X	1.0277e-08	0.184481	0.938	0.886	0.000206291
HS1BP3	1.0293e-08	-0.368849	0.431	0.457	0.000206611
PHKA1	1.03568e-08	-0.151083	0.795	0.761	0.000207892
MIIP	1.04113e-08	-0.873487	0.126	0.199	0.000208987
CDH22	1.04296e-08	-0.294111	0.534	0.542	0.000209354
PATJ	1.05898e-08	-0.630359	0.263	0.33	0.00021257
BBS1	1.07791e-08	-0.176875	0.562	0.525	0.00021637
FBXL12	1.08681e-08	-0.412971	0.399	0.423	0.000218156
NAALAD2	1.08859e-08	-0.700482	0.204	0.262	0.000218512
PI4K2A	1.09222e-08	-0.467565	0.352	0.389	0.00021924
RBM14	1.10733e-08	-0.260824	0.457	0.445	0.000222274
COL4A6	1.11497e-08	-0.487117	0.497	0.545	0.000223808
AMOTL1	1.12561e-08	0.218791	0.455	0.35	0.000225944
SNX30	1.14122e-08	-0.287422	0.563	0.562	0.000229077
OSBPL1A	1.1473e-08	-0.32096	0.706	0.742	0.000230297
ZNF740	1.15389e-08	-0.417744	0.464	0.504	0.00023162
HSPA14	1.15537e-08	-0.321166	0.592	0.622	0.000231917
SEC14L2	1.1554e-08	-0.261844	0.361	0.351	0.000231924
LIMA1	1.16248e-08	0.185655	0.899	0.823	0.000233345
FAM117A	1.18724e-08	-0.117665	0.819	0.776	0.000238316
TMEM201	1.18732e-08	-0.545774	0.32	0.378	0.000238331
OGFOD1	1.19433e-08	-0.30144	0.433	0.43	0.000239738
PARL	1.21199e-08	-0.153481	0.711	0.675	0.000243283
RPS6KC1	1.2151e-08	0.142118	0.99	0.99	0.000243907
GABRA1	1.21535e-08	0.396572	0.501	0.386	0.000243958
GLG1	1.22875e-08	0.153824	0.982	0.958	0.000246647
FIBP	1.24564e-08	-0.531175	0.32	0.376	0.000250036
PRR14L	1.24898e-08	-0.224301	0.654	0.643	0.000250708
FREM2	1.26349e-08	1.36309	0.125	0.061	0.000253621
CORO7	1.26512e-08	-0.368321	0.405	0.419	0.000253947
MRPL39	1.26689e-08	-0.413974	0.48	0.526	0.000254303
WIPF3	1.29313e-08	-0.301721	0.633	0.646	0.000259571
ITCH	1.30213e-08	0.233008	0.715	0.606	0.000261377
ATP2B4	1.34344e-08	-0.215766	0.619	0.599	0.000269668
TCTE3	1.35158e-08	-0.434383	0.461	0.5	0.000271302
ENSOARG00020012160	1.36132e-08	-1.20381	0.072	0.129	0.000273257
SUGP1	1.37847e-08	-0.273052	0.628	0.641	0.000276701
PEF1	1.39498e-08	-0.886841	0.124	0.181	0.000280014
CALR	1.44283e-08	-0.836644	0.129	0.169	0.00028962
ELL	1.47164e-08	-0.378681	0.396	0.411	0.000295403
ITIH2	1.48761e-08	-0.491929	0.405	0.46	0.000298608
TRIM4	1.49019e-08	-0.305684	0.506	0.516	0.000299125
ENSOARG00020001268	1.50629e-08	0.10804	1	0.997	0.000302357
IKBKB	1.52052e-08	-0.504612	0.353	0.403	0.000305215
ENSOARG00020019315	1.53494e-08	-1.03232	0.093	0.145	0.000308108
CERS4	1.56344e-08	-0.110261	0.634	0.582	0.000313829
PDLIM7	1.56395e-08	-0.27894	0.52	0.511	0.000313932
ENSOARG00020001104	1.5676e-08	0.402659	0.818	0.746	0.000314664
PPP1R13L	1.5793e-08	-0.897646	0.13	0.209	0.000317012
ATP5MD.2	1.598e-08	-0.480983	0.382	0.438	0.000320766
POP4	1.63331e-08	-0.79749	0.116	0.145	0.000327855
PPP1R36	1.65448e-08	-0.207921	0.813	0.786	0.000332103
IGSF6	1.65706e-08	-0.814307	0.168	0.228	0.000332621
MROH2A	1.68517e-08	-0.3788	0.464	0.499	0.000338264
RIC3	1.69464e-08	-0.147083	0.876	0.847	0.000340164
MAP2K6	1.70539e-08	0.19264	0.764	0.661	0.000342323
UQCC2	1.71064e-08	-0.532769	0.244	0.268	0.000343376
POLA1	1.71367e-08	-0.355016	0.699	0.712	0.000343984
NUDC	1.75084e-08	-0.414508	0.338	0.354	0.000351446
ANAPC2	1.76319e-08	0.447848	0.411	0.301	0.000353925
TYRO3	1.76446e-08	-0.611651	0.26	0.33	0.00035418
COL13A1	1.77107e-08	-0.904254	0.147	0.21	0.000355507
TRMT61B	1.79709e-08	-0.463639	0.279	0.304	0.00036073
GTF2IRD1	1.80741e-08	0.168741	0.848	0.758	0.000362801
POU2F1	1.80774e-08	0.155786	0.983	0.969	0.000362867
TOM1L2	1.8098e-08	-0.246235	0.671	0.685	0.000363282
FAT2	1.82547e-08	-0.722163	0.205	0.278	0.000366427
PLXNA4	1.85494e-08	-0.221697	0.949	0.944	0.000372342
UTRN	1.86853e-08	0.188012	0.994	0.99	0.000375071
ARHGAP5	1.8807e-08	0.135483	0.921	0.85	0.000377513
SLC30A10	1.89108e-08	-1.16779	0.075	0.13	0.000379597
VTI1B	1.89425e-08	-0.315906	0.464	0.469	0.000380232
PPP4R2	1.90333e-08	0.230385	0.699	0.59	0.000382055
RCC2	1.9063e-08	-0.594426	0.25	0.301	0.000382651
VDAC2	1.91842e-08	-0.408198	0.388	0.409	0.000385085
NCDN	1.94636e-08	-0.868312	0.117	0.155	0.000390693
RAB7A	1.9605e-08	-0.356069	0.427	0.442	0.000393531
GLS	1.9749e-08	0.131384	0.998	0.995	0.000396423
HAVCR2	1.99666e-08	0.32208	0.685	0.582	0.00040079
PSMC3	1.99819e-08	-0.687268	0.167	0.205	0.000401097
SEPHS1	2.00084e-08	-0.211687	0.587	0.569	0.000401628
EIF2D	2.05226e-08	-0.304694	0.411	0.41	0.000411951
SSX2IP	2.07842e-08	0.174568	0.975	0.947	0.0004172
OSGEP	2.0935e-08	-0.281912	0.533	0.535	0.000420228
MAMDC2	2.12709e-08	0.401855	0.375	0.272	0.00042697
PPP1R3E	2.14053e-08	-0.951809	0.1	0.156	0.000429669
POLDIP2	2.17506e-08	-0.716982	0.187	0.255	0.000436599
CYP46A1	2.17678e-08	-0.168717	0.859	0.837	0.000436945
UBB	2.19673e-08	-0.319236	0.569	0.574	0.00044095
ENSOARG00020006089	2.21142e-08	-0.328266	0.507	0.519	0.000443898
MEGF11	2.21694e-08	-0.715485	0.206	0.291	0.000445006
CISD2	2.21721e-08	-0.395322	0.379	0.398	0.00044506
MIF	2.21954e-08	0.517675	0.412	0.304	0.000445527
RRP15	2.22225e-08	-0.355876	0.413	0.43	0.000446071
MATR3	2.22718e-08	0.14744	0.986	0.965	0.000447063
CCSAP	2.24018e-08	-0.253864	0.633	0.642	0.000449671
TMEM41A	2.24508e-08	-0.598876	0.177	0.195	0.000450655
ENSOARG00020024285	2.25082e-08	-0.111349	0.627	0.574	0.000451807
BMT2	2.25099e-08	0.230001	0.875	0.815	0.000451841
PTS	2.26974e-08	-0.544144	0.253	0.286	0.000455606
CEP112	2.27354e-08	0.148658	0.992	0.979	0.000456367
MT-ND1	2.3044e-08	0.122045	0.967	0.918	0.000462563
ENSOARG00020007434	2.3074e-08	-0.231979	0.524	0.507	0.000463164
DIS3L2	2.32374e-08	0.166051	0.957	0.921	0.000466445
PRMT3	2.32987e-08	-0.168256	0.962	0.954	0.000467676
MTCH1	2.35388e-08	-0.300277	0.588	0.605	0.000472493
BPNT1	2.37139e-08	0.20382	0.566	0.459	0.00047601
MYOM2	2.38337e-08	0.229759	0.895	0.838	0.000478414
ACADSB	2.39164e-08	-0.31419	0.549	0.563	0.000480074
ZNF507	2.39489e-08	0.101133	0.615	0.521	0.000480725
TSPAN31	2.41349e-08	-0.355861	0.512	0.524	0.00048446
CEP83	2.42757e-08	-0.226864	0.86	0.85	0.000487285
ENSOARG00020021822	2.43523e-08	-0.167754	0.539	0.5	0.000488823
ENSOARG00020016302	2.44449e-08	-0.412998	0.395	0.422	0.000490682
ICAM5	2.51249e-08	0.362836	0.625	0.518	0.000504333
ENSOARG00020004397	2.53377e-08	0.223297	0.316	0.231	0.000508603
DDX18	2.54972e-08	-0.615344	0.277	0.344	0.000511806
SUV39H2	2.55117e-08	-0.379392	0.314	0.322	0.000512097
ALG9	2.56381e-08	-0.163663	0.805	0.777	0.000514633
ELOVL4	2.57379e-08	-0.343706	0.612	0.637	0.000516638
KCNJ9	2.59004e-08	-0.671872	0.237	0.316	0.0005199
USP4	2.60978e-08	-0.143886	0.616	0.579	0.000523861
RPS6KA3	2.61573e-08	0.189913	0.967	0.94	0.000525056
NSUN6	2.62374e-08	0.232348	0.81	0.718	0.000526663
ENSOARG00020004605	2.66073e-08	-0.397906	0.364	0.376	0.000534088
ERLEC1	2.66494e-08	-0.453	0.347	0.369	0.000534934
PAK1IP1	2.66878e-08	-0.542083	0.264	0.306	0.000535704
DLST	2.70702e-08	-0.245748	0.762	0.761	0.000543381
POLR2K	2.71175e-08	-0.391708	0.296	0.297	0.00054433
ENSOARG00020006784	2.71776e-08	-0.585573	0.222	0.246	0.000545536
EYA4	2.74504e-08	1.19139	0.149	0.117	0.000551011
SPCS1	2.75425e-08	-0.421371	0.422	0.463	0.000552861
GSTCD	2.79123e-08	0.262465	0.802	0.713	0.000560284
PHLDB1	2.79264e-08	-0.339305	0.473	0.493	0.000560566
SPOPL	2.80994e-08	0.108731	0.54	0.449	0.000564039
GSK3B	2.81596e-08	0.138926	0.989	0.964	0.000565248
CLUAP1	2.82558e-08	-0.27722	0.51	0.52	0.000567179
DPP10	2.84695e-08	0.265556	0.968	0.952	0.000571469
ENSOARG00020015168	2.87831e-08	-1.02113	0.096	0.161	0.000577762
PIP5K1A	2.90771e-08	-0.16738	0.861	0.834	0.000583664
SIRT1	2.92093e-08	-0.230625	0.488	0.463	0.000586318
NOC2L	2.94275e-08	-0.546579	0.297	0.352	0.000590698
EXOC1	2.96938e-08	0.18315	0.78	0.68	0.000596045
LOXHD1	2.97245e-08	-0.707615	0.249	0.29	0.00059666
HMGXB3	2.98334e-08	-0.209994	0.662	0.648	0.000598846
OPRM1	3.11153e-08	0.295994	0.829	0.755	0.000624577
ENSOARG00020023889	3.11284e-08	-0.213755	0.557	0.538	0.00062484
CHFR	3.13616e-08	-0.441516	0.351	0.388	0.000629521
ACTA2	3.14575e-08	-0.702743	0.179	0.221	0.000631446
ENSOARG00020014565	3.14844e-08	0.19125	0.934	0.879	0.000631987
TARS	3.17997e-08	-0.198826	0.447	0.423	0.000638315
FCF1	3.19024e-08	-0.340748	0.455	0.47	0.000640376
PTPRS	3.20368e-08	-0.134491	0.814	0.77	0.000643076
DDX31	3.2309e-08	-0.249904	0.747	0.773	0.000648538
ENSOARG00020013834	3.23263e-08	-0.309905	0.658	0.685	0.000648887
DNAJB12	3.2328e-08	-0.523317	0.318	0.369	0.000648921
GCLM	3.23581e-08	-0.179393	0.392	0.359	0.000649524
USP38	3.26728e-08	-0.139194	0.578	0.544	0.000655841
RPL8	3.28033e-08	-0.450095	0.411	0.461	0.00065846
NAXD	3.31226e-08	-0.58763	0.231	0.278	0.00066487
MB21D2	3.32175e-08	0.350897	0.641	0.532	0.000666775
NAA20	3.37131e-08	-0.327385	0.534	0.542	0.000676723
NFU1	3.37286e-08	0.316025	0.331	0.239	0.000677034
TAF10	3.37785e-08	-0.625613	0.188	0.225	0.000678036
ITGB8	3.39538e-08	0.248014	0.852	0.772	0.000681555
TSPAN13	3.41818e-08	-0.266977	0.698	0.724	0.000686132
AP2A2	3.42944e-08	0.157514	0.534	0.437	0.000688391
TMEM256	3.46252e-08	-0.483898	0.369	0.428	0.000695032
RNF181	3.53632e-08	-0.621124	0.233	0.278	0.000709846
HIGD1C	3.5747e-08	-0.522286	0.275	0.299	0.00071755
ENSOARG00020022065	3.63701e-08	-0.528808	0.302	0.337	0.000730058
MMP17	3.64751e-08	-0.263318	0.546	0.555	0.000732164
THSD8	3.72896e-08	-1.04435	0.086	0.149	0.000748515
GNE	3.74761e-08	-0.235185	0.65	0.647	0.000752257
HMGCR	3.82327e-08	-0.381929	0.43	0.461	0.000767446
HYAL4	3.87551e-08	-0.712716	0.197	0.262	0.000777932
SLC25A28	3.92307e-08	-0.108662	0.508	0.458	0.000787477
ENSOARG00020004555	3.93142e-08	-0.197119	0.884	0.874	0.000789155
COX7A2L	3.94297e-08	-0.215443	0.47	0.447	0.000791472
PCNX4	3.96125e-08	-0.137407	0.838	0.805	0.000795142
ENSOARG00020020371	3.97962e-08	-0.163381	0.577	0.538	0.000798829
ENSOARG00020007928	3.99559e-08	-0.57715	0.209	0.24	0.000802034
COG6	4.07845e-08	0.154744	0.916	0.849	0.000818667
IDH2	4.08528e-08	-0.244201	0.452	0.44	0.000820038
KLHL11	4.10597e-08	-0.619303	0.178	0.21	0.000824192
ZMAT2	4.11437e-08	-0.51765	0.209	0.222	0.000825877
DIAPH2	4.11986e-08	0.109786	1	0.995	0.000826979
ENSOARG00020015636	4.13246e-08	-0.4353	0.501	0.542	0.000829509
CFAP97	4.18417e-08	-0.484877	0.371	0.423	0.000839889
CHURC1	4.21506e-08	0.478777	0.364	0.261	0.000846088
ENSOARG00020022310	4.26005e-08	-0.984516	0.099	0.144	0.00085512
UBE2H	4.36054e-08	0.186855	0.859	0.775	0.000875291
MYO3B	4.37523e-08	0.424361	0.555	0.447	0.00087824
ENSOARG00020007003	4.4009e-08	0.183912	0.803	0.707	0.000883392
FAM162A	4.41039e-08	-0.259156	0.744	0.759	0.000885298
DHX29	4.43308e-08	-0.232608	0.868	0.878	0.000889853
NUP93	4.45017e-08	-0.148948	0.88	0.851	0.000893282
AMBRA1	4.45573e-08	-0.174625	0.86	0.844	0.000894399
ZC3H15	4.46405e-08	-0.276127	0.65	0.67	0.000896069
SULT6B1	4.52522e-08	-1.20491	0.066	0.118	0.000908347
FBXO4	4.55854e-08	-0.300507	0.388	0.382	0.000915037
SUB1	4.57165e-08	-0.230277	0.612	0.595	0.000917667
DDB2	4.66016e-08	-0.667967	0.183	0.215	0.000935435
ATP2C2	4.67759e-08	-0.900906	0.107	0.146	0.000938932
USP49	4.71394e-08	-0.240428	0.574	0.531	0.00094623
CPSF1	4.72664e-08	-0.531642	0.241	0.272	0.000948778
TTC39C	4.75916e-08	0.18544	0.885	0.809	0.000955306
POLR1C	4.80322e-08	-0.523299	0.357	0.426	0.00096415
SLC10A1	4.80989e-08	-0.576993	0.295	0.354	0.000965489
RP9	4.8224e-08	-0.297323	0.537	0.54	0.000968001
ENSOARG00020012888	4.83586e-08	-0.227413	0.457	0.426	0.000970702
AHCYL1	4.92437e-08	-0.181413	0.85	0.831	0.00098847
ADARB1	4.97349e-08	0.175954	0.93	0.875	0.000998328
ITM2C	5.00968e-08	-0.556235	0.226	0.252	0.00100559
AGTPBP1	5.02531e-08	0.16578	0.947	0.897	0.00100873
ENSOARG00020002036	5.02623e-08	0.44929	0.239	0.157	0.00100891
CBR4	5.03736e-08	-0.518778	0.272	0.289	0.00101115
PCSK5	5.08512e-08	-0.220649	0.8	0.8	0.00102074
DCAF6	5.08665e-08	0.131516	0.994	0.989	0.00102104
FAM118B	5.11817e-08	-0.424034	0.349	0.383	0.00102737
SLC6A15	5.12068e-08	-0.409612	0.478	0.528	0.00102787
DOP1A	5.18138e-08	0.169588	0.935	0.879	0.00104006
KLF9	5.19532e-08	-0.310047	0.522	0.539	0.00104286
ENSOARG00020011015	5.19596e-08	-0.312722	0.53	0.527	0.00104299
ANKRD10	5.21266e-08	-0.146284	0.967	0.959	0.00104634
FAM20C	5.30515e-08	-0.223634	0.479	0.468	0.0010649
PSMA8	5.32e-08	-0.626378	0.222	0.281	0.00106788
MOG	5.34852e-08	-0.322892	0.361	0.322	0.00107361
TM7SF3	5.37015e-08	-0.221308	0.612	0.59	0.00107795
RBX1	5.42206e-08	-0.295732	0.443	0.445	0.00108837
MAN2A1	5.44894e-08	-0.199857	0.742	0.724	0.00109376
CAMK2D	5.45918e-08	0.566587	0.56	0.478	0.00109582
KCTD13	5.49006e-08	0.133376	0.604	0.505	0.00110202
POLG	5.54239e-08	-0.544021	0.224	0.25	0.00111252
TRAPPC11	5.58991e-08	-0.234009	0.485	0.472	0.00112206
VOPP1	5.59049e-08	0.11058	0.971	0.924	0.00112218
FAM117B	5.61929e-08	-0.121227	0.907	0.871	0.00112796
MTFR1	5.65067e-08	-0.263014	0.604	0.611	0.00113426
PGLS	5.67148e-08	-0.288023	0.402	0.393	0.00113844
RAB4B	5.75069e-08	-0.42297	0.325	0.338	0.00115434
PHYHIP	5.75829e-08	-0.697055	0.198	0.27	0.00115586
GALC	5.87452e-08	-0.260695	0.486	0.485	0.00117919
DDX50	5.89973e-08	-0.18217	0.553	0.526	0.00118425
ITPA	5.90501e-08	-0.463204	0.309	0.341	0.00118531
ENSOARG00020002678	5.906e-08	-0.498511	0.323	0.376	0.00118551
TUBA1A	5.92452e-08	-0.432411	0.417	0.457	0.00118923
ENSOARG00020002857	5.93155e-08	0.283863	0.256	0.179	0.00119064
QDPR	5.9539e-08	-0.37409	0.438	0.466	0.00119513
LPIN1	6.00316e-08	-0.25029	0.554	0.561	0.00120501
ENSOARG00020006294	6.00759e-08	-0.177552	0.192	0.16	0.0012059
CD163	6.0182e-08	-1.35824	0.055	0.105	0.00120803
CLASP1	6.09976e-08	0.121361	0.994	0.994	0.00122441
HEXA	6.14808e-08	-0.284656	0.56	0.569	0.0012341
ENSOARG00020018001	6.1603e-08	-0.126144	0.859	0.828	0.00123656
TCFL5	6.16712e-08	-0.423632	0.296	0.31	0.00123793
MRPS22	6.21819e-08	-0.233267	0.693	0.685	0.00124818
NPL	6.23692e-08	-0.343877	0.391	0.381	0.00125194
GPT2	6.27011e-08	-0.495208	0.284	0.319	0.0012586
H2AFY	6.28451e-08	-0.149956	0.815	0.791	0.00126149
METAP1	6.31513e-08	-0.232708	0.468	0.45	0.00126764
KCNG2	6.3322e-08	0.780699	0.14	0.073	0.00127106
TMF1	6.3409e-08	-0.158417	0.648	0.62	0.00127281
ENSOARG00020024174	6.3724e-08	-0.173589	0.614	0.582	0.00127913
MT3	6.40097e-08	-0.401449	0.408	0.43	0.00128487
ENSOARG00020014719	6.44843e-08	-0.430419	0.211	0.22	0.00129439
BCL2L1	6.48383e-08	-0.356831	0.555	0.592	0.0013015
ACVR1	6.49516e-08	-0.260945	0.665	0.672	0.00130377
RTTN	6.52039e-08	-0.20258	0.63	0.609	0.00130884
VPS25	6.52819e-08	-0.653573	0.204	0.258	0.0013104
PPP4R4	6.55776e-08	0.141753	0.957	0.904	0.00131634
USP1	6.68094e-08	-0.479683	0.387	0.446	0.00134106
PIGF	6.75064e-08	-0.333815	0.531	0.565	0.00135506
OPCML	6.79019e-08	-0.168077	0.998	0.997	0.00136299
GPCPD1	6.81053e-08	-0.162923	0.956	0.942	0.00136708
CMPK1	6.94199e-08	-0.372905	0.331	0.341	0.00139347
TENT4B	7.00044e-08	0.230966	0.777	0.681	0.0014052
MTPN	7.00229e-08	-0.24236	0.807	0.812	0.00140557
COA5	7.03506e-08	-0.254238	0.578	0.575	0.00141215
ENSOARG00020016042	7.04087e-08	-1.29347	0.059	0.108	0.00141331
SPOCK2	7.04438e-08	-0.445364	0.393	0.455	0.00141402
SLC27A6	7.06968e-08	0.649437	0.221	0.136	0.0014191
GOLGA7	7.11371e-08	-0.227216	0.238	0.214	0.00142793
CEP44	7.23544e-08	-0.33996	0.399	0.405	0.00145237
ENSOARG00020012822	7.323e-08	-0.329244	0.529	0.549	0.00146995
GNA11	7.35339e-08	0.561784	0.178	0.106	0.00147605
PMS2	7.43948e-08	-0.230327	0.595	0.584	0.00149333
BLM	7.468e-08	-0.203947	0.36	0.335	0.00149905
GUK1	7.47123e-08	-0.993848	0.088	0.13	0.0014997
C6H4orf3	7.49202e-08	-0.569564	0.195	0.223	0.00150387
HSPB11	7.53853e-08	0.127426	0.807	0.714	0.00151321
SLC22A15	7.55301e-08	-0.123947	0.83	0.79	0.00151612
MTMR14	7.5882e-08	-0.194699	0.561	0.539	0.00152318
GCAT	7.6406e-08	-0.326656	0.365	0.364	0.0015337
DNAJC18	7.65595e-08	-0.299641	0.528	0.546	0.00153678
MBD5	7.67151e-08	0.194793	0.911	0.851	0.0015399
DDRGK1	7.67168e-08	-0.557202	0.279	0.32	0.00153994
ZYG11B	7.76815e-08	0.169695	0.917	0.851	0.0015593
BABAM1	7.78496e-08	-0.507245	0.169	0.172	0.00156268
ARPC5	7.89823e-08	-0.194135	0.617	0.592	0.00158541
P4HTM	7.92154e-08	-0.373033	0.427	0.452	0.00159009
RCBTB2	7.93007e-08	0.1233	0.704	0.607	0.0015918
NFX1	7.97679e-08	-0.134189	0.734	0.701	0.00160118
ABCB1	8.00592e-08	-0.489182	0.268	0.272	0.00160703
SPATA2L	8.09364e-08	-0.689128	0.18	0.234	0.00162464
ZBTB14	8.10649e-08	-0.705487	0.206	0.277	0.00162722
SLC35A1	8.1304e-08	-0.215967	0.856	0.853	0.00163201
INPP1	8.29017e-08	-0.342311	0.395	0.405	0.00166409
ENSOARG00020014854	8.37523e-08	-0.865254	0.14	0.193	0.00168116
CADM1	8.41355e-08	0.132893	1	0.997	0.00168885
ENSOARG00020019405	8.41494e-08	0.138703	0.994	0.977	0.00168913
TRA2B	8.44201e-08	-0.209681	0.866	0.857	0.00169456
ENSOARG00020021477	8.44499e-08	-0.364538	0.34	0.349	0.00169516
UBE2QL1	8.47878e-08	0.176138	0.708	0.607	0.00170195
WDR64	8.51123e-08	-0.219698	0.456	0.418	0.00170846
DYSF	8.52198e-08	0.409125	0.355	0.256	0.00171062
TSR1	8.5228e-08	-0.762504	0.175	0.223	0.00171078
ARHGEF2	8.54747e-08	-0.291778	0.577	0.59	0.00171573
CUBN	8.54809e-08	0.308325	0.529	0.42	0.00171586
MBOAT7	8.57304e-08	-0.23761	0.578	0.575	0.00172087
ENSOARG00020019006	8.6118e-08	-0.655803	0.186	0.228	0.00172865
ENSOARG00020022332	8.6235e-08	-0.132292	0.996	0.991	0.001731
HNRNPH1	8.64791e-08	-0.195774	0.849	0.843	0.0017359
CCDC57	8.69772e-08	0.117474	0.791	0.701	0.00174589
SNX19	8.70649e-08	-0.402543	0.371	0.402	0.00174765
TMEFF2	8.9604e-08	0.214153	0.938	0.889	0.00179862
CALM2.1	8.99103e-08	-0.206993	0.975	0.987	0.00180477
DNM1	9.09954e-08	-0.101684	0.779	0.735	0.00182655
SF3A3	9.27895e-08	-0.218171	0.5	0.482	0.00186256
ENSOARG00020012334	9.29124e-08	-0.259284	0.482	0.475	0.00186503
PFDN5	9.3024e-08	-0.620908	0.22	0.271	0.00186727
CERS6	9.32036e-08	0.147456	0.987	0.973	0.00187088
CDC23	9.39732e-08	-0.320142	0.583	0.607	0.00188632
HGSNAT	9.53159e-08	-0.279782	0.652	0.675	0.00191328
NUP58	9.60924e-08	0.237006	0.781	0.688	0.00192886
SLC4A7	9.61776e-08	-0.10187	0.791	0.745	0.00193057
INPP5D	9.63533e-08	-0.784563	0.205	0.252	0.0019341
FAM120B	9.72486e-08	0.16981	0.592	0.492	0.00195207
KCTD20	9.78985e-08	-0.558753	0.181	0.2	0.00196512
RBM4	9.85364e-08	-0.194709	0.802	0.803	0.00197792
WASHC3	9.87908e-08	0.323983	0.582	0.474	0.00198303
ENSOARG00020012817	9.9034e-08	0.137222	0.824	0.734	0.00198791
PIP4P2	9.93887e-08	-0.210463	0.645	0.626	0.00199503
ENSOARG00020005777	1.0068e-07	-0.298136	0.588	0.613	0.00202096
MEGF8	1.01486e-07	-0.261256	0.494	0.495	0.00203713
ENSOARG00020008123	1.01579e-07	-0.348096	0.193	0.183	0.002039
SRSF11	1.01627e-07	-0.131072	0.999	0.994	0.00203995
PTGER4	1.02498e-07	-0.749605	0.172	0.219	0.00205745
CALD1	1.02518e-07	0.119836	0.993	0.975	0.00205784
CROCC	1.02914e-07	-0.244917	0.425	0.415	0.00206579
FBXL5	1.0328e-07	-0.131397	0.85	0.823	0.00207313
TMEM163	1.03603e-07	-0.352739	0.534	0.553	0.00207963
ENSOARG00020020217	1.04722e-07	0.170688	0.587	0.485	0.00210208
CIART	1.04841e-07	-0.796336	0.159	0.219	0.00210448
CACNB2	1.04914e-07	0.132424	0.999	0.995	0.00210594
IQCB1	1.04949e-07	-0.109883	0.564	0.517	0.00210664
U2AF2	1.05234e-07	-0.761817	0.151	0.202	0.00211237
ENSOARG00020007506	1.06184e-07	-1.00703	0.093	0.139	0.00213143
CBX1	1.06311e-07	-1.12684	0.069	0.108	0.00213398
ENSOARG00020013209	1.06542e-07	0.115946	0.997	0.993	0.00213862
OMG	1.06681e-07	-0.396158	0.325	0.334	0.0021414
AZIN1	1.06916e-07	0.156523	0.715	0.615	0.00214613
ENSOARG00020000144	1.07342e-07	-0.349342	0.513	0.537	0.00215468
CASC1	1.07641e-07	0.145778	0.984	0.974	0.00216069
LARP6	1.08105e-07	-0.624679	0.212	0.247	0.00216999
ENSOARG00020026326	1.08285e-07	-0.70387	0.192	0.256	0.0021736
H2AZ1	1.08932e-07	-0.177782	0.364	0.336	0.00218658
ENSOARG00020014163	1.10202e-07	-0.803484	0.139	0.193	0.00221209
MAP3K14	1.10349e-07	-0.361227	0.437	0.461	0.00221504
ENSOARG00020015686	1.10571e-07	-0.316693	0.532	0.547	0.00221948
FBXO42	1.10657e-07	-0.157211	0.845	0.826	0.00222122
ENSOARG00020025604	1.11861e-07	-0.156593	0.785	0.755	0.00224538
PLK2	1.13649e-07	-0.36817	0.585	0.625	0.00228127
LYPLAL1	1.13685e-07	0.298428	0.476	0.372	0.002282
CTC1	1.14488e-07	-0.389408	0.489	0.546	0.00229812
GATM	1.15683e-07	-0.204683	0.835	0.814	0.00232211
ENSOARG00020016353	1.16553e-07	-0.6158	0.293	0.354	0.00233957
BCL7C	1.16676e-07	-0.788304	0.167	0.223	0.00234204
ENSOARG00020006845	1.16848e-07	-0.138261	0.757	0.731	0.0023455
BRD8	1.17465e-07	-0.256354	0.649	0.65	0.00235788
BCL11A	1.18593e-07	0.171501	0.875	0.796	0.00238053
CRTC3	1.18787e-07	-0.129439	0.795	0.759	0.00238442
UBE3D	1.18843e-07	0.242043	0.809	0.728	0.00238553
PODXL2	1.19629e-07	0.290798	0.401	0.304	0.00240132
DLGAP4	1.20965e-07	-0.14334	0.912	0.892	0.00242812
QPCT	1.21973e-07	-0.199227	0.348	0.316	0.00244837
TMEM120A	1.22674e-07	-0.549306	0.262	0.306	0.00246244
CHGA	1.26819e-07	-0.305093	0.622	0.641	0.00254564
UCKL1	1.27e-07	-0.639224	0.201	0.242	0.00254928
ME3	1.27362e-07	-0.153279	0.981	0.974	0.00255654
SYN3	1.27861e-07	0.183351	0.967	0.934	0.00256656
TMEM14C	1.2788e-07	-0.426687	0.234	0.237	0.00256694
CHI3L1	1.2795e-07	-1.03042	0.082	0.121	0.00256834
DGKG	1.28139e-07	0.237007	0.788	0.697	0.00257214
RTRAF	1.2822e-07	-0.381229	0.345	0.357	0.00257375
HS3ST5	1.28616e-07	0.356164	0.641	0.542	0.00258171
ENSOARG00020023270	1.28937e-07	-0.280003	0.629	0.633	0.00258815
DNAJC3	1.29001e-07	-0.284601	0.526	0.528	0.00258944
ENSOARG00020023310	1.29917e-07	-0.63574	0.224	0.248	0.00260782
IFIT5	1.3015e-07	-0.861685	0.1	0.135	0.0026125
RNF157	1.30579e-07	0.26049	0.778	0.687	0.00262111
FAM177A1	1.3062e-07	-0.249447	0.581	0.574	0.00262194
CHCHD1	1.31439e-07	-0.496211	0.176	0.185	0.00263838
SHISA7	1.31485e-07	-0.107531	0.511	0.471	0.0026393
ASB17	1.31966e-07	-1.17515	0.075	0.13	0.00264895
THUMPD1	1.31989e-07	-0.653205	0.188	0.223	0.00264942
RHOBTB2	1.32458e-07	-0.336753	0.521	0.544	0.00265883
RCOR3	1.33346e-07	0.10967	0.807	0.718	0.00267666
SGTB	1.34312e-07	0.195292	0.677	0.574	0.00269605
RABAC1	1.34965e-07	-0.515562	0.184	0.198	0.00270915
SLC51A	1.36918e-07	-0.696506	0.098	0.11	0.00274836
U2AF1	1.36922e-07	0.117135	0.321	0.249	0.00274845
LSG1	1.38538e-07	-0.330441	0.328	0.332	0.00278088
KIF1A	1.416e-07	-0.284455	0.534	0.548	0.00284234
ENSOARG00020007547	1.4214e-07	-0.482716	0.33	0.362	0.00285318
ENSOARG00020015849	1.4217e-07	-0.466349	0.356	0.416	0.00285378
LAMTOR4	1.42905e-07	-0.182138	0.325	0.294	0.00286852
ENSOARG00020017977	1.42965e-07	0.363492	0.372	0.273	0.00286974
GLUD1	1.4298e-07	-0.189833	0.706	0.685	0.00287004
RANBP3	1.44205e-07	-0.124124	0.583	0.548	0.00289462
PPP6C	1.44999e-07	-0.240761	0.618	0.611	0.00291056
TRAPPC3L	1.46568e-07	0.377763	0.193	0.125	0.00294207
ZBTB25	1.46783e-07	-0.2032	0.765	0.75	0.00294638
ENSOARG00020009481	1.46904e-07	-0.310212	0.507	0.516	0.0029488
DSTN	1.47132e-07	-0.507277	0.351	0.416	0.00295337
METTL7A	1.47762e-07	-0.480753	0.343	0.389	0.00296602
CWC15	1.49283e-07	-0.334589	0.339	0.336	0.00299655
VTA1	1.49468e-07	-0.110648	0.807	0.764	0.00300028
GSPT1	1.49803e-07	-0.112543	0.578	0.528	0.00300699
TRAP1	1.5202e-07	-0.341916	0.46	0.484	0.00305149
ENSOARG00020006781	1.54195e-07	-0.526873	0.217	0.241	0.00309516
ERBIN	1.5439e-07	0.179192	0.747	0.649	0.00309906
CPNE1	1.5479e-07	0.162543	0.873	0.796	0.0031071
ENSOARG00020024838	1.56201e-07	0.213883	0.783	0.689	0.00313543
RUNDC1	1.59406e-07	-0.587398	0.231	0.284	0.00319976
CAMLG	1.59913e-07	-0.310097	0.391	0.396	0.00320994
LSS	1.60667e-07	-0.308022	0.546	0.566	0.00322507
PSMD5	1.61627e-07	-0.442354	0.294	0.318	0.00324434
ZSCAN25	1.61916e-07	-0.51655	0.272	0.316	0.00325015
ARPC5L	1.63314e-07	-0.525705	0.31	0.37	0.00327819
C14orf132	1.63344e-07	-0.19636	0.773	0.77	0.00327881
RAD21L1	1.64254e-07	-0.168144	0.885	0.868	0.00329708
ARHGAP39	1.6428e-07	-0.183958	0.698	0.684	0.0032976
LZIC	1.66593e-07	-0.132283	0.238	0.204	0.00334403
ENSOARG00020023840	1.67888e-07	-0.126407	0.589	0.548	0.00337001
HPF1	1.68212e-07	-0.295313	0.421	0.421	0.00337652
PAXBP1	1.70184e-07	-0.143086	0.852	0.831	0.0034161
ENSOARG00020025856	1.70206e-07	-0.998637	0.08	0.111	0.00341655
CNPY2	1.73316e-07	-0.499604	0.316	0.366	0.00347897
HAT1	1.74016e-07	-0.39579	0.292	0.294	0.00349302
FAM102B	1.76018e-07	0.314269	0.366	0.271	0.00353321
CETN3	1.7632e-07	-0.199636	0.39	0.366	0.00353927
EMC4	1.77552e-07	-0.594452	0.233	0.288	0.003564
PHLPP2	1.77856e-07	-0.231669	0.661	0.658	0.0035701
ENSOARG00020019542	1.78689e-07	0.324816	0.792	0.721	0.00358683
ALKBH7	1.80411e-07	-0.717825	0.107	0.127	0.0036214
METTL6	1.813e-07	0.199035	0.333	0.251	0.00363923
RNF168	1.81564e-07	-0.399106	0.335	0.362	0.00364454
SAMM50	1.83399e-07	-0.221447	0.306	0.283	0.00368136
TM7SF2	1.83493e-07	-0.404339	0.294	0.301	0.00368326
ENSOARG00020000838	1.85681e-07	0.874657	0.16	0.09	0.00372718
RC3H2	1.8588e-07	-0.140833	0.663	0.632	0.00373117
NPLOC4	1.86288e-07	-0.138866	0.788	0.757	0.00373936
ENSOARG00020005105	1.86805e-07	-0.307008	0.425	0.431	0.00374974
FAIM2	1.87064e-07	-0.307736	0.536	0.548	0.00375493
GABRG1	1.87545e-07	0.533112	0.232	0.15	0.0037646
SCOC	1.90207e-07	-0.534268	0.221	0.243	0.00381802
SMC3	1.90441e-07	0.145062	0.615	0.52	0.00382273
ZNF462	1.90464e-07	-0.127494	0.987	0.975	0.00382318
ZNF106	1.94689e-07	-0.151156	0.591	0.553	0.00390799
TMEM30A	1.94689e-07	-0.303686	0.609	0.622	0.003908
ENSOARG00020017088	1.94813e-07	-0.45056	0.304	0.328	0.00391049
TRIM45	1.95055e-07	-0.393179	0.279	0.288	0.00391535
IPPK	1.97725e-07	-0.110032	0.537	0.492	0.00396894
TARBP2	1.97931e-07	-0.150179	0.306	0.27	0.00397308
TDP1	1.98331e-07	-0.165913	0.607	0.582	0.00398111
TFIP11	1.98788e-07	-0.679146	0.172	0.209	0.00399028
AGFG2	1.98804e-07	-0.520316	0.299	0.355	0.00399059
SNRNP200	2.01436e-07	-0.407442	0.27	0.28	0.00404342
IFFO1	2.04931e-07	-0.780879	0.148	0.204	0.00411358
ZNF862	2.0614e-07	-0.277244	0.504	0.501	0.00413785
SCARB1	2.06635e-07	-0.313036	0.498	0.515	0.00414779
ENSOARG00020005298	2.07031e-07	-0.305948	0.489	0.502	0.00415574
MAPK8IP1	2.08156e-07	-0.520932	0.275	0.325	0.00417832
TAB3	2.08493e-07	0.26919	0.272	0.196	0.00418508
AP4S1	2.13082e-07	-0.169863	0.668	0.643	0.0042772
CRLF3	2.13713e-07	-0.394426	0.43	0.473	0.00428986
UTP3	2.15393e-07	-0.682291	0.202	0.274	0.00432359
SNW1	2.16993e-07	-0.274314	0.578	0.575	0.00435571
SCUBE3	2.17152e-07	-0.553037	0.3	0.346	0.0043589
RBM18	2.18407e-07	-0.422304	0.309	0.335	0.00438409
ENSOARG00020002945	2.1936e-07	-0.555726	0.236	0.287	0.0044032
SLC12A6	2.19875e-07	0.155772	0.916	0.853	0.00441354
ENSOARG00020006136	2.20504e-07	-0.494569	0.287	0.321	0.00442618
ABHD12B	2.21064e-07	-0.595674	0.239	0.309	0.00443742
DPM1	2.2152e-07	-0.174697	0.683	0.662	0.00444657
ZNF140	2.23103e-07	-0.305258	0.306	0.299	0.00447834
ENSOARG00020025339	2.24112e-07	0.150093	0.939	0.884	0.00449859
TALDO1	2.24375e-07	-0.469694	0.271	0.294	0.00450388
RUNX1T1	2.25805e-07	0.112521	0.997	1	0.00453259
RITA1	2.27246e-07	-0.685929	0.141	0.164	0.00456151
ITGAV	2.29653e-07	0.210588	0.916	0.877	0.00460983
ANKRA2	2.30573e-07	-0.512261	0.219	0.24	0.00462829
ARPP21	2.31902e-07	0.125471	0.999	0.997	0.00465497
PFDN1	2.32219e-07	-0.195771	0.723	0.706	0.00466133
ACBD3	2.35194e-07	-0.228898	0.543	0.529	0.00472105
RRH	2.39821e-07	-0.208992	0.447	0.431	0.00481392
LIN7C	2.40805e-07	-0.540911	0.2	0.223	0.00483367
RSRP1	2.42595e-07	-0.614178	0.236	0.294	0.0048696
ENSOARG00020000882	2.44249e-07	-0.214557	0.304	0.283	0.00490282
ATP6V1C2	2.45741e-07	-0.237177	0.502	0.491	0.00493276
FAM193B	2.46341e-07	-0.246929	0.646	0.656	0.0049448
PFN2	2.47805e-07	-0.198216	0.507	0.48	0.00497419
DENND10	2.49466e-07	-0.396388	0.37	0.396	0.00500754
ZSWIM8	2.50554e-07	0.299015	0.547	0.442	0.00502937
VAMP2	2.52421e-07	-0.513297	0.164	0.177	0.00506686
USP28	2.52958e-07	-0.160935	0.929	0.923	0.00507763
P2RX4	2.53127e-07	-0.54411	0.277	0.328	0.00508101
CMC2	2.56479e-07	-0.242921	0.643	0.644	0.0051483
KATNAL1	2.56963e-07	0.212279	0.556	0.457	0.00515802
KLHL24	2.57082e-07	0.260339	0.73	0.636	0.00516041
DCHS1	2.58398e-07	0.351186	0.142	0.088	0.00518682
EFCAB5	2.59961e-07	-0.172642	0.671	0.619	0.0052182
CTTNBP2	2.64157e-07	0.104108	1	0.997	0.00530243
HERC4	2.66098e-07	0.172005	0.984	0.963	0.00534138
FAM214A	2.68406e-07	0.156265	0.989	0.989	0.00538772
STEAP2	2.69415e-07	0.103695	0.753	0.663	0.00540797
SPRTN	2.70279e-07	-0.155055	0.467	0.43	0.0054253
PPFIA1	2.74494e-07	-0.192235	0.554	0.537	0.00550991
EDF1	2.74599e-07	-0.366685	0.548	0.58	0.00551202
IQGAP2	2.76456e-07	0.465747	0.577	0.489	0.0055493
ARFGEF3	2.77389e-07	0.12232	0.989	0.969	0.00556802
RFX1	2.82315e-07	-0.223476	0.515	0.5	0.0056669
LDHD	2.85164e-07	-0.404746	0.32	0.336	0.0057241
TRIR	2.86488e-07	-0.588052	0.194	0.229	0.00575068
ADCY8	2.86571e-07	-0.457583	0.271	0.264	0.00575235
FAM3C	2.86635e-07	-0.192028	0.504	0.48	0.00575362
MN1	2.86932e-07	-0.118231	0.669	0.631	0.00575959
EHMT1	2.8738e-07	-0.151362	0.705	0.677	0.00576858
SST	2.88731e-07	-0.912776	0.21	0.21	0.0057957
ENSOARG00020019824	2.91146e-07	-0.198378	0.82	0.818	0.00584418
PGD	2.91944e-07	-0.262214	0.371	0.358	0.0058602
ENSOARG00020017546	2.92329e-07	-0.286657	0.236	0.226	0.00586792
SYF2	2.92393e-07	-0.835849	0.125	0.167	0.0058692
SRP68	2.93208e-07	-0.396586	0.357	0.383	0.00588556
UHRF1BP1L	2.94333e-07	0.214456	0.903	0.869	0.00590815
SOCS7	2.95866e-07	-0.2095	0.539	0.523	0.00593891
FANCL	2.99226e-07	-0.237125	0.621	0.616	0.00600637
TBP	2.99577e-07	-0.19119	0.422	0.399	0.0060134
ENSOARG00020002481	3.01353e-07	0.270421	0.761	0.674	0.00604906
ENSOARG00020005865	3.04161e-07	-0.11523	0.607	0.567	0.00610542
SRP9	3.05617e-07	-0.368669	0.315	0.323	0.00613465
DNAJC10	3.06297e-07	-0.167019	0.849	0.832	0.0061483
SELENOI	3.07457e-07	-0.367181	0.393	0.42	0.00617159
ENSOARG00020019684	3.07953e-07	-0.30086	0.328	0.331	0.00618153
RAB6B	3.09437e-07	-0.188467	0.601	0.583	0.00621132
PGS1	3.09942e-07	-0.451779	0.335	0.373	0.00622147
NAPB	3.11716e-07	-0.190992	0.595	0.574	0.00625707
ITGA6	3.13806e-07	-0.513877	0.321	0.373	0.00629902
ENSOARG00020011415	3.15031e-07	0.335655	0.302	0.217	0.00632362
SLC26A11	3.17184e-07	-0.124572	0.699	0.668	0.00636683
PFDN2	3.1849e-07	-0.345509	0.423	0.436	0.00639306
GIMD1	3.19985e-07	-0.86367	0.119	0.165	0.00642306
SQLE	3.21518e-07	-0.219595	0.681	0.678	0.00645383
STK19	3.21972e-07	-0.133085	0.691	0.653	0.00646294
DHX37	3.22599e-07	-0.389556	0.297	0.308	0.00647553
SERINC3	3.23625e-07	-0.439405	0.299	0.329	0.00649612
CNTN1	3.24439e-07	0.127379	0.991	0.981	0.00651246
MX2	3.24848e-07	-0.83784	0.137	0.2	0.00652068
PDIA3	3.27222e-07	-0.440567	0.383	0.442	0.00656834
RASSF1	3.28554e-07	-0.677854	0.176	0.23	0.00659507
PSMB5	3.34576e-07	-0.575942	0.21	0.249	0.00671595
METTL21A	3.36575e-07	-0.356012	0.486	0.522	0.00675608
CACNB3	3.40974e-07	-0.486808	0.368	0.42	0.00684437
TOX4	3.42906e-07	-0.337818	0.438	0.465	0.00688316
C4orf17	3.44067e-07	-0.64072	0.216	0.264	0.00690646
DNAJC1	3.44605e-07	-0.115836	0.936	0.913	0.00691726
R3HDM1	3.45658e-07	0.116221	0.996	0.985	0.00693839
ENSOARG00020009052	3.48958e-07	-0.772332	0.137	0.21	0.00700463
ZNF652	3.49036e-07	0.14506	0.575	0.481	0.00700621
ENSOARG00020010095	3.49257e-07	-0.190318	0.686	0.675	0.00701064
RBAK	3.55263e-07	-0.541705	0.24	0.281	0.0071312
PANK3	3.55885e-07	-0.243023	0.573	0.572	0.00714368
ENSOARG00020002335	3.57057e-07	-0.257177	0.575	0.587	0.00716721
EIF5	3.58631e-07	-0.262979	0.699	0.708	0.00719879
SYAP1	3.60026e-07	-0.321401	0.408	0.416	0.00722679
BTF3L4	3.61345e-07	-0.228894	0.672	0.673	0.00725327
SZT2	3.62327e-07	-0.372992	0.398	0.432	0.00727299
NDUFA12	3.65347e-07	-0.420501	0.415	0.463	0.00733362
MRPS26	3.65534e-07	-0.512278	0.234	0.267	0.00733736
TMEM192	3.65773e-07	-0.195115	0.503	0.479	0.00734217
CFAP74	3.68604e-07	-0.254393	0.284	0.269	0.00739898
CDK10	3.69333e-07	-0.563303	0.241	0.288	0.00741361
KHDC4	3.69983e-07	-0.432565	0.355	0.394	0.00742666
SLC15A4	3.71321e-07	-0.291109	0.565	0.588	0.00745353
CPNE5	3.72447e-07	-0.125039	0.98	0.968	0.00747614
DTWD1	3.72739e-07	-0.1457	0.58	0.546	0.007482
PYROXD1	3.72993e-07	-0.196241	0.533	0.512	0.0074871
YIPF1	3.74478e-07	-0.394884	0.434	0.467	0.00751691
IQSEC3	3.7651e-07	0.734052	0.195	0.119	0.00755769
SREBF2	3.77907e-07	-0.161798	0.747	0.728	0.00758572
ENSOARG00020015039	3.81587e-07	-0.670089	0.175	0.214	0.00765959
PRPF3	3.81598e-07	-0.286895	0.506	0.517	0.00765982
GPR155	3.82325e-07	-0.190501	0.786	0.777	0.00767441
ENSOARG00020019710	3.8275e-07	-1.23581	0.063	0.11	0.00768295
NDUFS6	3.8993e-07	-0.364796	0.316	0.321	0.00782707
LPP	3.90316e-07	-0.239547	0.721	0.726	0.00783481
CASK	3.90885e-07	0.108829	0.981	0.947	0.00784624
PRKCH	3.94884e-07	0.175044	0.989	0.979	0.00792651
ENSOARG00020010643	3.96067e-07	-0.121946	0.866	0.836	0.00795025
BIN1	3.96574e-07	-0.383419	0.328	0.338	0.00796043
PPFIBP1	3.98159e-07	0.29366	0.524	0.421	0.00799224
SLF1	4.00522e-07	-0.222616	0.631	0.62	0.00803967
CLK1	4.0056e-07	0.126722	0.883	0.808	0.00804043
MT-CYTB	4.01435e-07	0.129728	0.998	0.993	0.00805801
SLC4A1AP	4.02348e-07	-0.38485	0.463	0.518	0.00807634
RNF20	4.02662e-07	-0.3654	0.455	0.494	0.00808264
ENSOARG00020006995	4.02778e-07	-0.416401	0.348	0.378	0.00808496
CEP57	4.09267e-07	-0.195944	0.482	0.462	0.00821521
PPARGC1A	4.13231e-07	0.333978	0.705	0.622	0.00829478
ENSOARG00020006789	4.14242e-07	0.143123	0.606	0.51	0.00831508
ENSOARG00020009892	4.14399e-07	-0.499843	0.314	0.374	0.00831822
SYNPR	4.14674e-07	0.153328	0.998	0.992	0.00832376
ENSOARG00020005731	4.1618e-07	-0.663001	0.161	0.192	0.00835398
MAT2A	4.19821e-07	-0.277667	0.432	0.436	0.00842706
TM9SF3	4.19823e-07	-0.168621	0.71	0.687	0.00842712
ENSOARG00020006483	4.20854e-07	-0.113192	0.438	0.397	0.0084478
ADHFE1	4.213e-07	0.184453	0.649	0.549	0.00845676
NSMCE1	4.22459e-07	-0.268686	0.486	0.482	0.00848002
ENSOARG00020009357	4.23041e-07	0.149564	0.566	0.473	0.0084917
TMEM230	4.2601e-07	-0.630447	0.204	0.255	0.00855131
C1orf35	4.26889e-07	-0.181255	0.401	0.368	0.00856895
ENSOARG00020003289	4.27581e-07	-0.195777	0.53	0.515	0.00858284
PPIH	4.34293e-07	-0.311929	0.51	0.532	0.00871757
LAMA2	4.35507e-07	-0.611316	0.348	0.402	0.00874193
ENSOARG00020015830	4.36342e-07	0.128863	0.871	0.794	0.00875869
OPALIN	4.39069e-07	-1.05416	0.099	0.133	0.00881343
ENSOARG00020024115	4.41275e-07	0.198179	0.781	0.69	0.00885772
DUSP19	4.43079e-07	-0.392789	0.391	0.429	0.00889392
GAPVD1	4.43125e-07	0.187013	0.721	0.624	0.00889484
TRNT1	4.43248e-07	-0.229092	0.422	0.404	0.00889733
MAN1C1	4.48554e-07	-0.167843	0.824	0.812	0.00900383
ZNF205	4.51669e-07	0.727037	0.144	0.08	0.00906635
DIABLO	4.531e-07	-0.202482	0.444	0.425	0.00909508
CREBRF	4.5499e-07	0.191397	0.828	0.746	0.00913302
TRIP11	4.56385e-07	0.173319	0.81	0.723	0.00916101
ENSOARG00020006446	4.56542e-07	-0.2638	0.119	0.101	0.00916416
C5orf63	4.58478e-07	-0.489305	0.285	0.327	0.00920304
DCP1A	4.60984e-07	0.158663	0.702	0.606	0.00925334
ENSOARG00020000912	4.62732e-07	-0.252101	0.282	0.267	0.00928843
ATP13A4	4.65434e-07	0.775185	0.239	0.161	0.00934265
APBB2	4.66093e-07	0.149105	0.948	0.897	0.00935588
FCHSD2	4.67459e-07	0.19674	0.91	0.858	0.00938331
ENSOARG00020009960	4.73157e-07	0.165518	0.942	0.892	0.00949768
ENSOARG00020003348	4.74567e-07	0.14354	0.56	0.466	0.00952599
RAB5IF	4.76489e-07	-0.602023	0.142	0.16	0.00956456
KHSRP	4.7702e-07	0.305513	0.175	0.114	0.00957522
ZSCAN16	4.79625e-07	-0.82076	0.109	0.144	0.00962751
HELZ	4.90491e-07	0.101022	0.976	0.939	0.00984563
TMEM17	4.90714e-07	-0.644308	0.142	0.166	0.00985011
SNRPC	4.93094e-07	-0.370835	0.462	0.496	0.00989788
SLC2A13	4.96095e-07	0.147836	0.988	0.977	0.00995812
MRPL47	4.97823e-07	-0.173936	0.767	0.743	0.0099928
TSPEAR	4.97878e-07	-0.420218	0.394	0.428	0.00999391
EEF2	5.00984e-07	-0.724214	0.162	0.204	0.0100563
PCDH17	5.02566e-07	0.218402	0.945	0.919	0.010088
SELENOO	5.05469e-07	-0.293789	0.299	0.282	0.0101463
PDCD11	5.06696e-07	-0.381853	0.423	0.453	0.0101709
CLASP2	5.15244e-07	0.109252	0.999	0.996	0.0103425
ENSOARG00020009067	5.2197e-07	-0.148458	0.151	0.124	0.0104775
EXOSC8	5.25396e-07	-0.204616	0.331	0.304	0.0105463
CD40LG	5.3093e-07	-0.741777	0.095	0.111	0.0106574
Metazoa-SRP.12	5.3113e-07	-0.612044	0.194	0.229	0.0106614
ENSOARG00020022293	5.34636e-07	-0.286445	0.739	0.758	0.0107317
POLH	5.41708e-07	-0.234896	0.48	0.468	0.0108737
SPOCK1	5.41811e-07	0.250615	0.923	0.886	0.0108758
CCDC59	5.4211e-07	-0.533802	0.216	0.239	0.0108818
NDUFA9	5.44681e-07	-0.182497	0.429	0.405	0.0109334
ME2	5.45837e-07	-0.258846	0.623	0.64	0.0109566
ANKRD54	5.49462e-07	-0.221259	0.766	0.747	0.0110294
CCDC85A	5.49831e-07	0.169478	0.866	0.791	0.0110368
ATP6V0A1	5.49934e-07	-0.124685	0.951	0.936	0.0110388
PHKA2	5.52576e-07	0.14875	0.58	0.484	0.0110919
TIMM9	5.59085e-07	-0.260779	0.595	0.599	0.0112225
KCTD1	5.59321e-07	-0.192458	0.836	0.831	0.0112273
STRBP	5.62212e-07	0.127729	0.99	0.971	0.0112853
CRYBG3	5.65248e-07	-0.230231	0.865	0.88	0.0113462
PLS1	5.65466e-07	-0.447937	0.377	0.4	0.0113506
PACSIN1	5.66076e-07	-0.557903	0.217	0.255	0.0113628
TRNAU1AP	5.67638e-07	-0.101025	0.664	0.618	0.0113942
HTR2A	5.681e-07	-0.370467	0.503	0.585	0.0114035
MAT2B	5.70366e-07	-0.455648	0.19	0.198	0.011449
STX19	5.72513e-07	-0.781142	0.141	0.204	0.011492
GPR87	5.73368e-07	-0.473054	0.457	0.508	0.0115092
DEK	5.73598e-07	-0.215167	0.348	0.332	0.0115138
ENSOARG00020018336	5.74046e-07	-0.46459	0.358	0.41	0.0115228
ENSOARG00020008774	5.75353e-07	-0.527827	0.171	0.186	0.0115491
ENSOARG00020012497	5.79194e-07	-0.940949	0.105	0.162	0.0116262
SERAC1	5.80814e-07	-0.187423	0.488	0.458	0.0116587
PSMG3	5.83077e-07	-0.386261	0.328	0.34	0.0117041
EEF1AKMT2	5.83368e-07	-0.247041	0.662	0.667	0.0117099
IDI1	5.86626e-07	-0.41691	0.351	0.388	0.0117753
ABCA13	5.96535e-07	-0.220984	0.369	0.348	0.0119743
CHRNB2	6.0417e-07	-0.9173	0.095	0.138	0.0121275
RUNX2	6.06193e-07	-0.239316	0.784	0.779	0.0121681
AKIRIN1	6.09041e-07	-0.374501	0.382	0.405	0.0122253
MYT1L	6.11661e-07	-0.152111	0.987	0.987	0.0122779
TMEM218	6.11833e-07	-0.423028	0.322	0.353	0.0122813
PDE1A	6.11919e-07	0.495675	0.492	0.405	0.012283
DDX24	6.12652e-07	-0.354052	0.535	0.584	0.0122978
TMEM220	6.1335e-07	-0.793299	0.134	0.182	0.0123118
FSD1L	6.23096e-07	-0.162137	0.641	0.619	0.0125074
NT5DC1	6.24471e-07	-0.345236	0.592	0.641	0.012535
C2CD5	6.25826e-07	0.137993	0.987	0.981	0.0125622
SLC20A2	6.31857e-07	-0.230953	0.615	0.602	0.0126833
VEZT	6.32327e-07	-0.114549	0.917	0.89	0.0126927
ALDOA	6.37377e-07	-0.253224	0.335	0.324	0.0127941
CDIP1	6.40085e-07	-0.407036	0.313	0.336	0.0128484
KATNA1	6.40382e-07	-0.202929	0.706	0.69	0.0128544
UBXN2B	6.44838e-07	-0.17544	0.454	0.426	0.0129438
ENSOARG00020024431	6.50261e-07	-0.103286	0.786	0.745	0.0130527
ADCK5	6.50861e-07	-0.30442	0.413	0.42	0.0130647
RSPO4	6.52068e-07	-0.454636	0.161	0.163	0.013089
ENSOARG00020005271	6.52717e-07	-0.186257	0.913	0.912	0.013102
DDX1	6.58111e-07	-0.213892	0.606	0.601	0.0132103
RNF4	6.5973e-07	-0.11786	0.655	0.61	0.0132428
LRP1B	6.65187e-07	0.103707	0.997	0.998	0.0133523
NONO	6.66791e-07	-0.413504	0.279	0.297	0.0133845
UBL7	6.68029e-07	-0.233531	0.67	0.673	0.0134093
ENSOARG00020023799	6.69082e-07	-0.352	0.41	0.437	0.0134305
FAM166A	6.69343e-07	-0.647867	0.131	0.152	0.0134357
FHIP1B	6.84451e-07	-0.179402	0.364	0.338	0.013739
GIT2	6.89003e-07	-0.179561	0.888	0.884	0.0138304
SEC14L5	6.89693e-07	-0.149337	0.468	0.434	0.0138442
MRS2	6.91494e-07	-0.185341	0.674	0.659	0.0138804
TXNDC15	6.93706e-07	-0.460235	0.288	0.32	0.0139248
PSMA5	7.00174e-07	-0.124174	0.601	0.558	0.0140546
ENSOARG00020022706	7.04953e-07	-0.601389	0.205	0.257	0.0141505
THG1L	7.19506e-07	-0.599208	0.224	0.287	0.0144426
ENSOARG00020003724	7.25713e-07	-0.43239	0.327	0.355	0.0145672
GPKOW	7.25798e-07	-0.552855	0.221	0.261	0.0145689
MCEE	7.27577e-07	-0.282513	0.135	0.118	0.0146046
C6orf89	7.28761e-07	-0.160921	0.85	0.839	0.0146284
AIF1	7.33672e-07	-0.905414	0.086	0.12	0.014727
GABPB1	7.37089e-07	0.236605	0.633	0.533	0.0147956
PNISR	7.41385e-07	0.118883	0.991	0.979	0.0148818
PLCG2	7.46631e-07	-0.170253	0.926	0.917	0.0149871
RXRG	7.47061e-07	0.142136	0.724	0.632	0.0149958
CDH10	7.56905e-07	0.241988	0.864	0.815	0.0151934
C3orf38	7.66245e-07	-0.530998	0.164	0.178	0.0153808
TMEM170B	7.66361e-07	0.11958	0.586	0.495	0.0153832
ENSOARG00020023953	7.68258e-07	-0.368299	0.327	0.349	0.0154212
PIGK	7.68777e-07	0.165984	0.893	0.825	0.0154317
SH3PXD2A	7.80738e-07	-0.171063	0.745	0.73	0.0156718
ENSOARG00020016046	7.9244e-07	-0.51272	0.319	0.373	0.0159066
RPLP0	7.95442e-07	-0.331322	0.371	0.378	0.0159669
ANXA13	8.03305e-07	-0.543103	0.193	0.211	0.0161247
ETV3	8.08523e-07	-0.57684	0.19	0.223	0.0162295
EEF1AKMT1	8.11906e-07	-0.388385	0.415	0.46	0.0162974
ENSOARG00020025836	8.172e-07	-0.139576	0.803	0.786	0.0164037
ENSOARG00020016023	8.1885e-07	-0.159917	0.702	0.678	0.0164368
CCS	8.2573e-07	-0.471259	0.273	0.303	0.0165749
ENSOARG00020021369	8.30077e-07	-0.22483	0.591	0.578	0.0166621
TBC1D22A	8.35487e-07	-0.217782	0.657	0.654	0.0167707
SORCS2	8.35876e-07	-0.139768	0.798	0.759	0.0167785
FLT1	8.35902e-07	-0.112937	0.209	0.167	0.0167791
RASSF3	8.36293e-07	0.517883	0.147	0.088	0.0167869
BORCS5	8.45109e-07	-0.123545	0.794	0.762	0.0169639
GALNT16	8.48127e-07	0.245585	0.884	0.833	0.0170244
SRCAP	8.48355e-07	-0.301485	0.284	0.278	0.017029
ENSOARG00020000128	8.49444e-07	-0.494927	0.204	0.22	0.0170509
FOXP2	8.53246e-07	0.49355	0.456	0.363	0.0171272
SLC25A36	8.53728e-07	-0.18246	0.606	0.591	0.0171369
SFTPA1	8.73225e-07	0.858284	0.136	0.074	0.0175282
NEFM	8.73951e-07	-0.696487	0.137	0.161	0.0175428
[truncated: 263 more rows]

## Sheet: D2 MSN
Gene.Name	p.value	Log2.fold.change	Percentage.of.Cells.Expresses.Gene.in.OVT73	Percentage.of.Cells.Expresses.Gene.in.Control	Adjusted.p.value
GP1BB	2.29767e-121	7.81363	0.248	0	4.61212e-117
PREX2	3.03423e-80	-0.49284	0.948	0.817	6.09061e-76
ENSOARG00020023008	1.23495e-72	-0.776485	0.808	0.744	2.47892e-68
CA1	7.76142e-71	0.966323	0.529	0.215	1.55795e-66
ENSOARG00020013132	8.09698e-71	-2.65259	0.088	0.346	1.62531e-66
DPP7	1.04421e-68	5.40444	0.163	0.003	2.09604e-64
FSHR	9.61888e-65	-0.71245	0.938	0.822	1.9308e-60
ACAD11	4.33724e-64	-0.450423	0.888	0.757	8.70614e-60
ENSOARG00020001921	4.55716e-62	-0.417289	0.916	0.793	9.14758e-58
OSBPL10	1.31318e-59	-0.437031	0.893	0.77	2.63595e-55
KANSL1L	3.43524e-58	-0.672651	0.88	0.772	6.89556e-54
RHBDD3	1.282e-57	-0.668077	0.832	0.727	2.57336e-53
RPS6KA2	4.79612e-56	0.55861	0.916	0.745	9.62725e-52
RAPH1	1.84198e-55	-0.270744	0.934	0.795	3.69741e-51
TMCO4	2.02359e-55	-0.885795	0.726	0.687	4.06196e-51
PPP2R3A	2.8552e-55	-0.476206	0.915	0.774	5.73124e-51
GPR161	7.28207e-55	-0.96083	0.733	0.68	1.46173e-50
ANOS1	1.1062e-51	-0.537874	0.839	0.723	2.22048e-47
CTNNA3	1.22652e-50	-0.506778	0.95	0.838	2.46199e-46
RARS2	3.07587e-50	-0.368494	0.882	0.756	6.17419e-46
CACNA1A	4.76709e-50	-0.23174	0.926	0.792	9.56898e-46
ZNF580	1.4231e-49	6.19566	0.106	0	2.85659e-45
CASQ1	3.33888e-48	-0.690095	0.799	0.716	6.70213e-44
KCNIP2	7.68126e-48	-0.346657	0.862	0.742	1.54186e-43
FTH1	8.9931e-48	-0.736585	0.909	0.839	1.80518e-43
SSBP2	3.85894e-47	0.320999	0.913	0.726	7.74605e-43
RIC1	4.73618e-47	-0.312551	0.869	0.724	9.50693e-43
KALRN	8.54833e-47	0.23155	0.953	0.818	1.71591e-42
KCNIP4	1.03193e-46	-0.628706	0.928	0.834	2.07138e-42
RPS8	1.20679e-46	-0.694851	0.843	0.749	2.4224e-42
LUC7L	1.52947e-46	-0.371308	0.876	0.76	3.0701e-42
MEIS2	2.71657e-46	0.346691	0.958	0.811	5.45297e-42
PCDHAC2	3.12598e-46	-0.245507	0.854	0.705	6.27478e-42
ENSOARG00020014847	5.81113e-46	-0.83323	0.626	0.619	1.16647e-41
SRSF11	2.08962e-45	-0.131476	0.942	0.812	4.1945e-41
COCH	2.63401e-45	-0.154321	0.963	0.851	5.28724e-41
FARP1	3.34119e-45	0.582828	0.559	0.301	6.70677e-41
BMPR1B	4.28827e-45	0.588239	0.84	0.621	8.60784e-41
USP8	4.80504e-45	-0.432783	0.859	0.717	9.64515e-41
ENSOARG00020013192	7.32046e-45	-0.398294	0.866	0.735	1.46944e-40
ENSOARG00020000003	1.345e-43	-0.556705	0.976	0.907	2.69983e-39
PRKG1	1.84987e-43	0.340889	0.949	0.797	3.71324e-39
PRKAG2	2.02396e-43	-0.153078	0.918	0.771	4.0627e-39
CLIP4	3.5065e-43	0.484579	0.875	0.685	7.03861e-39
NEK10	3.60267e-43	0.453338	0.882	0.696	7.23163e-39
NEGR1	1.29221e-42	0.169162	0.978	0.873	2.59385e-38
AMMECR1	1.56133e-42	-0.490612	0.851	0.727	3.13406e-38
SLC8A1	3.08705e-42	0.323951	0.952	0.817	6.19663e-38
CA10	5.55777e-42	-0.28716	0.925	0.811	1.11561e-37
CNKSR2	6.32372e-42	0.155153	0.958	0.812	1.26936e-37
CDH6	8.22954e-42	0.228436	0.785	0.55	1.65192e-37
MAP1B	1.12592e-41	-0.156508	0.928	0.796	2.26005e-37
MLF1	1.25273e-41	0.515825	0.741	0.5	2.5146e-37
GUF1	1.37063e-41	-0.37547	0.844	0.724	2.75126e-37
ENSOARG00020021846	1.4301e-41	0.647643	0.731	0.495	2.87063e-37
CASC1	1.53719e-41	0.198082	0.922	0.739	3.08561e-37
CYP2E1	1.69559e-41	-0.809436	0.688	0.643	3.40355e-37
TRPS1	1.96357e-41	0.11523	0.94	0.783	3.94147e-37
ZNF804A	2.08249e-41	0.479598	0.955	0.82	4.18019e-37
EML6	2.35254e-41	0.109525	0.899	0.704	4.72225e-37
BTAF1	2.77033e-41	-0.339322	0.845	0.699	5.56088e-37
KCND2	3.08235e-41	0.166487	0.995	0.908	6.18719e-37
SUSD4	4.28637e-41	-0.12081	0.847	0.686	8.60402e-37
PCM1	4.71002e-41	-0.107711	0.925	0.782	9.45442e-37
LEO1	7.69115e-41	-0.125925	0.875	0.723	1.54385e-36
CPNE5	1.32941e-40	-0.131026	0.896	0.747	2.66852e-36
JAG2	1.41767e-40	1.81552	0.147	0.019	2.8457e-36
SOGA3	1.73126e-40	-0.419651	0.826	0.708	3.47516e-36
SCAI	2.22804e-40	0.199115	0.845	0.631	4.47235e-36
ENSOARG00020012621	2.39053e-40	-0.52838	0.828	0.704	4.79851e-36
KCTD8	2.65754e-40	0.608545	0.699	0.469	5.33448e-36
PHF14	2.6856e-40	0.275894	0.935	0.78	5.3908e-36
HNRNPA2B1	3.38549e-40	-0.510945	0.816	0.705	6.79568e-36
WWOX	4.44129e-40	0.139609	0.946	0.786	8.91501e-36
MDGA2	6.20975e-40	0.298646	0.964	0.839	1.24648e-35
MYH10	7.679e-40	-0.101182	0.928	0.783	1.54141e-35
ENSOARG00020011452	7.7624e-40	-0.654174	0.783	0.674	1.55815e-35
MAP3K21	1.05687e-39	0.419545	0.766	0.535	2.12146e-35
TMX4	2.03492e-39	0.418751	0.851	0.646	4.0847e-35
DNM1L	2.60628e-39	-0.215686	0.867	0.707	5.23159e-35
KHDRBS2	2.73169e-39	-0.238635	0.923	0.814	5.48333e-35
PARD3	3.72696e-39	0.321254	0.921	0.757	7.48112e-35
GGCX	4.39228e-39	-0.21028	0.901	0.777	8.81663e-35
GRID2	4.49272e-39	0.18064	0.978	0.874	9.01824e-35
CCSER1	4.94175e-39	0.339565	0.933	0.787	9.91957e-35
OPRM1	5.44352e-39	0.412442	0.887	0.703	1.09268e-34
ENSOARG00020004797	9.60076e-39	-0.689289	0.765	0.694	1.92716e-34
CSMD1	1.02969e-38	0.321237	0.953	0.825	2.06689e-34
FNBP1L	1.19445e-38	0.206539	0.951	0.801	2.39761e-34
MAPK10	1.47347e-38	0.251726	0.956	0.826	2.9577e-34
ROBO1	1.65338e-38	0.276037	0.978	0.884	3.31882e-34
BPTF	1.7354e-38	0.155158	0.904	0.72	3.48348e-34
RASGEF1B	2.17449e-38	0.317208	0.8	0.58	4.36486e-34
LRP12	2.28298e-38	0.361387	0.876	0.681	4.58263e-34
GNAO1	6.92702e-38	0.135498	0.932	0.772	1.39046e-33
NBEA	9.51204e-38	0.106036	0.963	0.836	1.90935e-33
DPP6	1.03379e-37	0.259999	0.969	0.836	2.07514e-33
FILIP1L	1.05841e-37	-0.813032	0.761	0.694	2.12455e-33
RYR2	1.37174e-37	0.234761	0.979	0.871	2.7535e-33
SASH1	1.74946e-37	-0.328904	0.826	0.686	3.5117e-33
ENSOARG00020006805	1.85038e-37	2.044	0.149	0.023	3.71427e-33
OSBPL8	1.88324e-37	0.212031	0.954	0.805	3.78023e-33
DCC	1.94673e-37	0.36514	0.971	0.86	3.90767e-33
DDX5	2.09886e-37	-0.299115	0.944	0.84	4.21305e-33
SCRN1	2.38888e-37	-0.203606	0.863	0.722	4.79519e-33
ARHGAP10	2.48334e-37	-0.57705	0.867	0.729	4.98481e-33
SLC2A13	2.58396e-37	0.114281	0.921	0.75	5.18679e-33
MAATS1	3.11536e-37	0.436922	0.741	0.513	6.25347e-33
EPHA6	3.62147e-37	0.155509	0.954	0.81	7.26938e-33
PPP1R9A	3.67728e-37	0.18465	0.948	0.797	7.3814e-33
DLGAP2	4.01071e-37	0.226863	0.953	0.803	8.05069e-33
ENSOARG00020008894	5.05961e-37	-0.59252	0.809	0.722	1.01562e-32
STK10	6.21812e-37	-0.370959	0.821	0.691	1.24816e-32
ARID1B	6.97597e-37	0.247801	0.944	0.8	1.40029e-32
PRKAR2B	7.16864e-37	0.128992	0.875	0.684	1.43896e-32
CORO2B	8.17746e-37	0.106389	0.938	0.79	1.64146e-32
HERC2	8.33841e-37	-0.15358	0.904	0.761	1.67377e-32
ADAMTS3	8.90961e-37	0.181344	0.935	0.774	1.78843e-32
ENSOARG00020007839	9.57187e-37	0.228425	0.89	0.704	1.92136e-32
GRIA4	1.06334e-36	0.313846	0.976	0.876	2.13444e-32
BTBD9	1.12601e-36	0.252851	0.935	0.785	2.26024e-32
NIN	1.22844e-36	0.170995	0.903	0.729	2.46585e-32
ENSOARG00020006597	1.38767e-36	-0.281066	0.746	0.604	2.78547e-32
RFX7	1.42451e-36	0.280991	0.898	0.717	2.85942e-32
ENSOARG00020008928	1.81201e-36	0.207604	0.973	0.872	3.63725e-32
SPON2	1.87225e-36	3.07266	0.119	0.011	3.75817e-32
ENSOARG00020001082	1.92366e-36	0.21688	0.873	0.681	3.86136e-32
PDE4DIP	2.28399e-36	-0.229866	0.925	0.79	4.58464e-32
CNTN5	2.49956e-36	0.312941	0.931	0.772	5.01737e-32
MBNL1	2.61066e-36	0.147246	0.934	0.787	5.24039e-32
USP3	4.21164e-36	0.14169	0.913	0.742	8.45403e-32
ENSOARG00020001805	4.6049e-36	0.197247	0.953	0.809	9.24341e-32
DOCK3	5.60013e-36	0.169094	0.934	0.775	1.12411e-31
ENSOARG00020023222	5.60268e-36	-0.595671	0.763	0.673	1.12463e-31
TENM2	7.49894e-36	0.207876	0.981	0.878	1.50526e-31
ANKRD17	7.55584e-36	0.147789	0.934	0.775	1.51668e-31
MAX	7.68868e-36	-0.466755	0.761	0.65	1.54335e-31
DENND1B	8.35945e-36	0.228103	0.88	0.696	1.67799e-31
OXR1	8.56374e-36	0.145762	0.935	0.78	1.719e-31
ENSOARG00020007222	9.08212e-36	0.158534	0.931	0.77	1.82305e-31
KIF26B	9.48032e-36	0.405342	0.889	0.716	1.90299e-31
SYN3	1.00061e-35	0.149597	0.893	0.711	2.00853e-31
NEK1	1.07556e-35	-0.299491	0.798	0.646	2.15898e-31
PDE10A	1.13841e-35	0.214442	0.976	0.856	2.28514e-31
STXBP1	1.76351e-35	0.152123	0.866	0.678	3.53989e-31
LRRFIP2	2.2075e-35	0.111982	0.813	0.606	4.43112e-31
SORCS1	2.79905e-35	0.159817	0.94	0.787	5.61853e-31
SYN2	2.8152e-35	0.245793	0.948	0.802	5.65095e-31
KCNQ3	3.21262e-35	-0.106202	0.939	0.822	6.4487e-31
B4GALT4	3.32206e-35	-0.534978	0.732	0.653	6.66837e-31
PRKCZ	3.44189e-35	-0.186355	0.837	0.696	6.9089e-31
SELENOW	3.47503e-35	-0.645401	0.787	0.698	6.97542e-31
EPHA4	3.73321e-35	0.224718	0.878	0.691	7.49368e-31
ENOX1	3.86763e-35	0.290365	0.928	0.767	7.7635e-31
DMXL2	4.16648e-35	0.190551	0.925	0.762	8.36337e-31
WDR17	4.17481e-35	0.123057	0.864	0.674	8.3801e-31
SNCA	4.5715e-35	0.262496	0.923	0.764	9.17636e-31
PPFIA4	4.58628e-35	0.231659	0.601	0.391	9.20605e-31
SEPTIN10	4.71741e-35	-0.893368	0.546	0.523	9.46926e-31
ENSOARG00020019814	5.01387e-35	1.17427	0.325	0.134	1.00643e-30
ENSOARG00020022332	5.27547e-35	-0.211807	0.912	0.784	1.05895e-30
ACTN2	5.35172e-35	-0.147123	0.899	0.759	1.07425e-30
RALYL	6.35188e-35	0.270865	0.948	0.811	1.27501e-30
PACRG	6.49598e-35	0.264429	0.837	0.639	1.30394e-30
ENSOARG00020020917	6.64989e-35	0.182401	0.908	0.738	1.33483e-30
PCNX1	6.66314e-35	0.191111	0.929	0.77	1.33749e-30
CLSTN2	7.02951e-35	0.180282	0.452	0.236	1.41103e-30
CNTRL	7.53873e-35	-0.576116	0.764	0.694	1.51325e-30
ENSOARG00020020615	8.30083e-35	0.480929	0.826	0.633	1.66623e-30
NFASC	8.7287e-35	-0.180214	0.741	0.576	1.75211e-30
PHACTR1	9.31126e-35	0.175196	0.995	0.936	1.86905e-30
ITSN2	9.4977e-35	0.196726	0.841	0.644	1.90647e-30
TENT4B	1.03399e-34	0.294662	0.736	0.521	2.07552e-30
DMXL1	1.12264e-34	-0.123845	0.873	0.709	2.25348e-30
DACH1	1.35706e-34	0.252645	0.944	0.795	2.72403e-30
GTF2I	1.43169e-34	-0.113368	0.907	0.762	2.87384e-30
KLF12	1.45894e-34	0.202413	0.853	0.659	2.92852e-30
WDR7	1.46449e-34	0.175256	0.924	0.764	2.93967e-30
ENSOARG00020009960	1.60894e-34	0.375749	0.826	0.625	3.22963e-30
UTRN	1.61313e-34	0.277364	0.923	0.764	3.23804e-30
SPAG16	1.69602e-34	0.154419	0.928	0.771	3.40441e-30
ENSOARG00020008734	1.75906e-34	-0.216226	0.847	0.694	3.53097e-30
KMT2C	2.07715e-34	0.146542	0.913	0.746	4.16946e-30
COG6	2.13736e-34	0.195417	0.823	0.623	4.29032e-30
ADD2	2.19221e-34	-0.244211	0.896	0.749	4.40042e-30
BRWD1	2.25928e-34	0.137177	0.921	0.76	4.53504e-30
ABI2	2.33875e-34	0.160831	0.925	0.766	4.69458e-30
MARK1	2.37671e-34	0.303445	0.881	0.704	4.77076e-30
ZBTB20	2.48329e-34	0.19116	0.801	0.596	4.98472e-30
CACNA1C	2.48853e-34	0.117714	0.928	0.771	4.99523e-30
RBM39	2.95652e-34	-0.143146	0.885	0.742	5.93463e-30
DGKH	3.13595e-34	0.2257	0.939	0.788	6.2948e-30
DPYSL2	3.14049e-34	-0.181969	0.899	0.76	6.30391e-30
BMPR2	3.30869e-34	0.114415	0.88	0.699	6.64154e-30
RAPGEF4	3.52352e-34	0.282173	0.934	0.794	7.07276e-30
KDM6A	3.87023e-34	0.129166	0.875	0.691	7.76872e-30
HOMER1	4.06026e-34	0.335047	0.894	0.72	8.15016e-30
ZFC3H1	4.64249e-34	0.142642	0.843	0.658	9.31887e-30
GPM6A	4.88269e-34	0.161655	0.942	0.793	9.80103e-30
ANK3	4.97277e-34	0.182071	0.965	0.84	9.98185e-30
PDZD8	5.78598e-34	0.177251	0.88	0.699	1.16142e-29
ENSOARG00020026210	5.88724e-34	0.245084	0.986	0.892	1.18175e-29
ELAPOR2	6.10999e-34	-0.119123	0.861	0.702	1.22646e-29
CDH2	6.5494e-34	0.303958	0.896	0.724	1.31466e-29
CRYBG1	6.7855e-34	-0.585853	0.768	0.678	1.36205e-29
SEPTIN7	6.88592e-34	-0.140819	0.901	0.755	1.38221e-29
CTNNA2	7.18959e-34	0.147973	0.984	0.89	1.44317e-29
SLC11A2	7.2429e-34	0.166889	0.906	0.736	1.45387e-29
MATR3	8.27337e-34	0.156438	0.927	0.77	1.66071e-29
SCAPER	8.8661e-34	0.13955	0.907	0.738	1.77969e-29
KIAA1328	9.15748e-34	0.121323	0.904	0.734	1.83818e-29
ROCK2	9.24437e-34	0.163843	0.939	0.792	1.85562e-29
FSTL4	1.03147e-33	-0.188288	0.864	0.737	2.07048e-29
MAML1	1.03205e-33	0.227129	0.601	0.392	2.07163e-29
GALNT1	1.04438e-33	0.242582	0.861	0.673	2.09639e-29
UBE3C	1.07355e-33	0.186089	0.833	0.639	2.15495e-29
ENSOARG00020022215	1.10773e-33	-0.287025	0.76	0.623	2.22356e-29
ENSOARG00020005692	1.12417e-33	0.166761	0.944	0.81	2.25654e-29
NBAS	1.173e-33	-0.130176	0.859	0.691	2.35456e-29
MAP2K4	1.20375e-33	-0.120105	0.878	0.726	2.41628e-29
RPLP1	1.2137e-33	-0.737818	0.763	0.684	2.43627e-29
ENSOARG00020026251	1.21953e-33	0.133141	0.951	0.81	2.44795e-29
DBNL	1.38584e-33	-0.311725	0.748	0.623	2.7818e-29
ARHGAP20	1.51438e-33	0.156186	0.929	0.773	3.03981e-29
RPL31	1.59731e-33	-0.672358	0.748	0.687	3.20627e-29
CCDC88C	1.64157e-33	0.172556	0.912	0.747	3.29513e-29
GABRB1	1.67677e-33	0.244158	0.952	0.823	3.36579e-29
ANO3	1.72198e-33	0.271706	0.956	0.826	3.45654e-29
ATXN2	1.75353e-33	0.179617	0.893	0.719	3.51987e-29
ENSOARG00020017848	1.79657e-33	0.129058	0.899	0.742	3.60625e-29
MEF2A	1.96589e-33	0.285726	0.81	0.608	3.94612e-29
PJA2	2.11412e-33	-0.137555	0.873	0.712	4.24367e-29
CHCHD3	2.22081e-33	0.150693	0.891	0.717	4.45782e-29
TTLL5	2.29424e-33	0.136771	0.878	0.702	4.60523e-29
FTO	2.46668e-33	0.199073	0.934	0.782	4.95137e-29
CPEB4	2.79368e-33	0.229869	0.908	0.741	5.60776e-29
ENSOARG00020022250	2.95811e-33	-0.533038	0.747	0.678	5.93782e-29
ANKH	3.01647e-33	-0.159646	0.895	0.75	6.05496e-29
GABRB2	3.28307e-33	0.16767	0.918	0.756	6.59012e-29
ABAT	3.474e-33	0.108358	0.901	0.738	6.97336e-29
VAT1L	3.51937e-33	0.368354	0.701	0.484	7.06442e-29
ADGRB3	3.81097e-33	0.117579	0.988	0.91	7.64976e-29
SHANK2	4.02764e-33	0.169986	0.846	0.656	8.08468e-29
SLC6A17	4.17531e-33	-0.322743	0.668	0.492	8.38109e-29
LRRC7	4.50135e-33	0.13554	0.984	0.906	9.03557e-29
WASF1	4.88929e-33	0.320531	0.887	0.714	9.81428e-29
TRAPPC8	5.14241e-33	0.19537	0.723	0.514	1.03224e-28
TMEM131	6.21288e-33	0.165011	0.857	0.675	1.24711e-28
SLC4A4	6.29865e-33	-0.107474	0.893	0.752	1.26433e-28
PACS1	6.41879e-33	0.170078	0.85	0.661	1.28844e-28
DLC1	6.76458e-33	0.217454	0.848	0.659	1.35785e-28
LDB2	6.84028e-33	0.224638	0.939	0.791	1.37305e-28
NLGN1	7.04204e-33	0.11395	0.983	0.905	1.41355e-28
FAM149B1	7.04918e-33	-0.420606	0.788	0.676	1.41498e-28
PPP3CB	7.33274e-33	-0.12727	0.862	0.699	1.4719e-28
CIAO3	7.47499e-33	0.289967	0.883	0.707	1.50046e-28
PTPRR	8.19163e-33	-0.158154	0.909	0.751	1.64431e-28
UMAD1	8.24597e-33	0.149131	0.916	0.754	1.65521e-28
ENSOARG00020005267	8.26069e-33	0.382407	0.634	0.414	1.65817e-28
TENM3	8.27012e-33	0.298399	0.916	0.759	1.66006e-28
ANXA6	8.94112e-33	-0.315477	0.767	0.641	1.79475e-28
ASAP2	9.23797e-33	0.105367	0.857	0.673	1.85434e-28
GNAL	9.39405e-33	0.172362	0.939	0.792	1.88567e-28
CADM1	9.52897e-33	0.162461	0.951	0.813	1.91275e-28
NEBL	1.04586e-32	0.11259	0.948	0.807	2.09935e-28
HELZ	1.1565e-32	0.101233	0.89	0.722	2.32144e-28
ZDHHC17	1.19844e-32	0.154076	0.922	0.764	2.40564e-28
DPY19L3	1.24128e-32	0.272229	0.841	0.65	2.49162e-28
TUT4	1.43553e-32	-0.149306	0.858	0.709	2.88154e-28
MTBP	1.44263e-32	-0.152187	0.875	0.75	2.89578e-28
C6orf89	1.55767e-32	-0.445897	0.757	0.623	3.12671e-28
ENSOARG00020001199	1.62783e-32	-0.18908	0.905	0.771	3.26755e-28
VEZT	1.6506e-32	-0.154915	0.829	0.659	3.31324e-28
FBXL20	1.65962e-32	0.190729	0.859	0.675	3.33135e-28
STRN3	1.86e-32	0.166942	0.881	0.705	3.73358e-28
ANAPC10	1.97782e-32	-0.316947	0.701	0.54	3.97007e-28
PKN2	2.18657e-32	-0.134484	0.829	0.659	4.3891e-28
VTA1	2.1984e-32	-0.315876	0.725	0.552	4.41284e-28
LRRC49	2.21566e-32	0.202118	0.878	0.7	4.44748e-28
KTN1	2.22148e-32	-0.125492	0.886	0.73	4.45917e-28
CDK13	2.23369e-32	0.153829	0.928	0.775	4.48369e-28
LYRM2	2.38466e-32	-0.102697	0.826	0.659	4.78672e-28
HERC1	2.38586e-32	0.109879	0.938	0.797	4.78913e-28
CAMK1D	2.39317e-32	-0.104016	0.924	0.797	4.8038e-28
THOC7	2.499e-32	-0.549614	0.775	0.679	5.01624e-28
GLCCI1	2.60234e-32	0.1324	0.887	0.714	5.22367e-28
FRRS1L	3.12287e-32	0.102149	0.833	0.653	6.26854e-28
IMMP2L	3.43064e-32	-0.129899	0.914	0.775	6.88632e-28
TTC7B	3.45804e-32	0.118314	0.92	0.767	6.94133e-28
C2CD5	3.57492e-32	0.118312	0.927	0.774	7.17594e-28
AIG1	3.74639e-32	-0.11129	0.878	0.729	7.52012e-28
BCL11B	3.78946e-32	0.108644	0.888	0.722	7.60658e-28
PDPK1	3.87699e-32	-0.196309	0.675	0.523	7.78227e-28
SCG5	4.10248e-32	0.19031	0.918	0.76	8.23491e-28
TLK2	5.32055e-32	0.100461	0.806	0.615	1.06799e-27
RBM26	5.43225e-32	0.133858	0.955	0.822	1.09041e-27
ENSOARG00020020699	5.74107e-32	0.129692	0.918	0.76	1.15241e-27
DYNC1I1	5.83402e-32	0.1027	0.929	0.78	1.17106e-27
ENSOARG00020004572	5.8512e-32	-0.77208	0.712	0.649	1.17451e-27
RNF111	6.09716e-32	0.16241	0.773	0.576	1.22388e-27
TMEM175	6.15049e-32	-0.550716	0.689	0.586	1.23459e-27
ENSOARG00020013402	6.22177e-32	-0.273289	0.802	0.657	1.2489e-27
ZEB1	6.3745e-32	0.185614	0.897	0.729	1.27955e-27
CPEB2	6.51623e-32	0.160236	0.835	0.645	1.308e-27
BAIAP2	7.50975e-32	-0.21446	0.775	0.631	1.50743e-27
UPP2	7.73054e-32	-0.69327	0.688	0.623	1.55175e-27
EVI5	7.94741e-32	-0.179388	0.874	0.709	1.59528e-27
MT-ND3	8.79381e-32	0.243349	0.894	0.725	1.76518e-27
RAP1GDS1	1.02016e-31	0.206904	0.896	0.729	2.04777e-27
RORA	1.1647e-31	0.105347	0.985	0.885	2.3379e-27
HTT	1.17107e-31	-0.240657	0.754	0.592	2.35068e-27
ENSOARG00020020143	1.24395e-31	-0.132226	0.908	0.763	2.49698e-27
STIM2	1.29899e-31	0.178092	0.834	0.646	2.60746e-27
RASA1	1.31082e-31	0.147104	0.829	0.641	2.63121e-27
EXOC6	1.33351e-31	0.17375	0.873	0.696	2.67675e-27
ADAM23	1.37169e-31	0.135918	0.962	0.837	2.75339e-27
SGK1	1.37998e-31	0.124343	0.886	0.719	2.77002e-27
ILKAP	1.43383e-31	-0.302565	0.776	0.654	2.87813e-27
ENSOARG00020016573	1.47545e-31	-0.22427	0.818	0.652	2.96167e-27
CELF5	1.49369e-31	0.12209	0.718	0.525	2.99828e-27
KLHDC1	1.53164e-31	-0.112599	0.864	0.728	3.07446e-27
ENSOARG00020025339	1.5513e-31	0.199886	0.853	0.673	3.11393e-27
GABBR1	1.71898e-31	0.243213	0.821	0.629	3.45051e-27
SYT1	1.76574e-31	0.235462	0.949	0.821	3.54438e-27
MGAT5B	1.77375e-31	-0.135001	0.736	0.591	3.56045e-27
ZBTB7A	1.77392e-31	0.847421	0.205	0.063	3.56079e-27
ZDHHC14	1.77443e-31	0.218516	0.952	0.822	3.56182e-27
NPHP1	1.88821e-31	-0.219137	0.716	0.557	3.79021e-27
PPIP5K2	2.02696e-31	0.132991	0.898	0.733	4.06871e-27
KLC1	2.0437e-31	0.19225	0.812	0.62	4.10232e-27
MT-ND2	2.04524e-31	0.156897	0.979	0.875	4.1054e-27
CUBN	2.05987e-31	0.150373	0.496	0.297	4.13478e-27
ANO10	2.07873e-31	-0.128702	0.843	0.68	4.17263e-27
SARNP	2.19514e-31	-0.249028	0.802	0.638	4.40631e-27
KLHDC2	2.26218e-31	0.272079	0.855	0.674	4.54088e-27
HS3ST5	2.30332e-31	0.677808	0.583	0.368	4.62345e-27
MPZL1	2.32753e-31	-0.187391	0.844	0.701	4.67204e-27
HACD2	2.46317e-31	-0.331178	0.808	0.686	4.94431e-27
PNPLA8	2.51853e-31	0.146003	0.709	0.507	5.05545e-27
CELF2	2.56283e-31	0.192726	0.988	0.906	5.14437e-27
LHFPL3	2.61847e-31	0.14473	0.959	0.84	5.25605e-27
MAP4K3	2.69921e-31	0.100829	0.856	0.675	5.41812e-27
SCAP	2.80637e-31	0.125467	0.816	0.638	5.63323e-27
WNK1	2.86736e-31	-0.299314	0.717	0.55	5.75564e-27
RGS7BP	2.88268e-31	0.109035	0.893	0.728	5.7864e-27
NFAT5	2.92259e-31	0.173381	0.866	0.689	5.86652e-27
TBL1XR1	3.02609e-31	0.142099	0.915	0.759	6.07427e-27
SUN2	3.07532e-31	-0.518347	0.715	0.627	6.17308e-27
CXXC4	3.22183e-31	0.462233	0.68	0.467	6.46719e-27
PALMD	3.23639e-31	-0.119272	0.871	0.717	6.4964e-27
SCN8A	3.43714e-31	-0.150007	0.909	0.772	6.89938e-27
RIC3	3.49554e-31	-0.198102	0.775	0.626	7.01659e-27
CADM2	3.56262e-31	-0.216338	0.927	0.789	7.15126e-27
PICALM	3.64349e-31	0.281581	0.922	0.78	7.31358e-27
MTMR8	3.69913e-31	-0.22688	0.859	0.716	7.42527e-27
ENSOARG00020014283	3.79639e-31	0.236514	0.838	0.653	7.62049e-27
CHKA	3.83936e-31	-0.448591	0.744	0.639	7.70674e-27
ENSOARG00020025253	3.86559e-31	-0.160154	0.789	0.63	7.7594e-27
BCLAF1	3.93882e-31	0.106887	0.807	0.621	7.9064e-27
SRRM2	3.94352e-31	-0.167839	0.848	0.708	7.91583e-27
EXTL3	4.16806e-31	0.351334	0.595	0.383	8.36656e-27
BMT2	4.21506e-31	0.116763	0.811	0.619	8.4609e-27
TET2	4.52086e-31	0.204838	0.829	0.641	9.07472e-27
AHCYL1	4.63995e-31	-0.264508	0.782	0.622	9.31376e-27
SCD5	4.71195e-31	0.197726	0.786	0.592	9.45829e-27
STOX2	4.93939e-31	0.1756	0.911	0.754	9.91485e-27
MIB1	5.05611e-31	0.181781	0.864	0.686	1.01491e-26
TRIM2	5.10895e-31	0.213209	0.843	0.659	1.02552e-26
NETO1	5.20558e-31	0.111953	0.899	0.738	1.04492e-26
MKLN1	5.27176e-31	0.147164	0.924	0.774	1.0582e-26
MNAT1	5.63944e-31	-0.175189	0.823	0.659	1.13201e-26
ZNF385D	5.71698e-31	0.223856	0.941	0.801	1.14757e-26
SIPA1L1	5.81073e-31	0.121203	0.923	0.777	1.16639e-26
ENSOARG00020004555	5.90641e-31	-0.13277	0.807	0.662	1.18559e-26
ATP6V0A1	6.05609e-31	-0.110769	0.87	0.722	1.21564e-26
OTUD7A	6.28547e-31	0.129993	0.82	0.634	1.26168e-26
KAT6B	6.34918e-31	0.308979	0.868	0.695	1.27447e-26
DCTN2	6.77117e-31	-0.565931	0.68	0.582	1.35918e-26
ARHGAP21	6.85735e-31	-0.158702	0.864	0.709	1.37648e-26
SYNPR	6.86701e-31	0.208097	0.93	0.788	1.37842e-26
UNC5C	6.97333e-31	0.114099	0.928	0.784	1.39976e-26
TAX1BP1	7.7874e-31	-0.363826	0.798	0.663	1.56317e-26
ENSOARG00020013209	7.93431e-31	0.191557	0.939	0.799	1.59266e-26
PID1	8.1329e-31	0.168172	0.881	0.712	1.63252e-26
LSAMP	8.77814e-31	-0.103285	0.961	0.842	1.76204e-26
MRPS6	9.31381e-31	0.270268	0.851	0.671	1.86956e-26
SRSF7	9.48264e-31	-0.15367	0.904	0.764	1.90345e-26
DLGAP4	9.84141e-31	-0.117401	0.832	0.671	1.97547e-26
MAST4	9.88598e-31	-0.269245	0.866	0.69	1.98441e-26
KCTD16	1.02566e-30	0.183191	0.951	0.82	2.05881e-26
TRIP12	1.08297e-30	0.121521	0.871	0.7	2.17384e-26
ADARB1	1.09017e-30	0.183668	0.825	0.639	2.1883e-26
TAFA2	1.14397e-30	0.463301	0.427	0.228	2.2963e-26
YPEL2	1.1623e-30	0.147096	0.847	0.671	2.33308e-26
KCNMA1	1.16592e-30	0.148964	0.949	0.82	2.34035e-26
SNX14	1.18756e-30	-0.109436	0.867	0.719	2.38379e-26
H2AZ2	1.20044e-30	-0.780709	0.685	0.643	2.40964e-26
CACNG3	1.21041e-30	0.38625	0.768	0.568	2.42966e-26
GLS	1.26103e-30	0.183341	0.946	0.81	2.53126e-26
PHIP	1.29496e-30	0.163199	0.865	0.689	2.59938e-26
ENSOARG00020007529	1.50206e-30	-0.287058	0.823	0.689	3.01509e-26
ARNT2	1.67206e-30	-0.109477	0.832	0.666	3.35633e-26
PHF21A	1.70035e-30	0.186559	0.914	0.76	3.41311e-26
NETO2	1.723e-30	0.231607	0.901	0.742	3.45859e-26
PCSK2	1.74582e-30	-0.187534	0.856	0.718	3.50438e-26
EFCAB6	1.86133e-30	0.102202	0.836	0.655	3.73626e-26
NUDCD3	1.87494e-30	-0.433996	0.761	0.678	3.76356e-26
TTC3	1.91319e-30	0.159688	0.951	0.819	3.84034e-26
SYT10	1.97676e-30	0.397731	0.631	0.418	3.96794e-26
ENSOARG00020013805	2.20954e-30	-0.171463	0.838	0.694	4.43522e-26
KPNA4	2.26621e-30	-0.223562	0.777	0.622	4.54896e-26
UHRF1BP1L	2.28877e-30	0.159227	0.833	0.649	4.59425e-26
HS2ST1	2.3601e-30	-0.227941	0.884	0.732	4.73744e-26
CPEB3	2.36463e-30	0.134942	0.919	0.768	4.74653e-26
SLIT2	2.36574e-30	0.707125	0.577	0.377	4.74876e-26
CTNNA1	2.50114e-30	-0.225619	0.826	0.691	5.02053e-26
ENSOARG00020024838	2.52668e-30	0.378178	0.7	0.492	5.0718e-26
HCFC2	2.54141e-30	0.156294	0.661	0.469	5.10137e-26
PIAS1	2.57197e-30	0.19726	0.893	0.728	5.16272e-26
NRGN	2.73148e-30	-0.260554	0.858	0.757	5.4829e-26
RAP1GAP	2.74285e-30	-0.184579	0.779	0.631	5.50573e-26
CPE	2.85222e-30	0.129574	0.907	0.753	5.72526e-26
SLIT3	2.89023e-30	0.114953	0.961	0.84	5.80156e-26
PRKAA2	2.93365e-30	-0.102124	0.864	0.709	5.88871e-26
CLSTN1	3.01881e-30	-0.254781	0.829	0.681	6.05967e-26
GABRA5	3.13059e-30	0.255017	0.852	0.673	6.28404e-26
GLG1	3.23745e-30	0.123315	0.894	0.731	6.49853e-26
PRMT3	3.2713e-30	-0.13364	0.874	0.729	6.56648e-26
TRERF1	3.36446e-30	-0.180988	0.765	0.601	6.75348e-26
ITCH	3.57389e-30	0.228064	0.65	0.445	7.17387e-26
ENSOARG00020002933	3.71405e-30	0.177102	0.926	0.78	7.45522e-26
LMO3	3.95327e-30	0.188694	0.816	0.628	7.93539e-26
SSX2IP	3.97151e-30	0.177066	0.879	0.71	7.97202e-26
CHD9	4.07418e-30	0.106525	0.916	0.764	8.17811e-26
DHX29	4.196e-30	-0.356338	0.771	0.641	8.42263e-26
ABCC5	4.2089e-30	-0.115966	0.849	0.702	8.44852e-26
SLC28A1	4.2175e-30	0.310365	0.517	0.319	8.46579e-26
HMBOX1	4.32049e-30	0.166658	0.849	0.671	8.67252e-26
TANC2	4.40031e-30	0.182893	0.946	0.815	8.83275e-26
MAP2	4.53796e-30	0.183966	0.966	0.852	9.10905e-26
PLCB1	4.54672e-30	0.166325	0.97	0.855	9.12663e-26
PCDH17	4.57048e-30	0.3235	0.854	0.685	9.17432e-26
ARL15	4.58555e-30	-0.379879	0.939	0.819	9.20457e-26
NMNAT2	4.83655e-30	0.100864	0.92	0.77	9.70841e-26
MON2	5.4111e-30	0.153377	0.874	0.704	1.08617e-25
NECAB2	5.51635e-30	0.143588	0.651	0.46	1.1073e-25
TF	5.61357e-30	-0.752766	0.706	0.629	1.12681e-25
PLPPR1	5.85327e-30	0.111041	0.913	0.759	1.17493e-25
KIAA0825	5.94789e-30	-0.262284	0.88	0.733	1.19392e-25
NYAP2	6.10141e-30	0.132388	0.9	0.74	1.22474e-25
MACF1	6.11979e-30	-0.154939	0.929	0.8	1.22843e-25
RCN2	6.30612e-30	-0.211486	0.713	0.548	1.26583e-25
ENSOARG00020011901	6.38298e-30	-0.159915	0.834	0.676	1.28126e-25
DIAPH2	6.38776e-30	0.166222	0.942	0.807	1.28221e-25
GABRB3	6.43719e-30	0.272122	0.948	0.82	1.29214e-25
SENP6	6.48133e-30	0.189434	0.918	0.773	1.301e-25
SYT16	6.59104e-30	-0.173808	0.731	0.558	1.32302e-25
NEK11	6.61288e-30	0.12958	0.853	0.681	1.3274e-25
PABPC1	6.67274e-30	0.368482	0.59	0.382	1.33942e-25
ENSOARG00020010263	6.81035e-30	-0.621531	0.723	0.653	1.36704e-25
DNMT3A	6.93892e-30	0.13255	0.858	0.686	1.39285e-25
ABL2	6.94844e-30	0.123701	0.884	0.719	1.39476e-25
ZSWIM6	7.20143e-30	0.170152	0.936	0.796	1.44554e-25
FSTL5	7.28716e-30	0.230948	0.894	0.747	1.46275e-25
TTC8	7.34529e-30	0.19504	0.755	0.565	1.47442e-25
ENSOARG00020014324	7.6716e-30	-0.134652	0.881	0.727	1.53992e-25
RERE	7.72837e-30	0.204778	0.923	0.775	1.55132e-25
AVL9	7.82952e-30	-0.109601	0.868	0.717	1.57162e-25
RFX3	8.38248e-30	0.149255	0.933	0.797	1.68262e-25
FUT8	8.49817e-30	-0.169926	0.868	0.709	1.70584e-25
PIK3C2A	8.58625e-30	-0.441356	0.856	0.739	1.72352e-25
SHISA9	8.63374e-30	0.161688	0.962	0.84	1.73305e-25
MIPOL1	8.9907e-30	-0.2344	0.82	0.67	1.8047e-25
NCKAP1	9.71928e-30	0.148808	0.921	0.772	1.95095e-25
CCDC18	1.11347e-29	-0.108486	0.776	0.601	2.23507e-25
MBD5	1.11749e-29	0.166954	0.818	0.631	2.24314e-25
FOXP1	1.13455e-29	0.121322	0.944	0.809	2.27738e-25
NR3C1	1.2367e-29	0.115772	0.846	0.669	2.48242e-25
MRTFB	1.29738e-29	0.185057	0.933	0.792	2.60424e-25
CEP112	1.32401e-29	0.112208	0.889	0.726	2.65768e-25
CDIN1	1.347e-29	0.300934	0.906	0.752	2.70384e-25
NNT	1.39429e-29	-0.101564	0.747	0.58	2.79876e-25
MYEF2	1.43021e-29	-0.126196	0.771	0.605	2.87086e-25
CHD8	1.43273e-29	-0.133004	0.686	0.515	2.87592e-25
ENSOARG00020002843	1.5656e-29	0.548949	0.498	0.295	3.14263e-25
ENSOARG00020011360	1.59908e-29	0.892162	0.457	0.258	3.20982e-25
SECISBP2L	1.6033e-29	-0.10815	0.808	0.646	3.21831e-25
HECTD1	1.60394e-29	0.204312	0.812	0.628	3.21958e-25
PMEPA1	1.60777e-29	0.183035	0.77	0.583	3.22728e-25
AMPH	1.61589e-29	-0.101998	0.848	0.695	3.24358e-25
NAA16	1.68126e-29	0.392535	0.741	0.541	3.3748e-25
MYO1D	1.6957e-29	0.204704	0.859	0.686	3.40378e-25
DLG1	1.7427e-29	0.151415	0.934	0.794	3.49812e-25
RABGAP1	1.83402e-29	-0.140491	0.876	0.724	3.68143e-25
RPS6KA3	1.83805e-29	0.140635	0.874	0.707	3.68951e-25
ENSOARG00020000005	1.89025e-29	-0.550372	0.979	0.938	3.79431e-25
VAV3	1.90215e-29	0.268819	0.931	0.792	3.81819e-25
SMURF2	1.92257e-29	-0.153498	0.863	0.702	3.85918e-25
UBR5	1.94555e-29	0.115827	0.94	0.803	3.90531e-25
RBM25	1.98735e-29	0.161713	0.83	0.651	3.98921e-25
TMEM132D	2.07279e-29	-0.21785	0.931	0.798	4.16071e-25
HECTD2	2.0896e-29	0.266858	0.867	0.696	4.19445e-25
RAB3GAP2	2.27263e-29	0.116227	0.9	0.744	4.56185e-25
HMGCLL1	2.33736e-29	-0.167424	0.893	0.742	4.69179e-25
TRPC1	2.56492e-29	0.153908	0.841	0.663	5.14856e-25
UQCC1	2.79166e-29	-0.215401	0.785	0.623	5.60369e-25
GPX4	2.83541e-29	-0.464647	0.757	0.639	5.69151e-25
TASOR	2.88145e-29	0.13611	0.881	0.716	5.78394e-25
DOCK10	2.93024e-29	-0.249807	0.87	0.726	5.88187e-25
JAKMIP1	2.93413e-29	0.300053	0.866	0.694	5.88967e-25
AGFG1	2.97507e-29	0.22479	0.886	0.723	5.97186e-25
MOK	2.99832e-29	0.126353	0.608	0.415	6.01852e-25
CNOT6L	3.19802e-29	0.11791	0.853	0.678	6.41939e-25
MLLT3	3.3189e-29	0.13065	0.933	0.792	6.66203e-25
EIF2AK4	3.32651e-29	0.177569	0.788	0.605	6.67731e-25
HNRNPH3	3.62865e-29	0.190057	0.67	0.476	7.2838e-25
UBE2H	3.74773e-29	0.15865	0.771	0.58	7.52281e-25
MARCHF11	3.75918e-29	0.171891	0.854	0.681	7.54579e-25
MN1	3.99948e-29	0.238351	0.695	0.505	8.02815e-25
LRRK2	4.03791e-29	-0.149438	0.814	0.636	8.1053e-25
RALGAPA2	4.115e-29	0.282419	0.863	0.695	8.26004e-25
PRICKLE2	4.16648e-29	-0.129501	0.877	0.719	8.36338e-25
CEP85L	4.24437e-29	-0.227014	0.8	0.652	8.51972e-25
DNAJC6	4.28908e-29	-0.158113	0.916	0.782	8.60948e-25
NELL2	4.94691e-29	-0.127572	0.875	0.708	9.92994e-25
RFX4	4.98596e-29	-0.502387	0.706	0.591	1.00083e-24
PDE1B	4.99165e-29	-0.198495	0.765	0.622	1.00197e-24
CSRNP3	5.03515e-29	0.269744	0.899	0.749	1.01071e-24
ENSOARG00020002929	5.04385e-29	-1.43621	0.317	0.464	1.01245e-24
ATAD2B	5.12271e-29	-0.210399	0.788	0.61	1.02828e-24
GAD1	5.30655e-29	0.298965	0.733	0.538	1.06518e-24
DYM	5.38834e-29	0.101113	0.927	0.785	1.0816e-24
ADAMTS20	5.49928e-29	0.140206	0.856	0.684	1.10387e-24
CEP97	5.57188e-29	-0.127287	0.825	0.664	1.11844e-24
NRXN3	5.57439e-29	0.13407	0.936	0.808	1.11895e-24
RBKS	5.67575e-29	-0.393501	0.766	0.628	1.13929e-24
PCNX4	5.95533e-29	-0.199122	0.74	0.598	1.19541e-24
PDE8B	5.98513e-29	-0.154869	0.804	0.636	1.2014e-24
MYO6	6.02087e-29	0.147864	0.873	0.706	1.20857e-24
TRIM37	6.18596e-29	0.152254	0.835	0.658	1.24171e-24
CCDC91	6.3057e-29	-0.237701	0.879	0.727	1.26574e-24
GABRA4	6.31344e-29	0.187798	0.942	0.811	1.2673e-24
TRIM9	6.38985e-29	0.141138	0.895	0.739	1.28263e-24
ATXN10	6.42643e-29	0.162578	0.945	0.813	1.28998e-24
HAVCR2	6.50722e-29	0.478886	0.595	0.388	1.30619e-24
LPCAT4	6.5807e-29	0.226579	0.585	0.387	1.32094e-24
UPF3A	7.4968e-29	0.186622	0.739	0.546	1.50483e-24
GALNT16	7.55581e-29	0.285109	0.809	0.623	1.51668e-24
SCAF11	8.02445e-29	0.174116	0.796	0.611	1.61075e-24
TCAF1	8.04794e-29	0.108783	0.878	0.717	1.61546e-24
TMEM178B	8.21027e-29	-0.150076	0.928	0.795	1.64805e-24
YWHAQ	8.22419e-29	0.255853	0.756	0.561	1.65084e-24
THADA	8.39466e-29	0.147091	0.809	0.63	1.68506e-24
PIERCE1	8.64608e-29	-0.527625	0.72	0.631	1.73553e-24
ENSOARG00020009075	8.72643e-29	-0.453605	0.714	0.631	1.75166e-24
NALF1	9.20698e-29	0.321463	0.868	0.707	1.84812e-24
ANKRD12	9.70797e-29	0.11624	0.877	0.715	1.94868e-24
ENSOARG00020000137	9.82992e-29	0.227384	0.671	0.469	1.97316e-24
ZNF462	9.94287e-29	-0.108101	0.903	0.767	1.99583e-24
ENSOARG00020026217	9.98158e-29	-0.303715	0.721	0.616	2.0036e-24
WDR35	1.00224e-28	0.140996	0.719	0.523	2.0118e-24
ELMOD1	1.0603e-28	0.146978	0.912	0.762	2.12835e-24
ENSOARG00020016504	1.0836e-28	-0.444623	0.706	0.611	2.17511e-24
ARL3	1.08372e-28	-0.270097	0.717	0.55	2.17536e-24
SV2C	1.09158e-28	0.232893	0.912	0.762	2.19112e-24
MAP3K13	1.12874e-28	-0.424641	0.786	0.649	2.26572e-24
GPM6B	1.14294e-28	-0.115544	0.884	0.733	2.29422e-24
YEATS2	1.16504e-28	-0.275282	0.753	0.618	2.33859e-24
DESI2	1.16621e-28	0.253073	0.703	0.504	2.34094e-24
PRKCB	1.19799e-28	0.15895	0.959	0.838	2.40473e-24
CLVS1	1.21607e-28	0.131257	0.854	0.684	2.44102e-24
SSBP4	1.25541e-28	0.342258	0.658	0.454	2.51998e-24
GOLGA4	1.25919e-28	0.108665	0.843	0.674	2.52757e-24
YLPM1	1.28141e-28	0.161766	0.805	0.621	2.57217e-24
MTF2	1.3102e-28	-0.335518	0.886	0.746	2.62997e-24
PAXBP1	1.36835e-28	-0.269234	0.767	0.645	2.74669e-24
MMP24	1.40044e-28	0.219421	0.714	0.518	2.81111e-24
ENSOARG00020000184	1.57596e-28	0.129305	0.851	0.679	3.16341e-24
MYO5A	1.65392e-28	0.309781	0.915	0.772	3.31991e-24
NMD3	1.79643e-28	-0.232214	0.756	0.636	3.60598e-24
MGA	1.80472e-28	0.10344	0.818	0.645	3.62261e-24
DYRK1A	1.82771e-28	0.21596	0.816	0.635	3.66877e-24
BMP6	1.88539e-28	-0.10065	0.793	0.64	3.78455e-24
PCBD2	1.9203e-28	0.103291	0.875	0.715	3.85461e-24
C18orf25	1.92293e-28	0.165504	0.766	0.578	3.8599e-24
COPG2	2.00217e-28	-0.301131	0.791	0.673	4.01896e-24
TOGARAM1	2.24714e-28	-0.133821	0.829	0.677	4.51069e-24
ARHGAP5	2.32698e-28	-0.111297	0.827	0.658	4.67094e-24
ST8SIA1	2.33138e-28	0.364604	0.645	0.441	4.67978e-24
RYR3	2.37526e-28	0.125154	0.974	0.868	4.76786e-24
FGF12	2.43122e-28	0.112045	0.954	0.835	4.8802e-24
NRDC	2.59047e-28	0.15219	0.818	0.636	5.19986e-24
SGCZ	2.63216e-28	0.214542	0.95	0.827	5.28353e-24
GPR158	2.6777e-28	0.182483	0.928	0.787	5.37495e-24
LUC7L3	2.88791e-28	-0.38964	0.803	0.695	5.7969e-24
NPHP4	2.90373e-28	-0.185301	0.81	0.663	5.82865e-24
FAT3	3.09626e-28	0.210267	0.946	0.818	6.21513e-24
BCKDHB	3.18715e-28	-0.170822	0.854	0.701	6.39756e-24
CREBRF	3.28796e-28	0.339198	0.738	0.543	6.59992e-24
XPR1	3.29121e-28	0.189696	0.817	0.636	6.60644e-24
ODF2L	3.46753e-28	0.219642	0.594	0.402	6.96037e-24
CIR1	3.52557e-28	-0.248326	0.716	0.571	7.07689e-24
ENSOARG00020015727	3.58293e-28	0.239786	0.941	0.812	7.19201e-24
CRY2	3.61879e-28	-0.133351	0.748	0.617	7.26399e-24
KIF13A	3.64034e-28	0.263456	0.893	0.744	7.30726e-24
DIP2B	3.69195e-28	-0.245655	0.832	0.664	7.41086e-24
SPATS2L	3.76116e-28	0.181937	0.72	0.525	7.54978e-24
UBL3	3.87302e-28	0.248361	0.806	0.622	7.77431e-24
UBR2	3.88477e-28	0.117079	0.882	0.721	7.7979e-24
TRMT11	3.90276e-28	-0.185418	0.72	0.565	7.83401e-24
JAK2	3.98566e-28	0.131581	0.869	0.704	8.00042e-24
ENSOARG00020007974	3.99555e-28	0.106068	0.801	0.627	8.02027e-24
PCDH7	4.01287e-28	0.281365	0.918	0.773	8.05503e-24
SLC1A6	4.07338e-28	-0.224012	0.627	0.47	8.17649e-24
EPHB1	4.34312e-28	0.240614	0.882	0.722	8.71794e-24
ENSOARG00020022648	4.46978e-28	0.289296	0.648	0.45	8.97218e-24
ZNF532	4.75828e-28	0.14187	0.855	0.69	9.55131e-24
ABCE1	4.88022e-28	-0.305785	0.779	0.656	9.79606e-24
DGKD	4.89431e-28	-0.218713	0.646	0.493	9.82435e-24
TUSC3	4.93679e-28	0.136704	0.903	0.752	9.90962e-24
ENSOARG00020022535	5.01832e-28	0.19634	0.931	0.794	1.00733e-23
DLG2	5.12767e-28	0.141212	0.993	0.928	1.02928e-23
BCL11A	6.05433e-28	0.167127	0.811	0.629	1.21529e-23
SLC1A1	6.26046e-28	-0.197831	0.78	0.63	1.25666e-23
ZNF644	6.33863e-28	-0.163274	0.874	0.727	1.27235e-23
LRRTM3	6.77192e-28	0.126885	0.951	0.835	1.35933e-23
CHSY3	7.1044e-28	0.10715	0.951	0.829	1.42607e-23
DOCK7	7.21477e-28	-0.159295	0.854	0.696	1.44822e-23
AUTS2	7.27387e-28	0.128547	0.978	0.881	1.46008e-23
NOL4	7.41183e-28	0.27352	0.766	0.575	1.48778e-23
CWC27	7.45974e-28	0.132756	0.87	0.705	1.49739e-23
RPL22	7.63243e-28	-0.657097	0.717	0.639	1.53206e-23
GLMN	7.80506e-28	-0.358533	0.63	0.472	1.56671e-23
PTPRM	8.12582e-28	0.235827	0.866	0.699	1.6311e-23
DENND4A	8.13294e-28	0.113874	0.89	0.734	1.63253e-23
THRB	8.37917e-28	0.129167	0.808	0.631	1.68195e-23
ENSOARG00020017255	8.43744e-28	-0.141336	0.908	0.772	1.69365e-23
GALNT13	8.5458e-28	0.128209	0.948	0.825	1.7154e-23
SLC24A5	8.6831e-28	-0.801545	0.588	0.592	1.74296e-23
UQCRC2	8.70334e-28	-0.215713	0.751	0.612	1.74702e-23
SLC12A6	8.80628e-28	0.181199	0.828	0.651	1.76769e-23
SAFB	8.87183e-28	-0.19777	0.854	0.721	1.78084e-23
RAB14	9.1013e-28	-0.180318	0.69	0.527	1.8269e-23
KLHL2	9.12896e-28	0.210506	0.928	0.79	1.83246e-23
CHL1	9.22886e-28	0.114805	0.78	0.591	1.85251e-23
INO80	9.2657e-28	0.102392	0.821	0.644	1.8599e-23
SLIT1	9.84178e-28	-0.337017	0.396	0.215	1.97554e-23
ARHGAP35	1.10629e-27	0.170545	0.798	0.618	2.22065e-23
ENSOARG00020014565	1.1365e-27	0.168913	0.841	0.667	2.28129e-23
CNOT6	1.13734e-27	0.151963	0.74	0.562	2.28298e-23
KLHL3	1.1509e-27	0.111147	0.819	0.644	2.31019e-23
ENSOARG00020022466	1.15879e-27	-0.230775	0.796	0.629	2.32605e-23
PTPRD	1.17049e-27	0.185563	0.929	0.792	2.34953e-23
ENSOARG00020010854	1.19818e-27	-0.182508	0.724	0.593	2.40511e-23
HDGFL3	1.2005e-27	-0.200423	0.721	0.552	2.40976e-23
ATF2	1.23494e-27	0.108807	0.771	0.586	2.47889e-23
PPARGC1B	1.25105e-27	-0.10683	0.748	0.587	2.51124e-23
UBR4	1.39597e-27	-0.283855	0.701	0.527	2.80213e-23
ARHGEF10L	1.44196e-27	-0.108077	0.676	0.523	2.89445e-23
PPM1H	1.48392e-27	0.147939	0.795	0.615	2.97867e-23
C2CD3	1.50201e-27	-0.118089	0.775	0.622	3.01499e-23
PDE7B	1.5298e-27	0.155901	0.921	0.78	3.07077e-23
ICE2	1.53582e-27	0.343599	0.726	0.53	3.08284e-23
TENM4	1.54505e-27	0.222976	0.929	0.794	3.10138e-23
EIF2A	1.55869e-27	-0.40587	0.721	0.615	3.12876e-23
TIAM2	1.57317e-27	0.157572	0.828	0.653	3.15782e-23
CLK1	1.62206e-27	0.117345	0.794	0.611	3.25597e-23
MCF2L2	1.62596e-27	0.204974	0.899	0.749	3.26378e-23
U2SURP	1.6314e-27	-0.101075	0.883	0.737	3.27471e-23
STAU1	1.64778e-27	0.123789	0.785	0.607	3.30759e-23
GPBP1L1	1.67542e-27	-0.26867	0.611	0.467	3.36307e-23
NSD1	1.70535e-27	-0.124827	0.875	0.728	3.42315e-23
ABL1	1.72977e-27	0.12216	0.698	0.505	3.47217e-23
FAM184A	1.866e-27	0.216499	0.839	0.666	3.74561e-23
PSMB2	1.88652e-27	0.195535	0.673	0.48	3.78682e-23
RNF13	1.88803e-27	-0.163993	0.786	0.62	3.78983e-23
RAB10	1.89941e-27	0.16685	0.675	0.482	3.81269e-23
MICAL2	1.94872e-27	-0.185897	0.745	0.589	3.91166e-23
ENSOARG00020019566	1.9724e-27	-0.160599	0.817	0.688	3.9592e-23
GMPS	2.05277e-27	-0.35546	0.65	0.504	4.12053e-23
FNBP1	2.21763e-27	-0.169654	0.735	0.554	4.45145e-23
ANTKMT	2.24705e-27	-0.340464	0.801	0.698	4.5105e-23
EPSTI1	2.32537e-27	0.52747	0.433	0.243	4.66771e-23
EML1	2.4157e-27	0.141665	0.844	0.679	4.84903e-23
GAS7	2.5012e-27	0.141164	0.823	0.657	5.02066e-23
DLGAP1	2.55643e-27	-0.255631	0.881	0.729	5.13153e-23
ROBO2	2.55706e-27	0.186958	0.986	0.906	5.13279e-23
TBC1D32	2.56351e-27	-0.226032	0.867	0.716	5.14573e-23
BSDC1	2.57575e-27	0.158176	0.442	0.266	5.17029e-23
DNM3	2.72369e-27	-0.162257	0.915	0.789	5.46727e-23
STXBP5	2.83763e-27	0.139535	0.849	0.68	5.69597e-23
ATP9B	2.9693e-27	-0.141124	0.788	0.634	5.96028e-23
PBX3	2.97711e-27	0.18203	0.938	0.806	5.97595e-23
TRA2B	3.20053e-27	-0.325282	0.786	0.66	6.42442e-23
TMEM132B	3.33483e-27	-0.273818	0.885	0.748	6.69401e-23
ENSOARG00020003488	3.37056e-27	0.138222	0.798	0.616	6.76572e-23
GLIS1	3.37707e-27	-0.41087	0.743	0.654	6.77879e-23
CAND1	3.43069e-27	0.170654	0.828	0.652	6.88642e-23
ANO4	3.6178e-27	-0.17869	0.897	0.753	7.26201e-23
RAB1A	3.62695e-27	0.292738	0.72	0.53	7.28038e-23
PITPNC1	3.63113e-27	-0.127052	0.865	0.706	7.28877e-23
PSIP1	3.79271e-27	-0.129176	0.821	0.679	7.61312e-23
GIGYF2	3.86327e-27	-0.213468	0.862	0.704	7.75474e-23
SMYD3	4.01145e-27	0.103016	0.931	0.795	8.05219e-23
VWA8	4.0792e-27	0.1407	0.881	0.727	8.18817e-23
CERT1	4.23565e-27	0.120206	0.818	0.645	8.50223e-23
SLC26A11	4.29354e-27	-0.243607	0.603	0.476	8.61842e-23
ATP6V1H	4.40409e-27	-0.316243	0.743	0.61	8.84033e-23
MTR	4.47586e-27	0.255735	0.681	0.486	8.98439e-23
HECW2	4.50923e-27	-0.137963	0.865	0.714	9.05137e-23
PSMF1	4.56663e-27	0.169732	0.748	0.569	9.1666e-23
COG7	4.73147e-27	-0.129908	0.723	0.563	9.49747e-23
ENSOARG00020020791	4.77673e-27	0.125188	0.822	0.655	9.58834e-23
DIXDC1	5.04955e-27	0.152597	0.729	0.541	1.0136e-22
SMAD3	5.08931e-27	0.150956	0.817	0.646	1.02158e-22
TBCD	5.10628e-27	-0.126806	0.803	0.646	1.02498e-22
RGS8	5.19648e-27	0.152438	0.863	0.7	1.04309e-22
ENSOARG00020007084	5.19994e-27	0.121867	0.943	0.815	1.04378e-22
NCOR2	5.43243e-27	-0.286194	0.753	0.596	1.09045e-22
TTC14	5.43382e-27	-0.188492	0.777	0.649	1.09073e-22
GATM	5.48664e-27	-0.236889	0.758	0.623	1.10133e-22
XRN1	5.67127e-27	0.107305	0.833	0.663	1.13839e-22
ENSOARG00020002481	6.11762e-27	0.413535	0.709	0.514	1.22799e-22
RPAP2	6.45026e-27	-0.190785	0.887	0.739	1.29476e-22
SCAMP1	6.45434e-27	0.242323	0.817	0.641	1.29558e-22
ENSOARG00020006799	6.56636e-27	0.140829	0.929	0.795	1.31807e-22
SAMD5	6.84604e-27	0.344033	0.763	0.575	1.37421e-22
ENSOARG00020016449	6.91747e-27	-0.123683	0.72	0.567	1.38854e-22
FER	6.96333e-27	-0.126293	0.904	0.762	1.39775e-22
PEAK1	6.96821e-27	-0.175239	0.825	0.669	1.39873e-22
ANAPC7	7.06794e-27	-0.316026	0.735	0.602	1.41875e-22
LCOR	7.10952e-27	0.433886	0.601	0.402	1.42709e-22
IFT122	7.12662e-27	-0.125964	0.704	0.559	1.43053e-22
DPYSL5	7.33051e-27	-0.121492	0.73	0.576	1.47145e-22
CCDC6	7.41783e-27	0.152329	0.867	0.705	1.48898e-22
ENSOARG00020014480	8.03842e-27	-0.669213	0.631	0.563	1.61355e-22
DTNBP1	8.08406e-27	-0.137441	0.803	0.653	1.62271e-22
GUCY1A2	8.1873e-27	0.153914	0.901	0.752	1.64344e-22
CCDC192	8.45479e-27	-1.44125	0.354	0.397	1.69713e-22
ADK	8.58766e-27	0.222672	0.933	0.8	1.7238e-22
ENSOARG00020014026	8.9207e-27	-0.196211	0.778	0.621	1.79065e-22
R3HDM2	9.21687e-27	-0.243062	0.837	0.696	1.8501e-22
H2AFY	9.33133e-27	-0.186485	0.715	0.575	1.87308e-22
TTLL7	9.54229e-27	-0.21253	0.923	0.804	1.91542e-22
TRAPPC9	9.70027e-27	-0.133693	0.678	0.53	1.94713e-22
KIF3A	9.75996e-27	0.105157	0.831	0.664	1.95912e-22
UIMC1	9.93095e-27	-0.17682	0.725	0.568	1.99344e-22
NISCH	1.0185e-26	-0.118441	0.756	0.589	2.04443e-22
DYNC1LI1	1.06385e-26	0.119932	0.701	0.519	2.13547e-22
ENSOARG00020004698	1.08434e-26	0.189732	0.72	0.53	2.1766e-22
ARL6IP5	1.09734e-26	-0.212398	0.79	0.658	2.20269e-22
ILRUN	1.1052e-26	-0.290619	0.677	0.518	2.21847e-22
NLN	1.15689e-26	0.143613	0.587	0.398	2.32222e-22
HCN1	1.23864e-26	0.110914	0.877	0.719	2.48633e-22
ST3GAL3	1.24724e-26	-0.136979	0.824	0.667	2.50359e-22
ENSOARG00020014122	1.25543e-26	0.12154	0.749	0.571	2.52002e-22
GGNBP2	1.2679e-26	-0.14882	0.739	0.594	2.54506e-22
PCDHGC3	1.29818e-26	0.16524	0.891	0.738	2.60584e-22
PRKCH	1.3411e-26	0.174758	0.9	0.755	2.69198e-22
UBR3	1.35802e-26	-0.100062	0.9	0.754	2.72595e-22
HNRNPLL	1.41315e-26	0.117591	0.788	0.611	2.83661e-22
SACS	1.42348e-26	0.112483	0.846	0.686	2.85735e-22
BTBD10	1.46084e-26	0.101218	0.832	0.671	2.93235e-22
GRM8	1.56262e-26	-0.104607	0.919	0.8	3.13664e-22
PIP5K1A	1.56585e-26	-0.319983	0.751	0.624	3.14312e-22
TRMT13	1.59502e-26	-0.247519	0.769	0.631	3.20169e-22
CDC42	1.60505e-26	-0.133621	0.763	0.612	3.22181e-22
MAPKBP1	1.61602e-26	0.221186	0.729	0.542	3.24383e-22
CYFIP2	1.65436e-26	0.128395	0.918	0.777	3.3208e-22
PRPF39	1.8114e-26	-0.395909	0.753	0.651	3.63602e-22
SF3B1	1.83016e-26	-0.145687	0.793	0.646	3.67369e-22
SREK1IP1	1.84948e-26	-0.194876	0.822	0.691	3.71247e-22
RBFOX1	1.90254e-26	0.165488	0.994	0.944	3.81897e-22
SNRNP70	1.95526e-26	-0.298929	0.725	0.606	3.9248e-22
NUP58	2.004e-26	0.337662	0.695	0.503	4.02264e-22
EDRF1	2.0212e-26	-0.158209	0.724	0.57	4.05715e-22
KDM4C	2.07079e-26	0.178314	0.923	0.786	4.15669e-22
THSD4	2.09194e-26	1.08692	0.423	0.24	4.19916e-22
CDH4	2.18616e-26	0.112929	0.86	0.711	4.38827e-22
ENSOARG00020000997	2.27436e-26	-0.94669	0.54	0.545	4.56533e-22
ENSOARG00020006902	2.5032e-26	-0.680629	0.567	0.514	5.02467e-22
UBAC2	2.59194e-26	-0.104515	0.849	0.698	5.20279e-22
INPP4B	2.60912e-26	-0.169286	0.873	0.728	5.23729e-22
ATP1B1	2.62565e-26	-0.109553	0.904	0.767	5.27046e-22
IGSF8	2.63486e-26	-0.160774	0.771	0.623	5.28895e-22
GABPA	2.65637e-26	0.167002	0.716	0.536	5.33214e-22
VOPP1	2.65992e-26	0.227399	0.858	0.694	5.33926e-22
MICU1	2.66291e-26	-0.120795	0.873	0.739	5.34526e-22
PNPT1	2.74339e-26	-0.251541	0.761	0.633	5.5068e-22
DCAF1	2.77729e-26	0.142563	0.623	0.442	5.57485e-22
CEP350	2.89539e-26	0.106364	0.807	0.636	5.81192e-22
SLC41A2	3.11702e-26	0.121302	0.788	0.608	6.25679e-22
ADNP	3.62481e-26	0.132579	0.646	0.465	7.27608e-22
REPS2	3.70078e-26	0.158599	0.909	0.767	7.42857e-22
CYRIB	3.70315e-26	0.145938	0.726	0.547	7.43334e-22
ARGLU1	3.76822e-26	-0.147301	0.861	0.724	7.56395e-22
GPBP1	3.8041e-26	-0.201306	0.786	0.63	7.63597e-22
COP1	3.80989e-26	0.166712	0.869	0.709	7.6476e-22
VPS13B	3.89868e-26	-0.289224	0.932	0.8	7.82582e-22
PLXDC2	4.10501e-26	0.144774	0.884	0.732	8.23999e-22
SPTBN4	4.40121e-26	0.158453	0.773	0.603	8.83456e-22
ACVR1C	4.50379e-26	0.137197	0.888	0.739	9.04045e-22
IARS2	4.66704e-26	0.257716	0.627	0.437	9.36816e-22
TCP1	4.73848e-26	-0.131227	0.606	0.432	9.51155e-22
TULP4	5.04122e-26	0.129474	0.829	0.661	1.01192e-21
TMEM67	5.11896e-26	-0.112183	0.665	0.508	1.02753e-21
ENSOARG00020015772	5.22448e-26	0.10897	0.827	0.659	1.04871e-21
FAM214A	5.32833e-26	0.150532	0.904	0.762	1.06956e-21
TOMM70	5.46613e-26	-0.173317	0.807	0.679	1.09722e-21
BUB3	5.71888e-26	0.200467	0.461	0.286	1.14795e-21
C1GALT1	5.86255e-26	-0.213004	0.766	0.618	1.17679e-21
KLHL24	5.979e-26	0.104267	0.651	0.469	1.20017e-21
SNX27	6.0513e-26	-0.126556	0.725	0.558	1.21468e-21
MMD2	6.30222e-26	0.188071	0.748	0.577	1.26504e-21
SDCBP	6.90507e-26	-0.284719	0.705	0.587	1.38605e-21
HDAC8	7.13219e-26	-0.152574	0.789	0.631	1.43164e-21
CRLS1	7.24652e-26	-0.106797	0.649	0.489	1.45459e-21
PDE5A	7.42138e-26	-0.715618	0.676	0.606	1.48969e-21
PTK2	7.48485e-26	-0.132083	0.876	0.726	1.50243e-21
SLC17A5	7.86211e-26	0.133437	0.808	0.636	1.57816e-21
CD2AP	7.87252e-26	-0.162373	0.644	0.475	1.58025e-21
RXRG	7.93557e-26	0.14488	0.658	0.478	1.59291e-21
KLF7	7.97046e-26	0.216668	0.654	0.467	1.59991e-21
PTBP3	7.97129e-26	0.169338	0.799	0.628	1.60008e-21
SH3RF1	8.0734e-26	0.235898	0.771	0.589	1.62057e-21
ENSOARG00020022321	8.08429e-26	0.112234	0.903	0.759	1.62276e-21
ThymB4X	8.32475e-26	-0.598373	0.871	0.784	1.67103e-21
MYOM2	8.65056e-26	0.22884	0.786	0.608	1.73643e-21
FGF14	9.16011e-26	0.15576	0.982	0.916	1.83871e-21
RPL37	9.21455e-26	-1.15719	0.507	0.541	1.84964e-21
RPS27A	9.48033e-26	-0.941991	0.623	0.586	1.90299e-21
HNRNPD	1.0036e-25	-0.187165	0.676	0.52	2.01453e-21
RCBTB2	1.00388e-25	0.219701	0.613	0.426	2.01508e-21
KIAA2026	1.02517e-25	-0.13556	0.849	0.704	2.05782e-21
IFT74	1.03179e-25	-0.358194	0.707	0.573	2.07111e-21
XRN2	1.03465e-25	0.104903	0.758	0.582	2.07685e-21
PPP2R2C	1.08678e-25	0.215866	0.922	0.787	2.18149e-21
ENSOARG00020004980	1.09092e-25	-0.282583	0.796	0.649	2.1898e-21
SH3GL2	1.11109e-25	0.124629	0.874	0.719	2.23029e-21
ARFGEF1	1.12069e-25	-0.135741	0.874	0.728	2.24956e-21
STEAP2	1.16445e-25	0.194117	0.681	0.499	2.3374e-21
SLC16A2	1.17105e-25	-0.10129	0.849	0.699	2.35064e-21
ENSOARG00020021320	1.17947e-25	-0.596833	0.768	0.669	2.36754e-21
PPIP5K1	1.25941e-25	-0.127695	0.716	0.559	2.52802e-21
STIM1	1.26158e-25	0.306593	0.826	0.656	2.53238e-21
HSF2	1.3374e-25	0.130119	0.615	0.429	2.68457e-21
GBF1	1.35305e-25	-0.253109	0.754	0.607	2.71598e-21
RIPOR2	1.35444e-25	-0.18657	0.783	0.644	2.71877e-21
TET3	1.36631e-25	0.275222	0.676	0.489	2.74259e-21
LRRC8D	1.41365e-25	-0.142302	0.783	0.628	2.83762e-21
RNPEP	1.4193e-25	0.687786	0.392	0.213	2.84896e-21
SLC24A3	1.4365e-25	0.124975	0.855	0.7	2.88348e-21
SPIRE1	1.44395e-25	-0.152869	0.764	0.6	2.89845e-21
ENSOARG00020020552	1.46915e-25	0.212504	0.884	0.732	2.94903e-21
KCNH5	1.48771e-25	0.513567	0.488	0.298	2.98628e-21
RNLS	1.5119e-25	0.283504	0.87	0.714	3.03484e-21
MAP4K5	1.55026e-25	0.157845	0.796	0.624	3.11184e-21
VAPA	1.5602e-25	0.159737	0.631	0.459	3.1318e-21
KLHL42	1.5841e-25	-0.271182	0.696	0.568	3.17977e-21
GRIK3	1.59107e-25	0.162767	0.858	0.7	3.19376e-21
DDX17	1.60914e-25	0.139436	0.821	0.656	3.23003e-21
UBL7	1.64506e-25	-0.484184	0.598	0.502	3.30213e-21
GRIK5	1.65654e-25	0.246769	0.649	0.459	3.32518e-21
MIF	1.69263e-25	0.690929	0.42	0.237	3.39761e-21
NALCN	1.72942e-25	0.163301	0.859	0.7	3.47147e-21
PIK3R4	1.78283e-25	-0.288271	0.706	0.586	3.57867e-21
PTK7	1.8612e-25	-0.502606	0.734	0.634	3.73598e-21
PALLD	1.96595e-25	0.146042	0.851	0.696	3.94624e-21
UNC80	1.98045e-25	0.140144	0.944	0.823	3.97536e-21
PRKN	2.03262e-25	0.131142	0.941	0.82	4.08007e-21
MSRA	2.30978e-25	0.120142	0.896	0.751	4.63642e-21
AGL	2.33033e-25	-0.122299	0.731	0.571	4.67767e-21
DCUN1D5	2.38558e-25	-0.10064	0.728	0.573	4.78857e-21
P4HA1	2.44132e-25	0.308927	0.631	0.438	4.90045e-21
ATF6	2.54196e-25	-0.322006	0.878	0.752	5.10247e-21
ENSOARG00020004266	2.58834e-25	-0.208556	0.758	0.612	5.19558e-21
MRTFA	2.5954e-25	-0.323849	0.677	0.506	5.20974e-21
DSCAML1	2.68605e-25	0.149817	0.923	0.79	5.39172e-21
UNC13C	2.80823e-25	0.27181	0.87	0.714	5.63696e-21
ENSOARG00020005799	2.82383e-25	0.302335	0.527	0.335	5.66828e-21
SENP2	3.01701e-25	-0.323971	0.793	0.672	6.05605e-21
STRIP2	3.13355e-25	0.190535	0.76	0.585	6.28997e-21
CTTNBP2NL	3.19259e-25	-0.123335	0.681	0.506	6.40849e-21
TRAF3	3.22804e-25	0.252008	0.635	0.448	6.47964e-21
ZDHHC1	3.27148e-25	0.207057	0.782	0.609	6.56684e-21
HPSE2	3.31511e-25	0.411659	0.357	0.187	6.65442e-21
EXOC3	3.36231e-25	0.223502	0.536	0.361	6.74917e-21
IARS1	3.36747e-25	0.108602	0.742	0.57	6.75952e-21
FCHSD2	3.48898e-25	0.151235	0.833	0.668	7.00344e-21
HPS3	3.59761e-25	-0.278554	0.705	0.576	7.22149e-21
ARID2	3.60132e-25	-0.120228	0.764	0.604	7.22893e-21
ELF2	3.70524e-25	-0.126568	0.848	0.705	7.43754e-21
DTWD2	3.76133e-25	-0.164678	0.636	0.481	7.55012e-21
MAP7D2	3.7949e-25	-0.143268	0.72	0.555	7.6175e-21
ENSOARG00020018633	3.80469e-25	-0.121087	0.913	0.779	7.63716e-21
CDS1	3.81628e-25	-0.369266	0.694	0.597	7.66042e-21
PHF20	3.88997e-25	-0.130728	0.752	0.598	7.80833e-21
CBLB	3.94379e-25	-0.228797	0.721	0.564	7.91637e-21
RASGRF2	3.9608e-25	0.428261	0.605	0.412	7.95051e-21
GSE1	3.98095e-25	0.195321	0.681	0.5	7.99097e-21
GTF2IRD1	4.04341e-25	0.143281	0.752	0.577	8.11633e-21
TMOD2	4.0626e-25	0.190939	0.695	0.519	8.15486e-21
ENSOARG00020001979	4.10668e-25	-0.275299	0.668	0.554	8.24335e-21
CDC40	4.37834e-25	0.149589	0.814	0.647	8.78864e-21
DIPK1A	4.39147e-25	-0.394095	0.771	0.644	8.815e-21
SMARCC1	4.55733e-25	0.316915	0.65	0.465	9.14792e-21
SLC9A9	4.5977e-25	0.22146	0.7	0.514	9.22896e-21
CSNK2A1	4.69258e-25	-0.130223	0.8	0.669	9.41941e-21
ZNF704	4.76337e-25	0.109714	0.819	0.65	9.56151e-21
ZC3H13	4.84326e-25	0.189107	0.793	0.62	9.72187e-21
RIN2	4.93005e-25	0.107723	0.811	0.645	9.89609e-21
ARHGAP6	5.04914e-25	0.155157	0.73	0.549	1.01351e-20
RBL2	5.15661e-25	0.19342	0.728	0.55	1.03509e-20
MICAL3	5.55708e-25	-0.105184	0.623	0.472	1.11547e-20
NAA25	5.85603e-25	-0.110495	0.768	0.615	1.17548e-20
SLC35A1	5.93465e-25	-0.119659	0.769	0.628	1.19126e-20
LCLAT1	5.94331e-25	0.118984	0.838	0.676	1.193e-20
PHF20L1	6.39646e-25	-0.161681	0.853	0.717	1.28396e-20
NR2C1	6.48957e-25	-0.132153	0.765	0.611	1.30265e-20
WDR41	6.50654e-25	-0.123743	0.716	0.568	1.30606e-20
ATP1A1	6.71775e-25	-0.113168	0.875	0.74	1.34845e-20
RPL19	6.72494e-25	-0.780389	0.65	0.608	1.3499e-20
XPO7	6.73773e-25	-0.166868	0.707	0.568	1.35246e-20
ENSOARG00020021582	7.17423e-25	-0.529012	0.732	0.659	1.44008e-20
RNH1	7.24898e-25	0.421889	0.304	0.15	1.45509e-20
TMTC3	7.64319e-25	-0.187173	0.576	0.414	1.53422e-20
WDR46	7.67562e-25	1.07369	0.231	0.092	1.54073e-20
IPO11	7.82648e-25	0.119088	0.879	0.731	1.57101e-20
FBXO3	7.96069e-25	-0.229494	0.73	0.597	1.59795e-20
GAPVD1	8.06667e-25	0.162244	0.666	0.483	1.61922e-20
RGS7	8.06681e-25	0.101829	0.949	0.834	1.61925e-20
TLE4	8.22995e-25	0.136954	0.913	0.775	1.652e-20
ARMC2	8.43338e-25	0.150993	0.65	0.47	1.69283e-20
ETAA1	8.61481e-25	-0.138056	0.69	0.533	1.72925e-20
CAMKMT	8.67534e-25	0.168001	0.742	0.563	1.7414e-20
SH3GLB1	9.42369e-25	-0.106559	0.686	0.526	1.89162e-20
ICA1	9.42821e-25	-0.144223	0.782	0.645	1.89253e-20
ATP13A3	9.45495e-25	0.120688	0.852	0.695	1.89789e-20
SEC24D	9.74592e-25	-0.415735	0.64	0.55	1.9563e-20
ITGA9	9.84557e-25	0.147016	0.782	0.606	1.9763e-20
SEMA3E	9.93861e-25	0.467183	0.637	0.449	1.99498e-20
ENSOARG00020006776	1.01511e-24	0.124362	0.89	0.744	2.03763e-20
PURA	1.03673e-24	0.258859	0.443	0.273	2.08103e-20
PRKAG1	1.04017e-24	-0.328643	0.676	0.566	2.08793e-20
PCF11	1.11289e-24	-0.293065	0.642	0.519	2.23391e-20
ADCY1	1.12226e-24	-0.119131	0.695	0.532	2.25271e-20
KLHL7	1.12367e-24	-0.307311	0.67	0.536	2.25554e-20
STK31	1.13164e-24	0.390538	0.552	0.364	2.27155e-20
VCP	1.13625e-24	-0.224838	0.732	0.589	2.2808e-20
NSUN6	1.14368e-24	0.16864	0.709	0.528	2.2957e-20
TRIM24	1.21171e-24	-0.214248	0.743	0.58	2.43226e-20
TAGLN3	1.22479e-24	-0.353434	0.765	0.649	2.45852e-20
ENSOARG00020006450	1.23034e-24	-0.280372	0.653	0.525	2.46965e-20
UPF2	1.2494e-24	0.152783	0.76	0.588	2.50792e-20
RAP1A	1.28402e-24	-0.248274	0.769	0.627	2.57742e-20
MADD	1.2901e-24	-0.13295	0.614	0.47	2.58961e-20
CLK4	1.3371e-24	0.113629	0.711	0.537	2.68396e-20
ZNF277	1.35669e-24	-0.137984	0.775	0.619	2.72328e-20
ASXL2	1.39798e-24	-0.176075	0.771	0.613	2.80616e-20
KHDRBS1	1.4114e-24	0.447121	0.552	0.364	2.8331e-20
AMFR	1.43157e-24	0.284366	0.613	0.431	2.8736e-20
FYTTD1	1.43854e-24	-0.11573	0.691	0.548	2.88759e-20
SON	1.44888e-24	-0.13247	0.819	0.686	2.90833e-20
MFHAS1	1.46552e-24	-0.113863	0.621	0.452	2.94174e-20
SH3BGRL2	1.48652e-24	-0.225083	0.829	0.71	2.98388e-20
ALG9	1.49055e-24	-0.229737	0.706	0.563	2.99197e-20
PTPN11	1.51039e-24	-0.377379	0.699	0.57	3.0318e-20
SPAST	1.59321e-24	-0.297027	0.732	0.591	3.19805e-20
ENSOARG00020025398	1.63112e-24	-0.235809	0.581	0.424	3.27414e-20
RPS19	1.7036e-24	-0.557656	0.683	0.588	3.41964e-20
PHACTR3	1.74297e-24	-0.139187	0.76	0.616	3.49867e-20
PCCB	1.81616e-24	-0.189684	0.68	0.515	3.64559e-20
ENSOARG00020021449	1.92421e-24	-0.100635	0.838	0.691	3.86247e-20
ENSOARG00020021830	1.92809e-24	0.246033	0.641	0.457	3.87025e-20
METAP1D	2.03767e-24	-0.200455	0.664	0.515	4.09022e-20
DNAJB14	2.04238e-24	-0.213343	0.723	0.582	4.09967e-20
NCOA7	2.08304e-24	-0.136522	0.884	0.752	4.18129e-20
CDH9	2.09972e-24	0.262286	0.765	0.588	4.21478e-20
GLRA2	2.17498e-24	-0.361917	0.843	0.709	4.36583e-20
SP3	2.18417e-24	0.115777	0.681	0.514	4.38428e-20
NSUN2	2.2353e-24	-0.425933	0.671	0.555	4.48691e-20
ASAP1	2.3369e-24	0.113771	0.919	0.787	4.69086e-20
KATNAL1	2.34573e-24	0.258591	0.493	0.311	4.70859e-20
ROCK1	2.35963e-24	-0.180229	0.824	0.67	4.73648e-20
MTREX	2.3751e-24	-0.136877	0.83	0.686	4.76754e-20
PAEP	2.42665e-24	-0.449308	0.673	0.597	4.87102e-20
GRPEL2	2.56691e-24	-0.569269	0.62	0.564	5.15256e-20
SPPL2A	2.83069e-24	-0.129089	0.64	0.476	5.68204e-20
SH3YL1	2.91071e-24	-0.345757	0.71	0.616	5.84266e-20
SOS2	3.15775e-24	0.148403	0.77	0.596	6.33855e-20
ENSOARG00020024424	3.3593e-24	0.16082	0.562	0.389	6.74312e-20
KAZN	3.41109e-24	0.186285	0.973	0.882	6.84708e-20
FDX1	3.43456e-24	-0.395293	0.69	0.56	6.89419e-20
CDKAL1	3.4873e-24	-0.102388	0.869	0.724	7.00005e-20
SNAPC3	3.53408e-24	0.166008	0.669	0.492	7.09396e-20
ARFGEF3	3.60187e-24	0.103546	0.891	0.749	7.23004e-20
ERCC6	3.61247e-24	-0.10701	0.69	0.53	7.25131e-20
ENSOARG00020024031	3.74109e-24	0.119356	0.54	0.373	7.50949e-20
DNAJC10	3.90096e-24	-0.147075	0.74	0.596	7.8304e-20
MAPK8IP3	3.94333e-24	-0.279017	0.604	0.456	7.91544e-20
ELP4	4.23018e-24	0.103069	0.793	0.623	8.49124e-20
LRIG2	4.25285e-24	-0.208835	0.768	0.62	8.53674e-20
DAB1	4.3846e-24	-0.220699	0.844	0.685	8.80121e-20
ACTR2	4.75101e-24	-0.268939	0.701	0.565	9.5367e-20
MTHFD1	4.76762e-24	-0.247257	0.631	0.49	9.57005e-20
SLF2	4.83509e-24	-0.121999	0.693	0.559	9.70548e-20
ENSOARG00020007833	4.85214e-24	-0.246515	0.51	0.374	9.73971e-20
ADHFE1	4.88067e-24	0.129805	0.571	0.392	9.79698e-20
NCBP1	4.97597e-24	0.114018	0.735	0.562	9.98826e-20
CDH10	5.0022e-24	0.305926	0.773	0.598	1.00409e-19
RAPGEF1	5.08134e-24	0.106895	0.741	0.576	1.01998e-19
NUDT3	5.17588e-24	-0.174936	0.792	0.636	1.03896e-19
GPR149	5.184e-24	0.140285	0.868	0.717	1.04059e-19
TRIM36	5.43516e-24	0.351439	0.548	0.367	1.091e-19
GNAI3	5.45798e-24	-0.244918	0.65	0.49	1.09558e-19
LRP6	5.46749e-24	-0.107585	0.817	0.671	1.09749e-19
ENSOARG00020015507	5.57282e-24	-0.103844	0.784	0.636	1.11863e-19
RNF157	5.72838e-24	0.345721	0.683	0.498	1.14986e-19
SLC22A23	6.1097e-24	-0.217158	0.767	0.631	1.2264e-19
DCP1A	6.38493e-24	0.316894	0.623	0.442	1.28165e-19
SMG6	6.42338e-24	-0.101539	0.759	0.608	1.28937e-19
COMT	6.51184e-24	-0.231365	0.618	0.467	1.30712e-19
DENND4C	7.68944e-24	-0.176068	0.794	0.671	1.5435e-19
FAM117B	7.83416e-24	-0.188816	0.728	0.589	1.57255e-19
INVS	7.96361e-24	-0.193345	0.726	0.578	1.59853e-19
ST7L	7.98708e-24	-0.288331	0.765	0.629	1.60325e-19
SORCS2	8.20133e-24	0.14304	0.753	0.586	1.64625e-19
GFPT1	8.45899e-24	0.185772	0.67	0.488	1.69797e-19
DGKG	8.52127e-24	-0.148649	0.735	0.556	1.71047e-19
NRF1	8.53623e-24	0.109331	0.778	0.613	1.71348e-19
ENSOARG00020025530	8.64503e-24	0.278941	0.75	0.573	1.73532e-19
NDUFAF5	8.91227e-24	0.243946	0.688	0.507	1.78896e-19
PUS10	9.08882e-24	0.116909	0.688	0.509	1.8244e-19
RGS17	9.26028e-24	0.207176	0.715	0.537	1.85882e-19
MTMR7	9.36896e-24	-0.171169	0.692	0.561	1.88063e-19
FBXL2	9.97453e-24	-0.100727	0.76	0.614	2.00219e-19
PTPRK	1.0589e-23	-0.127721	0.762	0.592	2.12553e-19
PHKA1	1.06768e-23	-0.293895	0.703	0.578	2.14316e-19
PLCB4	1.07292e-23	-0.250756	0.736	0.599	2.15368e-19
ARHGEF11	1.08877e-23	-0.26935	0.839	0.701	2.18549e-19
CPNE9	1.14288e-23	-0.142783	0.76	0.642	2.29411e-19
ENSOARG00020000812	1.17105e-23	0.118042	0.789	0.626	2.35066e-19
SHISA6	1.17916e-23	-0.706788	0.6	0.571	2.36693e-19
NBR1	1.20923e-23	-0.309907	0.67	0.564	2.42728e-19
ABCB7	1.23276e-23	-0.250246	0.623	0.46	2.47452e-19
ANAPC2	1.30957e-23	0.142285	0.385	0.225	2.6287e-19
UST	1.32452e-23	0.217311	0.786	0.618	2.65871e-19
SH3PXD2A	1.33613e-23	-0.303884	0.661	0.533	2.68202e-19
MEAF6	1.33749e-23	-0.335392	0.606	0.495	2.68474e-19
ENSOARG00020014959	1.34146e-23	-0.141695	0.693	0.556	2.69272e-19
LRFN5	1.34567e-23	-0.230776	0.906	0.778	2.70116e-19
ENSOARG00020004905	1.39669e-23	-1.53976	0.097	0.231	2.80357e-19
NBEAL1	1.48114e-23	0.180357	0.698	0.523	2.97308e-19
MSH4	1.50911e-23	-0.238693	0.707	0.568	3.02923e-19
SLC16A10	1.6197e-23	0.21179	0.831	0.67	3.25122e-19
PIKFYVE	1.67131e-23	0.178914	0.726	0.552	3.35483e-19
USP37	1.74596e-23	0.11706	0.65	0.474	3.50467e-19
TMX3	1.77998e-23	-0.158326	0.681	0.55	3.57296e-19
SRP54	1.78875e-23	-0.403159	0.615	0.482	3.59056e-19
ADAM9	1.79385e-23	0.162452	0.586	0.411	3.60079e-19
PSME4	1.82469e-23	0.25522	0.69	0.509	3.66271e-19
DEAF1	1.85846e-23	-0.322253	0.609	0.48	3.73048e-19
DCUN1D1	1.92188e-23	0.116756	0.665	0.5	3.85779e-19
ADGB	1.95229e-23	-0.676543	0.643	0.606	3.91883e-19
MPHOSPH9	1.96318e-23	-0.246322	0.765	0.633	3.9407e-19
ENSOARG00020026182	2.04971e-23	0.221092	0.593	0.417	4.11438e-19
SKAP1	2.10869e-23	0.139376	0.83	0.671	4.23278e-19
IRAG2	2.18602e-23	0.31146	0.525	0.347	4.38799e-19
RSRC1	2.35365e-23	-0.131723	0.815	0.677	4.72448e-19
ZFP91	2.38262e-23	0.118531	0.627	0.457	4.78263e-19
CIBAR1	2.39707e-23	-0.305773	0.651	0.544	4.81165e-19
WDR59	2.39889e-23	0.202458	0.64	0.461	4.8153e-19
SPTAN1	2.40307e-23	-0.140231	0.741	0.6	4.82368e-19
UBQLN1	2.47392e-23	-0.123318	0.74	0.601	4.9659e-19
UBAP2	2.55042e-23	-0.234494	0.725	0.563	5.11946e-19
SMARCA5	2.55356e-23	-0.331651	0.685	0.559	5.12576e-19
DLG3	2.6586e-23	0.137985	0.668	0.495	5.33661e-19
ENSOARG00020019982	2.69108e-23	0.206147	0.463	0.294	5.40181e-19
CHST11	2.72398e-23	0.10131	0.77	0.611	5.46785e-19
LONRF3	2.80868e-23	0.261259	0.615	0.433	5.63786e-19
CRTC3	2.81489e-23	-0.250812	0.723	0.588	5.65033e-19
YY1	2.81636e-23	0.2022	0.585	0.405	5.65329e-19
UBE2E3	2.83544e-23	-0.104376	0.764	0.606	5.69158e-19
TLK1	2.86544e-23	0.159643	0.811	0.646	5.7518e-19
ALCAM	2.91287e-23	-0.151385	0.913	0.797	5.84701e-19
ADAMTSL1	2.94165e-23	0.401845	0.458	0.279	5.90477e-19
CLCN2	3.18225e-23	-1.14273	0.296	0.341	6.38773e-19
MAPK1IP1L	3.19336e-23	0.30023	0.534	0.356	6.41003e-19
HIRA	3.4378e-23	0.184768	0.492	0.324	6.9007e-19
LRRC1	3.44111e-23	-0.212009	0.683	0.548	6.90735e-19
SNX4	3.46578e-23	-0.121323	0.644	0.479	6.95686e-19
YWHAH	3.5679e-23	-0.149997	0.74	0.607	7.16185e-19
OSBPL11	3.62671e-23	0.16298	0.584	0.411	7.2799e-19
FAR1	3.67376e-23	-0.261292	0.674	0.532	7.37434e-19
N4BP1	3.67743e-23	0.125479	0.691	0.52	7.38171e-19
ATP11B	3.68633e-23	-0.271637	0.699	0.577	7.39956e-19
PRKCA	3.7287e-23	-0.309272	0.66	0.533	7.48462e-19
PCMT1	3.80069e-23	-0.173814	0.66	0.5	7.62912e-19
ENSOARG00020024431	3.80586e-23	-0.112006	0.701	0.558	7.6395e-19
USP10	3.93307e-23	0.111998	0.653	0.483	7.89485e-19
NUCKS1	3.96309e-23	-0.136465	0.765	0.622	7.95511e-19
INTS7	4.10383e-23	0.244918	0.663	0.485	8.23763e-19
QKI	4.30952e-23	-0.493533	0.807	0.66	8.65049e-19
RTN3	4.45156e-23	-0.129673	0.911	0.79	8.93562e-19
ENSOARG00020024253	4.49871e-23	0.145509	0.711	0.545	9.03025e-19
PARP11	4.52398e-23	0.329047	0.685	0.505	9.08099e-19
CNTNAP5	4.56143e-23	-0.142637	0.916	0.795	9.15616e-19
SERGEF	4.60352e-23	-0.170636	0.803	0.666	9.24064e-19
SGTB	4.61157e-23	0.389798	0.56	0.378	9.25681e-19
PDHX	5.09396e-23	-0.19034	0.719	0.576	1.02251e-18
GARS1	5.10464e-23	0.268568	0.677	0.497	1.02465e-18
GPC6	5.16526e-23	0.113852	0.909	0.777	1.03682e-18
ZNF654	5.38187e-23	-0.649225	0.61	0.482	1.0803e-18
OCA2	5.42459e-23	0.138861	0.876	0.73	1.08888e-18
ZNRF1	5.57626e-23	0.263454	0.697	0.52	1.11932e-18
DENND11	5.59053e-23	-0.215399	0.66	0.526	1.12219e-18
HNRNPM	5.77109e-23	-0.295437	0.677	0.548	1.15843e-18
CFAP36	5.77129e-23	-0.26283	0.705	0.561	1.15847e-18
ENSOARG00020016614	5.77429e-23	-0.134758	0.743	0.608	1.15907e-18
VPS45	6.37611e-23	-0.196799	0.646	0.497	1.27988e-18
CASK	6.41139e-23	-0.165753	0.867	0.723	1.28696e-18
ENSOARG00020019009	6.41611e-23	-0.271822	0.74	0.608	1.2879e-18
SNX3	6.45758e-23	0.232517	0.685	0.507	1.29623e-18
MATN2	6.55216e-23	0.145159	0.601	0.429	1.31522e-18
CPEB1	6.79733e-23	0.10987	0.699	0.53	1.36443e-18
EFL1	6.94346e-23	0.113363	0.671	0.501	1.39376e-18
ZRANB3	7.32068e-23	0.204959	0.715	0.539	1.46948e-18
UHRF2	7.37057e-23	-0.239338	0.666	0.533	1.47949e-18
ENSOARG00020007804	7.53224e-23	-0.15578	0.76	0.612	1.51195e-18
PDE1C	7.53255e-23	-0.117729	0.967	0.879	1.51201e-18
HS3ST4	7.98453e-23	0.277369	0.897	0.761	1.60273e-18
PIGL	8.0122e-23	-0.229791	0.677	0.553	1.60829e-18
CCNI	8.53252e-23	-0.116349	0.69	0.547	1.71273e-18
ZBTB25	8.83804e-23	-0.233495	0.693	0.571	1.77406e-18
PPP6R3	8.88047e-23	-0.134817	0.705	0.567	1.78258e-18
KCNH4	8.95034e-23	-0.384941	0.671	0.612	1.7966e-18
RBM5	8.99476e-23	0.13492	0.751	0.587	1.80552e-18
NPLOC4	9.35816e-23	-0.505847	0.669	0.546	1.87846e-18
CALM2.1	1.01716e-22	-0.204486	0.928	0.842	2.04174e-18
NT5C2	1.03514e-22	-0.13978	0.822	0.677	2.07784e-18
STT3B	1.03879e-22	0.167417	0.745	0.578	2.08516e-18
ENSOARG00020003577	1.06579e-22	0.116839	0.514	0.353	2.13936e-18
MED14	1.06624e-22	-0.103251	0.556	0.398	2.14026e-18
LTN1	1.13721e-22	-0.10528	0.69	0.541	2.28271e-18
LHPP	1.15265e-22	0.131795	0.571	0.407	2.31371e-18
ENSOARG00020025755	1.16323e-22	0.240472	0.644	0.475	2.33495e-18
RMND5A	1.16347e-22	0.325908	0.613	0.435	2.33542e-18
EPHA7	1.17937e-22	0.192176	0.818	0.658	2.36736e-18
ZBTB16	1.18201e-22	-0.217281	0.452	0.311	2.37264e-18
RPL14	1.18789e-22	-0.82106	0.608	0.576	2.38446e-18
DHX36	1.20268e-22	-0.136038	0.848	0.713	2.41415e-18
ENSOARG00020017106	1.26437e-22	-0.165036	0.65	0.505	2.53798e-18
MSMO1	1.28966e-22	-0.689051	0.545	0.524	2.58874e-18
MT-CYTB	1.29286e-22	0.194083	0.991	0.929	2.59515e-18
TNPO3	1.29962e-22	0.140016	0.62	0.447	2.60873e-18
NAP1L4	1.29968e-22	0.128788	0.711	0.541	2.60885e-18
ENSOARG00020020945	1.34803e-22	-0.658819	0.571	0.535	2.70591e-18
SNRPF	1.35758e-22	-0.13713	0.686	0.526	2.72507e-18
ELP3	1.46793e-22	-0.1858	0.595	0.45	2.94658e-18
LRRC41	1.51698e-22	-0.148854	0.65	0.511	3.04504e-18
QSER1	1.5197e-22	0.119528	0.632	0.46	3.0505e-18
FAM204A	1.58658e-22	-0.134132	0.831	0.699	3.18475e-18
ENSOARG00020000703	1.62721e-22	2.38998	0.132	0.034	3.26629e-18
STX3	1.6519e-22	-0.250785	0.658	0.546	3.31585e-18
ZSWIM8	1.66187e-22	0.494669	0.493	0.314	3.33586e-18
ENSOARG00020007979	1.66907e-22	-0.121399	0.707	0.543	3.35033e-18
DYNC1LI2	1.67721e-22	-0.138814	0.573	0.431	3.36666e-18
PSMC6	1.73028e-22	-0.314898	0.73	0.637	3.47318e-18
POU2F1	1.75747e-22	0.155151	0.906	0.777	3.52776e-18
MAP3K20	1.78079e-22	0.327198	0.539	0.362	3.57458e-18
NREP	1.78919e-22	0.357511	0.701	0.523	3.59144e-18
TMEM248	1.8829e-22	-0.182152	0.695	0.558	3.77954e-18
HS6ST2	1.91696e-22	0.105376	0.812	0.653	3.84791e-18
HIPK1	1.93964e-22	0.128623	0.559	0.397	3.89345e-18
LRRC9	1.97823e-22	0.11253	0.804	0.643	3.97091e-18
BRMS1L	2.05013e-22	-0.149035	0.688	0.549	4.11522e-18
CPT1C	2.05452e-22	-0.249851	0.647	0.523	4.12403e-18
NFYC	2.14596e-22	-0.350322	0.63	0.505	4.30759e-18
FOXN3	2.27261e-22	-0.262107	0.715	0.575	4.5618e-18
ENSOARG00020003348	2.29053e-22	0.338719	0.535	0.361	4.59777e-18
PLEKHA8	2.42329e-22	-0.281946	0.635	0.508	4.86427e-18
ENSOARG00020013330	2.47548e-22	-0.10203	0.673	0.546	4.96902e-18
PTPN5	2.55085e-22	-0.142072	0.627	0.498	5.12032e-18
ENPP2	2.64646e-22	-0.458886	0.706	0.608	5.31224e-18
DDX31	2.65429e-22	-0.172589	0.695	0.558	5.32796e-18
DCX	2.68421e-22	0.114442	0.785	0.624	5.38801e-18
RANBP9	2.71373e-22	0.170709	0.768	0.601	5.44727e-18
RBM4	2.73891e-22	-0.222548	0.714	0.592	5.49781e-18
ENSOARG00020006129	2.92552e-22	0.177614	0.738	0.572	5.8724e-18
ATP11A	2.93126e-22	0.126885	0.658	0.492	5.88392e-18
LGR4	3.01554e-22	0.200754	0.726	0.554	6.05309e-18
AHCTF1	3.04972e-22	-0.121918	0.766	0.624	6.1217e-18
GTF3C3	3.18624e-22	-0.254858	0.635	0.5	6.39574e-18
DDX3X	3.19183e-22	-0.178515	0.678	0.528	6.40696e-18
TIAL1	3.20134e-22	-0.264151	0.631	0.488	6.42605e-18
SLC39A11	3.25752e-22	-0.291035	0.721	0.563	6.53882e-18
ELAPOR1	3.38055e-22	-0.303688	0.76	0.631	6.78578e-18
ENSOARG00020018798	3.4027e-22	-0.825784	0.518	0.507	6.83024e-18
EPYC	3.40423e-22	-1.94526	0.135	0.252	6.83332e-18
MTMR1	3.57043e-22	-0.158148	0.693	0.558	7.16693e-18
WDR11	3.63038e-22	-0.181426	0.728	0.571	7.28725e-18
ENSOARG00020001058	3.78605e-22	-0.12982	0.778	0.628	7.59973e-18
ENSOARG00020001590	3.82955e-22	-0.114002	0.729	0.566	7.68706e-18
TRRAP	3.8455e-22	-0.154599	0.63	0.495	7.71907e-18
CEPT1	3.91459e-22	0.189643	0.701	0.534	7.85776e-18
AGAP3	4.04906e-22	0.310038	0.503	0.332	8.12767e-18
PPP6C	4.06136e-22	-0.42112	0.552	0.447	8.15237e-18
ENSOARG00020019580	4.07516e-22	0.280473	0.85	0.703	8.18008e-18
VPS53	4.08508e-22	-0.144266	0.713	0.571	8.19998e-18
ENSOARG00020018871	4.15771e-22	0.963392	0.25	0.112	8.34578e-18
CNOT1	4.17406e-22	-0.275943	0.667	0.54	8.37858e-18
ZDHHC2	4.29834e-22	0.243612	0.707	0.535	8.62805e-18
HSPA14	4.29874e-22	-0.479924	0.558	0.45	8.62886e-18
ELOVL4	4.34875e-22	-0.324133	0.562	0.449	8.72924e-18
ZNF354B	5.05698e-22	-0.154719	0.665	0.534	1.01509e-17
KIAA0753	5.17784e-22	0.154644	0.698	0.531	1.03935e-17
ACIN1	5.2399e-22	-0.272952	0.685	0.565	1.0518e-17
RPAP3	5.28076e-22	-0.114123	0.701	0.545	1.06001e-17
CSNK1G1	5.29149e-22	0.111605	0.741	0.577	1.06216e-17
LNX1	5.4994e-22	-0.329064	0.65	0.53	1.1039e-17
ANO5	5.57212e-22	-0.118061	0.69	0.545	1.11849e-17
LTV1	5.62215e-22	0.150773	0.609	0.447	1.12853e-17
MUC15	5.69064e-22	-0.479367	0.731	0.649	1.14228e-17
DRD3	5.81157e-22	0.239388	0.558	0.389	1.16656e-17
PLA2G12A	5.85423e-22	-0.749985	0.524	0.504	1.17512e-17
OSBPL1A	5.88671e-22	-0.231193	0.642	0.523	1.18164e-17
GTF2H1	5.91923e-22	-0.152689	0.668	0.52	1.18817e-17
MED27	6.07479e-22	-0.118248	0.761	0.601	1.21939e-17
EYA3	6.23058e-22	0.195772	0.743	0.575	1.25066e-17
TET1	6.50393e-22	0.24201	0.657	0.491	1.30553e-17
FAAH	6.63801e-22	-0.329366	0.703	0.599	1.33245e-17
TTC33	6.7923e-22	0.122524	0.597	0.431	1.36342e-17
RNPC3	6.84191e-22	-0.205923	0.763	0.632	1.37338e-17
GPR155	6.924e-22	-0.144572	0.751	0.618	1.38986e-17
YIPF4	7.61402e-22	-0.224816	0.673	0.526	1.52836e-17
PHYHIPL	7.81474e-22	0.125552	0.76	0.6	1.56865e-17
CATSPERB	7.97e-22	-0.748427	0.584	0.555	1.59982e-17
SLC36A1	8.04573e-22	-0.128132	0.644	0.517	1.61502e-17
MAP3K4	8.08947e-22	-0.203819	0.7	0.576	1.6238e-17
SEMA4D	8.75085e-22	-0.256766	0.683	0.546	1.75656e-17
RAP1B	8.91041e-22	-0.141805	0.696	0.543	1.78859e-17
NRP2	9.0978e-22	0.476177	0.565	0.387	1.8262e-17
MARCKS	9.30224e-22	0.303644	0.248	0.12	1.86724e-17
SETD7	9.52147e-22	-0.436968	0.5	0.379	1.91124e-17
MMADHC	9.69068e-22	-0.171619	0.574	0.434	1.94521e-17
ENSOARG00020003239	9.74178e-22	-0.872461	0.372	0.429	1.95547e-17
ENSOARG00020018656	9.87601e-22	-0.176267	0.836	0.708	1.98241e-17
ENSOARG00020020640	9.93125e-22	-0.148424	0.714	0.601	1.9935e-17
TBC1D12	9.94173e-22	-0.17248	0.652	0.505	1.9956e-17
RAB12	1.00197e-21	-0.184808	0.639	0.504	2.01125e-17
ENSOARG00020010739	1.02354e-21	-0.269196	0.631	0.482	2.05456e-17
KCNC1	1.02713e-21	0.172763	0.503	0.333	2.06175e-17
RPS18	1.03903e-21	-0.511263	0.705	0.609	2.08565e-17
RBM23	1.04417e-21	-0.696086	0.52	0.495	2.09597e-17
KIF5B	1.05975e-21	-0.229635	0.714	0.579	2.12723e-17
GPI	1.06863e-21	-0.203627	0.607	0.463	2.14507e-17
ZNF484	1.06921e-21	0.197994	0.643	0.48	2.14622e-17
SLC22A15	1.09049e-21	-0.496148	0.624	0.5	2.18893e-17
NDUFV2	1.10422e-21	-0.2119	0.657	0.51	2.2165e-17
MT-COX2	1.14922e-21	-0.10072	0.968	0.875	2.30682e-17
FEZ1	1.23572e-21	-0.200111	0.793	0.656	2.48047e-17
RNASEH1	1.24637e-21	-0.337001	0.544	0.429	2.50184e-17
ENSOARG00020001206	1.27806e-21	-0.636739	0.599	0.519	2.56544e-17
ENSOARG00020025372	1.32063e-21	-0.786279	0.558	0.527	2.6509e-17
ENSOARG00020026205	1.32351e-21	-0.702389	0.609	0.552	2.65668e-17
KIAA0232	1.36299e-21	0.125858	0.691	0.535	2.73592e-17
ENSOARG00020006159	1.40975e-21	-0.116613	0.723	0.573	2.82979e-17
RNF150	1.41678e-21	-0.171122	0.911	0.785	2.84391e-17
INTS6	1.51236e-21	0.125025	0.706	0.534	3.03577e-17
TAFA5	1.61822e-21	0.180843	0.63	0.462	3.24826e-17
CEP70	1.61869e-21	-0.197082	0.675	0.538	3.2492e-17
MAPK1	1.62376e-21	-0.109041	0.655	0.508	3.25938e-17
MBTPS1	1.63331e-21	-0.103826	0.683	0.547	3.27854e-17
TRIQK	1.7137e-21	-0.105249	0.686	0.535	3.43991e-17
KCNK2	1.72783e-21	0.20378	0.833	0.681	3.46827e-17
TMBIM4	1.73055e-21	-0.184892	0.658	0.508	3.47374e-17
DPYD	1.73386e-21	-0.397932	0.897	0.765	3.48038e-17
PPARGC1A	1.75721e-21	0.182864	0.662	0.488	3.52725e-17
CMIP	1.79082e-21	0.197269	0.641	0.469	3.59472e-17
SRFBP1	1.80665e-21	0.12871	0.611	0.445	3.62649e-17
FAM162A	1.808e-21	-0.180683	0.685	0.562	3.6292e-17
PTPN3	1.82896e-21	-0.148741	0.705	0.563	3.67128e-17
ENSOARG00020022175	1.90232e-21	-0.154993	0.592	0.437	3.81852e-17
ENSOARG00020007584	1.97175e-21	0.39234	0.498	0.329	3.95789e-17
EPRS1	1.99259e-21	0.154334	0.595	0.434	3.99972e-17
WSCD2	2.01093e-21	-0.171898	0.702	0.578	4.03655e-17
A1BG	2.01333e-21	0.309733	0.399	0.241	4.04135e-17
SHOC2	2.04036e-21	-0.181191	0.755	0.611	4.09562e-17
PGAP1	2.29862e-21	0.114726	0.577	0.413	4.61402e-17
BANP	2.3581e-21	0.443344	0.478	0.307	4.73342e-17
UCHL1	2.3757e-21	-0.120615	0.807	0.669	4.76874e-17
CLPB	2.45943e-21	-0.101961	0.672	0.523	4.93681e-17
CDC42SE2	2.46152e-21	-0.313532	0.651	0.529	4.94102e-17
CSNK2A2	2.48654e-21	-0.167201	0.573	0.433	4.99122e-17
PARL	2.66155e-21	-0.120719	0.646	0.511	5.34254e-17
SUCLG1	2.86866e-21	-0.126426	0.626	0.476	5.75825e-17
WASHC4	2.93639e-21	-0.291334	0.686	0.581	5.89421e-17
WNK3.1	2.97443e-21	-0.278806	0.724	0.586	5.97058e-17
TSPYL1	3.00961e-21	0.869832	0.289	0.143	6.04118e-17
ANAPC1	3.05969e-21	0.110464	0.679	0.513	6.14172e-17
BTBD7	3.13815e-21	-0.110401	0.594	0.445	6.29921e-17
CDK20	3.18263e-21	-0.160527	0.674	0.558	6.38849e-17
ENSOARG00020013562	3.35731e-21	0.148858	0.651	0.495	6.73912e-17
PPFIA1	3.39695e-21	-0.146254	0.5	0.377	6.8187e-17
ENSOARG00020002871	3.42508e-21	-0.193889	0.525	0.377	6.87516e-17
TRNAU1AP	3.48404e-21	-0.151212	0.575	0.437	6.99351e-17
CHDH	3.57653e-21	-0.453691	0.613	0.564	7.17916e-17
QRSL1	3.70708e-21	0.100256	0.642	0.484	7.44122e-17
SESTD1	3.7278e-21	-0.100291	0.744	0.593	7.48282e-17
PTPN2	3.84975e-21	-0.134195	0.55	0.398	7.72761e-17
NUP107	3.88995e-21	-0.244748	0.654	0.521	7.80829e-17
SEPHS1	4.00417e-21	-0.465403	0.509	0.416	8.03757e-17
NRXN2	4.01012e-21	-0.205495	0.576	0.445	8.04952e-17
BLOC1S5	4.06078e-21	0.18116	0.422	0.279	8.15119e-17
RPL27A	4.07388e-21	-0.934207	0.578	0.514	8.17749e-17
SLC30A5	4.12829e-21	0.207545	0.518	0.359	8.28672e-17
TPM1	4.17777e-21	-0.104726	0.761	0.626	8.38604e-17
ENSOARG00020015347	4.54715e-21	-0.267671	0.683	0.554	9.12749e-17
GBE1	4.55113e-21	-0.169714	0.758	0.613	9.13549e-17
CCSAP	4.78347e-21	-0.174738	0.576	0.447	9.60187e-17
NRSN1	4.88579e-21	-0.122656	0.581	0.445	9.80725e-17
TMEM241	4.91386e-21	-0.204906	0.668	0.521	9.8636e-17
KCTD12	5.03809e-21	0.665157	0.316	0.166	1.0113e-16
MT-ND4	5.09327e-21	-0.136294	0.974	0.893	1.02237e-16
ENSOARG00020002025	5.4909e-21	-0.839066	0.577	0.526	1.10219e-16
AMOTL1	5.61413e-21	0.283955	0.338	0.188	1.12692e-16
PUDP	5.68676e-21	0.252225	0.573	0.409	1.1415e-16
IGSF21	6.00987e-21	-1.01598	0.537	0.46	1.20636e-16
UBXN7	6.1477e-21	-0.177352	0.64	0.489	1.23403e-16
ENSOARG00020009753	6.30789e-21	-0.193856	0.658	0.508	1.26618e-16
MOB3B	6.33133e-21	-0.125905	0.708	0.577	1.27089e-16
REEP3	6.41288e-21	0.141485	0.757	0.593	1.28726e-16
SRCIN1	6.57095e-21	-0.115071	0.578	0.435	1.31899e-16
FAM133B	6.59659e-21	-0.212069	0.663	0.522	1.32413e-16
RC3H1	6.74072e-21	0.419771	0.518	0.348	1.35306e-16
ENSOARG00020004559	7.25682e-21	-0.227468	0.641	0.526	1.45666e-16
SUMO1	7.45843e-21	-0.118729	0.622	0.471	1.49713e-16
FGFR1OP2	7.51684e-21	-0.127038	0.633	0.492	1.50886e-16
ENSOARG00020019824	7.54071e-21	-0.155634	0.736	0.608	1.51365e-16
GTF2A1	7.72206e-21	-0.159863	0.658	0.506	1.55005e-16
RSPRY1	7.82035e-21	0.135231	0.58	0.417	1.56978e-16
BTF3L4	8.03177e-21	-0.410198	0.589	0.484	1.61222e-16
SLF1	8.5974e-21	-0.255788	0.561	0.426	1.72576e-16
ENSOARG00020007453	9.12586e-21	-0.189211	0.601	0.476	1.83183e-16
GABARAPL1	9.78167e-21	-0.299889	0.692	0.591	1.96347e-16
RAB3IP	9.8357e-21	-0.142364	0.696	0.56	1.97432e-16
ACTR3	9.8612e-21	-0.187523	0.663	0.521	1.97944e-16
CKAP5	1.00515e-20	-0.109959	0.733	0.578	2.01763e-16
ATG4C	1.0222e-20	-0.314823	0.755	0.626	2.05186e-16
DLST	1.02974e-20	-0.145407	0.696	0.573	2.067e-16
HIPK3	1.07281e-20	0.122113	0.598	0.431	2.15345e-16
CACNG2	1.09743e-20	0.204438	0.54	0.372	2.20286e-16
ABCD3	1.10083e-20	-0.127514	0.628	0.482	2.2097e-16
ENSOARG00020002748	1.16194e-20	-0.498611	0.685	0.586	2.33236e-16
SGSM1	1.1761e-20	0.11307	0.682	0.52	2.36078e-16
SOGA1	1.2528e-20	-0.125732	0.505	0.361	2.51474e-16
ZZEF1	1.26059e-20	-0.210826	0.654	0.525	2.53038e-16
PLCXD3	1.26077e-20	0.271389	0.702	0.534	2.53074e-16
MRPL50	1.26854e-20	0.507583	0.375	0.218	2.54633e-16
CERS1	1.27041e-20	0.107472	0.495	0.337	2.5501e-16
GDAP1	1.2936e-20	0.144427	0.586	0.427	2.59664e-16
CDC27	1.31497e-20	0.113917	0.685	0.528	2.63954e-16
HP1BP3	1.32053e-20	-0.111009	0.658	0.513	2.65071e-16
H3F3A	1.36523e-20	-0.225665	0.52	0.377	2.74043e-16
ENSOARG00020016287	1.40232e-20	0.181531	0.638	0.472	2.81487e-16
GTPBP10	1.41518e-20	0.18089	0.332	0.197	2.84069e-16
TUT7	1.50421e-20	0.184823	0.788	0.631	3.01939e-16
ST8SIA4	1.51403e-20	0.456479	0.558	0.384	3.03912e-16
WDR20	1.55116e-20	0.120731	0.706	0.546	3.11364e-16
PFDN1	1.59668e-20	-0.336686	0.651	0.537	3.20502e-16
TRIM44	1.60193e-20	-0.147987	0.643	0.499	3.21556e-16
ACTB	1.6343e-20	-0.460426	0.562	0.426	3.28052e-16
LAMP2	1.64559e-20	-0.417652	0.585	0.452	3.30319e-16
MRPL47	1.67775e-20	-0.236491	0.678	0.57	3.36775e-16
CPLX1	1.69132e-20	0.360621	0.382	0.225	3.39499e-16
C5orf24	1.72036e-20	0.26901	0.542	0.372	3.45329e-16
TMEM150C	1.74318e-20	0.138144	0.638	0.482	3.49908e-16
ENSOARG00020022125	1.74593e-20	0.781444	0.349	0.195	3.5046e-16
PAK2	1.7781e-20	-0.10404	0.77	0.626	3.56918e-16
KRIT1	1.78098e-20	-0.207216	0.614	0.48	3.57496e-16
SYT6	1.82852e-20	-0.302669	0.567	0.455	3.67038e-16
UBAP1	1.86854e-20	-0.204957	0.545	0.413	3.75072e-16
ENSOARG00020019733	1.87003e-20	0.29013	0.508	0.341	3.7537e-16
NUDT6	1.88776e-20	-0.300381	0.57	0.445	3.7893e-16
ENSOARG00020024808	1.94455e-20	0.132852	0.665	0.513	3.9033e-16
RPL32	1.96734e-20	-0.842722	0.603	0.586	3.94904e-16
SCARA5	1.97291e-20	-0.46184	0.594	0.526	3.96022e-16
TMEM50A	1.98222e-20	-0.234753	0.558	0.429	3.97891e-16
CA11	1.98362e-20	-0.145184	0.592	0.453	3.98173e-16
FUBP3	2.00638e-20	-0.160966	0.61	0.483	4.0274e-16
CLPX	2.04813e-20	-0.182901	0.548	0.409	4.1112e-16
YME1L1	2.08517e-20	0.158141	0.666	0.503	4.18557e-16
ENSOARG00020024341	2.11615e-20	-0.121879	0.584	0.437	4.24775e-16
CEP43	2.17228e-20	-0.285236	0.6	0.487	4.36042e-16
ANKRD46	2.17803e-20	-0.34645	0.629	0.505	4.37196e-16
WDR26	2.34215e-20	0.251356	0.632	0.465	4.7014e-16
CDON	2.45244e-20	-0.118757	0.722	0.57	4.92278e-16
IMMP1L	2.5753e-20	-0.10707	0.73	0.582	5.1694e-16
GRIA3	2.62969e-20	-0.130672	0.964	0.876	5.27857e-16
POR	2.66763e-20	-0.353397	0.455	0.346	5.35474e-16
MB21D2	2.69126e-20	0.255325	0.55	0.382	5.40217e-16
EZH1	2.75116e-20	-0.172578	0.619	0.495	5.5224e-16
ENSOARG00020006033	2.82835e-20	-0.112182	0.615	0.469	5.67736e-16
SLC39A10	2.9229e-20	-0.155592	0.763	0.633	5.86714e-16
CHID1	2.92701e-20	0.24064	0.328	0.19	5.87538e-16
WTIP	2.92755e-20	0.101199	0.375	0.236	5.87648e-16
NEK7	2.95038e-20	-0.17892	0.435	0.301	5.92229e-16
REST	3.02868e-20	-0.425271	0.695	0.616	6.07946e-16
DOCK11	3.03865e-20	-0.22262	0.758	0.626	6.09949e-16
MTCH1	3.04833e-20	-0.115712	0.544	0.424	6.11891e-16
ARFGEF2	3.08929e-20	-0.235024	0.607	0.474	6.20113e-16
PRKAR1B	3.12764e-20	0.494672	0.477	0.314	6.2781e-16
CCDC175	3.20581e-20	0.342525	0.366	0.214	6.43503e-16
MSH2	3.34229e-20	-0.262771	0.763	0.621	6.70898e-16
ENSA	3.45042e-20	-0.247539	0.698	0.568	6.92602e-16
FBXL13	3.51946e-20	-0.607906	0.478	0.446	7.0646e-16
IGIP	3.54975e-20	0.587408	0.235	0.109	7.12542e-16
DDX1	3.77723e-20	-0.459272	0.568	0.449	7.58203e-16
AIDA	3.80521e-20	0.284605	0.541	0.38	7.63819e-16
CEP162	3.88577e-20	-0.147033	0.549	0.402	7.7999e-16
UFL1	3.89604e-20	-0.369254	0.576	0.466	7.82053e-16
SERINC1	4.06691e-20	-0.142215	0.685	0.54	8.16351e-16
DHX40	4.1051e-20	0.378279	0.538	0.373	8.24017e-16
RNF144B	4.10863e-20	0.260404	0.442	0.287	8.24725e-16
C6orf62	4.16695e-20	0.219591	0.545	0.379	8.36431e-16
CD3G	4.3764e-20	-0.246796	0.703	0.568	8.78474e-16
TXLNG	4.57733e-20	-0.141276	0.58	0.448	9.18807e-16
MRPL19	4.69065e-20	-0.216986	0.693	0.593	9.41554e-16
SRP72	4.74646e-20	-0.212074	0.62	0.487	9.52757e-16
HSPA4L	4.86923e-20	0.109467	0.766	0.615	9.774e-16
LIG4	4.87731e-20	0.240092	0.553	0.388	9.79022e-16
ATR	4.89675e-20	-0.145991	0.697	0.56	9.82925e-16
HSF2BP	4.90997e-20	-0.176534	0.548	0.417	9.85579e-16
AKAP10	4.97862e-20	-0.177803	0.572	0.445	9.99359e-16
ENSOARG00020004397	5.06285e-20	0.339877	0.314	0.174	1.01627e-15
CCDC158	5.15745e-20	0.197128	0.513	0.354	1.03525e-15
MPC2	5.22397e-20	-0.223059	0.581	0.442	1.04861e-15
ZDBF2	5.3553e-20	0.205761	0.159	0.059	1.07497e-15
FBXW2	5.38302e-20	-0.179164	0.5	0.37	1.08053e-15
RBPJ	5.4087e-20	-0.204128	0.598	0.462	1.08569e-15
ENSOARG00020025630	5.45904e-20	-0.327806	0.624	0.495	1.09579e-15
SNTG1	5.45977e-20	-0.231272	0.898	0.773	1.09594e-15
TBC1D23	5.62565e-20	-0.128773	0.675	0.541	1.12924e-15
VPS39	5.93451e-20	-0.112568	0.508	0.375	1.19123e-15
TPT1	5.93968e-20	-0.983353	0.483	0.478	1.19227e-15
CLYBL	6.00043e-20	-0.26374	0.746	0.638	1.20447e-15
PCDH19	6.00697e-20	0.327009	0.456	0.293	1.20578e-15
MICU2	6.04005e-20	-0.193512	0.731	0.603	1.21242e-15
PLPPR5	6.35824e-20	-0.256342	0.701	0.561	1.27629e-15
PPM1K	6.57397e-20	-0.115085	0.655	0.517	1.31959e-15
ENSOARG00020025524	6.62671e-20	0.332102	0.483	0.32	1.33018e-15
C12orf4	6.71161e-20	0.165288	0.58	0.421	1.34722e-15
CPD	6.79111e-20	0.110289	0.616	0.462	1.36318e-15
RAD23B	6.90176e-20	-0.171739	0.636	0.495	1.38539e-15
CDC14B	7.05503e-20	0.11239	0.61	0.451	1.41616e-15
AGO1	7.44449e-20	-0.142239	0.52	0.39	1.49433e-15
MYRFL	7.48003e-20	-0.23886	0.581	0.431	1.50147e-15
PHF8	7.53506e-20	-0.132429	0.565	0.421	1.51251e-15
STK39	7.9653e-20	-0.425975	0.675	0.572	1.59887e-15
HDAC2	8.19164e-20	-0.212199	0.528	0.383	1.64431e-15
HDLBP	8.32446e-20	-0.250555	0.524	0.397	1.67097e-15
TIMM9	8.45732e-20	-0.502067	0.532	0.432	1.69764e-15
AXIN1	8.46515e-20	0.112483	0.592	0.434	1.69921e-15
LONRF1	8.76333e-20	0.158899	0.61	0.445	1.75906e-15
SCYL2	8.99479e-20	-0.389081	0.535	0.409	1.80552e-15
PRKCI	9.14277e-20	0.100904	0.602	0.442	1.83523e-15
MCM3AP	9.43562e-20	-0.292074	0.658	0.555	1.89401e-15
JPH1	9.47181e-20	-0.111701	0.811	0.677	1.90128e-15
FAM120B	9.6128e-20	0.244827	0.518	0.359	1.92958e-15
TDP1	9.97743e-20	-0.143212	0.535	0.421	2.00277e-15
COMMD3	1.00297e-19	-0.280418	0.477	0.361	2.01326e-15
ENSOARG00020006470	1.00574e-19	0.925386	0.229	0.104	2.01882e-15
LMBRD2	1.01344e-19	-0.182568	0.683	0.564	2.03428e-15
ITGAV	1.0279e-19	0.17609	0.815	0.666	2.06331e-15
THEM4	1.04579e-19	-0.48705	0.598	0.53	2.09922e-15
MPP7	1.06953e-19	0.265468	0.732	0.57	2.14686e-15
FAM126A	1.17012e-19	0.260134	0.359	0.213	2.34878e-15
ENSOARG00020017275	1.17815e-19	-0.241802	0.582	0.453	2.36491e-15
BAIAP3	1.18564e-19	0.689278	0.349	0.198	2.37994e-15
PSMA5	1.21055e-19	-0.312694	0.535	0.417	2.42993e-15
ENSOARG00020024783	1.21103e-19	0.377864	0.457	0.295	2.4309e-15
RGS6	1.2977e-19	-0.138581	0.806	0.678	2.60488e-15
PHTF1	1.3208e-19	-0.143684	0.654	0.505	2.65124e-15
PPWD1	1.42744e-19	-0.327027	0.627	0.518	2.8653e-15
C8orf34	1.45457e-19	-0.382647	0.696	0.55	2.91976e-15
MTOR	1.47801e-19	-0.296299	0.592	0.483	2.9668e-15
RANBP3	1.48273e-19	-0.347297	0.517	0.404	2.97628e-15
ZNF365	1.55684e-19	-0.311627	0.62	0.483	3.12504e-15
TEX2	1.57607e-19	-0.171807	0.517	0.392	3.16365e-15
ENSOARG00020000675	1.59517e-19	1.25746	0.171	0.064	3.20199e-15
TXNL1	1.64531e-19	-0.109113	0.492	0.354	3.30263e-15
RNASEH2B	1.66057e-19	-0.141469	0.627	0.483	3.33327e-15
DPM1	1.67404e-19	-0.123935	0.607	0.482	3.3603e-15
CRADD	1.7294e-19	-0.132518	0.714	0.565	3.47143e-15
ENSOARG00020012817	1.73056e-19	-0.150273	0.705	0.555	3.47376e-15
WFS1	1.7783e-19	0.232328	0.453	0.303	3.56959e-15
CFAP61	1.79296e-19	-0.197474	0.719	0.608	3.59902e-15
PTDSS1	1.7963e-19	-0.224675	0.54	0.389	3.60571e-15
RNF121	1.81914e-19	-0.107857	0.717	0.571	3.65156e-15
CELF1	1.83769e-19	0.31504	0.463	0.307	3.68879e-15
TMEM64	1.8593e-19	0.120581	0.483	0.338	3.73218e-15
NNAT	1.90534e-19	0.504256	0.416	0.258	3.82458e-15
ITGB1	1.95488e-19	-0.171612	0.535	0.42	3.92403e-15
ENSOARG00020013429	2.04962e-19	-0.701839	0.604	0.561	4.1142e-15
SFMBT2	2.06594e-19	0.354646	0.585	0.417	4.14696e-15
DKK3	2.13078e-19	-0.236329	0.671	0.544	4.27712e-15
KDM2A	2.14673e-19	-0.148926	0.695	0.552	4.30913e-15
ENSOARG00020022273	2.1971e-19	-0.144799	0.508	0.367	4.41024e-15
UTP18	2.20911e-19	0.229786	0.432	0.29	4.43435e-15
DDX46	2.29367e-19	-0.109549	0.58	0.453	4.60408e-15
ENSOARG00020022393	2.31181e-19	-0.106381	0.545	0.397	4.64051e-15
PCGF6	2.32953e-19	-0.103349	0.405	0.278	4.67606e-15
WASF2	2.33464e-19	0.133438	0.581	0.429	4.68632e-15
PTOV1	2.33663e-19	0.215052	0.378	0.234	4.69031e-15
YWHAG	2.34942e-19	0.126479	0.529	0.377	4.71599e-15
TRMT9B	2.59467e-19	0.157601	0.711	0.548	5.20827e-15
EIF1B	2.62405e-19	-0.376529	0.761	0.68	5.26726e-15
CNTNAP4	2.74984e-19	0.402067	0.626	0.46	5.51976e-15
HMGXB3	2.77667e-19	-0.346399	0.58	0.466	5.5736e-15
ENSOARG00020025496	2.88364e-19	-0.181997	0.641	0.528	5.78833e-15
MTPN	2.91495e-19	-0.226482	0.739	0.61	5.85118e-15
EPS15	2.92969e-19	-0.368639	0.457	0.326	5.88077e-15
KIF9	3.06285e-19	-0.788253	0.487	0.49	6.14806e-15
INTS12	3.0687e-19	-0.16306	0.455	0.328	6.1598e-15
CFDP1	3.14851e-19	-0.239991	0.65	0.54	6.31999e-15
JMY	3.22208e-19	-0.125812	0.686	0.553	6.46769e-15
PPP4R3A	3.25942e-19	0.127181	0.602	0.455	6.54264e-15
PLK2	3.2909e-19	-0.37772	0.563	0.473	6.60582e-15
FAM174A	3.35033e-19	-0.157751	0.493	0.37	6.72512e-15
SUGP1	3.38017e-19	-0.106717	0.582	0.455	6.78501e-15
TMEM192	3.4412e-19	-0.156845	0.443	0.326	6.90753e-15
PCYT1A	3.54621e-19	-0.147797	0.558	0.409	7.11832e-15
TCAIM	3.55217e-19	-0.144528	0.503	0.378	7.13027e-15
GLIS3	3.60018e-19	-0.718789	0.541	0.494	7.22664e-15
RPL10A	3.66864e-19	-0.603656	0.505	0.43	7.36405e-15
SMAD4	3.6711e-19	0.167487	0.5	0.345	7.369e-15
MBIP	3.70174e-19	-0.148323	0.667	0.539	7.4305e-15
HERC3	3.84251e-19	0.106495	0.687	0.535	7.71307e-15
C1orf21	3.91288e-19	-0.330559	0.542	0.421	7.85432e-15
SLC25A13	3.93705e-19	-0.172286	0.644	0.522	7.90284e-15
TXN	4.03217e-19	-0.69983	0.537	0.491	8.09377e-15
CCDC138	4.08269e-19	-0.134283	0.68	0.562	8.19518e-15
FBXO15	4.32759e-19	-0.388782	0.655	0.578	8.68678e-15
MAPKAPK5	4.33033e-19	-0.231842	0.602	0.48	8.69228e-15
FBXO33	4.35626e-19	-0.257705	0.63	0.521	8.74431e-15
ATP1A3	4.39846e-19	-0.241518	0.681	0.561	8.82903e-15
PDS5B	4.59969e-19	-0.34278	0.314	0.185	9.23295e-15
KIAA0100	4.71748e-19	-0.29961	0.569	0.472	9.4694e-15
FAU	4.75079e-19	-0.843961	0.447	0.404	9.53626e-15
ACSL3	4.75137e-19	-0.204097	0.596	0.485	9.53743e-15
DHX32	4.91095e-19	-0.18136	0.437	0.319	9.85776e-15
TRPM3	5.11565e-19	0.138698	0.907	0.795	1.02687e-14
RNF217	5.14744e-19	-0.153554	0.547	0.413	1.03325e-14
MAP3K1	5.18867e-19	-0.260353	0.594	0.455	1.04152e-14
ARF1.1	5.40288e-19	-0.119093	0.507	0.387	1.08452e-14
PKD2L2	5.7614e-19	-0.617833	0.537	0.516	1.15649e-14
THSD7A	5.83884e-19	0.125006	0.882	0.755	1.17203e-14
RARS1	5.87931e-19	-0.173216	0.447	0.329	1.18015e-14
FBXO28	5.96529e-19	0.131857	0.478	0.335	1.19741e-14
DOK5	6.149e-19	-0.108418	0.453	0.321	1.23429e-14
ENSOARG00020020724	6.31556e-19	-0.373368	0.753	0.648	1.26772e-14
SGCD	6.3685e-19	-0.204268	0.695	0.561	1.27835e-14
ZNF608	6.45197e-19	0.171532	0.53	0.372	1.2951e-14
CRYBG3	6.52137e-19	-0.315225	0.75	0.646	1.30904e-14
ASAH1	6.82913e-19	-0.289096	0.512	0.391	1.37081e-14
SH3PXD2B	6.88163e-19	0.294894	0.55	0.392	1.38135e-14
SNX6	6.90078e-19	-0.303904	0.648	0.543	1.38519e-14
NOD1	6.9456e-19	-0.69285	0.525	0.514	1.39419e-14
MOG	7.11111e-19	-0.703865	0.338	0.259	1.42741e-14
AFF1	7.23322e-19	0.248532	0.667	0.503	1.45193e-14
LRP1	7.33036e-19	0.10382	0.561	0.418	1.47142e-14
SNRK	7.41919e-19	0.306999	0.54	0.377	1.48925e-14
USP7	7.46363e-19	-0.250271	0.538	0.416	1.49817e-14
TPX2	7.75659e-19	0.289884	0.418	0.271	1.55698e-14
NHLRC2	8.15024e-19	-0.153202	0.56	0.429	1.636e-14
ZFAND1	8.21936e-19	0.194279	0.558	0.402	1.64987e-14
MRS2	8.22118e-19	-0.34574	0.603	0.486	1.65024e-14
MAP3K2	8.39149e-19	0.126616	0.557	0.408	1.68442e-14
INSYN1	8.79868e-19	0.277365	0.319	0.185	1.76616e-14
OVCH1	9.01965e-19	-0.131704	0.56	0.406	1.81051e-14
ECD	9.06517e-19	-0.260626	0.576	0.452	1.81965e-14
EDEM3	9.44466e-19	-0.173212	0.663	0.53	1.89583e-14
UBE2U	9.5511e-19	0.14899	0.679	0.52	1.91719e-14
CNIH3	9.85502e-19	0.129676	0.618	0.462	1.9782e-14
TXNRD2	1.04799e-18	-0.138252	0.447	0.315	2.10364e-14
RHEB	1.06914e-18	0.112251	0.507	0.356	2.14609e-14
CABLES1	1.07584e-18	-0.11335	0.557	0.412	2.15953e-14
CREB1	1.09598e-18	-0.243623	0.625	0.516	2.19995e-14
SLAIN1	1.10369e-18	-0.192828	0.601	0.477	2.21543e-14
OLFM1	1.15823e-18	0.14185	0.575	0.427	2.32492e-14
PCYOX1	1.16576e-18	-0.272489	0.63	0.548	2.34002e-14
RAP2A	1.17902e-18	-0.159328	0.66	0.53	2.36666e-14
VPS37A	1.23223e-18	-0.17821	0.496	0.367	2.47345e-14
ENSOARG00020020695	1.24388e-18	-1.69846	0.224	0.317	2.49684e-14
RNF11	1.27422e-18	-0.174302	0.496	0.366	2.55774e-14
LRPAP1	1.38106e-18	-0.310568	0.658	0.565	2.7722e-14
IPMK	1.38634e-18	-0.202921	0.548	0.415	2.7828e-14
FKBP8	1.39096e-18	0.103661	0.433	0.287	2.79207e-14
WDR13	1.45127e-18	-0.201251	0.451	0.334	2.91313e-14
ENSOARG00020021995	1.45413e-18	0.967322	0.147	0.052	2.91887e-14
AGPAT4	1.46786e-18	-0.14985	0.631	0.501	2.94644e-14
RTTN	1.51507e-18	-0.310189	0.548	0.461	3.04121e-14
SNAPC4	1.5428e-18	-0.149576	0.335	0.21	3.09686e-14
CMAS	1.57906e-18	0.270589	0.485	0.335	3.16965e-14
TMEM106B	1.57979e-18	-0.118492	0.608	0.48	3.17111e-14
NTAN1	1.58002e-18	-0.245983	0.622	0.506	3.17157e-14
HMGXB4	1.63096e-18	0.118086	0.447	0.301	3.27383e-14
PODXL2	1.63507e-18	0.616466	0.345	0.2	3.28207e-14
USP38	1.6382e-18	-0.192843	0.538	0.422	3.28835e-14
MRPS35	1.64792e-18	0.367027	0.488	0.328	3.30788e-14
MFSD14A	1.67289e-18	-0.263309	0.598	0.487	3.35798e-14
EPGN	1.67502e-18	0.242341	0.685	0.526	3.36226e-14
KCNA1	1.78708e-18	-0.175599	0.583	0.462	3.58721e-14
CYP20A1	1.79793e-18	-0.108496	0.544	0.402	3.60898e-14
ENSOARG00020017551	1.83883e-18	-0.200294	0.598	0.476	3.69108e-14
CREBL2	1.91516e-18	-0.691189	0.438	0.415	3.8443e-14
ATP5ME	1.97855e-18	-0.876777	0.304	0.236	3.97154e-14
ENSOARG00020019642	2.01345e-18	-0.289887	0.481	0.351	4.04159e-14
FGGY	2.01399e-18	-0.347403	0.71	0.596	4.04267e-14
APOD	2.09475e-18	-1.15807	0.38	0.347	4.20479e-14
TSGA10	2.09476e-18	0.294293	0.633	0.473	4.20482e-14
ACTG1	2.19485e-18	-0.141546	0.755	0.622	4.40572e-14
CDH12	2.21076e-18	-0.478241	0.73	0.594	4.43766e-14
SOBP	2.21485e-18	0.105363	0.631	0.472	4.44586e-14
SRRM1	2.25846e-18	-0.101419	0.56	0.432	4.5334e-14
SLC8A3	2.30386e-18	0.161978	0.717	0.563	4.62453e-14
MED15	2.30684e-18	-0.256541	0.508	0.419	4.63052e-14
STAM2	2.31379e-18	-0.189771	0.618	0.497	4.64447e-14
TSG101	2.3253e-18	-0.181016	0.538	0.397	4.66757e-14
ICE1	2.34869e-18	-0.362315	0.543	0.434	4.71453e-14
APOE	2.38503e-18	-0.709301	0.209	0.125	4.78748e-14
ENSOARG00020010095	2.45916e-18	-0.209331	0.597	0.462	4.93628e-14
ACSL6	2.50873e-18	-0.247398	0.515	0.416	5.03577e-14
STARD3NL	2.59651e-18	-0.302371	0.577	0.458	5.21198e-14
UQCRH	2.64622e-18	-0.598192	0.633	0.533	5.31175e-14
ERCC6L2	2.85133e-18	-0.194301	0.678	0.569	5.72347e-14
PHYKPL	2.92003e-18	-0.216753	0.614	0.5	5.86139e-14
SLK	2.96704e-18	-0.281688	0.55	0.426	5.95574e-14
UQCRB	3.05865e-18	-0.470802	0.487	0.407	6.13962e-14
ENSOARG00020003436	3.09977e-18	-0.125718	0.593	0.453	6.22217e-14
LPP	3.38765e-18	-0.201456	0.662	0.525	6.80004e-14
PUM3	3.41319e-18	-0.439798	0.483	0.381	6.8513e-14
SNX5	3.43019e-18	0.185728	0.489	0.337	6.88542e-14
REX1BD	3.45546e-18	-0.797512	0.462	0.442	6.93615e-14
USP14	3.72283e-18	-0.230334	0.635	0.506	7.47284e-14
SCLT1	3.74982e-18	-0.226029	0.705	0.576	7.52702e-14
ENSOARG00020008956	4.09596e-18	-0.120651	0.5	0.363	8.22183e-14
ENSOARG00020014763	4.09897e-18	-0.24522	0.603	0.488	8.22785e-14
ENSOARG00020001641	4.12909e-18	-0.339911	0.47	0.353	8.28831e-14
ENSOARG00020014688	4.16195e-18	-0.307259	0.436	0.316	8.35427e-14
ENSOARG00020004553	4.30089e-18	0.224635	0.237	0.12	8.63318e-14
RBBP4	4.30138e-18	-0.382472	0.407	0.331	8.63415e-14
GDPD5	4.34268e-18	-0.310985	0.618	0.52	8.71706e-14
PGK1	4.45348e-18	0.106443	0.509	0.355	8.93947e-14
STK24	4.47141e-18	-0.158086	0.523	0.388	8.97545e-14
WDR31	4.609e-18	-0.368543	0.467	0.389	9.25165e-14
SLC6A11	4.64039e-18	0.473933	0.425	0.271	9.31466e-14
LRIF1	4.75991e-18	-0.214246	0.616	0.494	9.55457e-14
RNF175	4.80592e-18	-0.313394	0.604	0.498	9.64693e-14
ENSOARG00020023270	4.80732e-18	-0.580571	0.563	0.478	9.64974e-14
ZNF652	4.92303e-18	-0.144141	0.501	0.365	9.88199e-14
ECHDC1	4.9522e-18	-0.210543	0.663	0.541	9.94056e-14
UGGT2	5.17049e-18	-0.363096	0.575	0.486	1.03787e-13
ENSOARG00020012822	5.31358e-18	-0.526205	0.497	0.419	1.06659e-13
TRIP11	5.34558e-18	-0.151262	0.688	0.553	1.07302e-13
SLC25A33	5.39601e-18	-0.161986	0.54	0.416	1.08314e-13
ATG5	5.44506e-18	-0.158088	0.639	0.5	1.09299e-13
RPL26	5.49026e-18	-0.891725	0.476	0.457	1.10206e-13
TRAK1	5.49137e-18	-0.288686	0.508	0.392	1.10228e-13
PRPF40B	5.57295e-18	-0.120845	0.585	0.452	1.11866e-13
AHDC1	5.75398e-18	0.205533	0.497	0.349	1.155e-13
NDUFB9	5.85281e-18	-0.658911	0.535	0.472	1.17483e-13
AGGF1	5.93531e-18	-0.279979	0.589	0.462	1.19139e-13
ENSOARG00020023889	6.08441e-18	-0.124725	0.485	0.369	1.22132e-13
CDK12	6.15899e-18	-0.101979	0.667	0.525	1.23629e-13
SLC9B2	6.18497e-18	-0.25955	0.657	0.521	1.24151e-13
RPS6KA6	6.18943e-18	-0.223002	0.663	0.54	1.2424e-13
JAG1	6.19134e-18	0.253745	0.528	0.375	1.24279e-13
ANAPC4	6.227e-18	-0.181559	0.57	0.441	1.24994e-13
NDRG3	6.35917e-18	-0.139396	0.585	0.464	1.27648e-13
USP16	6.48242e-18	-0.280319	0.606	0.5	1.30122e-13
BICDL1	6.62138e-18	-0.119326	0.633	0.496	1.32911e-13
TBPL1	6.76182e-18	-0.136217	0.681	0.552	1.3573e-13
NHSL2	6.7831e-18	-0.420444	0.647	0.548	1.36157e-13
PRPF4B	6.82217e-18	-0.34987	0.615	0.545	1.36941e-13
LRP11	6.88414e-18	0.130324	0.638	0.485	1.38185e-13
PHC2	6.9238e-18	-0.227847	0.67	0.563	1.38981e-13
SACM1L	7.14233e-18	-0.143231	0.598	0.479	1.43368e-13
RANBP17	7.14371e-18	-0.235726	0.636	0.511	1.43396e-13
ATP11C	7.20828e-18	-0.139284	0.633	0.502	1.44692e-13
PSMA3	7.27577e-18	-0.276443	0.564	0.429	1.46047e-13
PHYH	7.38154e-18	-0.193291	0.552	0.425	1.4817e-13
TRMT1L	7.44813e-18	-0.193586	0.715	0.595	1.49506e-13
CLINT1	7.45608e-18	-0.204015	0.535	0.406	1.49666e-13
CPNE4	7.53572e-18	-0.738122	0.374	0.253	1.51264e-13
MTARC1	7.80475e-18	0.395678	0.286	0.157	1.56665e-13
PPM1L	7.91663e-18	-0.294038	0.735	0.603	1.5891e-13
NUDT5	7.92804e-18	-0.112236	0.615	0.483	1.59139e-13
NUP155	7.98512e-18	-0.152365	0.508	0.383	1.60285e-13
RPL35	8.22618e-18	-0.757019	0.461	0.407	1.65124e-13
TMEM130	8.29767e-18	-0.424629	0.557	0.49	1.66559e-13
ENSOARG00020017758	8.41e-18	0.413082	0.545	0.384	1.68814e-13
ZMPSTE24	8.53584e-18	0.169238	0.448	0.309	1.7134e-13
TMEM87B	8.69096e-18	0.123124	0.69	0.544	1.74454e-13
ATP1B3	8.79135e-18	0.352426	0.503	0.346	1.76469e-13
SLC25A3	8.90644e-18	-0.444606	0.579	0.497	1.78779e-13
SERINC5	9.09227e-18	-0.349819	0.512	0.407	1.82509e-13
STMN2	9.24433e-18	-0.292032	0.715	0.588	1.85562e-13
KLHL32	9.28838e-18	-0.243917	0.765	0.633	1.86446e-13
PRPSAP2	9.31252e-18	-0.31473	0.512	0.423	1.8693e-13
NUB1	9.50599e-18	-0.105916	0.422	0.298	1.90814e-13
C3orf70	9.53323e-18	-0.162265	0.68	0.554	1.91361e-13
DSCAM	9.99964e-18	-0.162382	0.841	0.712	2.00723e-13
ATG3	1.00246e-17	-0.147611	0.542	0.409	2.01223e-13
IL1RAP	1.00571e-17	-0.116449	0.675	0.528	2.01877e-13
VSTM2L	1.0081e-17	-0.234278	0.577	0.462	2.02356e-13
SBSN	1.01999e-17	0.271899	0.438	0.296	2.04744e-13
TECR	1.04282e-17	-0.343624	0.397	0.293	2.09326e-13
ENY2	1.0595e-17	-0.151128	0.615	0.484	2.12674e-13
REXO2	1.06896e-17	-0.353001	0.583	0.468	2.14572e-13
CLIC2	1.10993e-17	-0.320909	0.643	0.528	2.22796e-13
TTC1	1.11518e-17	-0.112673	0.628	0.49	2.2385e-13
RCL1	1.14361e-17	-0.230789	0.448	0.321	2.29556e-13
UBE2QL1	1.16442e-17	-0.450694	0.428	0.303	2.33733e-13
KIF13B	1.20183e-17	-0.178014	0.515	0.384	2.41244e-13
TRIP4	1.20995e-17	0.139825	0.518	0.382	2.42874e-13
AFDN	1.22828e-17	-0.107769	0.546	0.407	2.46553e-13
EIF5B	1.24034e-17	-0.203899	0.631	0.51	2.48974e-13
ADNP2	1.24072e-17	0.222483	0.542	0.391	2.49049e-13
NKAIN3	1.24415e-17	-0.20663	0.682	0.54	2.49739e-13
FKBP11	1.24925e-17	-0.264259	0.408	0.288	2.50762e-13
GOSR1	1.25798e-17	-0.117102	0.683	0.559	2.52514e-13
TEX26	1.26101e-17	-0.198979	0.58	0.475	2.53123e-13
CHMP3	1.28799e-17	-0.23699	0.552	0.417	2.58539e-13
UTP20	1.31123e-17	0.198026	0.632	0.478	2.63202e-13
LIPA	1.34262e-17	-0.113209	0.598	0.483	2.69504e-13
PSAP	1.34543e-17	-0.201244	0.515	0.395	2.70067e-13
FAT1	1.35937e-17	0.102417	0.52	0.377	2.72866e-13
EIPR1	1.44191e-17	-0.214078	0.691	0.592	2.89434e-13
HMCN1	1.4831e-17	-0.202428	0.545	0.435	2.97702e-13
STAM	1.49133e-17	-0.203316	0.718	0.589	2.99354e-13
ENSOARG00020000890	1.4998e-17	-0.819161	0.401	0.437	3.01054e-13
MORF4L1	1.50168e-17	-0.277597	0.611	0.503	3.01431e-13
CDC7	1.50953e-17	-0.45769	0.525	0.446	3.03008e-13
ENSOARG00020005865	1.52757e-17	-0.197394	0.547	0.429	3.06629e-13
ENSOARG00020003988	1.53115e-17	-0.467383	0.477	0.371	3.07347e-13
KDM1A	1.56574e-17	-0.175029	0.537	0.409	3.14292e-13
CALY	1.59348e-17	0.189317	0.742	0.592	3.19859e-13
TSPAN13	1.62239e-17	-0.117668	0.648	0.535	3.25662e-13
ATP5F1C	1.63803e-17	-0.166806	0.705	0.593	3.28801e-13
SLC25A17	1.65957e-17	-0.189061	0.528	0.39	3.33126e-13
ENSOARG00020012591	1.69761e-17	0.235427	0.443	0.301	3.40762e-13
ENSOARG00020012225	1.70235e-17	0.112623	0.542	0.393	3.41712e-13
ZBTB8OS	1.79391e-17	0.201721	0.345	0.215	3.60091e-13
IPPK	1.80996e-17	-0.2931	0.467	0.354	3.63314e-13
WIPI2	1.83529e-17	-0.282508	0.475	0.356	3.68398e-13
DYNLT2B	1.85583e-17	-0.302855	0.43	0.326	3.72521e-13
NXN	1.89456e-17	0.173481	0.443	0.304	3.80295e-13
CRMP1	1.9357e-17	0.332873	0.592	0.435	3.88552e-13
TOMM7	2.05147e-17	-0.317823	0.459	0.352	4.11791e-13
GSTO2	2.06967e-17	0.511031	0.287	0.159	4.15445e-13
ENSOARG00020020289	2.08197e-17	0.423545	0.245	0.13	4.17914e-13
SMARCD3	2.1039e-17	-0.19118	0.628	0.494	4.22316e-13
HMGCS1	2.11052e-17	-0.611453	0.433	0.369	4.23645e-13
RYR1	2.12114e-17	-0.491072	0.597	0.533	4.25777e-13
GPR107	2.14054e-17	-0.297218	0.452	0.353	4.2967e-13
HID1	2.15455e-17	0.120777	0.393	0.259	4.32482e-13
CHP1	2.18642e-17	0.237558	0.468	0.323	4.3888e-13
XPA	2.18711e-17	-0.141842	0.543	0.415	4.39019e-13
PAPOLG	2.20366e-17	-0.120873	0.468	0.336	4.42341e-13
FAM117A	2.2622e-17	-0.105636	0.67	0.55	4.54091e-13
PDE7A	2.31917e-17	-0.355377	0.613	0.49	4.65528e-13
GFM2	2.34652e-17	-0.15781	0.533	0.408	4.71017e-13
RPL10	2.38752e-17	-0.485842	0.592	0.506	4.79247e-13
ENSOARG00020007252	2.48319e-17	-0.242422	0.678	0.533	4.98451e-13
ENSOARG00020020554	2.52267e-17	-0.681228	0.568	0.503	5.06375e-13
SUMF1	2.54745e-17	0.128851	0.585	0.44	5.11349e-13
SLC12A5	2.61823e-17	-0.312056	0.483	0.365	5.25558e-13
SNORD113-4	2.62389e-17	0.101312	0.229	0.118	5.26693e-13
SMYD4	2.64968e-17	0.15407	0.447	0.31	5.31871e-13
CNTNAP1	2.66706e-17	0.161486	0.613	0.462	5.35358e-13
KPNA5	2.71156e-17	0.216464	0.496	0.346	5.44292e-13
SLC35D1	2.73261e-17	-0.197254	0.69	0.571	5.48516e-13
WDFY1	2.81457e-17	-0.179948	0.586	0.467	5.64969e-13
ITGB3BP	2.82065e-17	-0.410908	0.645	0.54	5.66188e-13
FIGN	2.85067e-17	0.229655	0.391	0.247	5.72214e-13
VGLL4	2.88521e-17	-0.340445	0.578	0.456	5.79147e-13
SEL1L3	2.89244e-17	0.384097	0.421	0.273	5.80599e-13
NIPAL2	3.0056e-17	-0.146568	0.418	0.289	6.03315e-13
P3H2	3.06002e-17	-0.253466	0.575	0.436	6.14237e-13
SYNPO	3.08393e-17	0.204149	0.415	0.27	6.19038e-13
DYSF	3.09065e-17	0.450258	0.301	0.17	6.20387e-13
GALNTL6	3.09564e-17	-0.27244	0.809	0.677	6.21389e-13
TOR1AIP2	3.1387e-17	-0.136577	0.462	0.351	6.30031e-13
CCNT1	3.15219e-17	-0.176416	0.644	0.52	6.3274e-13
FSD1L	3.23553e-17	-0.170117	0.576	0.465	6.49467e-13
ENSOARG00020012778	3.24262e-17	0.107688	0.588	0.443	6.50892e-13
ATG14	3.30618e-17	-0.276301	0.603	0.49	6.63649e-13
ARRDC4	3.44199e-17	-0.204559	0.42	0.316	6.90911e-13
PELP1	3.46962e-17	0.29118	0.349	0.215	6.96458e-13
RTCA	3.49257e-17	-0.417002	0.406	0.287	7.01064e-13
COL16A1	3.50121e-17	0.371184	0.508	0.351	7.02798e-13
PYGL	3.52018e-17	-1.08054	0.323	0.373	7.06606e-13
PSD	3.59116e-17	-0.189979	0.514	0.404	7.20854e-13
SUCLG2	3.59822e-17	0.116249	0.606	0.451	7.22271e-13
MSL2	3.73753e-17	-0.300033	0.594	0.463	7.50235e-13
TKT	3.80814e-17	-0.26863	0.517	0.401	7.64409e-13
PCP4	3.83981e-17	-0.226886	0.783	0.694	7.70765e-13
ENSOARG00020003710	3.90835e-17	-0.110027	0.492	0.379	7.84522e-13
SEC14L5	4.01788e-17	0.261871	0.493	0.351	8.06508e-13
ADAM17	4.15093e-17	-0.338327	0.46	0.351	8.33217e-13
GALK2	4.30324e-17	-0.162958	0.666	0.525	8.63789e-13
RPS25.3	4.41457e-17	-0.675182	0.527	0.475	8.86137e-13
LRRC34	4.42527e-17	-0.303387	0.587	0.492	8.88284e-13
ENSOARG00020006749	4.47141e-17	0.106368	0.713	0.563	8.97546e-13
DNAJC17	4.48337e-17	-0.112968	0.445	0.321	8.99947e-13
RELN	4.53705e-17	0.196398	0.803	0.664	9.10723e-13
SUPT5H	4.55236e-17	0.139608	0.544	0.396	9.13795e-13
KLHL18	4.62354e-17	-0.329753	0.565	0.5	9.28083e-13
BDH1	4.65658e-17	-0.229208	0.411	0.304	9.34715e-13
LHCGR	4.70141e-17	0.283827	0.462	0.311	9.43713e-13
FBF1	4.71754e-17	-0.158483	0.595	0.478	9.46951e-13
PIP4P2	4.73955e-17	-0.311104	0.568	0.467	9.51369e-13
SPARCL1	4.79201e-17	-0.549428	0.304	0.205	9.61899e-13
CRYZL1	4.88038e-17	-0.141354	0.658	0.538	9.79638e-13
SMAD2	4.90782e-17	0.140642	0.654	0.508	9.85147e-13
ENSOARG00020022651	4.92654e-17	-0.242609	0.473	0.359	9.88905e-13
CHURC1	5.09466e-17	0.402666	0.326	0.195	1.02265e-12
CNRIP1	5.09619e-17	-0.311383	0.628	0.53	1.02296e-12
SETDB1	5.17128e-17	-0.112155	0.492	0.379	1.03803e-12
ENSOARG00020004163	5.46067e-17	0.467971	0.415	0.266	1.09612e-12
GPAT4	5.51331e-17	-0.112236	0.372	0.256	1.10669e-12
HSD11B1	5.5327e-17	-0.672661	0.554	0.555	1.11058e-12
ENSOARG00020022194	5.59638e-17	-0.221129	0.739	0.615	1.12336e-12
CCT8	5.82919e-17	-0.445437	0.567	0.474	1.17009e-12
LRRC58	5.87675e-17	0.271327	0.52	0.372	1.17964e-12
CEP89	5.96266e-17	0.130796	0.591	0.441	1.19688e-12
ARPC5	6.122e-17	-0.207872	0.59	0.47	1.22887e-12
arntl	6.22004e-17	-0.185237	0.522	0.402	1.24855e-12
ENSOARG00020003289	6.30657e-17	-0.265374	0.505	0.406	1.26592e-12
SLC26A7	6.31318e-17	0.29858	0.352	0.218	1.26724e-12
ENSOARG00020000452	6.40387e-17	-0.55024	0.51	0.472	1.28545e-12
RNF103	6.45082e-17	-0.240344	0.621	0.53	1.29487e-12
RPS12	6.5813e-17	-0.732702	0.466	0.452	1.32106e-12
SLC30A6	6.66046e-17	-0.155778	0.514	0.379	1.33695e-12
GNE	6.69872e-17	-0.376039	0.564	0.466	1.34463e-12
BRD8	6.8466e-17	-0.243993	0.575	0.465	1.37432e-12
TGFBR3	7.11433e-17	-0.235675	0.565	0.445	1.42806e-12
MDH1B	7.20914e-17	0.134832	0.525	0.381	1.44709e-12
AAMDC	7.39065e-17	-0.292533	0.564	0.482	1.48352e-12
JKAMP	7.40374e-17	-0.112591	0.534	0.408	1.48615e-12
MPHOSPH8	7.59041e-17	-0.116941	0.631	0.506	1.52362e-12
ENSOARG00020001437	7.71212e-17	-0.805108	0.508	0.517	1.54805e-12
ATF7	7.84159e-17	0.161241	0.49	0.349	1.57404e-12
RABGGTB	7.87284e-17	-0.450326	0.489	0.392	1.58032e-12
ZNF569	7.9432e-17	-0.730647	0.289	0.195	1.59444e-12
ZNF699	8.04035e-17	-0.110263	0.566	0.432	1.61394e-12
CAT	8.13917e-17	-0.239781	0.347	0.232	1.63378e-12
ARPC1A	8.16448e-17	-0.108896	0.393	0.277	1.63886e-12
TOM1L2	8.1703e-17	-0.295222	0.578	0.475	1.64003e-12
IQGAP1	8.18727e-17	0.109542	0.585	0.444	1.64343e-12
ARHGEF2	8.28753e-17	-0.348149	0.538	0.453	1.66356e-12
SNW1	8.29022e-17	-0.14875	0.528	0.42	1.6641e-12
NT5DC3	8.35759e-17	0.205738	0.432	0.293	1.67762e-12
ENSOARG00020016135	8.40396e-17	-0.144718	0.623	0.51	1.68693e-12
DNAJC21	8.59917e-17	-0.171016	0.603	0.485	1.72611e-12
PDCD10	8.72271e-17	-0.309296	0.611	0.498	1.75091e-12
DNTTIP2	8.95707e-17	-0.250291	0.506	0.388	1.79795e-12
SLC3A1	8.98634e-17	-0.855992	0.441	0.487	1.80383e-12
DYNC1H1	9.00835e-17	-0.230998	0.607	0.489	1.80825e-12
CMYA5	9.10829e-17	0.332018	0.681	0.528	1.82831e-12
EIF4G1	9.56507e-17	0.165331	0.354	0.223	1.92e-12
ENSOARG00020016715	9.82492e-17	0.112598	0.558	0.415	1.97216e-12
RNF8	1.00185e-16	-0.138766	0.504	0.397	2.01101e-12
ARG2	1.01322e-16	-0.316245	0.535	0.455	2.03385e-12
UBXN2B	1.03464e-16	-0.507873	0.453	0.349	2.07684e-12
LMAN1	1.06421e-16	-0.433482	0.362	0.278	2.1362e-12
ENSOARG00020005655	1.07016e-16	-0.323174	0.456	0.325	2.14812e-12
RPL9	1.13245e-16	-0.716223	0.531	0.478	2.27317e-12
ENSOARG00020002301	1.15121e-16	-0.812916	0.528	0.508	2.31082e-12
ECE1	1.15167e-16	-0.290917	0.459	0.363	2.31174e-12
NCR3	1.15723e-16	-0.176636	0.493	0.379	2.3229e-12
DPH7	1.15825e-16	-0.134773	0.559	0.447	2.32495e-12
MINDY2	1.19442e-16	0.149462	0.461	0.315	2.39755e-12
C11orf58	1.21126e-16	-0.350191	0.656	0.572	2.43137e-12
ENSOARG00020005946	1.23302e-16	-0.285443	0.68	0.567	2.47505e-12
RETREG3	1.27748e-16	-0.211381	0.394	0.295	2.56428e-12
ENSOARG00020016289	1.28099e-16	-0.319534	0.425	0.326	2.57133e-12
WDFY4	1.34313e-16	0.640626	0.174	0.074	2.69606e-12
ENSOARG00020022674	1.36686e-16	-0.350399	0.51	0.407	2.74371e-12
NELFA	1.38273e-16	-0.444838	0.491	0.395	2.77555e-12
EPHA5	1.39194e-16	-0.173715	0.374	0.231	2.79404e-12
STAP1	1.4228e-16	-0.648374	0.557	0.543	2.85599e-12
ARFIP1	1.45029e-16	-0.253402	0.415	0.296	2.91117e-12
ENSOARG00020017649	1.47225e-16	-0.188184	0.361	0.248	2.95526e-12
PSMD13	1.54398e-16	-0.156891	0.504	0.385	3.09923e-12
CREM	1.56813e-16	-0.13837	0.317	0.203	3.14771e-12
IDH3A	1.62004e-16	-0.28374	0.596	0.505	3.25191e-12
CLCN4	1.63517e-16	-0.101943	0.545	0.419	3.28228e-12
SLC25A36	1.64512e-16	-0.142211	0.551	0.434	3.30225e-12
HSP90B1	1.69169e-16	-0.116895	0.694	0.555	3.39573e-12
KCNMB4	1.76003e-16	-0.108649	0.675	0.531	3.53292e-12
RFC1	1.7784e-16	0.123574	0.587	0.447	3.56978e-12
UGP2	1.78312e-16	0.106187	0.595	0.45	3.57927e-12
PIP4K2A	1.7882e-16	-0.600699	0.646	0.559	3.58946e-12
CAMK2N1	1.82063e-16	0.515756	0.299	0.168	3.65456e-12
USP22	1.82541e-16	-0.345122	0.375	0.273	3.66414e-12
INSR	1.89617e-16	0.162763	0.606	0.463	3.80618e-12
C14H16orf87	1.91453e-16	0.134699	0.453	0.314	3.84303e-12
RPL11	1.91847e-16	-0.737112	0.582	0.536	3.85095e-12
RUNX2	1.99895e-16	-0.519477	0.692	0.591	4.01249e-12
MTO1	2.04016e-16	0.123126	0.443	0.306	4.09522e-12
NDUFC2	2.06438e-16	-0.119808	0.427	0.298	4.14382e-12
SUPT16H	2.08694e-16	-0.207501	0.561	0.446	4.18912e-12
UBA52	2.12138e-16	-0.735111	0.572	0.528	4.25824e-12
SAP130	2.14705e-16	-0.161545	0.537	0.424	4.30977e-12
SFMBT1	2.16705e-16	-0.158283	0.44	0.319	4.34992e-12
ENSOARG00020011211	2.17133e-16	0.121526	0.415	0.284	4.3585e-12
ABHD3	2.25934e-16	-0.337119	0.581	0.477	4.53516e-12
SLC4A1AP	2.26503e-16	-0.292577	0.455	0.349	4.54659e-12
ATP8B4	2.35002e-16	-0.319655	0.653	0.547	4.7172e-12
DDX39B	2.37408e-16	-0.247157	0.595	0.495	4.76549e-12
AP5M1	2.40258e-16	-0.294623	0.557	0.444	4.82271e-12
ZNF358	2.41255e-16	0.20356	0.304	0.183	4.84272e-12
KIF5A	2.41985e-16	-0.209937	0.585	0.468	4.85737e-12
TMEM30A	2.42675e-16	-0.560069	0.55	0.476	4.87122e-12
DIMT1	2.44179e-16	-0.333705	0.418	0.34	4.90141e-12
LEPR	2.4513e-16	-0.640956	0.378	0.284	4.9205e-12
ENSOARG00020017391	2.55345e-16	-0.415796	0.48	0.392	5.12554e-12
ENPEP	2.59613e-16	-0.63305	0.492	0.473	5.21121e-12
SCRN3	2.65764e-16	-0.265509	0.434	0.325	5.33467e-12
STX2	2.72884e-16	-0.488724	0.41	0.301	5.4776e-12
FBXO16	2.80872e-16	-0.130314	0.505	0.389	5.63795e-12
RPH3A	2.84427e-16	-0.638836	0.542	0.496	5.7093e-12
AKTIP	2.85733e-16	-0.331658	0.418	0.318	5.73551e-12
MAST3	2.88315e-16	-0.49355	0.462	0.407	5.78735e-12
ENSOARG00020018236	2.94746e-16	-0.832506	0.428	0.458	5.91644e-12
CNOT9	2.95118e-16	0.124203	0.478	0.343	5.92389e-12
ENSOARG00020011816	2.95907e-16	-0.727505	0.488	0.424	5.93974e-12
OSGEP	2.96496e-16	-0.25295	0.477	0.364	5.95156e-12
UBA1	2.97135e-16	-0.398062	0.527	0.423	5.96438e-12
NUDCD1	2.98207e-16	0.122415	0.587	0.442	5.9859e-12
SUGT1	2.9946e-16	-0.254447	0.63	0.514	6.01106e-12
LSM5	2.99853e-16	-0.462871	0.493	0.408	6.01896e-12
ARF4	3.03904e-16	-0.115509	0.493	0.361	6.10027e-12
ENSOARG00020026018	3.13532e-16	-0.218345	0.495	0.372	6.29353e-12
RNF4	3.26237e-16	-0.149798	0.566	0.447	6.54855e-12
ENSOARG00020011058	3.26644e-16	-0.177908	0.479	0.36	6.55673e-12
AASDH	3.27089e-16	-0.285068	0.455	0.344	6.56566e-12
EXTL2	3.30105e-16	-0.112741	0.45	0.346	6.62619e-12
ACVR1B	3.33299e-16	-0.208731	0.535	0.415	6.69031e-12
VCPKMT	3.34734e-16	-0.308325	0.507	0.424	6.71912e-12
GGH	3.43485e-16	-0.419743	0.553	0.444	6.89478e-12
TSC2	3.49671e-16	-0.242083	0.527	0.429	7.01894e-12
PPP1R14C	3.49872e-16	-0.287615	0.511	0.412	7.02298e-12
ITPRID2	3.52628e-16	-0.221328	0.515	0.385	7.07829e-12
MTFMT	3.57296e-16	0.102258	0.473	0.334	7.17201e-12
ENSOARG00020021916	3.65574e-16	-0.216751	0.35	0.238	7.33817e-12
GTF2E2	3.70211e-16	-0.245511	0.687	0.574	7.43124e-12
PIK3CA	3.72582e-16	0.156219	0.498	0.354	7.47884e-12
MAD1L1	3.80865e-16	-0.199804	0.485	0.366	7.64511e-12
PPP1R36	3.90251e-16	-0.183073	0.705	0.583	7.83351e-12
UHMK1	3.93438e-16	-0.154413	0.646	0.511	7.89749e-12
COX20	4.04e-16	-0.33725	0.58	0.491	8.1095e-12
FAM102B	4.05355e-16	-0.339358	0.305	0.191	8.1367e-12
ENSOARG00020012888	4.24842e-16	-0.217263	0.488	0.378	8.52785e-12
PPARD	4.31046e-16	-0.103135	0.475	0.363	8.65239e-12
UBC	4.31977e-16	-0.412704	0.355	0.247	8.67107e-12
RRN3	4.3716e-16	-0.167156	0.544	0.421	8.77512e-12
NAE1	4.50957e-16	-0.501582	0.44	0.335	9.05206e-12
SP4	4.56688e-16	0.196042	0.655	0.51	9.16711e-12
ENSOARG00020013946	4.72177e-16	-0.210828	0.181	0.097	9.478e-12
BMPR1A	4.78268e-16	0.512707	0.337	0.206	9.60027e-12
MAOB	4.79381e-16	-0.456026	0.512	0.401	9.62262e-12
MANEA	4.80018e-16	-0.42918	0.443	0.34	9.63541e-12
BPNT1	4.99487e-16	0.202664	0.472	0.337	1.00262e-11
RPSA	5.02461e-16	-0.492357	0.547	0.482	1.00859e-11
COPB1	5.06097e-16	-0.129009	0.466	0.338	1.01589e-11
GALNT18	5.07722e-16	-0.27009	0.756	0.644	1.01915e-11
ENSOARG00020002423	5.11727e-16	-0.38776	0.676	0.589	1.02719e-11
RPL18	5.20038e-16	-0.54811	0.543	0.47	1.04387e-11
VSNL1	5.20465e-16	-0.163998	0.344	0.213	1.04473e-11
FEM1B	5.33804e-16	-0.274224	0.314	0.217	1.07151e-11
SEC23B	5.48693e-16	-0.341021	0.556	0.465	1.10139e-11
DGKE	5.50691e-16	-0.109758	0.506	0.389	1.1054e-11
ITGB1BP1	5.55799e-16	-0.225241	0.505	0.409	1.11566e-11
DUSP26	5.80003e-16	0.249393	0.4	0.268	1.16424e-11
ENSOARG00020019307	5.85487e-16	-0.81211	0.503	0.461	1.17525e-11
UFD1	5.90165e-16	-0.303843	0.287	0.18	1.18464e-11
CHD1	5.99669e-16	0.140519	0.563	0.419	1.20372e-11
EEF1AKMT2	6.02449e-16	-0.262106	0.594	0.487	1.2093e-11
ENSOARG00020002002	6.09207e-16	-0.24369	0.587	0.48	1.22286e-11
RBMX	6.29443e-16	-0.1803	0.57	0.457	1.26348e-11
PHKA2	6.40486e-16	-0.15734	0.458	0.326	1.28565e-11
IPCEF1	6.4218e-16	0.442109	0.519	0.367	1.28905e-11
PRR14L	6.4602e-16	-0.196506	0.575	0.465	1.29676e-11
MED1	6.55062e-16	-0.233607	0.478	0.372	1.31491e-11
CMPK1	6.56697e-16	-0.179161	0.32	0.211	1.31819e-11
PIGB	6.70719e-16	-0.120689	0.678	0.571	1.34633e-11
[truncated: 2,445 more rows]

## Sheet: Eccentric MSN
Gene.Name	p.value	Log2.fold.change	Percentage.of.Cells.Expresses.Gene.in.OVT73	Percentage.of.Cells.Expresses.Gene.in.Control	Adjusted.p.value
GP1BB	1.18519e-14	4.48962	0.261	0	2.37903e-10
CA1	5.24907e-13	1.12987	0.653	0.245	1.05364e-08
FTH1	4.97516e-11	-1.16474	0.881	0.874	9.98663e-07
ENSOARG00020014847	5.8526e-11	-1.06593	0.585	0.692	1.17479e-06
TMCO4	3.99028e-10	-1.49008	0.523	0.608	8.00969e-06
KANSL1L	6.32695e-10	-1.06539	0.92	0.93	1.27001e-05
OSBPL10	3.05308e-09	-0.796329	0.892	0.888	6.12845e-05
ENSOARG00020004572	5.5918e-09	-1.10358	0.682	0.762	0.000112244
ENSOARG00020013132	7.12086e-09	-2.33184	0.097	0.371	0.000142937
THOC7	8.29985e-09	-0.930434	0.756	0.762	0.000166603
NMD3	2.01226e-08	-0.852575	0.722	0.839	0.00040392
PPP2R3A	5.36022e-08	-0.917637	0.966	0.944	0.00107596
ENSOARG00020009075	6.5172e-08	-0.877651	0.727	0.797	0.0013082
ANOS1	6.69117e-08	-0.938819	0.807	0.839	0.00134312
TMEM175	7.52029e-08	-0.982531	0.597	0.692	0.00150955
PREX2	7.58159e-08	-0.625486	0.994	0.993	0.00152185
UBA52	1.30337e-07	-1.16765	0.557	0.615	0.00261625
ENSOARG00020002929	1.39756e-07	-2.15004	0.244	0.476	0.00280531
FILIP1L	1.42812e-07	-1.03388	0.79	0.881	0.00286666
RPL31	1.61935e-07	-1.04574	0.676	0.846	0.00325053
RHBDD3	1.72303e-07	-0.835293	0.756	0.783	0.00345864
ENSOARG00020023008	1.96554e-07	-0.85069	0.824	0.895	0.00394544
CASQ1	2.36789e-07	-0.916436	0.795	0.839	0.00475306
CTNNA3	2.48407e-07	-0.859975	0.983	0.965	0.00498627
UBE2U	3.52044e-07	0.949875	0.773	0.622	0.00706657
KCNK12	5.18834e-07	-0.74587	0.608	0.559	0.0104146
BLZF1	5.32227e-07	-0.783805	0.528	0.51	0.0106834
CLDND1	6.63206e-07	-1.52682	0.25	0.441	0.0133125
ENSOARG00020011452	6.65717e-07	-1.21009	0.71	0.79	0.0133629
ENSOARG00020013102	7.17803e-07	0.81445	0.835	0.587	0.0144085
ENSOARG00020006591	8.54556e-07	-1.2077	0.466	0.671	0.0171535
COPG2	9.94501e-07	-0.48276	0.898	0.846	0.0199626
ENSOARG00020008894	1.04018e-06	-0.803923	0.841	0.853	0.0208795
ENSOARG00020020945	1.33252e-06	-1.20809	0.511	0.713	0.0267477
NUB1	1.60788e-06	-0.567784	0.42	0.357	0.032275
IFT122	1.68419e-06	-0.687447	0.659	0.664	0.0338068
TCTN3	1.71014e-06	0.511973	0.744	0.469	0.0343276
MAMDC2	1.7326e-06	1.09294	0.517	0.238	0.0347785
JAG2	1.77934e-06	1.75307	0.125	0.007	0.0357168
NUMBL	1.8415e-06	-0.853975	0.449	0.441	0.0369645
NRXN1	2.01935e-06	0.296556	1	1	0.0405344
RPS27A	2.07285e-06	-1.2842	0.545	0.657	0.0416083
ZGRF1	2.17366e-06	3.58664	0.108	0	0.0436319
SLIT1	2.24218e-06	0.907518	0.716	0.441	0.0450073
ENSOARG00020006201	2.35238e-06	-1.02503	0.591	0.657	0.0472193

## Sheet: Microglia
Gene.Name	p.value	Log2.fold.change	Percentage.of.Cells.Expresses.Gene.in.OVT73	Percentage.of.Cells.Expresses.Gene.in.Control	Adjusted.p.value
MSRB3	9.85335e-118	-1.44104	0.493	0.857	1.97786e-113
LTC4S	1.02164e-115	4.8297	0.322	0.015	2.05073e-111
OSBPL10	5.76063e-47	-0.935415	0.587	0.748	1.15633e-42
ZFP36L2	9.48253e-38	6.33256	0.1	0.001	1.90343e-33
SLC9A9	1.93974e-27	0.699511	0.745	0.558	3.89364e-23
PREX2	2.55328e-25	-0.475852	0.759	0.772	5.1252e-21
ENSOARG00020018633	5.52669e-24	0.408495	0.918	0.804	1.10937e-19
ENSOARG00020000003	1.77212e-21	-0.531673	0.861	0.802	3.55718e-17
CDH23	3.91191e-21	-0.730117	0.472	0.581	7.85237e-17
OPRM1	1.84003e-18	-0.608269	0.627	0.67	3.6935e-14
MEGF10	1.06391e-17	0.378149	0.709	0.542	2.13558e-13
ZFAND4	2.10215e-16	-1.73598	0.083	0.171	4.21964e-12
MAP3K5	9.10942e-16	0.681897	0.4	0.248	1.82853e-11
ENSOARG00020008894	2.27835e-15	-0.858522	0.256	0.338	4.57334e-11
EPSTI1	1.98392e-14	0.677623	0.44	0.291	3.98233e-10
NKAIN2	2.29309e-14	0.200384	0.865	0.743	4.60291e-10
CACNB4	3.55175e-14	-0.830154	0.326	0.439	7.12943e-10
ENSOARG00020001921	1.77347e-13	-0.575544	0.412	0.459	3.55988e-09
PRMT8	2.04576e-13	0.74954	0.216	0.111	4.10645e-09
RELCH	2.04937e-13	0.418338	0.713	0.574	4.1137e-09
ROR1	2.51793e-13	1.06553	0.197	0.093	5.05424e-09
MT-CYTB	2.62481e-13	0.240324	0.874	0.761	5.26879e-09
APOE	3.60279e-13	-0.488952	0.612	0.64	7.23188e-09
ENSOARG00020006799	4.87903e-13	0.430635	0.463	0.322	9.79367e-09
SLCO3A1	5.97138e-13	-0.554615	0.447	0.53	1.19863e-08
TMEM117	8.35493e-13	0.35094	0.541	0.401	1.67708e-08
RPS8	1.65817e-12	-0.607967	0.411	0.479	3.32843e-08
MED12L	1.83596e-12	-0.469279	0.745	0.773	3.68531e-08
ENSOARG00020000005	3.69858e-12	-0.465151	0.878	0.844	7.42416e-08
TCF12	5.10766e-12	0.232204	0.922	0.835	1.02526e-07
ENSOARG00020000823	8.41013e-12	0.481672	0.287	0.178	1.68817e-07
B4GALT6	8.66173e-12	0.436492	0.697	0.567	1.73867e-07
MEF2A	1.71943e-11	0.230317	0.864	0.756	3.45141e-07
ACAD11	1.84718e-11	-0.588393	0.349	0.388	3.70785e-07
ENSOARG00020021582	2.52714e-11	0.212325	0.787	0.666	5.07274e-07
ARHGAP24	2.66727e-11	0.278137	0.924	0.864	5.35401e-07
DIAPH2	3.11256e-11	0.226157	0.852	0.743	6.24785e-07
IL13RA1	4.56673e-11	-0.3988	0.424	0.446	9.1668e-07
ENSOARG00020013192	5.1675e-11	-0.623153	0.235	0.264	1.03727e-06
TFEC	6.24824e-11	0.535823	0.221	0.127	1.25421e-06
ENSOARG00020001104	8.86222e-11	0.301543	0.689	0.561	1.77891e-06
ENSOARG00020018236	9.75962e-11	-0.835321	0.239	0.324	1.95905e-06
ENSOARG00020022450	1.16121e-10	0.586314	0.272	0.169	2.3309e-06
SMARCA1	1.26326e-10	0.304291	0.874	0.795	2.53575e-06
ENSOARG00020026210	1.41064e-10	0.321895	0.967	0.947	2.83159e-06
ENSOARG00020011802	1.42814e-10	-0.648316	0.361	0.432	2.8667e-06
MRTFB	1.50301e-10	0.142778	0.661	0.539	3.01699e-06
MARCKS	1.58647e-10	0.828673	0.19	0.1	3.18453e-06
TRPM3	1.59722e-10	-0.529281	0.412	0.468	3.2061e-06
SORCS2	1.66477e-10	0.282791	0.577	0.448	3.3417e-06
XKR4	2.03829e-10	0.991181	0.219	0.122	4.09146e-06
AIG1	2.32646e-10	-0.452546	0.543	0.59	4.66989e-06
ENSOARG00020016834	3.29078e-10	0.478336	0.144	0.076	6.60559e-06
ELF1	3.53376e-10	0.300235	0.455	0.337	7.09332e-06
LRMDA	4.02036e-10	0.179819	0.991	0.978	8.07006e-06
TG	4.28229e-10	-0.965137	0.161	0.245	8.59583e-06
CARMIL1	5.77538e-10	-0.809139	0.195	0.259	1.15929e-05
PPM1E	5.99288e-10	0.792034	0.195	0.105	1.20295e-05
CARD9	6.99044e-10	1.21172	0.12	0.051	1.40319e-05
FER	8.66178e-10	-0.26385	0.672	0.657	1.73868e-05
NAV3	9.27435e-10	0.247718	0.549	0.428	1.86164e-05
ENSOARG00020017551	1.43928e-09	0.289953	0.736	0.62	2.88908e-05
CEPT1	1.60019e-09	0.116639	0.459	0.36	3.21207e-05
PIP4K2A	1.80607e-09	-0.162566	0.833	0.801	3.62531e-05
SNF8	1.92341e-09	-0.901934	0.195	0.274	3.86085e-05
USP15	2.05817e-09	0.258303	0.493	0.38	4.13137e-05
ZNF654	2.0746e-09	-0.30198	0.36	0.336	4.16434e-05
CASQ1	2.15058e-09	-0.406134	0.415	0.437	4.31686e-05
MTFR1	2.78718e-09	-0.646845	0.29	0.331	5.5947e-05
TLE4	3.03515e-09	0.546556	0.337	0.227	6.09246e-05
ATF6	3.54712e-09	0.131409	0.437	0.341	7.12013e-05
BRWD1	4.21594e-09	0.299611	0.559	0.441	8.46266e-05
NSUN6	4.32358e-09	0.326716	0.403	0.294	8.67872e-05
RAPGEF4	4.63202e-09	-0.32857	0.671	0.67	9.29785e-05
CNTRL	4.73141e-09	-0.417602	0.467	0.506	9.49736e-05
RHBDD3	5.13329e-09	-0.662429	0.263	0.338	0.00010304
RUBCNL	5.38729e-09	0.294416	0.469	0.355	0.000108139
ENSOARG00020018569	6.38466e-09	0.308125	0.326	0.229	0.000128159
RAB38	6.79987e-09	0.391132	0.286	0.192	0.000136494
TMEM131	6.86733e-09	0.194592	0.542	0.43	0.000137848
PCM1	8.50783e-09	-0.198316	0.481	0.449	0.000170778
ARHGAP12	9.48309e-09	0.182122	0.677	0.565	0.000190354
TOP2B	1.02808e-08	0.193785	0.384	0.291	0.000206367
MT-ND2	1.06398e-08	0.261339	0.761	0.654	0.000213573
MEF2C	1.08927e-08	0.296021	0.811	0.716	0.00021865
CTTNBP2	1.13147e-08	0.260071	0.62	0.505	0.00022712
ENSOARG00020021846	1.13159e-08	0.197715	0.701	0.593	0.000227144
NOTCH2	1.34635e-08	0.194457	0.467	0.366	0.000270253
PPP2R3A	1.50801e-08	-0.471723	0.396	0.429	0.000302703
CYLD	1.57894e-08	-0.120122	0.311	0.265	0.00031694
TXN	1.78256e-08	-0.572259	0.371	0.431	0.000357814
IFI6	2.01288e-08	1.08617	0.14	0.07	0.000404045
PRKCB	2.03982e-08	0.350497	0.615	0.499	0.000409454
ARHGAP17	2.06333e-08	0.239137	0.784	0.682	0.000414172
TLN2	2.21641e-08	0.208376	0.736	0.628	0.0004449
TRAF3	2.7521e-08	0.303687	0.253	0.169	0.00055243
PPIP5K2	3.00137e-08	0.268117	0.37	0.272	0.000602465
DPYD	3.30026e-08	0.251108	0.659	0.547	0.000662462
SEMA4D	3.3054e-08	-0.480257	0.308	0.337	0.000663493
ENSOARG00020007703	3.3101e-08	0.43613	0.225	0.144	0.000664436
THOC7	3.38967e-08	-0.623981	0.294	0.344	0.000680408
HERC4	3.50652e-08	0.24774	0.464	0.36	0.000703864
MS4A5	3.74054e-08	-0.246769	0.55	0.506	0.00075084
ITSN2	3.76472e-08	0.155429	0.556	0.454	0.000755691
MACF1	4.15227e-08	0.143223	0.725	0.621	0.000833486
UGCG	5.02003e-08	0.291293	0.442	0.335	0.00100767
CPSF6	5.04782e-08	0.270862	0.408	0.309	0.00101325
RUNX2	5.04903e-08	-0.810015	0.201	0.278	0.00101349
TANGO6	5.88736e-08	0.283379	0.303	0.215	0.00118177
ENSOARG00020013102	6.18262e-08	0.321242	0.607	0.497	0.00124104
TUT7	6.26245e-08	0.326483	0.381	0.283	0.00125706
NCK1	6.29519e-08	0.285086	0.524	0.413	0.00126363
ENSOARG00020021968	6.79974e-08	0.271266	0.451	0.345	0.00136491
ENSOARG00020013711	6.86917e-08	-0.792492	0.169	0.214	0.00137885
ANO6	6.89102e-08	0.266063	0.49	0.383	0.00138323
CYSTM1	6.98687e-08	-0.158075	0.523	0.477	0.00140247
KAZN	7.48663e-08	-0.736764	0.143	0.155	0.00150279
PBX1	8.02331e-08	0.595686	0.375	0.276	0.00161052
ARID2	8.33833e-08	0.148266	0.518	0.423	0.00167375
SLC1A3	8.69899e-08	-0.415938	0.383	0.384	0.00174615
ATP8A2	9.07968e-08	0.156659	0.364	0.278	0.00182256
PHIP	9.208e-08	0.103788	0.624	0.529	0.00184832
SAMSN1	9.28932e-08	0.316406	0.344	0.248	0.00186464
LRRTM3	9.435e-08	-0.507069	0.2	0.183	0.00189389
GRB2	9.78465e-08	0.107878	0.561	0.464	0.00196407
STX7	9.90287e-08	0.15298	0.598	0.497	0.0019878
CCNJL	1.08584e-07	-0.33228	0.498	0.515	0.0021796
GGCX	1.21e-07	-0.48741	0.294	0.331	0.00242884
RNF157	1.22759e-07	-0.191169	0.47	0.436	0.00246415
PPP3CA	1.24148e-07	0.116594	0.774	0.68	0.00249203
CLIC5	1.31217e-07	0.215482	0.224	0.152	0.00263392
SESN3	1.33318e-07	0.207029	0.4	0.306	0.00267609
LCORL	1.35486e-07	0.195872	0.561	0.454	0.00271961
RALGPS1	1.37977e-07	0.364922	0.433	0.329	0.00276962
SRRM2	1.57618e-07	-0.102595	0.498	0.445	0.00316386
RAP1GDS1	1.63273e-07	0.566147	0.24	0.154	0.00327738
HSP90AB1	1.93735e-07	0.385414	0.294	0.205	0.00388884
TMX4	1.96465e-07	0.245241	0.388	0.293	0.00394363
ACVR1	1.99279e-07	0.401557	0.35	0.254	0.00400012
PDCD4	2.10684e-07	0.103846	0.489	0.402	0.00422907
N4BP1	2.2258e-07	0.304395	0.303	0.216	0.00446784
TAFA5	2.50692e-07	0.544561	0.199	0.123	0.00503213
ESCO1	2.66697e-07	0.129693	0.319	0.249	0.0053534
ENSOARG00020004698	2.85581e-07	0.185377	0.412	0.323	0.00573247
RETREG1	2.91238e-07	-0.761063	0.18	0.258	0.00584602
ENSOARG00020002301	3.00011e-07	-0.490597	0.173	0.169	0.00602212
PKD2L2	3.05073e-07	-0.997836	0.1	0.167	0.00612374
DCAF5	3.251e-07	0.15761	0.468	0.375	0.00652573
ENSOARG00020018656	3.28529e-07	0.267559	0.561	0.454	0.00659457
FYB1	3.3242e-07	0.292431	0.631	0.526	0.00667266
MAP4K3	3.38774e-07	0.111197	0.496	0.411	0.00680021
HNRNPLL	3.87648e-07	0.243068	0.331	0.247	0.00778125
HNRNPA2B1	3.88967e-07	-0.160863	0.606	0.582	0.00780773
LCP2	3.98479e-07	0.105783	0.561	0.465	0.00799868
ENSOARG00020012497	3.99566e-07	0.327936	0.443	0.342	0.00802049
MGAT5	4.14581e-07	0.208978	0.592	0.491	0.00832188
ADK	4.20509e-07	0.208379	0.857	0.78	0.00844088
FTH1	4.21422e-07	-0.195535	0.529	0.501	0.00845921
UBR1	4.38461e-07	-0.111047	0.529	0.479	0.00880123
NRG4	4.47789e-07	0.716687	0.131	0.07	0.00898846
NRP2	4.51612e-07	0.485192	0.286	0.196	0.00906521
MT-COX2	4.69771e-07	0.298064	0.697	0.599	0.00942972
TRIM44	4.70203e-07	-0.127115	0.358	0.311	0.00943838
MED13	4.70559e-07	0.237164	0.474	0.375	0.00944552
MAF	4.83371e-07	0.153039	0.312	0.241	0.00970271
MRC2	4.83514e-07	0.457893	0.201	0.129	0.00970558
PPFIA1	5.03783e-07	0.362036	0.154	0.094	0.0101124
GPR137B	6.00057e-07	0.439775	0.251	0.17	0.012045
NCKAP1L	6.24921e-07	0.268067	0.458	0.36	0.012544
KLHL6	6.43547e-07	-0.294196	0.621	0.626	0.0129179
PALD1	6.43811e-07	0.367365	0.174	0.113	0.0129232
RAB32	6.56989e-07	0.448684	0.184	0.115	0.0131877
CDK19	6.60848e-07	-0.32674	0.412	0.422	0.0132652
NUP58	6.70402e-07	0.240227	0.485	0.386	0.013457
PHF20L1	6.82427e-07	0.215165	0.346	0.262	0.0136984
RNF149	7.0951e-07	0.391212	0.244	0.167	0.014242
ANKRD50	7.14651e-07	0.480462	0.182	0.114	0.0143452
CALM2.1	7.66938e-07	0.185099	0.393	0.309	0.0153948
TNS3	7.78938e-07	0.178638	0.39	0.304	0.0156356
KIF2A	7.94488e-07	0.311037	0.355	0.262	0.0159478
ENSOARG00020015564	8.17523e-07	0.68511	0.137	0.077	0.0164101
ENSOARG00020024810	8.37897e-07	0.114259	0.469	0.384	0.0168191
CD302	8.83855e-07	-0.144339	0.433	0.402	0.0177416
PIK3C2A	8.8648e-07	-0.302871	0.6	0.616	0.0177943
CACUL1	9.37104e-07	0.236728	0.321	0.238	0.0188105
TBC1D12	9.47031e-07	0.271956	0.624	0.523	0.0190097
EIF4G3	9.47711e-07	0.148622	0.713	0.62	0.0190234
WNK1	9.55671e-07	-0.260728	0.463	0.459	0.0191832
RHOA	9.83548e-07	-0.126794	0.314	0.277	0.0197428
FOXO3	9.92277e-07	-0.234823	0.51	0.489	0.019918
HIST2H2AC	9.97326e-07	-1.28313	0.08	0.126	0.0200193
ENSOARG00020022293	1.01463e-06	0.315593	0.325	0.238	0.0203667
STRN3	1.03625e-06	0.166992	0.494	0.399	0.0208006
TMCC3	1.08236e-06	0.197054	0.625	0.525	0.0217261
ITM2B	1.14881e-06	-0.163581	0.433	0.399	0.0230601
VSIG4	1.18101e-06	0.301741	0.569	0.467	0.0237063
KDM6A	1.2395e-06	0.246083	0.436	0.341	0.0248804
ARHGAP6	1.27512e-06	0.520378	0.289	0.201	0.0255955
NLGN1	1.27811e-06	0.545278	0.197	0.126	0.0256554
SNX2	1.32006e-06	0.102517	0.498	0.411	0.0264976
ZC3H12C	1.33171e-06	0.107744	0.452	0.362	0.0267314
ENSOARG00020012937	1.38767e-06	0.16769	0.694	0.601	0.0278547
SLIT3	1.46129e-06	-1.18409	0.07	0.12	0.0293325
USP8	1.47581e-06	-0.310117	0.393	0.39	0.029624
KIF9	1.48018e-06	-0.73471	0.173	0.222	0.0297116
MT-ND1	1.65739e-06	0.184945	0.537	0.445	0.0332689
MAPK10	1.69795e-06	0.823865	0.182	0.114	0.0340829
APOD	1.99214e-06	-0.628668	0.221	0.252	0.0399882
ZFHX3	2.11538e-06	0.282294	0.601	0.502	0.042462
MRPS6	2.12657e-06	0.381172	0.389	0.294	0.0426867
FNBP4	2.14675e-06	-0.116917	0.314	0.27	0.0430917
ENSOARG00020021320	2.23831e-06	-0.128676	0.346	0.306	0.0449296
CHN1	2.31535e-06	0.301384	0.259	0.181	0.0464761
ENSOARG00020017346	2.31675e-06	-0.732441	0.182	0.232	0.0465041
BTBD10	2.41895e-06	0.111844	0.311	0.242	0.0485557
ENSOARG00020017761	2.42797e-06	0.907146	0.158	0.094	0.0487367
NSG2	2.46188e-06	0.657707	0.164	0.097	0.0494173

## Sheet: Neuroblasts
Gene.Name	p.value	Log2.fold.change	Percentage.of.Cells.Expresses.Gene.in.OVT73	Percentage.of.Cells.Expresses.Gene.in.Control	Adjusted.p.value
ENSOARG00020000003	1.52122e-17	-0.845954	0.807	0.759	3.05355e-13
ENSOARG00020006805	1.33898e-13	3.67405	0.112	0.007	2.68774e-09
PREX2	3.93658e-13	-0.77429	0.687	0.757	7.9019e-09
ENSOARG00020000005	1.27003e-11	-0.694841	0.802	0.754	2.54933e-07
OSBPL10	2.73388e-09	-1.01302	0.343	0.407	5.48773e-05
DAAM1	6.04546e-09	0.286532	0.521	0.347	0.00012135
DENND4A	1.56044e-08	0.754179	0.377	0.208	0.000313227
TRPS1	6.33284e-08	0.946521	0.391	0.228	0.00127119
AOPEP	7.7772e-08	0.248873	0.464	0.303	0.00156112
TRPC1	7.79233e-08	0.303394	0.497	0.336	0.00156415
ATP8A1	8.0279e-08	0.692121	0.476	0.305	0.00161144
MARCKS	8.07868e-08	0.685002	0.201	0.084	0.00162163
MT-ND3	1.16656e-07	0.424151	0.455	0.29	0.00234163
TTC26	1.40464e-07	1.73687	0.125	0.033	0.00281953
COG6	1.98689e-07	1.23544	0.198	0.08	0.00398829
FNBP1	2.11667e-07	-0.244307	0.406	0.33	0.00424879
MBNL1	2.92263e-07	0.470686	0.502	0.338	0.00586659
MIF	2.92296e-07	1.63315	0.109	0.027	0.00586726
NYAP2	3.11437e-07	0.499788	0.498	0.334	0.00625148
TRA2B	3.68333e-07	0.268834	0.388	0.252	0.00739355
HNRNPA1	4.81098e-07	0.706453	0.278	0.148	0.00965709
KHDRBS1	5.44845e-07	0.854832	0.242	0.117	0.0109367
LRCH3	5.55013e-07	0.420099	0.445	0.292	0.0111408
ANTXR1	5.83123e-07	0.11773	0.435	0.303	0.011705
SRGAP3	6.6492e-07	0.440128	0.599	0.436	0.0133469
FBXO11	7.1878e-07	0.129685	0.644	0.502	0.0144281
SORBS1	7.38312e-07	0.483483	0.482	0.323	0.0148201
HECW1	7.60138e-07	0.299446	0.523	0.365	0.0152582
NRXN2	8.14504e-07	0.438006	0.266	0.148	0.0163495
SORBS2	8.74301e-07	0.234088	0.742	0.588	0.0175498
STXBP5L	9.96308e-07	-0.575509	0.414	0.363	0.0199989
TMEM108	1.02188e-06	-0.125205	0.515	0.418	0.0205121
LUC7L	1.1403e-06	-0.201698	0.42	0.347	0.0228892
TNRC6A	1.15281e-06	0.116985	0.481	0.35	0.0231404
PKD2L2	1.15672e-06	-1.57157	0.125	0.192	0.0232187
GPR137C	1.36466e-06	0.448796	0.656	0.498	0.0273928
CSNK2A1	1.39801e-06	0.298199	0.354	0.228	0.0280623
CNOT2	1.40788e-06	0.276428	0.446	0.305	0.0282604
ABCD3	1.46489e-06	0.534388	0.265	0.144	0.0294047
ENSOARG00020020599	1.46628e-06	0.195358	0.321	0.208	0.0294326
ENSOARG00020008894	1.50166e-06	-0.677181	0.377	0.412	0.0301428
PPP2R3A	1.75683e-06	-0.367125	0.597	0.562	0.0352649
MKLN1	2.32848e-06	0.150263	0.531	0.389	0.0467396
ATP13A3	2.37489e-06	-0.102746	0.269	0.181	0.0476712
WASF1	2.38079e-06	0.460904	0.148	0.064	0.0477896
ZNF148	2.44792e-06	0.279078	0.479	0.341	0.0491371
KMT5B	2.48573e-06	0.376208	0.36	0.228	0.049896

## Sheet: Oligodendrocytes
Gene.Name	p.value	Log2.fold.change	Percentage.of.Cells.Expresses.Gene.in.OVT73	Percentage.of.Cells.Expresses.Gene.in.Control	Adjusted.p.value
FSTL4	1.07749e-190	0.904263	0.563	0.298	2.16285e-186
CLIC2	1.14437e-124	-0.989931	0.402	0.503	2.2971e-120
ENSOARG00020006805	5.62279e-123	2.51108	0.105	0.014	1.12866e-118
KAZN	1.26977e-120	-0.630523	0.596	0.712	2.54881e-116
MT-CYTB	1.96213e-110	0.425138	0.894	0.746	3.93858e-106
CADM1	1.10512e-106	0.786703	0.477	0.283	2.21831e-102
GHR	1.51272e-106	-0.609445	0.571	0.499	3.03648e-102
PREX2	7.29138e-105	-0.529202	0.793	0.816	1.4636e-100
LRRTM3	1.18042e-104	-0.504647	0.946	0.948	2.36947e-100
MT-ND2	3.89247e-101	0.539737	0.81	0.642	7.81336e-97
PLP1	1.93966e-100	-0.373332	0.907	0.908	3.89348e-96
SAMD12	1.43315e-94	0.453056	0.836	0.689	2.87676e-90
MAP3K4	2.68537e-91	-0.820863	0.349	0.421	5.39035e-87
MOG	9.14905e-91	-0.378758	0.792	0.793	1.83649e-86
SORBS2	9.75827e-91	-1.3519	0.136	0.272	1.95878e-86
ENSOARG00020013192	5.37229e-89	-0.743349	0.435	0.509	1.07838e-84
MT-ND3	6.5095e-83	0.517597	0.516	0.344	1.30665e-78
SEMA3E	2.37846e-82	-2.30767	0.025	0.113	4.77429e-78
ENSOARG00020000003	5.17892e-82	-0.473484	0.86	0.797	1.03957e-77
CYLD	2.11779e-79	-0.53997	0.561	0.575	4.25103e-75
YEATS2	4.4478e-79	-0.62609	0.515	0.554	8.92806e-75
CCDC152	3.71109e-76	-0.460788	0.661	0.602	7.44927e-72
MT-COX1	5.54962e-76	0.319346	0.839	0.697	1.11397e-71
SOGA3	6.50285e-76	-0.462673	0.613	0.648	1.30532e-71
CDH18	1.46788e-75	1.31576	0.184	0.074	2.94648e-71
GGCX	3.80979e-75	-0.591488	0.5	0.557	7.64738e-71
ENSOARG00020006591	3.65781e-74	-0.809566	0.311	0.387	7.34233e-70
NUDT3	1.30453e-72	-0.440556	0.612	0.604	2.61858e-68
ENSOARG00020001921	1.64752e-69	-0.457142	0.636	0.638	3.30706e-65
CASQ1	7.1508e-67	-0.562765	0.419	0.454	1.43538e-62
ITGA2	1.63794e-66	-1.20645	0.136	0.241	3.28785e-62
FCHSD2	4.60268e-66	0.521246	0.481	0.327	9.23896e-62
AKAP6	2.38722e-64	0.321079	0.865	0.749	4.79186e-60
LPAR1	1.0432e-63	0.474606	0.654	0.501	2.09402e-59
DAB1	1.92209e-63	-1.19216	0.163	0.238	3.85821e-59
SNAP91	2.66825e-63	0.672434	0.311	0.182	5.35599e-59
ENSOARG00020013102	7.40973e-62	0.338568	0.971	0.935	1.48736e-57
CNP	7.98626e-62	-0.638329	0.267	0.298	1.60308e-57
PLA2R1	6.80478e-60	0.323956	0.911	0.836	1.36592e-55
ALCAM	5.19983e-58	0.349835	0.857	0.746	1.04376e-53
SLIT2	5.892e-58	0.990127	0.233	0.121	1.1827e-53
WNK1	1.46505e-57	-0.317837	0.713	0.708	2.94079e-53
MIF	1.84653e-57	1.36285	0.103	0.034	3.70655e-53
CNTRL	2.49563e-57	-0.659975	0.271	0.306	5.00948e-53
VPS35L	1.36123e-56	0.2798	0.667	0.527	2.7324e-52
MT-COX2	3.53972e-56	0.318638	0.733	0.595	7.10527e-52
MT-ND1	1.80152e-55	0.3318	0.549	0.412	3.61619e-51
OSBPL10	5.03473e-55	-0.59783	0.46	0.494	1.01062e-50
CDK17	1.36444e-52	0.290198	0.602	0.465	2.73884e-48
TMTC2	5.07006e-52	0.296734	0.907	0.826	1.01771e-47
APP	1.16556e-51	-0.236376	0.912	0.897	2.33963e-47
MRPS6	1.21918e-51	0.436188	0.592	0.453	2.44726e-47
PDE5A	1.5997e-51	-0.822589	0.262	0.323	3.21108e-47
TRIM2	3.04954e-51	0.305918	0.757	0.629	6.12133e-47
PPP1R14A	3.40694e-51	-0.707533	0.221	0.256	6.83876e-47
CD9	5.31998e-51	-0.591813	0.284	0.322	1.06788e-46
ARHGEF12	5.32218e-51	0.382798	0.356	0.239	1.06832e-46
ENSOARG00020004559	5.61328e-51	0.112658	0.28	0.2	1.12675e-46
PTPRD	6.15971e-51	0.221809	0.983	0.963	1.23644e-46
MT-ND5	6.402e-51	0.28328	0.326	0.224	1.28507e-46
ERMN	6.5152e-51	-0.443138	0.294	0.287	1.3078e-46
TMEFF2	7.26266e-51	0.290049	0.945	0.902	1.45783e-46
OSBPL1A	5.78996e-50	-0.382216	0.38	0.382	1.16222e-45
TXN	5.79483e-50	-0.590025	0.344	0.376	1.1632e-45
TF	7.37256e-50	-0.266197	0.759	0.751	1.47989e-45
PPP2R3A	1.37049e-49	-0.406239	0.576	0.577	2.75098e-45
SYNE1	1.41754e-49	0.326887	0.602	0.467	2.84543e-45
GRIK3	1.98537e-49	-0.302034	0.631	0.63	3.98523e-45
FRYL	3.32024e-49	0.36517	0.656	0.521	6.66472e-45
PEX5L	4.93067e-49	0.423279	0.824	0.73	9.89734e-45
ENSOARG00020003897	6.6286e-49	0.222272	0.355	0.256	1.33056e-44
FTH1	7.56683e-49	-0.289678	0.542	0.521	1.51889e-44
SLC44A1	2.63555e-48	0.22946	0.916	0.834	5.29034e-44
MAP7	3.2505e-48	-0.234602	0.503	0.477	6.52472e-44
ENSOARG00020004266	4.61795e-48	-0.112014	0.489	0.429	9.26962e-44
ACAD11	4.65933e-48	-0.423577	0.482	0.49	9.35268e-44
PCDH9	1.0425e-47	0.160697	0.995	0.991	2.09261e-43
DHX38	1.15886e-47	-1.50417	0.078	0.125	2.32619e-43
BRWD1	1.31867e-47	0.168832	0.518	0.407	2.64697e-43
PLCXD2	3.46905e-47	0.499731	0.278	0.175	6.96342e-43
AUH	8.56254e-47	0.254634	0.767	0.646	1.71876e-42
DIS3L2	9.47218e-47	0.23711	0.561	0.439	1.90135e-42
LRRC8D	1.17586e-46	0.421049	0.463	0.335	2.36031e-42
MAP4K3	1.2275e-46	0.141703	0.449	0.348	2.46396e-42
BPTF	1.57455e-46	0.169625	0.493	0.383	3.1606e-42
ENSOARG00020012621	2.5633e-46	-0.395234	0.459	0.468	5.14532e-42
ENSOARG00020000005	6.80858e-46	-0.237776	0.88	0.816	1.36669e-41
LUC7L	2.63936e-45	-0.253173	0.533	0.517	5.29799e-41
USP9X	3.44784e-45	0.233568	0.417	0.312	6.92084e-41
TMC7	4.28666e-45	-0.158043	0.688	0.646	8.60462e-41
CREBRF	7.62791e-45	0.360924	0.366	0.257	1.53115e-40
SMARCA2	7.67937e-45	0.2504	0.591	0.468	1.54148e-40
PKD1L3	1.28869e-44	-1.00321	0.135	0.203	2.58679e-40
OGA	1.31424e-44	0.23295	0.381	0.28	2.63807e-40
MT-ATP6	5.02792e-44	0.133217	0.503	0.398	1.00925e-39
SUGCT	7.7801e-44	0.244215	0.899	0.815	1.5617e-39
PARD3	3.09247e-43	0.209208	0.879	0.785	6.20751e-39
TNIK	5.36542e-43	0.309382	0.624	0.499	1.077e-38
ECPAS	6.05475e-43	0.244799	0.335	0.24	1.21537e-38
VEPH1	6.63036e-43	1.05301	0.146	0.069	1.33091e-38
GLUL	9.73368e-43	-0.205711	0.432	0.397	1.95384e-38
SCAMP1	1.27742e-42	0.164894	0.369	0.278	2.56417e-38
MICU1	1.38515e-42	-0.222523	0.614	0.601	2.78042e-38
ENSOARG00020022108	2.57676e-42	-0.198777	0.751	0.733	5.17234e-38
ENSOARG00020025767	2.93744e-42	0.195305	0.387	0.293	5.89632e-38
ARGLU1	3.19162e-42	-0.141593	0.617	0.573	6.40653e-38
TRA2B	4.60211e-42	-0.158485	0.351	0.31	9.23781e-38
SSH2	5.64773e-42	0.279616	0.488	0.372	1.13367e-37
ACAP2	9.00871e-42	0.193241	0.356	0.266	1.80832e-37
RPS8	9.97587e-42	-0.529126	0.347	0.374	2.00246e-37
ELAPOR2	1.28065e-41	-0.376563	0.365	0.371	2.57065e-37
ENSOARG00020021582	1.55019e-41	-0.815898	0.189	0.253	3.1117e-37
NSG2	1.81914e-41	0.244179	0.168	0.104	3.65156e-37
DEAF1	1.83647e-41	-0.253158	0.438	0.419	3.68635e-37
TCF12	2.09994e-41	0.197082	0.961	0.916	4.21521e-37
ITCH	2.20007e-41	0.29614	0.426	0.317	4.4162e-37
MT-ND4	4.01753e-41	0.192731	0.771	0.659	8.06439e-37
MAX	5.00818e-41	-0.671302	0.251	0.273	1.00529e-36
NR4A2	5.86283e-41	-0.439583	0.352	0.37	1.17685e-36
DIP2B	7.45214e-41	0.27539	0.854	0.763	1.49587e-36
ENSOARG00020000771	1.09094e-40	-1.45039	0.056	0.114	2.18984e-36
MTF2	1.27622e-40	-0.24278	0.471	0.446	2.56175e-36
CDH2	1.45274e-40	0.124062	0.428	0.334	2.91608e-36
SLC5A11	1.50725e-40	0.281174	0.797	0.691	3.02551e-36
STK10	1.60758e-40	-0.661458	0.257	0.303	3.22689e-36
TLK2	1.69581e-40	0.105452	0.441	0.356	3.404e-36
PDS5A	1.73622e-40	0.175491	0.405	0.311	3.4851e-36
USP24	2.13294e-40	0.122296	0.386	0.3	4.28145e-36
HNRNPA2B1	2.33639e-40	-0.290481	0.538	0.541	4.68984e-36
RBM39	4.7006e-40	-0.111123	0.465	0.416	9.43552e-36
SHTN1	5.79093e-40	0.161557	0.789	0.685	1.16241e-35
NCKAP1	9.18307e-40	0.130506	0.464	0.369	1.84332e-35
CEP85	1.00806e-39	0.369061	0.25	0.165	2.02348e-35
PSD3	1.02546e-39	-0.292879	0.503	0.503	2.0584e-35
STRN3	1.1647e-39	0.264558	0.386	0.286	2.33789e-35
MOBP	1.37911e-39	0.273078	0.871	0.785	2.76829e-35
KCND2	1.71886e-39	0.166851	0.182	0.121	3.45026e-35
FNIP1	2.44771e-39	0.13346	0.629	0.525	4.91328e-35
SLAIN1	2.57359e-39	-0.125861	0.639	0.588	5.16597e-35
APOE	2.5839e-39	0.487446	0.174	0.104	5.18666e-35
SENP6	3.0653e-39	0.161625	0.691	0.583	6.15297e-35
SYT11	3.23184e-39	-0.681954	0.176	0.204	6.48728e-35
PSTPIP2	3.59399e-39	0.262696	0.293	0.209	7.21421e-35
PTBP2	3.74549e-39	0.201682	0.775	0.666	7.51832e-35
NUAK1	5.39935e-39	0.227527	0.382	0.286	1.08381e-34
ENSOARG00020009075	5.45235e-39	-0.598601	0.241	0.276	1.09445e-34
ENSOARG00020008894	5.46923e-39	-0.53261	0.302	0.313	1.09784e-34
ENSOARG00020001109	5.96983e-39	-0.332358	0.386	0.389	1.19832e-34
TJP2	6.19871e-39	-0.245837	0.389	0.366	1.24427e-34
HIPK2	6.31568e-39	0.243564	0.873	0.787	1.26775e-34
TLE4	7.64288e-39	0.2704	0.461	0.354	1.53416e-34
CNKSR2	1.15752e-38	0.190142	0.532	0.424	2.32349e-34
ENSOARG00020022012	1.62654e-38	0.195035	0.651	0.539	3.26496e-34
ACSL3	2.54958e-38	-0.179092	0.488	0.456	5.11778e-34
TTC3	3.67216e-38	0.181131	0.631	0.521	7.37114e-34
ASIC2	6.7165e-38	-0.759263	0.19	0.243	1.3482e-33
APLP1	6.83785e-38	-0.186249	0.442	0.41	1.37256e-33
HNRNPU	6.99629e-38	0.104726	0.386	0.305	1.40437e-33
PNISR	7.18355e-38	0.196639	0.571	0.461	1.44195e-33
RDX	7.60934e-38	0.242422	0.397	0.3	1.52742e-33
UBR2	8.17259e-38	0.118897	0.459	0.371	1.64048e-33
CCDC38	9.46403e-38	-0.669353	0.213	0.25	1.89972e-33
KLF12	1.00629e-37	0.302155	0.454	0.344	2.01993e-33
APOD	1.31627e-37	-0.267876	0.581	0.583	2.64215e-33
ENSOARG00020008606	1.74799e-37	-0.742576	0.205	0.254	3.50875e-33
ZC3H13	1.91137e-37	0.261578	0.388	0.29	3.8367e-33
FRMD4B	2.31899e-37	0.202512	0.893	0.813	4.6549e-33
TSPAN15	3.08695e-37	-0.156923	0.422	0.383	6.19644e-33
EVI5	3.09456e-37	0.166384	0.424	0.331	6.21172e-33
RUFY3	3.26545e-37	0.130997	0.447	0.358	6.55473e-33
GNAI1	3.52875e-37	0.256935	0.554	0.441	7.08327e-33
SNX14	3.77066e-37	-0.151421	0.38	0.34	7.56885e-33
ENSOARG00020006151	4.14833e-37	0.122988	0.474	0.382	8.32694e-33
NRG1	4.7068e-37	-0.89445	0.122	0.152	9.44797e-33
SLC11A2	5.69089e-37	0.165962	0.458	0.362	1.14233e-32
ENSOARG00020024810	5.93198e-37	0.199164	0.611	0.501	1.19073e-32
MVB12B	6.0253e-37	0.127998	0.633	0.531	1.20946e-32
MAPT	6.75655e-37	0.126137	0.528	0.433	1.35624e-32
CNTN1	8.18859e-37	0.246675	0.459	0.355	1.6437e-32
USP8	8.52686e-37	-0.41809	0.32	0.316	1.7116e-32
CEP170	9.22188e-37	0.181828	0.575	0.47	1.85111e-32
ENSOARG00020009753	1.29594e-36	0.240353	0.21	0.143	2.60134e-32
ENSOARG00020009344	1.38427e-36	0.248625	0.372	0.28	2.77865e-32
ATP2C1	1.67199e-36	-0.207651	0.547	0.52	3.35618e-32
TMOD1	1.92078e-36	0.267779	0.565	0.452	3.85557e-32
EXTL3	2.88996e-36	0.360303	0.325	0.23	5.80101e-32
EEF2K	3.62962e-36	-0.271535	0.41	0.402	7.28574e-32
MGA	4.15081e-36	0.10148	0.391	0.311	8.33192e-32
FAM53B	4.37909e-36	0.213529	0.302	0.22	8.79015e-32
BIN1	4.65444e-36	0.116289	0.468	0.383	9.34286e-32
ACTG1	5.66634e-36	0.113588	0.281	0.212	1.1374e-31
HERC3	5.93098e-36	0.144775	0.439	0.348	1.19053e-31
ENSOARG00020019750	5.97353e-36	0.118771	0.424	0.339	1.19907e-31
OPALIN	7.19081e-36	-0.216493	0.912	0.898	1.44341e-31
SIK3	7.39115e-36	0.204488	0.974	0.943	1.48362e-31
SH3GL3	7.69599e-36	0.106903	0.909	0.831	1.54482e-31
FEZ1	8.26738e-36	-0.164506	0.44	0.404	1.65951e-31
ENSOARG00020025372	8.35225e-36	-0.877814	0.166	0.199	1.67655e-31
CPD	8.91393e-36	-0.30899	0.384	0.383	1.78929e-31
BRSK1	1.01645e-35	0.162378	0.234	0.169	2.04033e-31
RASGRP3	1.14395e-35	0.229862	0.555	0.448	2.29626e-31
IL1RAPL2	1.30447e-35	0.378612	0.667	0.562	2.61846e-31
GPRC5B	1.38398e-35	-0.206524	0.323	0.294	2.77807e-31
KDM6A	1.38657e-35	0.120983	0.582	0.485	2.78325e-31
HERC4	1.46951e-35	0.17588	0.379	0.294	2.94974e-31
ABHD2	2.04834e-35	0.411483	0.267	0.18	4.11163e-31
SORT1	2.09641e-35	0.170249	0.589	0.486	4.20813e-31
PKD2L2	2.15485e-35	-0.704238	0.241	0.3	4.32543e-31
KLHDC2	2.20879e-35	0.107452	0.325	0.252	4.4337e-31
MTSS1	2.26487e-35	0.150085	0.544	0.446	4.54628e-31
ENSOARG00020024174	2.32642e-35	0.114623	0.286	0.216	4.66982e-31
UACA	2.58579e-35	0.185826	0.431	0.337	5.19045e-31
SON	2.92599e-35	-0.211443	0.404	0.377	5.87333e-31
CLK1	3.6905e-35	-0.239744	0.465	0.448	7.40794e-31
MGAT5	3.96154e-35	0.332832	0.428	0.322	7.952e-31
STAG2	4.01107e-35	0.116114	0.456	0.368	8.05143e-31
ZMYM2	4.30963e-35	0.168827	0.276	0.203	8.65073e-31
PLCG2	4.41172e-35	-0.636111	0.197	0.212	8.85565e-31
RFX3	4.65603e-35	0.160257	0.543	0.444	9.34606e-31
PAN3	5.17337e-35	0.208429	0.5	0.399	1.03845e-30
SLC12A2	5.22898e-35	0.217105	0.59	0.481	1.04961e-30
SEPTIN7	5.6111e-35	0.200683	0.898	0.82	1.12632e-30
MAST3	6.7546e-35	-0.320745	0.288	0.285	1.35585e-30
EXOC2	7.19758e-35	0.157955	0.221	0.16	1.44477e-30
MYO1E	7.55518e-35	-0.114125	0.498	0.449	1.51655e-30
CALM2.1	8.98069e-35	-0.1142	0.322	0.258	1.80269e-30
SLC25A27	9.27095e-35	-0.156009	0.522	0.487	1.86096e-30
PTGDS	9.98608e-35	-0.414173	0.28	0.294	2.00451e-30
MED13	1.09763e-34	0.137082	0.394	0.311	2.20328e-30
SNCA	1.10779e-34	0.787102	0.191	0.11	2.22366e-30
KIAA1328	1.14037e-34	0.288654	0.538	0.426	2.28907e-30
RPL31	1.34591e-34	-0.225327	0.225	0.199	2.70165e-30
PICALM	1.41164e-34	0.152928	0.718	0.616	2.83359e-30
EIF2A	1.44041e-34	-0.282705	0.25	0.237	2.89133e-30
MEGF9	1.93298e-34	0.277681	0.246	0.172	3.88007e-30
DDHD1	2.10216e-34	0.174205	0.534	0.436	4.21967e-30
ARAP2	2.11081e-34	0.224165	0.98	0.973	4.23704e-30
RUBCNL	2.35572e-34	0.136021	0.543	0.448	4.72864e-30
FBXO32	2.55809e-34	0.159135	0.376	0.294	5.13485e-30
N4BP2L1	2.83912e-34	0.226488	0.332	0.248	5.69896e-30
ZNF280D	3.38417e-34	-0.165797	0.53	0.5	6.79305e-30
KLHL24	3.40003e-34	0.253196	0.286	0.205	6.82487e-30
SNX1	3.43803e-34	-0.193572	0.271	0.243	6.90115e-30
SCD5	3.55698e-34	0.240395	0.722	0.616	7.13992e-30
ENSOARG00020016573	3.64288e-34	0.209006	0.534	0.432	7.31236e-30
ATP9A	3.81532e-34	0.198084	0.274	0.2	7.65849e-30
PADI2	4.07441e-34	-0.237477	0.405	0.389	8.17857e-30
LRRC1	4.42106e-34	0.141275	0.521	0.427	8.87439e-30
CKB	4.5442e-34	-0.251484	0.34	0.313	9.12157e-30
TRPM3	5.03698e-34	-0.683816	0.208	0.252	1.01107e-29
URGCP	5.3239e-34	-0.349466	0.345	0.344	1.06867e-29
ELL2	6.29488e-34	0.186172	0.401	0.312	1.26357e-29
SH3TC2	7.14855e-34	-0.194251	0.286	0.26	1.43493e-29
EVI2A	7.25484e-34	-0.566856	0.187	0.208	1.45626e-29
CYP39A1	7.46438e-34	0.418959	0.235	0.154	1.49833e-29
ENSOARG00020024101	9.18752e-34	0.178745	0.92	0.853	1.84421e-29
ARID1B	1.02455e-33	0.129034	0.64	0.543	2.05658e-29
PUM2	1.03999e-33	0.230657	0.368	0.279	2.08757e-29
POT1	1.22999e-33	-0.440208	0.369	0.386	2.46896e-29
SNRNP70	1.3478e-33	-0.184536	0.339	0.307	2.70543e-29
COG6	1.63376e-33	0.186518	0.222	0.159	3.27945e-29
NEGR1	1.76165e-33	0.257174	0.679	0.57	3.53616e-29
PTMA	1.79085e-33	-0.490318	0.239	0.25	3.59477e-29
SSBP2	1.79997e-33	0.132334	0.463	0.374	3.61308e-29
SLCO3A1	1.97339e-33	-0.113406	0.778	0.73	3.96119e-29
PPM1L	2.67718e-33	0.451739	0.369	0.266	5.37391e-29
H2AZ2	2.99723e-33	-0.579573	0.251	0.284	6.01634e-29
KANSL1L	3.01186e-33	-0.243487	0.501	0.481	6.0457e-29
FAM126A	3.09729e-33	0.174228	0.397	0.311	6.21719e-29
SPARCL1	3.20241e-33	0.112258	0.738	0.643	6.4282e-29
SCAF11	3.47392e-33	0.24701	0.437	0.338	6.9732e-29
CNKSR3	3.5365e-33	0.271444	0.562	0.454	7.09882e-29
CHD2	3.7183e-33	0.163087	0.492	0.397	7.46375e-29
RTN1	3.79739e-33	0.213845	0.442	0.346	7.6225e-29
ENSOARG00020018656	4.24936e-33	0.213724	0.728	0.624	8.52974e-29
PCBP2	4.39697e-33	0.231224	0.254	0.183	8.82604e-29
FAM149B1	5.23065e-33	-0.448803	0.268	0.271	1.04995e-28
PHLPP1	5.50272e-33	0.22708	0.396	0.304	1.10456e-28
CHD7	5.5619e-33	0.147502	0.442	0.356	1.11644e-28
WASHC4	5.94814e-33	-0.280773	0.351	0.338	1.19397e-28
ROCK2	6.40365e-33	0.247766	0.389	0.296	1.2854e-28
ENSOARG00020010739	6.55945e-33	0.309067	0.256	0.186	1.31668e-28
AGFG1	7.09292e-33	0.109971	0.293	0.224	1.42376e-28
CDH11	7.24131e-33	-0.11097	0.422	0.378	1.45355e-28
TMEM26	7.85267e-33	0.281149	0.623	0.513	1.57627e-28
MAG	9.26088e-33	-0.539432	0.213	0.232	1.85894e-28
ENSOARG00020002423	9.71612e-33	-0.302427	0.223	0.212	1.95032e-28
FILIP1L	1.04181e-32	-0.718337	0.239	0.255	2.09123e-28
ENSOARG00020005655	1.10187e-32	0.212449	0.18	0.122	2.21178e-28
INTS8	1.18283e-32	0.184269	0.233	0.168	2.3743e-28
ROCK1	1.28516e-32	0.135957	0.457	0.371	2.5797e-28
MAP4K5	1.29778e-32	0.2067	0.66	0.554	2.60503e-28
SGK3	1.62631e-32	0.163235	0.364	0.284	3.2645e-28
RPRD2	1.64011e-32	0.151192	0.4	0.316	3.2922e-28
RELCH	1.72757e-32	0.133136	0.473	0.386	3.46774e-28
ATG3	2.01555e-32	-0.113897	0.228	0.191	4.04582e-28
L3HYPDH	2.35839e-32	-0.306209	0.375	0.373	4.73399e-28
FBN1	2.36363e-32	0.11637	0.425	0.343	4.74451e-28
CPM	2.39266e-32	0.365471	0.385	0.285	4.80278e-28
LUC7L3	2.47159e-32	-0.255587	0.319	0.301	4.96123e-28
PSIP1	2.59462e-32	-0.100031	0.332	0.286	5.20819e-28
ENSOARG00020019712	2.64248e-32	-0.381121	0.309	0.319	5.30424e-28
PTPN4	2.64266e-32	0.127298	0.403	0.323	5.30462e-28
ZNF654	3.06656e-32	-0.407785	0.336	0.332	6.1555e-28
PBLD	3.17706e-32	0.131519	0.3	0.229	6.37732e-28
ELOVL5	3.26224e-32	0.156466	0.354	0.276	6.54829e-28
PIAS2	3.30485e-32	0.119664	0.368	0.289	6.63382e-28
LSM14A	3.32518e-32	0.192155	0.243	0.176	6.67463e-28
FRMD5	3.35131e-32	0.195404	0.955	0.916	6.72708e-28
ZNF536	3.76358e-32	0.145581	0.784	0.688	7.55463e-28
NUDT9	3.96984e-32	-0.206753	0.466	0.432	7.96865e-28
RAPH1	4.75269e-32	-0.325666	0.308	0.304	9.54007e-28
PAEP	4.9247e-32	-0.891171	0.115	0.152	9.88536e-28
ENSOARG00020005692	5.50738e-32	0.107643	0.528	0.44	1.1055e-27
SMARCD1	6.07709e-32	-0.185527	0.322	0.293	1.21985e-27
RNF169	7.04718e-32	0.296841	0.318	0.233	1.41458e-27
ITPR2	7.65029e-32	0.286913	0.683	0.577	1.53564e-27
ZSWIM5	7.84683e-32	-0.390182	0.315	0.323	1.57509e-27
FBXO11	7.89318e-32	0.147782	0.536	0.444	1.5844e-27
CUL3	7.92597e-32	0.144908	0.315	0.245	1.59098e-27
ENSOARG00020017856	8.17611e-32	-0.901716	0.113	0.154	1.64119e-27
CUX1	8.63937e-32	0.100718	0.311	0.244	1.73418e-27
HHIP	9.13605e-32	0.306375	0.421	0.322	1.83388e-27
SHROOM4	9.21322e-32	0.207114	0.386	0.3	1.84937e-27
ZNF609	9.86711e-32	0.115658	0.519	0.43	1.98063e-27
ATP11A	1.00451e-31	0.230086	0.177	0.122	2.01635e-27
LARGE1	1.01772e-31	0.351959	0.395	0.296	2.04287e-27
LRBA	1.05053e-31	0.143935	0.56	0.465	2.10874e-27
GATM	1.4347e-31	-0.1169	0.402	0.362	2.87986e-27
EPS15	1.60584e-31	0.253374	0.43	0.335	3.2234e-27
PTMS	1.87222e-31	0.229082	0.204	0.142	3.75811e-27
CTNNA1	1.88223e-31	-0.474675	0.298	0.332	3.77821e-27
EP300	1.94684e-31	0.142386	0.278	0.212	3.90789e-27
TMEM196	2.05816e-31	-0.763023	0.18	0.244	4.13135e-27
GAS7	2.31236e-31	0.234108	0.25	0.178	4.6416e-27
CRYAB	2.46588e-31	-0.285928	0.44	0.434	4.94977e-27
ENSOARG00020013817	2.56932e-31	-0.150114	0.229	0.197	5.1574e-27
RAB3B	2.66076e-31	-1.00959	0.097	0.14	5.34094e-27
ENSOARG00020016729	2.90661e-31	0.174056	0.228	0.166	5.83444e-27
GPSM2	3.3782e-31	0.183736	0.314	0.238	6.78106e-27
CUL1	3.60434e-31	0.10772	0.36	0.288	7.23499e-27
ORC4	3.79503e-31	0.120493	0.333	0.262	7.61776e-27
RCBTB1	4.08855e-31	0.134399	0.264	0.2	8.20694e-27
CCDC6	4.33889e-31	0.132403	0.322	0.25	8.70945e-27
ABLIM2	4.47673e-31	0.347999	0.154	0.098	8.98613e-27
ST18	4.47697e-31	-0.177606	0.563	0.54	8.98662e-27
ZFAND3	4.50487e-31	0.140391	0.515	0.426	9.04262e-27
APBB2	4.52777e-31	0.17161	0.839	0.752	9.08859e-27
XPO1	4.63599e-31	0.176592	0.256	0.191	9.30583e-27
ENSOARG00020011211	5.04838e-31	0.105821	0.265	0.205	1.01336e-26
ATXN2	5.85734e-31	0.108656	0.546	0.459	1.17574e-26
MT3	5.86971e-31	0.279702	0.146	0.093	1.17823e-26
NF1	7.35458e-31	-0.104188	0.693	0.647	1.47629e-26
BMP2K	7.48471e-31	-0.211308	0.391	0.374	1.50241e-26
ENSOARG00020005281	8.86844e-31	0.27525	0.101	0.061	1.78016e-26
EPB41L5	9.12349e-31	0.213947	0.341	0.258	1.83136e-26
CNIH4	9.45117e-31	0.33146	0.185	0.123	1.89713e-26
HMGCLL1	9.51114e-31	0.383332	0.248	0.17	1.90917e-26
FOXN3	9.57654e-31	0.180724	0.577	0.478	1.9223e-26
TRPC1	1.05292e-30	0.154425	0.378	0.298	2.11352e-26
LHFPL3	1.07397e-30	0.155806	0.558	0.462	2.15578e-26
WDR20	1.10921e-30	0.119131	0.35	0.277	2.22651e-26
UBE2R2	1.37167e-30	0.162149	0.437	0.351	2.75335e-26
TAF15	1.48704e-30	0.163865	0.329	0.254	2.98493e-26
MDH1	1.74909e-30	0.212792	0.195	0.135	3.51095e-26
PHF21A	1.80067e-30	0.125602	0.522	0.436	3.61449e-26
GRPEL2	1.99827e-30	-0.535919	0.217	0.248	4.01113e-26
COP1	2.18099e-30	0.204999	0.373	0.29	4.37791e-26
ENSOARG00020024961	2.24175e-30	-0.205155	0.335	0.314	4.49986e-26
CSDE1	2.4471e-30	0.252634	0.204	0.141	4.91207e-26
TRIP12	2.58759e-30	0.106573	0.401	0.325	5.19407e-26
HNRNPDL	2.61214e-30	-0.411474	0.242	0.25	5.24334e-26
ENSOARG00020006776	2.72641e-30	0.140119	0.431	0.348	5.47271e-26
MTDH	2.98947e-30	-0.145987	0.222	0.191	6.00076e-26
NDE1	2.98997e-30	0.528118	0.112	0.061	6.00176e-26
SRGAP3	3.07944e-30	0.15485	0.446	0.361	6.18135e-26
MTX2	3.09691e-30	0.223298	0.229	0.165	6.21643e-26
RHOB	3.58695e-30	0.166995	0.193	0.138	7.20009e-26
TANC1	3.76397e-30	0.152885	0.693	0.597	7.55541e-26
ZNF148	4.65427e-30	0.134905	0.334	0.26	9.34253e-26
IRS1	4.98852e-30	-0.858349	0.125	0.176	1.00135e-25
CAVIN4	4.99546e-30	0.239348	0.184	0.128	1.00274e-25
CDH10	5.57061e-30	0.259952	0.528	0.427	1.11819e-25
ASTN1	6.24626e-30	0.268473	0.283	0.207	1.25381e-25
TAF2	6.40208e-30	0.110983	0.352	0.281	1.28509e-25
USP40	6.57303e-30	0.105564	0.276	0.215	1.3194e-25
PTPRA	6.70223e-30	-0.244988	0.361	0.347	1.34534e-25
DMTF1	7.55388e-30	-0.291802	0.31	0.298	1.51629e-25
TANC2	8.13238e-30	0.123156	0.696	0.603	1.63241e-25
BTAF1	8.29469e-30	-0.249484	0.26	0.232	1.66499e-25
RSF1	8.98271e-30	0.130553	0.446	0.365	1.8031e-25
DENND11	9.08288e-30	-0.15303	0.217	0.188	1.82321e-25
SLC39A10	9.26303e-30	-0.185055	0.382	0.357	1.85937e-25
MB21D2	1.02419e-29	0.598693	0.2	0.124	2.05585e-25
MBD2	1.1123e-29	0.115204	0.267	0.206	2.23273e-25
DYRK1A	1.19665e-29	0.159571	0.272	0.207	2.40204e-25
FERMT2	1.20914e-29	0.106301	0.268	0.209	2.4271e-25
ENSOARG00020006421	1.23814e-29	0.407246	0.132	0.08	2.48531e-25
KLHL13	1.39378e-29	0.145941	0.307	0.239	2.79774e-25
TBC1D19	1.46557e-29	0.340279	0.346	0.255	2.94185e-25
HNRNPA1	1.48051e-29	0.10465	0.202	0.15	2.97182e-25
KLHDC1	1.50892e-29	-0.175154	0.351	0.32	3.02886e-25
PTP4A2	1.51121e-29	0.203056	0.313	0.237	3.03345e-25
CNOT6L	1.74156e-29	0.109538	0.27	0.21	3.49583e-25
RLF	1.91147e-29	0.14108	0.302	0.233	3.83689e-25
GSK3B	1.96794e-29	0.134495	0.384	0.309	3.95024e-25
ENSOARG00020017876	2.10433e-29	-0.347773	0.213	0.209	4.22402e-25
TCF7L2	2.56221e-29	0.212722	0.351	0.275	5.14312e-25
FOXO3	2.61515e-29	0.18373	0.407	0.323	5.2494e-25
MEGF10	2.7733e-29	0.216325	0.57	0.47	5.56685e-25
DNM3	2.91904e-29	0.183271	0.934	0.886	5.85939e-25
PDE4DIP	3.01276e-29	-0.130729	0.613	0.58	6.04751e-25
RPLP1	3.13983e-29	-0.243064	0.378	0.358	6.30257e-25
CASK	3.14493e-29	0.127518	0.352	0.281	6.31283e-25
ENSOARG00020024346	3.36691e-29	0.106535	0.166	0.122	6.7584e-25
GAB1	3.47056e-29	0.180788	0.893	0.822	6.96646e-25
APPBP2	3.7099e-29	0.109695	0.333	0.264	7.44688e-25
GAB2	4.04528e-29	0.157859	0.518	0.428	8.1201e-25
ARHGAP17	4.68425e-29	-0.178625	0.33	0.306	9.40269e-25
DPYD	4.80074e-29	0.171016	0.673	0.575	9.63653e-25
PRKCE	5.06314e-29	0.11481	0.522	0.435	1.01632e-24
TUBB4A	5.73969e-29	-0.253272	0.275	0.261	1.15213e-24
EPB41L4A	6.09301e-29	-0.235448	0.329	0.31	1.22305e-24
RPS6KA2	6.59953e-29	-0.555634	0.18	0.201	1.32472e-24
NEMF	6.76328e-29	-0.164075	0.269	0.237	1.35759e-24
RPL11	6.87194e-29	-0.376018	0.194	0.193	1.3794e-24
ENSOARG00020004572	7.5694e-29	-0.460681	0.233	0.242	1.51941e-24
ZNF451	8.14704e-29	0.138043	0.331	0.259	1.63535e-24
OGT	1.23674e-28	0.119275	0.289	0.227	2.4825e-24
TOM1L2	1.27552e-28	0.111856	0.185	0.137	2.56036e-24
HSPA4	1.29901e-28	0.182231	0.168	0.116	2.6075e-24
OSBPL6	1.32024e-28	0.259276	0.18	0.124	2.65011e-24
USP47	1.39477e-28	0.124385	0.654	0.564	2.79973e-24
DENND1A	1.43645e-28	0.129892	0.418	0.339	2.88338e-24
STK39	1.4948e-28	0.108919	0.594	0.508	3.00052e-24
UVRAG	1.54062e-28	0.102832	0.491	0.41	3.09248e-24
HPX	1.77131e-28	-0.916522	0.117	0.171	3.55556e-24
GPR161	1.8045e-28	-0.649974	0.163	0.186	3.62218e-24
DAAM1	1.86936e-28	-0.213648	0.293	0.273	3.75237e-24
PRPSAP2	1.89792e-28	-0.550299	0.156	0.169	3.8097e-24
BTBD8	2.0506e-28	-0.248132	0.24	0.219	4.11617e-24
ENSOARG00020026205	2.1225e-28	-0.193958	0.204	0.176	4.26048e-24
COL16A1	2.23497e-28	0.687304	0.114	0.061	4.48626e-24
ARPP21	2.40101e-28	0.340057	0.129	0.08	4.81955e-24
FCHO1	2.6222e-28	0.134286	0.249	0.189	5.26355e-24
ENSOARG00020013429	3.01312e-28	-0.373164	0.184	0.178	6.04823e-24
SLC27A6	3.63668e-28	0.112161	0.22	0.165	7.2999e-24
KPNA4	3.75236e-28	0.202512	0.313	0.239	7.5321e-24
PRPF4B	3.88998e-28	-0.352062	0.215	0.21	7.80836e-24
SLF2	4.25128e-28	-0.158437	0.235	0.207	8.53359e-24
LCORL	4.45969e-28	0.154537	0.588	0.495	8.95193e-24
ZNF354C	6.05214e-28	0.142925	0.261	0.2	1.21485e-23
PLEKHH1	6.37416e-28	0.10965	0.837	0.754	1.27949e-23
PIP5K1B	6.45032e-28	-0.825583	0.168	0.199	1.29477e-23
ACSL1	6.57683e-28	-0.120563	0.358	0.324	1.32017e-23
KSR1	6.66007e-28	0.113296	0.403	0.332	1.33688e-23
SEC62	7.02465e-28	-0.242194	0.274	0.251	1.41006e-23
MAT2A	7.16984e-28	-0.167882	0.255	0.231	1.4392e-23
ENSOARG00020014335	7.72778e-28	-0.825309	0.118	0.157	1.5512e-23
TIA1	8.10874e-28	0.117806	0.278	0.218	1.62767e-23
MYO1B	8.58563e-28	-0.399415	0.236	0.233	1.72339e-23
PPP2R2C	9.05428e-28	0.252614	0.385	0.299	1.81746e-23
PPP2R2A	9.38076e-28	0.120395	0.693	0.604	1.883e-23
WASL	9.74108e-28	0.182865	0.216	0.158	1.95533e-23
UBC	1.09247e-27	0.137786	0.174	0.126	2.19292e-23
PPP3CB	1.18637e-27	0.321867	0.296	0.215	2.3814e-23
UBR1	1.21161e-27	-0.205752	0.444	0.425	2.43206e-23
DHX15	1.32933e-27	0.172817	0.283	0.217	2.66837e-23
TBL1XR1	1.33308e-27	0.163307	0.464	0.38	2.67589e-23
THSD7A	1.38708e-27	0.164343	0.818	0.733	2.78428e-23
CDS1	1.45395e-27	-0.435688	0.22	0.231	2.91851e-23
ANKRD12	1.64046e-27	0.104449	0.507	0.427	3.2929e-23
ACTB	1.65962e-27	-0.161938	0.297	0.273	3.33136e-23
WDR7	1.68743e-27	0.146676	0.375	0.3	3.38717e-23
MAP2	1.82754e-27	0.211157	0.163	0.112	3.66842e-23
CLCN3	1.85083e-27	-0.177162	0.398	0.369	3.71517e-23
ENSOARG00020006749	2.04228e-27	0.152104	0.212	0.158	4.09946e-23
PIK3C2A	2.18411e-27	-0.189351	0.34	0.317	4.38417e-23
SLC24A5	2.19579e-27	-0.677018	0.16	0.203	4.40761e-23
ZMYM6	2.23951e-27	0.231079	0.259	0.191	4.49537e-23
TMEM63A	2.27938e-27	-0.191945	0.209	0.187	4.5754e-23
PRKCQ	2.33368e-27	0.236071	0.214	0.154	4.6844e-23
PLCXD3	2.6565e-27	-0.339123	0.451	0.473	5.33239e-23
FNDC3B	2.71178e-27	0.254002	0.249	0.182	5.44335e-23
KTN1	2.80843e-27	-0.118541	0.363	0.326	5.63736e-23
PDE7A	2.83179e-27	0.141958	0.261	0.199	5.68425e-23
ATG2B	2.87808e-27	-0.109852	0.358	0.322	5.77717e-23
ENSOARG00020003488	2.96428e-27	0.171248	0.229	0.171	5.9502e-23
FOXO1	2.99335e-27	0.190779	0.365	0.287	6.00854e-23
MDGA2	3.42665e-27	-0.579539	0.266	0.302	6.87832e-23
ENSOARG00020000895	3.68817e-27	0.118472	0.567	0.482	7.40326e-23
HSPA8	3.70584e-27	-0.255318	0.236	0.214	7.43872e-23
ANKRD10	3.72459e-27	-0.333741	0.279	0.283	7.47636e-23
SMARCA5	4.65113e-27	-0.145992	0.25	0.219	9.33622e-23
PPFIBP2	4.76368e-27	0.104411	0.321	0.256	9.56213e-23
CCDC93	4.80304e-27	0.153305	0.229	0.175	9.64114e-23
BCKDHB	4.85581e-27	0.187447	0.378	0.298	9.74707e-23
MXI1	4.95151e-27	0.173723	0.519	0.429	9.93917e-23
LGR4	5.10172e-27	0.516616	0.138	0.082	1.02407e-22
RBM3	5.55844e-27	0.501545	0.107	0.061	1.11575e-22
ENSOARG00020022215	5.62957e-27	-0.239976	0.291	0.274	1.13002e-22
ZFR	5.82648e-27	0.11768	0.273	0.212	1.16955e-22
DENND5A	5.84688e-27	0.101663	0.707	0.624	1.17364e-22
CRYZL1	6.40352e-27	-0.445342	0.231	0.238	1.28538e-22
CLASP1	7.08704e-27	0.113377	0.195	0.145	1.42258e-22
PCF11	8.14024e-27	-0.192145	0.262	0.238	1.63399e-22
NRXN2	8.19244e-27	-0.158193	0.266	0.235	1.64447e-22
PRLR	8.26067e-27	0.445794	0.165	0.104	1.65816e-22
KLC1	8.61374e-27	0.382191	0.221	0.154	1.72904e-22
ATE1	8.84693e-27	0.167628	0.321	0.25	1.77585e-22
PDZD8	9.00348e-27	0.13944	0.225	0.171	1.80727e-22
CP	9.28553e-27	0.137963	0.368	0.296	1.86389e-22
ENSOARG00020006025	1.05593e-26	-0.103408	0.24	0.206	2.11957e-22
ETAA1	1.10405e-26	-0.257892	0.216	0.2	2.21615e-22
SOS2	1.18522e-26	0.118583	0.263	0.205	2.37909e-22
PCYT1B	1.29616e-26	-0.12724	0.375	0.334	2.60178e-22
NOVA1	1.32297e-26	0.107445	0.528	0.445	2.65561e-22
HDAC4	1.39662e-26	0.161737	0.211	0.156	2.80343e-22
CHM	1.42087e-26	0.136001	0.366	0.294	2.85211e-22
ABHD17B	1.58287e-26	0.176409	0.277	0.211	3.17729e-22
COL6A3	1.59442e-26	0.288781	0.261	0.189	3.20048e-22
SH3YL1	1.6153e-26	-0.13941	0.285	0.257	3.2424e-22
ENSOARG00020020442	1.70775e-26	0.127782	0.651	0.563	3.42796e-22
THADA	1.82238e-26	0.263204	0.228	0.163	3.65805e-22
ENSOARG00020022194	2.05205e-26	-0.17589	0.21	0.182	4.11908e-22
GUF1	2.15112e-26	-0.527764	0.162	0.173	4.31794e-22
PSMC6	2.24107e-26	-0.259661	0.236	0.222	4.49851e-22
CADPS2	2.41115e-26	0.407118	0.254	0.177	4.8399e-22
CHORDC1	2.78255e-26	0.140766	0.165	0.12	5.58542e-22
VEZF1	3.58992e-26	-0.164009	0.189	0.164	7.20606e-22
NT5C3A	3.64407e-26	-0.189747	0.236	0.213	7.31474e-22
AFMID	3.93993e-26	-0.107378	0.194	0.163	7.90862e-22
TMCC2	4.30759e-26	0.219703	0.24	0.178	8.64663e-22
ABCE1	4.44943e-26	-0.156745	0.233	0.206	8.93134e-22
CLIC4	4.46898e-26	0.162291	0.649	0.556	8.97058e-22
KLHL2	4.54212e-26	0.195054	0.304	0.233	9.1174e-22
NDFIP1	4.62769e-26	-0.16467	0.325	0.299	9.28916e-22
CLDN11	4.62987e-26	-0.134935	0.298	0.266	9.29354e-22
BIRC6	4.77878e-26	0.11883	0.522	0.442	9.59244e-22
MPHOSPH8	4.93052e-26	-0.155937	0.338	0.313	9.89703e-22
AHCTF1	5.12658e-26	0.199707	0.197	0.142	1.02906e-21
ENSOARG00020004698	6.21614e-26	0.234465	0.209	0.151	1.24777e-21
ANKRD44	6.5944e-26	0.101707	0.804	0.725	1.32369e-21
DDX39B	6.88405e-26	-0.170429	0.166	0.141	1.38184e-21
PJA2	6.96223e-26	-0.143802	0.32	0.289	1.39753e-21
UBE3C	6.99261e-26	0.125059	0.241	0.185	1.40363e-21
KIF6	9.22443e-26	0.165048	0.424	0.346	1.85162e-21
GRID2	1.05344e-25	0.222714	0.604	0.51	2.11457e-21
ARHGEF37	1.10286e-25	0.244593	0.228	0.167	2.21377e-21
GLG1	1.15915e-25	0.133535	0.276	0.214	2.32675e-21
PRPF39	1.22667e-25	-0.299439	0.24	0.231	2.4623e-21
VPS41	1.45697e-25	0.163087	0.301	0.234	2.92458e-21
MYO5A	1.48177e-25	0.148454	0.209	0.156	2.97435e-21
RPS6KB1	1.51678e-25	0.170611	0.203	0.15	3.04463e-21
ENSOARG00020007793	1.52996e-25	0.131692	0.201	0.151	3.07109e-21
ARID5B	1.75374e-25	0.138156	0.346	0.277	3.52028e-21
YAF2	1.77022e-25	0.165142	0.294	0.229	3.55336e-21
C1GALT1	1.84676e-25	0.161715	0.175	0.127	3.707e-21
ZC3H7A	1.88164e-25	-0.103385	0.217	0.187	3.77701e-21
BTBD3	1.89391e-25	0.104951	0.243	0.19	3.80164e-21
YIPF4	2.137e-25	0.108313	0.233	0.18	4.2896e-21
THRA	2.39408e-25	-0.118506	0.175	0.147	4.80564e-21
INSR	2.49396e-25	0.135087	0.256	0.199	5.00614e-21
RAP1GDS1	2.51908e-25	0.250443	0.272	0.201	5.05655e-21
ENSOARG00020009854	2.7527e-25	-0.107255	0.167	0.136	5.5255e-21
TARS3	2.89423e-25	-0.242338	0.329	0.32	5.80958e-21
DICER1	3.06311e-25	0.146729	0.275	0.213	6.14859e-21
KIF2A	3.23827e-25	0.195937	0.476	0.389	6.50018e-21
ZBTB25	3.30285e-25	-0.185713	0.245	0.223	6.6298e-21
WDSUB1	3.32741e-25	-0.410488	0.281	0.302	6.6791e-21
CELF2	3.53617e-25	0.112084	0.318	0.254	7.09815e-21
OTUD6B	3.83877e-25	0.106709	0.247	0.191	7.70556e-21
ZFAND5	3.84745e-25	0.11772	0.206	0.158	7.72299e-21
HIP1	4.02494e-25	-0.102875	0.447	0.411	8.07926e-21
TENT4B	4.15954e-25	0.210831	0.177	0.125	8.34944e-21
ENSOARG00020020552	4.16591e-25	-0.207089	0.594	0.594	8.36222e-21
SLMAP	4.42067e-25	0.224146	0.361	0.283	8.8736e-21
BTBD1	4.64197e-25	0.18515	0.121	0.082	9.31784e-21
NAA20	4.81538e-25	-0.545494	0.179	0.201	9.66591e-21
FBXL20	4.8344e-25	0.259486	0.329	0.25	9.70409e-21
CNOT1	5.39662e-25	-0.144434	0.219	0.19	1.08326e-20
SASH1	5.78078e-25	0.162086	0.582	0.494	1.16038e-20
AP2B1	6.08704e-25	-0.289935	0.194	0.18	1.22185e-20
RCAN2	6.11951e-25	-0.120656	0.228	0.195	1.22837e-20
UNC5B	6.28474e-25	-0.106751	0.329	0.296	1.26154e-20
ENSOARG00020005358	6.39175e-25	-0.161836	0.201	0.175	1.28302e-20
MAGI2	6.65313e-25	0.128966	0.992	0.989	1.33548e-20
RIN2	6.65458e-25	0.117028	0.608	0.525	1.33577e-20
FAM102A	6.66711e-25	-0.287819	0.222	0.214	1.33829e-20
ATP13A3	6.8888e-25	0.179981	0.238	0.179	1.38279e-20
CHD1	6.96945e-25	0.104454	0.264	0.209	1.39898e-20
PCSK6	7.23292e-25	0.126526	0.426	0.35	1.45186e-20
GABBR1	7.34537e-25	0.170654	0.157	0.111	1.47444e-20
CCDC149	7.41497e-25	0.377988	0.23	0.161	1.48841e-20
ANKRD28	7.50611e-25	0.107994	0.743	0.662	1.5067e-20
SMC3	9.65445e-25	-0.175668	0.21	0.184	1.93794e-20
GIGYF2	9.92212e-25	0.157483	0.417	0.34	1.99167e-20
ANGPTL2	1.13839e-24	-0.851991	0.101	0.14	2.28508e-20
CSTF3	1.1576e-24	-0.155566	0.363	0.338	2.32364e-20
ENSOARG00020002301	1.22779e-24	-0.478342	0.146	0.146	2.46454e-20
GRM3	1.24553e-24	-0.110434	0.493	0.45	2.50016e-20
FYTTD1	1.29247e-24	0.333365	0.11	0.069	2.59437e-20
SLC39A11	1.29341e-24	0.125534	0.488	0.409	2.59626e-20
DUSP22	1.42515e-24	-0.280882	0.192	0.181	2.86069e-20
ENSOARG00020022957	1.62241e-24	-0.332484	0.268	0.272	3.25666e-20
EPGN	1.69284e-24	-0.124532	0.406	0.37	3.39803e-20
LRRC7	1.75114e-24	0.220965	0.127	0.088	3.51507e-20
CAV2	1.82199e-24	0.306638	0.158	0.108	3.65728e-20
TNS1	1.87097e-24	-0.353057	0.27	0.282	3.7556e-20
RYBP	1.94944e-24	0.128766	0.59	0.505	3.91312e-20
PPP1R16B	2.07435e-24	0.122705	0.73	0.646	4.16384e-20
AIG1	2.11498e-24	-0.180291	0.372	0.348	4.2454e-20
CWF19L2	2.24726e-24	-0.202561	0.229	0.211	4.51092e-20
PPP3CA	2.32548e-24	0.243523	0.243	0.18	4.66793e-20
KBTBD3	2.50055e-24	0.205715	0.246	0.185	5.01935e-20
ARIH1	2.66599e-24	0.10017	0.36	0.296	5.35144e-20
DNM1L	2.73538e-24	-0.219121	0.285	0.267	5.49074e-20
MRPL22	3.061e-24	0.107712	0.242	0.19	6.14435e-20
EWSR1	3.52106e-24	0.215925	0.198	0.144	7.06782e-20
ZDHHC9	3.53182e-24	-0.213334	0.167	0.148	7.08942e-20
NFE2L3	3.739e-24	-0.536255	0.174	0.191	7.50529e-20
NAA25	3.97374e-24	-0.108742	0.234	0.201	7.97648e-20
NR3C2	4.15693e-24	0.100775	0.543	0.466	8.34421e-20
ENSOARG00020019330	4.24585e-24	-0.642246	0.105	0.113	8.52269e-20
CAMSAP2	4.27055e-24	0.183286	0.216	0.161	8.57229e-20
ENSOARG00020024838	4.41953e-24	0.222362	0.311	0.239	8.87132e-20
SORL1	4.67592e-24	0.197199	0.229	0.17	9.38596e-20
ENSOARG00020000137	4.76997e-24	0.318874	0.165	0.111	9.57476e-20
CYFIP2	5.05482e-24	0.339862	0.152	0.1	1.01465e-19
PXK	5.08061e-24	0.111382	0.69	0.609	1.01983e-19
ERI3	5.19117e-24	0.136975	0.211	0.16	1.04202e-19
SOX2	5.68576e-24	0.409805	0.119	0.073	1.1413e-19
SMURF2	6.37173e-24	0.145892	0.327	0.26	1.279e-19
G2E3	6.45828e-24	-0.188449	0.275	0.253	1.29637e-19
CREBBP	6.47587e-24	0.124241	0.313	0.252	1.2999e-19
FBXL13	6.58483e-24	-0.883159	0.107	0.145	1.32177e-19
MBTPS1	7.13248e-24	-0.144067	0.184	0.16	1.4317e-19
TEX11	7.488e-24	0.152802	0.378	0.305	1.50307e-19
TRAPPC8	8.05421e-24	0.194865	0.212	0.157	1.61672e-19
ACOX2	9.3206e-24	-0.903828	0.102	0.141	1.87092e-19
ILKAP	9.96782e-24	-0.257222	0.228	0.216	2.00084e-19
C11orf58	1.06676e-23	-0.326522	0.23	0.228	2.14131e-19
MFSD14B	1.09014e-23	0.166512	0.277	0.215	2.18825e-19
EEA1	1.14651e-23	0.109044	0.287	0.23	2.30139e-19
ENSOARG00020022136	1.14806e-23	-0.104642	0.153	0.124	2.30451e-19
AP3B1	1.19741e-23	0.131666	0.621	0.538	2.40356e-19
MYO18A	1.32797e-23	0.249676	0.188	0.135	2.66563e-19
ENSOARG00020020787	1.34892e-23	0.131759	0.296	0.235	2.7077e-19
ENSOARG00020001268	1.40583e-23	0.133763	0.434	0.36	2.82192e-19
ITPRID2	1.60602e-23	0.171875	0.269	0.206	3.22376e-19
ENSOARG00020001206	1.66126e-23	-0.132125	0.342	0.312	3.33464e-19
ENSOARG00020001119	1.7098e-23	-0.237597	0.279	0.266	3.43209e-19
XPO6	1.74416e-23	-0.114159	0.29	0.257	3.50106e-19
PNN	1.87858e-23	-0.191247	0.183	0.161	3.77087e-19
RSRC2	2.11215e-23	-0.122676	0.239	0.21	4.23972e-19
KATNAL1	2.21236e-23	0.214335	0.169	0.12	4.44088e-19
KCNA1	2.23602e-23	0.18231	0.153	0.11	4.48837e-19
RPL19	2.29281e-23	-0.170996	0.218	0.195	4.60235e-19
RPS6KC1	2.33346e-23	-0.196905	0.368	0.353	4.68396e-19
COMMD1	2.48543e-23	-0.21524	0.276	0.263	4.989e-19
SLCO1A2	2.4869e-23	0.362023	0.186	0.128	4.99195e-19
IGSF8	2.5608e-23	-0.287956	0.22	0.214	5.14029e-19
EXOC1	2.62126e-23	-0.128024	0.241	0.215	5.26165e-19
KHDRBS1	2.7125e-23	0.150558	0.174	0.128	5.44481e-19
ENSOARG00020012697	2.90866e-23	-0.320626	0.13	0.118	5.83856e-19
ENSOARG00020017814	3.05961e-23	0.531361	0.12	0.071	6.14155e-19
LPGAT1	3.56358e-23	0.108372	0.224	0.174	7.15318e-19
ENSOARG00020025630	3.61689e-23	-0.111064	0.182	0.154	7.26019e-19
EYA3	3.61703e-23	0.191866	0.331	0.261	7.26046e-19
TOMM70	3.65988e-23	-0.113398	0.125	0.102	7.34649e-19
RPL32	3.78446e-23	-0.174447	0.195	0.171	7.59654e-19
IPO13	4.06304e-23	-0.139221	0.147	0.124	8.15575e-19
JAK2	4.09606e-23	0.258588	0.186	0.131	8.22203e-19
ENSOARG00020026119	4.21211e-23	-0.161963	0.263	0.24	8.45497e-19
CYTH1	4.37679e-23	0.259852	0.192	0.138	8.78553e-19
TLE1	4.39529e-23	-0.445836	0.237	0.261	8.82266e-19
COX4I1	4.43751e-23	-0.180404	0.191	0.169	8.90742e-19
ANTKMT	4.73008e-23	-0.294508	0.209	0.203	9.49468e-19
TADA2A	5.02326e-23	-0.213293	0.179	0.16	1.00832e-18
ENSOARG00020013011	5.17772e-23	0.106194	0.284	0.228	1.03932e-18
ENSOARG00020019476	5.35971e-23	-0.217154	0.41	0.399	1.07586e-18
RBL2	5.49275e-23	-0.101434	0.193	0.162	1.10256e-18
ENSOARG00020009798	5.53581e-23	0.100193	0.184	0.141	1.1112e-18
SLC9A9	5.70523e-23	0.149569	0.727	0.643	1.14521e-18
SARNP	6.10757e-23	-0.11966	0.31	0.28	1.22597e-18
GLUD1	6.27714e-23	-0.104375	0.171	0.142	1.26001e-18
ZNRF2	6.33081e-23	0.113359	0.223	0.172	1.27078e-18
TMEM132B	6.94828e-23	0.138703	0.332	0.269	1.39473e-18
LARP6	7.21724e-23	0.157332	0.383	0.314	1.44872e-18
ENSOARG00020013652	7.49763e-23	-0.116237	0.198	0.172	1.505e-18
TMEM144	8.86428e-23	0.35074	0.198	0.138	1.77933e-18
TTLL7	9.01512e-23	0.177616	0.846	0.775	1.8096e-18
ENSOARG00020023366	9.09673e-23	0.207868	0.189	0.137	1.82599e-18
MPP5	9.34602e-23	-0.117218	0.376	0.349	1.87603e-18
NCR3	9.6816e-23	-0.11977	0.147	0.122	1.94339e-18
STAM	1.2127e-22	-0.126473	0.248	0.22	2.43425e-18
OMG	1.26242e-22	-0.296572	0.188	0.178	2.53406e-18
ITGAV	1.27111e-22	-0.219539	0.278	0.264	2.55149e-18
PTEN	1.41932e-22	-0.15724	0.335	0.313	2.849e-18
RPL18	1.56344e-22	-0.209072	0.156	0.139	3.1383e-18
UNC13C	1.58774e-22	0.118055	0.211	0.159	3.18707e-18
CNTN2	1.60964e-22	-0.132592	0.181	0.154	3.23102e-18
PARK7	1.68537e-22	-0.470322	0.153	0.16	3.38304e-18
DNAJC2	1.72587e-22	-0.723572	0.13	0.166	3.46433e-18
KLF13	1.73543e-22	0.150956	0.27	0.211	3.48352e-18
ENSOARG00020011110	1.73769e-22	-0.299556	0.237	0.232	3.48806e-18
SNW1	1.74886e-22	-0.612838	0.143	0.154	3.51048e-18
LRIG2	1.79595e-22	-0.182367	0.288	0.27	3.605e-18
SPPL3	1.80237e-22	0.157101	0.324	0.26	3.6179e-18
MAPKBP1	1.8356e-22	0.330224	0.112	0.07	3.68461e-18
ENSOARG00020012591	1.83782e-22	0.169853	0.139	0.099	3.68906e-18
DYSF	1.84915e-22	0.353145	0.242	0.175	3.71181e-18
ADCY9	1.92444e-22	-0.387439	0.245	0.257	3.86293e-18
DCP2	2.03632e-22	0.113218	0.236	0.185	4.0875e-18
STMN1	2.2895e-22	-0.408185	0.165	0.172	4.59572e-18
NFASC	2.30388e-22	-0.117049	0.405	0.377	4.62458e-18
MORC4	2.33404e-22	0.155019	0.315	0.252	4.68511e-18
SRCIN1	2.34184e-22	-0.130867	0.207	0.184	4.70077e-18
ANO4	2.4436e-22	0.157925	0.927	0.882	4.90504e-18
RPS20	2.48432e-22	-0.235552	0.153	0.139	4.98679e-18
CARF	2.49796e-22	0.122578	0.191	0.146	5.01415e-18
MED13L	2.55561e-22	0.100976	0.66	0.582	5.12987e-18
ARHGAP12	2.57842e-22	0.379484	0.208	0.145	5.17565e-18
GLCCI1	2.85745e-22	0.137256	0.304	0.243	5.73576e-18
TCAF1	2.89544e-22	0.153082	0.221	0.169	5.81201e-18
RPS23	3.12572e-22	-0.400274	0.149	0.149	6.27425e-18
ANXA9	3.15206e-22	0.101574	0.146	0.108	6.32714e-18
SLC26A7	3.28906e-22	0.324938	0.142	0.095	6.60213e-18
EIF4G2	3.34427e-22	-0.315338	0.116	0.103	6.71296e-18
HNRNPA3	3.74612e-22	-0.581056	0.134	0.154	7.51959e-18
PHF21B	4.08867e-22	0.423738	0.125	0.078	8.20719e-18
NCAM1	4.10017e-22	0.140136	0.943	0.899	8.23027e-18
AMBRA1	4.25938e-22	0.150992	0.255	0.202	8.54985e-18
ADD1	4.35895e-22	0.221908	0.206	0.152	8.74971e-18
POU2F1	4.41766e-22	0.137632	0.398	0.327	8.86758e-18
ENSOARG00020019951	4.62369e-22	0.132796	0.118	0.084	9.28114e-18
CFAP70	4.84514e-22	0.209485	0.174	0.126	9.72565e-18
ZBTB11	5.0266e-22	-0.369805	0.163	0.164	1.00899e-17
TMX4	5.47179e-22	0.153336	0.275	0.215	1.09835e-17
CPEB3	5.84101e-22	0.153654	0.265	0.204	1.17247e-17
ATXN7L3B	5.88066e-22	-0.438838	0.166	0.176	1.18043e-17
NOL4	5.93932e-22	0.327036	0.251	0.183	1.1922e-17
ANLN	6.15886e-22	0.15024	0.783	0.705	1.23627e-17
DDHD2	6.16954e-22	-0.487259	0.179	0.195	1.23841e-17
DNAJC10	6.25909e-22	-0.100098	0.139	0.112	1.25639e-17
TTC37	6.72434e-22	0.180105	0.204	0.152	1.34978e-17
DCBLD2	6.8107e-22	0.255639	0.288	0.219	1.36711e-17
H3F3A	6.81635e-22	-0.124589	0.175	0.15	1.36825e-17
GARRE1	7.31418e-22	-0.169851	0.172	0.153	1.46818e-17
CHUK	7.39451e-22	-0.431362	0.192	0.201	1.4843e-17
CD47	7.93778e-22	-0.10495	0.357	0.33	1.59335e-17
MMP16	8.21279e-22	0.378181	0.156	0.104	1.64855e-17
BIRC2	8.51512e-22	-0.273835	0.191	0.178	1.70924e-17
ELF1	8.74739e-22	0.224024	0.194	0.141	1.75586e-17
SSBP3	9.18827e-22	0.315615	0.117	0.075	1.84436e-17
PRKN	9.20473e-22	-0.103781	0.533	0.501	1.84767e-17
ADGRB3	9.73352e-22	-0.288031	0.214	0.208	1.95381e-17
STT3B	1.02164e-21	0.117957	0.313	0.255	2.05073e-17
RPL37	1.08054e-21	-0.34156	0.163	0.156	2.16896e-17
EGLN1	1.1196e-21	-0.229354	0.333	0.318	2.24738e-17
HSPA4L	1.12286e-21	0.163108	0.1	0.068	2.25392e-17
CTTNBP2	1.15988e-21	0.115151	0.567	0.491	2.32823e-17
AATK	1.16006e-21	-0.628394	0.11	0.13	2.32859e-17
MAN2A1	1.17004e-21	0.173411	0.524	0.442	2.34862e-17
COPA	1.17401e-21	0.122683	0.196	0.151	2.35658e-17
GRB2	1.25289e-21	0.126483	0.192	0.146	2.51492e-17
ENSOARG00020013402	1.30328e-21	-0.144383	0.229	0.203	2.61608e-17
TMEM161B	1.31399e-21	0.111655	0.196	0.15	2.63757e-17
ENSOARG00020025813	1.32745e-21	0.210068	0.38	0.306	2.66459e-17
RPS27A	1.50535e-21	-0.346495	0.215	0.212	3.02169e-17
RTKN	1.56225e-21	-0.304827	0.19	0.184	3.13591e-17
ENSOARG00020014819	1.72917e-21	0.243828	0.261	0.197	3.47095e-17
CNNM2	1.74161e-21	0.192818	0.429	0.351	3.49593e-17
FAM13B	1.77946e-21	-0.175583	0.529	0.518	3.57191e-17
RPS11	1.89505e-21	-0.116542	0.159	0.135	3.80393e-17
ABCG2	1.97297e-21	-0.511741	0.139	0.151	3.96035e-17
RPL37A	1.98326e-21	-0.378255	0.17	0.171	3.98099e-17
RALGPS2	2.09116e-21	0.125776	0.229	0.178	4.19759e-17
ENSOARG00020014699	2.10304e-21	-0.926656	0.079	0.12	4.22143e-17
FUT8	2.10563e-21	-0.211916	0.404	0.399	4.22664e-17
ENSOARG00020011360	2.21795e-21	0.700731	0.107	0.061	4.4521e-17
MBTD1	2.24505e-21	0.177335	0.185	0.137	4.50649e-17
ZNF235	2.45375e-21	-0.674569	0.14	0.165	4.92541e-17
FGF14	2.49223e-21	-0.207114	0.171	0.133	5.00265e-17
DNER	2.68312e-21	0.163493	0.26	0.202	5.38583e-17
AIF1L	2.94002e-21	-0.237123	0.143	0.129	5.9015e-17
KLHL7	3.04303e-21	-0.561561	0.166	0.188	6.10827e-17
PURA	3.12453e-21	0.14544	0.143	0.105	6.27188e-17
BAHCC1	3.40158e-21	0.386988	0.102	0.063	6.82799e-17
RAD23B	3.45887e-21	0.17604	0.148	0.105	6.94299e-17
CDK5RAP1	3.74761e-21	0.235542	0.157	0.112	7.52257e-17
PCSK1N	3.93361e-21	-0.264242	0.142	0.129	7.89593e-17
BSDC1	4.01997e-21	0.148955	0.119	0.083	8.06928e-17
ZNF182	4.32679e-21	-0.161444	0.184	0.163	8.68517e-17
AUTS2	4.84771e-21	0.148025	0.969	0.942	9.73081e-17
RPL27A	4.92574e-21	-0.24545	0.21	0.197	9.88744e-17
ENSOARG00020024154	5.08444e-21	0.13268	0.358	0.294	1.0206e-16
DYNLRB1	5.2178e-21	-0.332236	0.164	0.159	1.04737e-16
HNRNPLL	5.36487e-21	0.105718	0.214	0.168	1.07689e-16
ENSOARG00020021449	5.70107e-21	0.116893	0.247	0.195	1.14438e-16
BMPR2	6.21759e-21	0.255681	0.189	0.138	1.24806e-16
RBFOX1	6.28228e-21	-0.206872	0.703	0.692	1.26104e-16
ENSOARG00020001418	6.44739e-21	-0.146851	0.536	0.518	1.29418e-16
THOC7	6.48189e-21	-0.561594	0.156	0.171	1.30111e-16
RHBDD3	6.50129e-21	-0.494481	0.181	0.204	1.305e-16
C11orf80	6.60344e-21	-0.787044	0.108	0.147	1.32551e-16
SESN3	7.03957e-21	0.238426	0.132	0.09	1.41305e-16
CHCHD3	7.33964e-21	0.137736	0.325	0.263	1.47329e-16
STAT3	7.42848e-21	-0.112377	0.138	0.113	1.49112e-16
UHRF2	7.6762e-21	0.118365	0.189	0.145	1.54084e-16
EXT2	7.70019e-21	-0.119304	0.21	0.184	1.54566e-16
LEO1	8.30933e-21	-0.296016	0.239	0.232	1.66793e-16
RPL22	8.46892e-21	-0.133762	0.195	0.169	1.69997e-16
SLC22A16	8.76264e-21	-0.117712	0.318	0.292	1.75892e-16
DCBLD1	8.81986e-21	-0.705819	0.108	0.133	1.77041e-16
CNEP1R1	9.83075e-21	0.146804	0.123	0.087	1.97333e-16
ZFYVE1	9.9819e-21	0.219409	0.146	0.103	2.00367e-16
PEX7	1.01246e-20	0.213094	0.124	0.087	2.03231e-16
CERS1	1.0235e-20	0.215359	0.226	0.171	2.05447e-16
GNAO1	1.06201e-20	0.188527	0.674	0.59	2.13178e-16
RALY	1.10152e-20	0.124206	0.146	0.109	2.21108e-16
ADCY5	1.1736e-20	0.192965	0.151	0.108	2.35576e-16
LAMC1	1.19891e-20	-0.120311	0.339	0.315	2.40658e-16
FXYD6	1.29234e-20	0.206425	0.151	0.108	2.59411e-16
ENSOARG00020001979	1.34869e-20	-0.210475	0.182	0.168	2.70722e-16
ZNF704	1.41369e-20	0.116744	0.452	0.382	2.8377e-16
SLC25A4	1.417e-20	-0.218817	0.18	0.163	2.84435e-16
ENSOARG00020024253	1.48047e-20	-0.195232	0.218	0.199	2.97175e-16
NDUFAF5	1.48182e-20	0.21237	0.154	0.109	2.97445e-16
RETREG1	1.54127e-20	-0.112379	0.314	0.286	3.09379e-16
CCT8	1.54654e-20	-0.102734	0.168	0.141	3.10436e-16
GPR149	1.55811e-20	0.349334	0.184	0.129	3.12759e-16
PPP2R3C	1.64594e-20	-0.30059	0.187	0.179	3.3039e-16
SGIP1	1.67475e-20	0.14914	0.436	0.362	3.36172e-16
GABARAPL2	1.75313e-20	-0.136404	0.145	0.124	3.51907e-16
LNPK	1.77888e-20	-0.224574	0.17	0.155	3.57074e-16
GLTP	1.86322e-20	-0.304481	0.162	0.156	3.74005e-16
TRIT1	2.24963e-20	0.100303	0.169	0.13	4.51567e-16
CPNE1	2.41671e-20	0.159852	0.243	0.19	4.85107e-16
DCTN2	2.52434e-20	-0.125704	0.172	0.148	5.0671e-16
N4BP1	2.66294e-20	0.141087	0.168	0.127	5.34532e-16
KMT5B	2.73004e-20	0.123622	0.27	0.216	5.48e-16
ENSOARG00020010362	2.7545e-20	0.172199	0.201	0.151	5.5291e-16
PIP4K2A	2.85633e-20	-0.116446	0.879	0.857	5.73352e-16
RBX1	2.85814e-20	-0.171266	0.115	0.096	5.73714e-16
RPSA	2.9301e-20	-0.573181	0.145	0.17	5.8816e-16
RAP1B	3.431e-20	0.101548	0.28	0.23	6.88704e-16
CMTM5	3.57324e-20	-0.865378	0.086	0.122	7.17256e-16
ENSOARG00020014784	3.6679e-20	-0.229521	0.169	0.159	7.36258e-16
MBIP	3.79352e-20	-0.177513	0.209	0.193	7.61473e-16
OARD1	4.25176e-20	-0.205046	0.208	0.193	8.53455e-16
ST6GALNAC3	4.33573e-20	0.146147	0.795	0.721	8.70311e-16
SEC14L5	4.39419e-20	0.412081	0.131	0.085	8.82045e-16
SLC8A3	4.39719e-20	0.10163	0.579	0.506	8.82648e-16
ENSOARG00020001082	4.43803e-20	0.440516	0.197	0.135	8.90845e-16
ZNF76	4.53818e-20	-0.176906	0.137	0.12	9.10948e-16
ATG14	4.66748e-20	-0.163838	0.169	0.148	9.36904e-16
LMBRD1	4.73012e-20	-0.178569	0.214	0.194	9.49476e-16
CLYBL	4.94524e-20	-0.179231	0.24	0.223	9.92658e-16
GOLGA7	5.05026e-20	-0.199872	0.162	0.144	1.01374e-15
MASP2	5.08713e-20	-0.756783	0.099	0.13	1.02114e-15
TBC1D32	5.51551e-20	0.191786	0.136	0.097	1.10713e-15
CYP27A1	5.5223e-20	-0.334161	0.198	0.202	1.10849e-15
SORBS1	6.2335e-20	-0.175558	0.227	0.207	1.25125e-15
ATP10B	6.27466e-20	-0.102909	0.481	0.452	1.25951e-15
TECPR2	6.48494e-20	-0.156878	0.219	0.2	1.30172e-15
UTRN	6.59806e-20	0.102115	0.213	0.168	1.32443e-15
BAZ2B	6.64264e-20	0.126321	0.818	0.747	1.33338e-15
NOD1	6.7142e-20	-0.346303	0.148	0.142	1.34774e-15
ENSOARG00020011015	6.76748e-20	-0.14601	0.123	0.102	1.35844e-15
SLC2A12	6.87007e-20	-0.124	0.133	0.11	1.37903e-15
SMARCC1	6.92828e-20	0.118278	0.146	0.109	1.39071e-15
LCOR	7.07723e-20	0.103974	0.127	0.092	1.42061e-15
XRCC4	7.39338e-20	-0.15887	0.291	0.27	1.48407e-15
ENSOARG00020023270	7.8615e-20	-0.173872	0.156	0.136	1.57804e-15
ENSOARG00020023008	7.92871e-20	-0.24946	0.166	0.152	1.59153e-15
ENSOARG00020013105	7.97403e-20	-0.24321	0.178	0.165	1.60063e-15
MUSK	8.30595e-20	-0.57679	0.104	0.089	1.66725e-15
TIAL1	8.35837e-20	0.109801	0.207	0.161	1.67778e-15
DIXDC1	8.9851e-20	-0.212843	0.377	0.37	1.80358e-15
PCGF5	9.34269e-20	0.157307	0.2	0.153	1.87536e-15
COX20	9.59451e-20	-0.271182	0.195	0.192	1.92591e-15
DENND4C	1.01473e-19	0.161248	0.156	0.115	2.03688e-15
ENSOARG00020006450	1.12039e-19	-0.147933	0.178	0.151	2.24897e-15
ARIH2	1.16286e-19	-0.171594	0.206	0.188	2.33421e-15
MAP3K20	1.20437e-19	0.227836	0.183	0.135	2.41754e-15
MPP3	1.23401e-19	0.151774	0.152	0.112	2.47703e-15
MORF4L1	1.25596e-19	-0.162272	0.18	0.158	2.52108e-15
ARHGAP42	1.32989e-19	0.329924	0.213	0.155	2.66948e-15
ENSOARG00020007003	1.39073e-19	0.277492	0.149	0.102	2.79162e-15
PPA1	1.45174e-19	0.258058	0.22	0.165	2.91408e-15
RASA2	1.55608e-19	0.177685	0.173	0.129	3.12351e-15
RPS9	1.58728e-19	-0.258622	0.133	0.123	3.18614e-15
FAH	1.61274e-19	0.20601	0.239	0.182	3.23724e-15
TMBIM4	1.61348e-19	-0.165395	0.163	0.145	3.23875e-15
TBC1D10B	1.79557e-19	-0.165251	0.101	0.084	3.60425e-15
TVP23B	1.86638e-19	-0.182416	0.189	0.175	3.74639e-15
HSPA9	1.92487e-19	-0.138704	0.143	0.121	3.8638e-15
EFHD1	1.99046e-19	0.100156	0.189	0.147	3.99545e-15
NEK1	2.05789e-19	-0.163341	0.231	0.211	4.13081e-15
SPOCK1	2.08635e-19	0.127853	0.931	0.882	4.18792e-15
RPL14	2.18781e-19	-0.2075	0.199	0.184	4.3916e-15
MAML1	2.20069e-19	0.281057	0.162	0.114	4.41744e-15
SAMSN1	2.31083e-19	-0.746994	0.128	0.152	4.63853e-15
GSG1L	2.47275e-19	0.229109	0.143	0.102	4.96355e-15
ENSOARG00020019322	2.5224e-19	-0.191562	0.123	0.107	5.06322e-15
MRPL47	2.67754e-19	-0.162363	0.142	0.123	5.37463e-15
ENSOARG00020009396	2.84644e-19	-0.386663	0.155	0.156	5.71367e-15
ROBO2	3.06992e-19	-0.426474	0.206	0.19	6.16225e-15
ENSOARG00020010263	3.15883e-19	-0.393187	0.185	0.195	6.34072e-15
TMEM108	3.18117e-19	0.244357	0.38	0.305	6.38556e-15
CBX3	3.21359e-19	-0.189976	0.212	0.198	6.45064e-15
DPP8	3.24863e-19	0.143107	0.202	0.156	6.52098e-15
ENSOARG00020004857	3.2878e-19	0.154776	0.234	0.182	6.5996e-15
NUP58	3.28899e-19	0.121175	0.12	0.088	6.602e-15
FAM168A	3.37352e-19	0.141113	0.162	0.123	6.77166e-15
HECW2	3.39322e-19	0.122291	0.834	0.766	6.81121e-15
EPS15L1	3.40127e-19	0.184482	0.192	0.144	6.82736e-15
IARS2	3.49721e-19	0.274071	0.131	0.09	7.01996e-15
BZW2	3.6006e-19	0.19671	0.227	0.175	7.22748e-15
ENSOARG00020002025	3.71232e-19	-0.177941	0.195	0.177	7.45173e-15
GRK5	3.79494e-19	0.174598	0.182	0.137	7.61758e-15
PHYHIPL	3.95913e-19	0.188371	0.292	0.232	7.94716e-15
TMTC4	4.26696e-19	0.155943	0.198	0.152	8.56507e-15
ENSOARG00020016614	4.39146e-19	-0.118715	0.191	0.166	8.81498e-15
CYFIP1	4.43287e-19	0.126735	0.149	0.112	8.8981e-15
ATP5F1C	4.61227e-19	-0.231224	0.186	0.173	9.2582e-15
SPDYA	4.78223e-19	0.409459	0.111	0.07	9.59937e-15
SH3PXD2A	4.78742e-19	-0.258758	0.168	0.162	9.60979e-15
RPL36AL	4.8625e-19	-0.314097	0.118	0.111	9.76049e-15
VTI1A	5.27405e-19	0.11369	0.517	0.448	1.05866e-14
MSMO1	5.42108e-19	-0.535304	0.11	0.117	1.08817e-14
DDR2	5.59169e-19	0.191154	0.487	0.41	1.12242e-14
UBQLN1	5.7164e-19	-0.141454	0.246	0.219	1.14745e-14
ENSOARG00020012335	5.87777e-19	-0.208633	0.167	0.151	1.17984e-14
MMADHC	6.00239e-19	-0.1419	0.19	0.171	1.20486e-14
ERMP1	6.03113e-19	-0.365364	0.147	0.15	1.21063e-14
TSHZ1	6.37805e-19	0.140884	0.233	0.182	1.28027e-14
ERO1B	6.55508e-19	-0.306276	0.166	0.159	1.3158e-14
ZCCHC7	6.84246e-19	0.143063	0.519	0.446	1.37349e-14
SLIRP	6.90859e-19	-0.27869	0.176	0.166	1.38676e-14
ZNF521	6.99833e-19	0.101604	0.393	0.333	1.40478e-14
ST7	7.02753e-19	-0.164605	0.206	0.187	1.41064e-14
MOCS2	7.45234e-19	-0.15038	0.184	0.163	1.49591e-14
CEPT1	7.54861e-19	-0.132594	0.236	0.215	1.51523e-14
KLF9	8.15853e-19	-0.277104	0.251	0.248	1.63766e-14
FLNB	8.59925e-19	0.287677	0.138	0.096	1.72613e-14
ARFGEF2	8.73264e-19	-0.102059	0.113	0.091	1.7529e-14
HNRNPK	1.02808e-18	-0.478076	0.109	0.114	2.06366e-14
SPTLC1	1.07733e-18	-0.307285	0.151	0.146	2.16252e-14
ENSOARG00020026217	1.10507e-18	0.163121	0.11	0.077	2.2182e-14
CEBPZ	1.16105e-18	-0.222941	0.151	0.136	2.33058e-14
ASB3	1.16582e-18	-0.224105	0.268	0.259	2.34015e-14
OXR1	1.16617e-18	0.136114	0.769	0.696	2.34085e-14
RORA	1.21592e-18	-0.120206	0.262	0.23	2.44072e-14
H3F3A.1	1.2172e-18	-0.240081	0.168	0.155	2.44329e-14
SENP5	1.22895e-18	-0.307221	0.221	0.218	2.46687e-14
ENSOARG00020002748	1.24173e-18	-0.153074	0.232	0.211	2.49252e-14
NRIP1	1.27728e-18	0.329326	0.204	0.148	2.56389e-14
NUP98	1.29649e-18	0.157481	0.19	0.145	2.60245e-14
ITGB3BP	1.32345e-18	-0.234769	0.153	0.139	2.65656e-14
EED	1.43422e-18	0.174417	0.137	0.098	2.87892e-14
ASPA	1.44478e-18	-0.267112	0.16	0.151	2.9001e-14
LRRC36	1.46986e-18	-0.850601	0.098	0.133	2.95045e-14
ETV1	1.49546e-18	0.384252	0.165	0.113	3.00183e-14
SLC24A2	1.52216e-18	0.111268	0.991	0.985	3.05543e-14
ENSOARG00020018520	1.52749e-18	0.109717	0.151	0.114	3.06613e-14
SMARCAD1	1.52967e-18	0.106394	0.206	0.162	3.07052e-14
ENSOARG00020018798	1.60494e-18	-0.523449	0.132	0.145	3.22159e-14
CREB1	1.61966e-18	-0.260672	0.231	0.223	3.25114e-14
IL1RAPL1	1.64303e-18	0.214229	0.807	0.74	3.29805e-14
DPP6	1.7374e-18	-0.413862	0.175	0.181	3.48748e-14
EMSY	1.76893e-18	0.182423	0.196	0.148	3.55077e-14
KLHL32	1.81955e-18	0.155521	0.182	0.139	3.65239e-14
NMD3	1.9279e-18	0.138006	0.165	0.126	3.86988e-14
TTC28	1.9301e-18	-0.132422	0.393	0.369	3.8743e-14
CALY	1.97525e-18	0.401299	0.101	0.063	3.96492e-14
RPS6KA5	2.07294e-18	-0.16978	0.238	0.223	4.16102e-14
ABCA6	2.08337e-18	-0.115367	0.193	0.168	4.18194e-14
RPS21	2.11065e-18	-0.168495	0.142	0.125	4.23671e-14
CLGN	2.38806e-18	-0.181224	0.168	0.15	4.79356e-14
RECQL	2.43607e-18	-0.163079	0.164	0.144	4.88993e-14
KIAA0319L	2.47547e-18	0.151201	0.167	0.125	4.96902e-14
MARCHF8	2.52697e-18	0.115642	0.109	0.078	5.07238e-14
UQCRH	2.6265e-18	-0.319097	0.138	0.132	5.27218e-14
MYO1D	2.65444e-18	0.117661	0.398	0.333	5.32826e-14
MLLT6	2.8213e-18	0.119249	0.157	0.118	5.66319e-14
SIPA1L2	3.12457e-18	0.243532	0.121	0.084	6.27196e-14
TM9SF3	3.1519e-18	-0.127259	0.202	0.181	6.32681e-14
CTNNB1	3.36543e-18	-0.106248	0.175	0.152	6.75543e-14
NDUFV2	3.46166e-18	-0.11721	0.168	0.145	6.94859e-14
DDX1	3.47337e-18	-0.19428	0.18	0.165	6.97209e-14
AQR	3.64513e-18	-0.128212	0.18	0.157	7.31688e-14
EML5	3.64707e-18	-0.73535	0.095	0.121	7.32077e-14
CDH22	3.70673e-18	-0.159542	0.14	0.122	7.44051e-14
CNOT4	3.73942e-18	0.136497	0.238	0.189	7.50614e-14
TARBP1	4.03484e-18	-0.14837	0.246	0.226	8.09914e-14
CEP95	4.09918e-18	-0.118769	0.179	0.156	8.22828e-14
SRRM1	4.17165e-18	-0.317324	0.149	0.143	8.37376e-14
COG4	4.20881e-18	-0.359766	0.122	0.119	8.44835e-14
ERP44	4.29931e-18	-0.210968	0.177	0.165	8.63e-14
RAPGEF6	4.45076e-18	-0.254132	0.253	0.248	8.93401e-14
BANP	4.49673e-18	0.167621	0.131	0.095	9.02628e-14
SUN2	4.61276e-18	-0.360479	0.178	0.181	9.2592e-14
ENSOARG00020006159	4.68208e-18	-0.126016	0.238	0.216	9.39834e-14
SEC24B	4.74145e-18	0.259198	0.2	0.149	9.51751e-14
GUCY1B1	4.97837e-18	-0.294992	0.234	0.237	9.99309e-14
FMNL2	5.22931e-18	0.1321	0.899	0.846	1.04968e-13
PRTG	5.55246e-18	0.2477	0.227	0.172	1.11455e-13
DNAJC7	5.69061e-18	-0.320328	0.16	0.157	1.14228e-13
TMEM30A	5.86344e-18	-0.353706	0.125	0.122	1.17697e-13
NHLRC2	6.19273e-18	0.115068	0.12	0.088	1.24307e-13
REPS1	6.44645e-18	0.199308	0.151	0.111	1.294e-13
USP33	6.61045e-18	0.181777	0.218	0.169	1.32692e-13
DDB2	6.74474e-18	-0.442297	0.127	0.133	1.35387e-13
RNF220	6.83441e-18	0.123479	0.981	0.97	1.37187e-13
PLAT	7.14774e-18	-0.284301	0.126	0.118	1.43477e-13
HMGXB3	7.61162e-18	-0.281222	0.148	0.142	1.52788e-13
ATXN7	8.22e-18	-0.212119	0.141	0.128	1.65e-13
BCAT1	8.34826e-18	-0.523902	0.147	0.17	1.67575e-13
IPO8	8.39176e-18	0.104809	0.22	0.176	1.68448e-13
ENSOARG00020012822	8.45938e-18	-0.191763	0.166	0.152	1.69805e-13
ENSOARG00020000265	8.8906e-18	0.214752	0.126	0.089	1.78461e-13
RGS3	8.91588e-18	-0.13099	0.119	0.1	1.78968e-13
NME7	9.08346e-18	0.115847	0.287	0.235	1.82332e-13
HEPACAM2	9.12188e-18	0.310448	0.118	0.079	1.83104e-13
IRS2	9.42427e-18	0.21272	0.144	0.104	1.89173e-13
FAU	9.76296e-18	-0.29349	0.148	0.142	1.95972e-13
FGGY	1.03489e-17	-0.21538	0.317	0.311	2.07733e-13
ENSOARG00020025737	1.04812e-17	0.100164	0.208	0.167	2.10388e-13
MAPK10	1.07473e-17	-0.183102	0.435	0.427	2.1573e-13
NDUFA4	1.1055e-17	-0.280987	0.191	0.182	2.21907e-13
CDK20	1.13998e-17	-0.214457	0.244	0.233	2.28827e-13
SMARCA1	1.22346e-17	0.212539	0.194	0.146	2.45586e-13
MAN1A2	1.22705e-17	0.103197	0.177	0.139	2.46306e-13
NEO1	1.26413e-17	0.10684	0.857	0.795	2.53748e-13
HID1	1.27194e-17	0.166786	0.116	0.082	2.55317e-13
FAIM	1.28883e-17	0.382319	0.106	0.068	2.58707e-13
ATP6V0A1	1.31764e-17	-0.235718	0.187	0.176	2.6449e-13
FAM241A	1.3478e-17	-0.41015	0.136	0.142	2.70543e-13
HSPB11	1.39626e-17	0.143073	0.179	0.139	2.80271e-13
BBS9	1.50203e-17	0.226801	0.375	0.307	3.01503e-13
ENSOARG00020000452	1.53922e-17	-0.599257	0.126	0.142	3.08968e-13
ENSOARG00020001083	1.67618e-17	0.149564	0.131	0.096	3.3646e-13
CSMD1	1.70423e-17	0.11879	0.777	0.708	3.42089e-13
SLC38A1	1.75295e-17	0.42621	0.141	0.095	3.51869e-13
TFEB	1.77794e-17	-0.111317	0.192	0.171	3.56885e-13
STXBP5	1.7876e-17	0.210033	0.184	0.138	3.58825e-13
IFT80	1.82895e-17	0.170825	0.151	0.113	3.67126e-13
ELK3	1.83227e-17	-0.529225	0.138	0.152	3.67792e-13
RPL29	1.87673e-17	-0.27881	0.132	0.123	3.76715e-13
ATP8A2	1.88793e-17	0.247742	0.11	0.076	3.78964e-13
TXNIP	1.92304e-17	-0.409388	0.106	0.105	3.86012e-13
CCDC171	1.97317e-17	0.180643	0.211	0.162	3.96074e-13
ENSOARG00020021369	1.9741e-17	-0.175787	0.145	0.13	3.96261e-13
MEF2A	1.97528e-17	0.104564	0.271	0.221	3.96499e-13
ENSOARG00020005570	2.02743e-17	-0.220582	0.136	0.124	4.06966e-13
SGMS1	2.02998e-17	-0.490142	0.13	0.135	4.07477e-13
SPRTN	2.076e-17	0.207344	0.18	0.136	4.16716e-13
LEPROT	2.10074e-17	0.216286	0.154	0.113	4.21681e-13
PNKD	2.16992e-17	-0.428026	0.122	0.125	4.35568e-13
NPTN	2.38493e-17	-0.252303	0.169	0.156	4.78728e-13
ZFPM2	2.576e-17	0.103174	0.334	0.277	5.1708e-13
UPP2	2.63658e-17	-0.881344	0.077	0.104	5.2924e-13
NFE2L2	2.66128e-17	-0.209279	0.194	0.181	5.34198e-13
ENSOARG00020025604	2.67878e-17	0.137863	0.109	0.077	5.37712e-13
SUMF1	2.76825e-17	-0.200928	0.221	0.207	5.55671e-13
RNF7	2.79917e-17	-0.461227	0.12	0.127	5.61878e-13
IMMP1L	2.81014e-17	-0.168033	0.186	0.166	5.64079e-13
SMC4	2.83916e-17	0.120651	0.126	0.092	5.69904e-13
ARPC5	2.88529e-17	-0.182822	0.155	0.139	5.79164e-13
IFT74	3.10395e-17	0.149982	0.16	0.12	6.23056e-13
CCSER1	3.19009e-17	0.149344	0.855	0.795	6.40347e-13
CRYZ	3.29816e-17	0.118801	0.135	0.101	6.62041e-13
SERAC1	3.3395e-17	0.161101	0.128	0.093	6.70337e-13
MYL6	3.36761e-17	-0.329329	0.106	0.098	6.7598e-13
RUBCN	3.58971e-17	0.275536	0.105	0.07	7.20563e-13
CHD1L	3.69814e-17	-0.149442	0.165	0.146	7.42327e-13
GANC	3.76272e-17	0.2598	0.135	0.096	7.5529e-13
DCAF5	3.78599e-17	0.211983	0.184	0.138	7.59962e-13
VRK3	3.80021e-17	0.295297	0.101	0.067	7.62817e-13
CDK12	3.82465e-17	0.10856	0.177	0.138	7.67722e-13
SF1	3.85166e-17	-0.150814	0.142	0.124	7.73143e-13
KEAP1	3.87345e-17	0.154614	0.102	0.073	7.77517e-13
TBC1D23	3.91047e-17	-0.166311	0.191	0.173	7.84949e-13
TSC2	3.96102e-17	-0.310557	0.113	0.108	7.95096e-13
ENSOARG00020000997	4.21474e-17	-0.581598	0.134	0.157	8.46024e-13
PTK7	4.21921e-17	-0.395693	0.163	0.169	8.46923e-13
KDM1B	4.23996e-17	-0.168723	0.223	0.207	8.51087e-13
CMTM7	4.56495e-17	-0.237629	0.2	0.19	9.16323e-13
ENSOARG00020023889	4.65498e-17	-0.147539	0.123	0.105	9.34394e-13
SPART	4.86637e-17	-0.166238	0.183	0.165	9.76826e-13
METTL16	4.95859e-17	0.2159	0.155	0.114	9.95337e-13
STXBP5L	5.08558e-17	-0.102961	0.202	0.168	1.02083e-12
DPY19L1	5.31531e-17	0.136473	0.28	0.227	1.06694e-12
IPO9	5.41208e-17	-0.225199	0.133	0.121	1.08637e-12
URI1	5.56144e-17	0.176196	0.239	0.188	1.11635e-12
RBM23	5.60101e-17	-0.194891	0.14	0.125	1.12429e-12
EHBP1	5.68e-17	0.147549	0.154	0.115	1.14015e-12
MICAL3	5.79823e-17	-0.159542	0.135	0.119	1.16388e-12
RBM4	6.01372e-17	-0.284196	0.155	0.153	1.20713e-12
MAATS1	6.29878e-17	0.239243	0.137	0.098	1.26435e-12
ENSOARG00020023544	6.4353e-17	-0.164858	0.136	0.119	1.29176e-12
EXOC6	6.62024e-17	-0.136473	0.236	0.214	1.32888e-12
NELFA	6.65069e-17	-0.307832	0.125	0.12	1.33499e-12
RPL9	6.92027e-17	-0.176645	0.158	0.143	1.38911e-12
EZH1	7.17928e-17	-0.149926	0.133	0.114	1.4411e-12
STARD13	7.19113e-17	0.171829	0.137	0.1	1.44347e-12
CDC14B	7.56279e-17	-0.140484	0.157	0.136	1.51808e-12
GDPD1	7.89498e-17	-0.167572	0.141	0.124	1.58476e-12
MRPL39	7.94824e-17	-0.13202	0.105	0.089	1.59545e-12
CIBAR1	8.22676e-17	-0.344639	0.15	0.151	1.65136e-12
WDR17	8.7103e-17	0.151199	0.145	0.109	1.74842e-12
NPAS3	8.72411e-17	0.101563	0.977	0.958	1.75119e-12
WDR47	9.07127e-17	-0.291764	0.12	0.113	1.82088e-12
ENSOARG00020016067	9.26213e-17	0.270894	0.172	0.125	1.85919e-12
ENSOARG00020003710	9.40212e-17	0.11126	0.103	0.075	1.88729e-12
ENSOARG00020025201	9.66361e-17	0.151169	0.505	0.434	1.93978e-12
MED6	9.83005e-17	0.117747	0.153	0.116	1.97319e-12
SCG2	9.83209e-17	-0.589464	0.141	0.107	1.9736e-12
ENSA	9.89919e-17	0.151453	0.121	0.088	1.98706e-12
ENSOARG00020007529	1.06808e-16	-0.380229	0.17	0.174	2.14395e-12
MSH3	1.1265e-16	0.127515	0.228	0.182	2.26122e-12
HSPCA	1.1478e-16	-0.11091	0.299	0.275	2.30397e-12
SEC23IP	1.17576e-16	0.219282	0.135	0.097	2.3601e-12
NIN	1.27434e-16	0.13755	0.147	0.111	2.55798e-12
ENSOARG00020019307	1.28065e-16	-0.126011	0.158	0.137	2.57064e-12
ENSOARG00020010866	1.30495e-16	-0.597138	0.119	0.133	2.61943e-12
CDC42SE2	1.37655e-16	0.143409	0.173	0.132	2.76316e-12
SGPP1	1.38756e-16	-0.465305	0.133	0.144	2.78525e-12
CHST9	1.43751e-16	0.14019	0.266	0.216	2.88551e-12
QRICH1	1.44596e-16	-0.168372	0.167	0.151	2.90247e-12
AFDN	1.50192e-16	-0.391387	0.132	0.136	3.0148e-12
ENSOARG00020017316	1.50628e-16	-0.172577	0.156	0.14	3.02355e-12
UBE2Q2	1.51311e-16	-0.203502	0.157	0.144	3.03726e-12
WASF1	1.53447e-16	0.193461	0.159	0.118	3.08014e-12
ENSOARG00020006136	1.63726e-16	-0.334272	0.117	0.115	3.28648e-12
ATG5	1.70124e-16	0.174932	0.185	0.14	3.4149e-12
UFSP2	1.74015e-16	-0.136498	0.124	0.106	3.493e-12
ENSOARG00020014618	1.78412e-16	0.141557	0.124	0.092	3.58127e-12
PIGV	1.89432e-16	-0.601485	0.101	0.123	3.80246e-12
ENSOARG00020000307	1.97441e-16	-0.578806	0.097	0.108	3.96323e-12
SNX4	2.03105e-16	-0.113235	0.167	0.144	4.07693e-12
RNF216	2.03979e-16	0.141649	0.169	0.13	4.09448e-12
CBFB	2.04651e-16	-0.178869	0.253	0.242	4.10796e-12
RPS25.3	2.06254e-16	-0.185434	0.138	0.122	4.14014e-12
AZI2	2.09131e-16	-0.153434	0.188	0.173	4.19789e-12
RBM27	2.15696e-16	0.101932	0.188	0.148	4.32966e-12
KDM3A	2.22073e-16	0.12304	0.104	0.075	4.45767e-12
SNF8	2.28155e-16	-0.456696	0.144	0.158	4.57976e-12
USO1	2.29889e-16	-0.121873	0.166	0.145	4.61457e-12
SPATA9	2.32799e-16	-0.499029	0.146	0.158	4.67298e-12
PWWP3A	2.47185e-16	-0.197044	0.108	0.095	4.96175e-12
ENSOARG00020003604	2.47844e-16	-0.14904	0.193	0.177	4.97497e-12
TPCN1	2.63412e-16	-0.270509	0.149	0.143	5.28747e-12
CREBZF	2.69496e-16	-0.168173	0.173	0.159	5.40959e-12
PARL	2.69945e-16	-0.150027	0.203	0.185	5.41861e-12
SCAP	2.7127e-16	0.131399	0.123	0.091	5.44521e-12
GFOD1	2.81056e-16	0.134704	0.262	0.212	5.64164e-12
HMGN3	2.88673e-16	-0.310856	0.101	0.094	5.79453e-12
EPHB1	3.00239e-16	-0.380158	0.235	0.253	6.02671e-12
LMBR1	3.00274e-16	0.258236	0.18	0.132	6.02741e-12
TENM4	3.05726e-16	0.387327	0.105	0.068	6.13684e-12
IDH3A	3.21879e-16	-0.136539	0.105	0.087	6.46108e-12
SPATA7	3.59246e-16	-0.149717	0.205	0.187	7.21114e-12
COPB1	3.68399e-16	0.188439	0.122	0.087	7.39487e-12
MYH14	3.97769e-16	-0.11415	0.19	0.168	7.98441e-12
CDH4	4.27122e-16	0.137292	0.418	0.352	8.57363e-12
RNF38	4.41707e-16	0.113395	0.168	0.131	8.86638e-12
ABL1	4.43274e-16	0.186277	0.168	0.127	8.89785e-12
HTT	4.58451e-16	-0.152178	0.14	0.123	9.20248e-12
HAPLN2	4.96091e-16	-0.249354	0.133	0.124	9.95803e-12
ATG7	5.21552e-16	0.180331	0.237	0.188	1.04691e-11
ABCD3	6.06805e-16	0.12149	0.184	0.146	1.21804e-11
NDUFA13	6.12006e-16	-0.348361	0.108	0.104	1.22848e-11
TOMM7	6.18712e-16	-0.12481	0.121	0.102	1.24194e-11
BRAP	6.93105e-16	-0.166488	0.128	0.111	1.39127e-11
FAM193B	7.00056e-16	-0.213059	0.112	0.101	1.40522e-11
STK31	7.37456e-16	0.370053	0.112	0.074	1.48029e-11
DOCK10	8.35186e-16	0.102891	0.985	0.974	1.67647e-11
TMEM41B	8.38074e-16	-0.218203	0.164	0.154	1.68227e-11
BICD1	8.61323e-16	0.164181	0.236	0.185	1.72893e-11
NRXN3	8.92356e-16	-0.327689	0.322	0.351	1.79123e-11
ENSOARG00020003565	9.6261e-16	-0.324605	0.228	0.236	1.93225e-11
BBOF1	9.73927e-16	-0.859961	0.076	0.105	1.95496e-11
ENSOARG00020023043	9.85733e-16	0.124518	0.115	0.085	1.97866e-11
SLC27A1	1.03905e-15	0.160777	0.147	0.111	2.08568e-11
TFG	1.04844e-15	0.165192	0.123	0.09	2.10453e-11
ELAVL3	1.05664e-15	-0.113294	0.11	0.092	2.121e-11
TUBGCP5	1.066e-15	-0.109237	0.152	0.131	2.13978e-11
RAMP1	1.06799e-15	0.34771	0.1	0.065	2.14378e-11
BORCS5	1.07927e-15	-0.108051	0.295	0.271	2.16641e-11
HSD17B7	1.12239e-15	0.144628	0.137	0.103	2.25297e-11
STARD7	1.14469e-15	-0.133065	0.169	0.152	2.29773e-11
ENSOARG00020024938	1.17808e-15	-0.626428	0.113	0.142	2.36477e-11
FANCL	1.24745e-15	-0.193139	0.211	0.196	2.50401e-11
GABARAP	1.25141e-15	-0.120339	0.138	0.12	2.51195e-11
SPSB3	1.25731e-15	-0.239725	0.112	0.102	2.5238e-11
POLR1C	1.27114e-15	-0.584661	0.111	0.128	2.55156e-11
EMP2	1.29707e-15	-0.105552	0.123	0.105	2.6036e-11
ENSOARG00020001437	1.29822e-15	-0.367578	0.141	0.143	2.60591e-11
CAPN7	1.30145e-15	0.128712	0.128	0.096	2.6124e-11
PLEKHA5	1.3091e-15	0.168193	0.245	0.194	2.62775e-11
ABHD3	1.36689e-15	-0.416633	0.132	0.135	2.74376e-11
PRKAA1	1.38639e-15	-0.546057	0.103	0.115	2.78291e-11
PSAP	1.44462e-15	-0.367378	0.105	0.099	2.89978e-11
NR6A1	1.46663e-15	-0.25864	0.253	0.248	2.94397e-11
NR2C2	1.47955e-15	0.22129	0.131	0.095	2.96989e-11
TMEM62	1.48191e-15	0.226013	0.126	0.091	2.97464e-11
MGST3	1.49802e-15	-0.14019	0.165	0.147	3.00698e-11
PPIL4	1.52431e-15	-0.249346	0.11	0.101	3.05974e-11
VIPR2	1.56281e-15	-0.423535	0.111	0.114	3.13702e-11
TAC1	1.5926e-15	-0.463383	0.146	0.133	3.19683e-11
NBR1	1.59335e-15	-0.171802	0.158	0.142	3.19834e-11
ENSOARG00020025398	1.60123e-15	-0.169812	0.283	0.268	3.21415e-11
TRIP4	1.62298e-15	-0.234084	0.125	0.116	3.25781e-11
BMT2	1.66187e-15	0.179824	0.187	0.145	3.33586e-11
STX17	1.66446e-15	-0.126199	0.1	0.084	3.34108e-11
SBNO1	1.6759e-15	0.122985	0.114	0.085	3.36403e-11
PMS1	1.74726e-15	0.1042	0.185	0.147	3.50727e-11
C6orf89	1.79733e-15	-0.164462	0.145	0.13	3.60778e-11
RAB21	1.80005e-15	-0.112914	0.123	0.103	3.61324e-11
PIGB	1.80856e-15	-0.309306	0.243	0.249	3.63033e-11
TCF4	1.82034e-15	0.105331	0.879	0.826	3.65397e-11
MTMR3	1.84537e-15	0.217924	0.116	0.083	3.7042e-11
IKBKB	1.88203e-15	-0.169929	0.152	0.138	3.7778e-11
ENSOARG00020012334	1.97326e-15	-0.177464	0.122	0.108	3.96093e-11
LITAF	2.00974e-15	0.109429	0.174	0.136	4.03416e-11
MYEF2	2.03821e-15	-0.117808	0.178	0.158	4.0913e-11
TUBA1A	2.10326e-15	-0.202269	0.166	0.153	4.22187e-11
XKR6	2.11793e-15	-0.14943	0.353	0.336	4.25132e-11
SGK1	2.17781e-15	0.127146	0.535	0.468	4.37151e-11
RC3H1	2.2214e-15	0.212865	0.155	0.116	4.45902e-11
PCMTD1	2.27274e-15	-0.107036	0.143	0.123	4.56207e-11
FMC1-LUC7L2	2.28272e-15	-0.152802	0.237	0.223	4.58211e-11
EDF1	2.40351e-15	-0.31952	0.103	0.096	4.82456e-11
PLAAT3	2.42876e-15	0.115401	0.123	0.094	4.87526e-11
PTPRM	2.44037e-15	-0.275562	0.218	0.216	4.89855e-11
PRTFDC1	2.53764e-15	-0.138072	0.293	0.276	5.0938e-11
CTIF	2.81562e-15	0.167859	0.161	0.123	5.6518e-11
RAI14	2.90431e-15	0.293157	0.126	0.088	5.82981e-11
MOB3B	2.941e-15	-0.12677	0.393	0.375	5.90346e-11
EHMT1	3.02019e-15	0.121677	0.124	0.094	6.06243e-11
RNF185	3.45888e-15	0.156011	0.149	0.112	6.94301e-11
SEC31A	3.59105e-15	0.125143	0.122	0.093	7.20831e-11
WDPCP	3.83647e-15	0.121398	0.247	0.199	7.70096e-11
CCNI2	3.88232e-15	-0.442839	0.102	0.106	7.79299e-11
ANAPC1	3.99094e-15	0.14226	0.171	0.134	8.01102e-11
ENSOARG00020000184	4.01658e-15	0.35009	0.1	0.066	8.06248e-11
ENSOARG00020022204	4.06596e-15	-0.149937	0.115	0.098	8.16161e-11
EYA2	4.51863e-15	0.236964	0.209	0.159	9.07024e-11
WDR82	4.61505e-15	-0.117191	0.103	0.087	9.2638e-11
PLPP2	4.86614e-15	-0.207299	0.128	0.116	9.7678e-11
CDKL3	4.86885e-15	-0.515941	0.102	0.104	9.77325e-11
POLR2B	4.89966e-15	0.314565	0.137	0.097	9.83509e-11
C12orf56	5.01137e-15	-0.673924	0.106	0.129	1.00593e-10
STMN4	5.12115e-15	-0.33011	0.124	0.122	1.02797e-10
TMEM117	5.42992e-15	0.163686	0.903	0.856	1.08995e-10
ENSOARG00020015347	5.59109e-15	-0.244285	0.202	0.197	1.1223e-10
ZKSCAN1	5.68376e-15	-0.17586	0.134	0.119	1.1409e-10
RARS2	5.68495e-15	-0.562148	0.143	0.164	1.14114e-10
UCHL5	6.59259e-15	0.257782	0.134	0.095	1.32333e-10
ENSOARG00020009956	6.77266e-15	-0.395458	0.103	0.105	1.35948e-10
FKBP9	6.89571e-15	-0.224291	0.1	0.09	1.38418e-10
MFF	6.97176e-15	-0.103477	0.175	0.154	1.39944e-10
ALG6	7.04061e-15	-0.418265	0.115	0.12	1.41326e-10
CCNI	7.06751e-15	0.117301	0.113	0.085	1.41866e-10
PSMB2	7.27563e-15	-0.144726	0.128	0.112	1.46044e-10
NDEL1	7.2984e-15	0.129619	0.11	0.081	1.46501e-10
TSG101	7.3527e-15	0.135333	0.129	0.096	1.47591e-10
TM7SF3	7.49857e-15	-0.243522	0.197	0.191	1.50519e-10
TAGLN3	7.86791e-15	-0.157034	0.105	0.089	1.57932e-10
HIP1R	8.13628e-15	-0.194246	0.103	0.091	1.6332e-10
TXNDC11	8.588e-15	-0.170718	0.143	0.125	1.72387e-10
ENSOARG00020000933	8.68498e-15	-0.294437	0.162	0.159	1.74334e-10
CDKN2AIPNL	8.80608e-15	-0.40206	0.115	0.119	1.76764e-10
SST	9.1704e-15	-0.99092	0.189	0.186	1.84078e-10
RNASEK	9.22707e-15	-0.227708	0.102	0.09	1.85215e-10
E2F5	9.25587e-15	-0.177872	0.118	0.105	1.85793e-10
ASAP1	9.35065e-15	-0.147763	0.252	0.235	1.87696e-10
ENSOARG00020019566	9.81818e-15	-0.343254	0.184	0.191	1.9708e-10
ENSOARG00020006845	9.95149e-15	-0.370025	0.12	0.121	1.99756e-10
HACD2	1.01447e-14	-0.195948	0.155	0.142	2.03635e-10
SESTD1	1.02484e-14	0.207536	0.17	0.128	2.05716e-10
PCBD2	1.07969e-14	-0.118617	0.211	0.19	2.16725e-10
ANKRD46	1.08028e-14	-0.283098	0.118	0.112	2.16844e-10
RPL10	1.10189e-14	-0.376923	0.131	0.135	2.21182e-10
NUBPL	1.1224e-14	0.104532	0.252	0.21	2.253e-10
CEP112	1.1317e-14	-0.172759	0.235	0.223	2.27166e-10
S100A1	1.26885e-14	-0.710558	0.08	0.105	2.54696e-10
SPCS2	1.29089e-14	-0.167951	0.137	0.123	2.59119e-10
ENSOARG00020019405	1.35678e-14	-0.157321	0.196	0.18	2.72346e-10
ENSOARG00020024099	1.393e-14	-0.361933	0.109	0.109	2.79617e-10
SOX5	1.40702e-14	-0.813377	0.078	0.103	2.82431e-10
RAD51B	1.41782e-14	0.342444	0.295	0.231	2.846e-10
MSL2	1.44352e-14	-0.179086	0.123	0.108	2.89758e-10
MYO9B	1.50575e-14	-0.198086	0.147	0.133	3.02248e-10
RUNX1T1	1.53435e-14	0.112719	0.385	0.33	3.0799e-10
ADAM9	1.54028e-14	0.136801	0.197	0.157	3.09181e-10
ENSOARG00020015571	1.68912e-14	-0.157938	0.149	0.136	3.39056e-10
CFL2	1.69523e-14	-0.144625	0.104	0.089	3.40283e-10
ENSOARG00020020724	1.70101e-14	-0.191146	0.128	0.116	3.41445e-10
GDI2	1.71937e-14	0.181039	0.126	0.094	3.45128e-10
HACL1	1.7385e-14	0.130051	0.159	0.123	3.48969e-10
PLEKHM2	1.85287e-14	0.210978	0.131	0.097	3.71927e-10
TSGA10	1.86546e-14	0.134504	0.162	0.127	3.74454e-10
SNX27	1.88798e-14	0.122874	0.17	0.134	3.78974e-10
ENSOARG00020006789	1.92658e-14	0.273459	0.102	0.07	3.86722e-10
STX16	2.05518e-14	-0.135519	0.132	0.114	4.12536e-10
POLR3F	2.066e-14	-0.382388	0.129	0.132	4.14708e-10
ENSOARG00020020791	2.12209e-14	-0.120003	0.241	0.218	4.25967e-10
RSPRY1	2.17811e-14	-0.213471	0.151	0.14	4.37212e-10
ENSOARG00020024228	2.19495e-14	-0.589452	0.1	0.118	4.40593e-10
RPS12	2.22899e-14	-0.433717	0.122	0.131	4.47426e-10
WDR27	2.25637e-14	0.162259	0.113	0.082	4.52922e-10
DPY19L4	2.31851e-14	0.172986	0.117	0.085	4.65395e-10
WDR72	2.32522e-14	0.29297	0.101	0.069	4.66741e-10
HVCN1	2.40204e-14	-0.278577	0.134	0.129	4.82162e-10
PDK4	2.48553e-14	0.201566	0.127	0.094	4.9892e-10
FANCC	2.63e-14	0.260955	0.117	0.081	5.27919e-10
SYPL1	2.73592e-14	-0.161211	0.124	0.109	5.49181e-10
ARRB1	2.78254e-14	0.175089	0.105	0.075	5.5854e-10
ZNF512	2.81473e-14	-0.230348	0.109	0.097	5.65001e-10
CIRBP	2.87471e-14	-0.248265	0.159	0.153	5.77041e-10
NDUFS4	2.89164e-14	-0.116198	0.21	0.189	5.80438e-10
MYH6	2.93117e-14	-0.495488	0.108	0.119	5.88374e-10
LYRM2	3.16266e-14	-0.235599	0.148	0.137	6.3484e-10
CDC5L	3.16829e-14	0.112893	0.124	0.094	6.35971e-10
TP53	3.2375e-14	-0.4862	0.113	0.123	6.49863e-10
HIPK3	3.26302e-14	0.238745	0.14	0.103	6.54987e-10
ENSOARG00020021129	3.30597e-14	-0.329647	0.102	0.1	6.63607e-10
LIN52	3.38556e-14	0.203744	0.214	0.166	6.79583e-10
ESCO1	3.38923e-14	-0.106968	0.139	0.12	6.80319e-10
RASGRF2	3.41268e-14	0.211883	0.292	0.234	6.85027e-10
ENSOARG00020022332	3.42443e-14	-0.200968	0.152	0.142	6.87386e-10
TEX10	3.81657e-14	-0.198656	0.125	0.111	7.661e-10
ATP11C	3.97755e-14	0.269167	0.107	0.075	7.98413e-10
AGO2	4.04297e-14	0.178704	0.101	0.073	8.11544e-10
VPS26C	4.09942e-14	-0.207152	0.1	0.087	8.22876e-10
KPNA1	4.22375e-14	-0.15509	0.182	0.164	8.47833e-10
MSH6	4.34783e-14	-0.324897	0.116	0.114	8.7274e-10
ZRANB1	4.49439e-14	0.214992	0.137	0.102	9.02159e-10
SPATS2L	4.5158e-14	-0.136065	0.36	0.349	9.06456e-10
FIS1	4.74766e-14	-0.403077	0.116	0.118	9.52998e-10
UST	4.83316e-14	0.173945	0.169	0.131	9.7016e-10
FGF2	4.8684e-14	-0.310971	0.13	0.126	9.77234e-10
UBE2F	5.042e-14	-0.100899	0.116	0.099	1.01208e-09
PRRC2B	5.24196e-14	-0.265324	0.105	0.096	1.05222e-09
SAMD13	5.34671e-14	0.24939	0.1	0.07	1.07324e-09
ANAPC4	5.60343e-14	-0.237872	0.142	0.135	1.12478e-09
GTF2A1	5.82069e-14	0.100003	0.149	0.117	1.16839e-09
ENSOARG00020024864	5.85928e-14	-0.352369	0.105	0.104	1.17613e-09
SNAPC3	5.89371e-14	-0.132315	0.193	0.176	1.18304e-09
SUCLG1	5.9701e-14	-0.150221	0.147	0.131	1.19838e-09
ATP5F1A	6.83587e-14	-0.267645	0.174	0.172	1.37216e-09
ENSOARG00020005298	7.62868e-14	-0.267622	0.11	0.101	1.53131e-09
PNPT1	7.7449e-14	-0.212729	0.209	0.198	1.55463e-09
CACUL1	7.84496e-14	0.176947	0.166	0.127	1.57472e-09
STK3	8.1775e-14	0.134628	0.262	0.215	1.64147e-09
MPC2	8.21079e-14	-0.164011	0.104	0.089	1.64815e-09
ENSOARG00020018112	8.30484e-14	0.118675	0.106	0.079	1.66703e-09
KCTD3	8.95971e-14	0.135138	0.151	0.118	1.79848e-09
PISD	9.28969e-14	-0.231574	0.106	0.096	1.86472e-09
ARL3	9.3186e-14	0.131823	0.124	0.094	1.87052e-09
JAKMIP3	9.35092e-14	-0.158965	0.154	0.138	1.87701e-09
MCM3AP	9.96117e-14	-0.321556	0.15	0.15	1.99951e-09
SYNCRIP	1.01411e-13	-0.121967	0.115	0.099	2.03563e-09
C2CD5	1.04438e-13	0.119535	0.263	0.218	2.09639e-09
ENSOARG00020017205	1.0458e-13	-0.240593	0.129	0.121	2.09923e-09
EFL1	1.05983e-13	0.125396	0.161	0.126	2.12739e-09
DSEL	1.09937e-13	-0.27416	0.104	0.097	2.20676e-09
TMCO4	1.10698e-13	-0.219244	0.176	0.168	2.22204e-09
RUNX2	1.11105e-13	-0.59582	0.11	0.127	2.2302e-09
NUP88	1.12482e-13	-0.193611	0.143	0.133	2.25785e-09
PTPDC1	1.15591e-13	-0.109985	0.134	0.116	2.32027e-09
TMEM175	1.20891e-13	-0.136746	0.136	0.122	2.42665e-09
TNPO3	1.21326e-13	0.105505	0.126	0.098	2.43537e-09
NEK9.1	1.22724e-13	-0.152053	0.128	0.113	2.46343e-09
ENSOARG00020022139	1.32628e-13	0.147362	0.107	0.079	2.66224e-09
WDR59	1.37126e-13	-0.197399	0.102	0.089	2.75253e-09
FAM204A	1.38264e-13	-0.168201	0.167	0.153	2.77538e-09
NCAPD2	1.42096e-13	0.117765	0.106	0.079	2.8523e-09
ASAP2	1.46356e-13	0.203199	0.188	0.146	2.93781e-09
SLC22A5	1.51314e-13	-0.118859	0.166	0.149	3.03733e-09
HEATR5A	1.54618e-13	-0.460275	0.15	0.167	3.10365e-09
HEATR6	1.55092e-13	0.193299	0.1	0.071	3.11316e-09
SEPTIN10	1.6124e-13	-0.114199	0.127	0.109	3.23656e-09
FRA10AC1	1.616e-13	0.109819	0.143	0.113	3.2438e-09
ATF1	1.62096e-13	0.241939	0.21	0.163	3.25375e-09
LRIF1	1.70302e-13	-0.406546	0.109	0.111	3.41847e-09
YTHDC2	1.71341e-13	0.151225	0.161	0.125	3.43932e-09
ENSOARG00020006451	1.82759e-13	0.140276	0.14	0.106	3.66851e-09
ACTR2	1.87225e-13	-0.114695	0.12	0.103	3.75818e-09
ENSOARG00020016079	1.95259e-13	-0.124641	0.11	0.093	3.91943e-09
AKAP10	1.95718e-13	-0.195483	0.135	0.125	3.92865e-09
PHF2	2.04547e-13	0.20361	0.115	0.083	4.10587e-09
PACRG	2.05738e-13	-0.514387	0.134	0.157	4.12977e-09
ARHGAP32	2.11936e-13	-0.280036	0.195	0.197	4.25419e-09
APOOL	2.26015e-13	-0.126506	0.184	0.166	4.53679e-09
MRS2	2.26959e-13	-0.20459	0.137	0.126	4.55575e-09
PTPN13	2.41351e-13	0.1389	0.18	0.143	4.84463e-09
ANOS1	2.43568e-13	-0.674834	0.108	0.135	4.88915e-09
KCNQ3	2.56024e-13	0.160478	0.392	0.335	5.13917e-09
ARF4	2.57499e-13	-0.117621	0.107	0.09	5.16878e-09
PRR29	2.60527e-13	-0.348076	0.12	0.119	5.22956e-09
ADGRA3	2.81038e-13	0.15984	0.21	0.167	5.64128e-09
SATB1	2.92952e-13	0.108874	0.171	0.137	5.88042e-09
ENSOARG00020017275	2.96394e-13	0.169779	0.175	0.137	5.94951e-09
METTL21A	3.09078e-13	-0.187342	0.162	0.15	6.20412e-09
WWC2	3.19949e-13	0.113143	0.161	0.128	6.42234e-09
PFDN1	3.20322e-13	-0.216269	0.172	0.163	6.42983e-09
PIK3C2B	3.2462e-13	-0.335954	0.118	0.116	6.5161e-09
UBA52	3.28816e-13	-0.302976	0.166	0.17	6.60031e-09
FBXL12	3.43437e-13	-0.118657	0.158	0.141	6.89381e-09
SLC41A2	3.44536e-13	-0.237767	0.123	0.116	6.91586e-09
ENSOARG00020023222	3.62157e-13	-0.221865	0.148	0.138	7.26957e-09
RPL8	3.81524e-13	-0.311128	0.132	0.13	7.65834e-09
TLK1	4.10251e-13	0.106419	0.173	0.14	8.23498e-09
SLC15A4	4.1558e-13	-0.169223	0.132	0.118	8.34194e-09
C3H12orf29	4.17078e-13	0.185012	0.102	0.075	8.37201e-09
ENSOARG00020019824	4.27603e-13	-0.164066	0.135	0.122	8.58328e-09
MAGT1	4.28737e-13	-0.277802	0.109	0.104	8.60604e-09
ATXN3L	4.37979e-13	0.264318	0.102	0.072	8.79154e-09
RASGRP1	4.56518e-13	-0.572814	0.117	0.128	9.16368e-09
PLA2G12A	4.79253e-13	-0.626205	0.091	0.108	9.62005e-09
ZBTB1	4.85273e-13	-0.276381	0.136	0.131	9.74088e-09
AGL	4.93569e-13	-0.275531	0.151	0.144	9.9074e-09
KATNA1	5.14379e-13	-0.101248	0.104	0.088	1.03251e-08
CCNT1	5.69982e-13	-0.266489	0.175	0.172	1.14413e-08
FAM193A	5.72832e-13	-0.321023	0.103	0.098	1.14985e-08
ENSOARG00020006271	5.86126e-13	0.104436	0.106	0.08	1.17653e-08
FIGN	5.99982e-13	-0.691088	0.092	0.127	1.20434e-08
ZNRF3	6.1754e-13	0.280446	0.119	0.085	1.23959e-08
ENSOARG00020019583	6.62797e-13	-0.519991	0.098	0.112	1.33043e-08
ARHGAP18	6.82419e-13	-0.228727	0.195	0.184	1.36982e-08
EDEM3	7.15932e-13	-0.120919	0.189	0.17	1.43709e-08
RPL26	7.24791e-13	-0.252217	0.122	0.117	1.45487e-08
ERBB4	7.3922e-13	0.161867	0.939	0.909	1.48384e-08
ZBTB8OS	7.51518e-13	-0.230051	0.103	0.095	1.50852e-08
EPM2AIP1	7.56e-13	-0.186047	0.119	0.109	1.51752e-08
LGI3	7.57162e-13	-0.383708	0.109	0.113	1.51985e-08
BBS2	7.60682e-13	0.127552	0.125	0.096	1.52692e-08
TRIQK	7.72968e-13	-0.279138	0.15	0.146	1.55158e-08
HLF	8.14444e-13	-0.16877	0.101	0.089	1.63483e-08
UFL1	8.64497e-13	-0.118585	0.137	0.121	1.7353e-08
ENSOARG00020001330	8.92658e-13	-0.456638	0.103	0.111	1.79183e-08
EXT1	1.02181e-12	-0.213443	0.386	0.39	2.05109e-08
ENSOARG00020024862	1.1292e-12	-0.131713	0.124	0.11	2.26665e-08
PLCB1	1.16156e-12	-0.149682	0.121	0.106	2.33161e-08
ENSOARG00020005767	1.23657e-12	0.14171	0.121	0.092	2.48216e-08
PAM	1.24727e-12	-0.279864	0.145	0.136	2.50364e-08
UHRF1BP1L	1.31157e-12	0.160956	0.114	0.086	2.63271e-08
ARL6IP5	1.31329e-12	-0.185037	0.116	0.107	2.63618e-08
NDRG3	1.34154e-12	-0.124993	0.106	0.092	2.69288e-08
ENSOARG00020003651	1.38053e-12	0.253606	0.218	0.171	2.77114e-08
DHX35	1.48569e-12	0.211447	0.117	0.086	2.98223e-08
SLC22A3	1.56208e-12	0.156184	0.206	0.163	3.13557e-08
TNRC18	1.5793e-12	0.146023	0.145	0.112	3.17012e-08
ACTR3	1.81464e-12	-0.115576	0.115	0.1	3.64252e-08
ENSOARG00020004262	1.87177e-12	-0.139163	0.148	0.133	3.7572e-08
RNF11	1.93238e-12	0.113884	0.101	0.076	3.87886e-08
NRGN	1.99317e-12	-0.246745	0.101	0.091	4.00089e-08
RALGDS	2.23849e-12	-0.105539	0.112	0.097	4.49333e-08
WDR64	2.24236e-12	-0.315808	0.122	0.114	4.50108e-08
ENSOARG00020021186	2.26748e-12	-0.119963	0.136	0.118	4.55151e-08
ENSOARG00020002002	2.42882e-12	-0.219752	0.114	0.104	4.87537e-08
KIAA0825	2.4505e-12	0.103175	0.198	0.161	4.91889e-08
LYPLAL1	2.47909e-12	0.156121	0.111	0.083	4.97628e-08
ENSOARG00020008156	2.49362e-12	-0.471257	0.11	0.125	5.00544e-08
GLIS1	2.64044e-12	0.193353	0.157	0.121	5.30015e-08
GNA13	2.73203e-12	0.182382	0.105	0.077	5.484e-08
NDUFB9	2.7881e-12	-0.316788	0.122	0.123	5.59655e-08
ECT2L	2.90321e-12	0.134165	0.11	0.083	5.82762e-08
PIGU	2.92815e-12	0.108613	0.205	0.168	5.87767e-08
PACS1	3.04955e-12	0.147677	0.238	0.195	6.12136e-08
AAMDC	3.33993e-12	-0.44483	0.112	0.12	6.70425e-08
LIN54	3.34196e-12	0.125781	0.126	0.098	6.70832e-08
ENSOARG00020008428	3.46566e-12	-0.10253	0.104	0.089	6.95662e-08
CSTPP1	3.53184e-12	-0.145115	0.157	0.146	7.08946e-08
C1orf198	3.69911e-12	-0.110456	0.105	0.089	7.42522e-08
UBA1	3.97255e-12	-0.170297	0.125	0.113	7.9741e-08
SMARCA4	3.99701e-12	0.127032	0.108	0.082	8.02319e-08
DHX40	4.01308e-12	0.177091	0.121	0.091	8.05545e-08
TBC1D4	4.10689e-12	-0.15153	0.255	0.241	8.24375e-08
MDM4	4.18049e-12	0.114782	0.142	0.111	8.3915e-08
ENSOARG00020015507	4.19403e-12	-0.126039	0.185	0.17	8.41867e-08
C18orf32	4.20325e-12	-0.233677	0.136	0.13	8.43718e-08
GARS1	4.21505e-12	0.10085	0.153	0.122	8.46086e-08
PDPK1	4.44519e-12	0.212958	0.129	0.097	8.92282e-08
PCYOX1	4.46244e-12	-0.21118	0.134	0.126	8.95746e-08
ENSOARG00020008928	4.49598e-12	-0.213673	0.277	0.283	9.02478e-08
MTHFD1	4.71728e-12	-0.410633	0.096	0.101	9.46899e-08
CADM2	4.90961e-12	0.150654	0.15	0.117	9.85506e-08
TRABD2B	5.62198e-12	-0.229692	0.168	0.165	1.1285e-07
EEF1AKMT2	5.725e-12	-0.149055	0.146	0.133	1.14918e-07
CCDC186	5.77524e-12	-0.182151	0.138	0.128	1.15926e-07
CAMKMT	5.81551e-12	0.150916	0.365	0.311	1.16735e-07
GNAI3	6.36706e-12	-0.191898	0.109	0.099	1.27806e-07
MICU3	6.46819e-12	-0.114464	0.151	0.132	1.29836e-07
SLC16A4	6.47367e-12	-0.410733	0.105	0.113	1.29946e-07
TRRAP	6.48076e-12	0.106801	0.142	0.113	1.30088e-07
BMPR1A	6.52204e-12	0.214155	0.106	0.078	1.30917e-07
XRCC5	6.65521e-12	-0.150967	0.114	0.101	1.3359e-07
IPO11	6.71482e-12	0.176297	0.141	0.108	1.34787e-07
TCF20	6.97881e-12	-0.13438	0.167	0.154	1.40086e-07
SERGEF	7.20275e-12	-0.131124	0.25	0.235	1.44581e-07
LSAMP	7.27924e-12	0.128654	0.745	0.686	1.46116e-07
CRLS1	7.95004e-12	0.195361	0.118	0.088	1.59581e-07
RTN4IP1	8.10663e-12	-0.14087	0.104	0.092	1.62724e-07
PRKG1	8.21192e-12	-0.125711	0.182	0.165	1.64838e-07
CIR1	8.7706e-12	-0.12585	0.158	0.144	1.76052e-07
ENSOARG00020024238	8.87185e-12	-0.171902	0.187	0.176	1.78085e-07
YME1L1	9.07101e-12	0.109319	0.152	0.121	1.82082e-07
FBXO42	9.5546e-12	-0.182922	0.156	0.145	1.9179e-07
ENSOARG00020023310	9.75344e-12	0.246157	0.112	0.083	1.95781e-07
ENSOARG00020003120	9.90566e-12	-0.179139	0.103	0.092	1.98836e-07
ENSOARG00020024257	1.00852e-11	0.142148	0.159	0.125	2.02441e-07
CCNH	1.01714e-11	-0.239673	0.129	0.12	2.04171e-07
ENSOARG00020026018	1.0581e-11	-0.242249	0.108	0.1	2.12393e-07
TM9SF2	1.05934e-11	-0.317541	0.113	0.112	2.12642e-07
FAM185A	1.06887e-11	-0.198314	0.135	0.127	2.14554e-07
PANK2	1.07619e-11	0.124081	0.141	0.112	2.16024e-07
TMEM167A	1.14491e-11	-0.174593	0.112	0.101	2.29817e-07
PEX1	1.14503e-11	-0.199835	0.105	0.092	2.29842e-07
SLC25A30	1.17366e-11	0.117271	0.208	0.171	2.35589e-07
SEC14L1	1.18863e-11	-0.221136	0.153	0.145	2.38594e-07
NRG3	1.20124e-11	0.364276	0.109	0.077	2.41124e-07
PIK3CA	1.25211e-11	0.127843	0.101	0.076	2.51335e-07
ENPP6	1.29045e-11	-0.535035	0.109	0.137	2.59031e-07
HSF2	1.30901e-11	0.138764	0.105	0.078	2.62758e-07
MINDY2	1.37969e-11	0.151251	0.104	0.078	2.76945e-07
TMEM106B	1.39041e-11	-0.155882	0.128	0.117	2.79097e-07
HSD11B1	1.67653e-11	-0.547787	0.11	0.13	3.3653e-07
HDAC8	1.70715e-11	0.137373	0.231	0.19	3.42676e-07
KAT7	1.73638e-11	0.160975	0.104	0.079	3.48545e-07
RNASEH2B	1.78928e-11	-0.151213	0.116	0.101	3.59162e-07
CDC40	1.84412e-11	-0.170528	0.139	0.129	3.70171e-07
DNAJC8	1.90562e-11	-0.176774	0.105	0.093	3.82515e-07
NFYC	1.93708e-11	-0.152684	0.103	0.089	3.88829e-07
DPP10	2.07244e-11	0.388171	0.261	0.209	4.16001e-07
ENSOARG00020010854	2.14526e-11	-0.135483	0.166	0.152	4.30619e-07
MIPEP	2.1506e-11	0.151483	0.129	0.1	4.3169e-07
TTC1	2.17406e-11	-0.118855	0.153	0.139	4.364e-07
MICALL1	2.20295e-11	-0.137361	0.121	0.108	4.42199e-07
VRK1	2.22483e-11	-0.412319	0.101	0.106	4.4659e-07
ATP5IF1	2.32415e-11	-0.236761	0.1	0.092	4.66527e-07
EIF1B	2.43948e-11	0.144236	0.108	0.084	4.89676e-07
SIK2	2.51713e-11	0.101863	0.201	0.168	5.05263e-07
ATP5PF	2.54748e-11	-0.320832	0.101	0.1	5.11356e-07
RCOR3	2.56047e-11	0.1053	0.203	0.168	5.13963e-07
SLC23A2	2.62116e-11	0.147481	0.15	0.118	5.26145e-07
TM9SF4	2.67914e-11	0.110991	0.107	0.083	5.37783e-07
ENSOARG00020004405	2.69431e-11	-0.302871	0.124	0.124	5.4083e-07
HSF5	2.83001e-11	0.266937	0.101	0.072	5.68067e-07
ENSOARG00020024501	2.85682e-11	-0.144967	0.101	0.089	5.7345e-07
DYNC1H1	3.077e-11	-0.234002	0.165	0.159	6.17647e-07
PHACTR4	3.35263e-11	-0.108876	0.263	0.243	6.72974e-07
SIRT1	3.35864e-11	-0.180364	0.107	0.096	6.7418e-07
NRF1	3.4051e-11	-0.10221	0.177	0.159	6.83505e-07
ATP5PD	3.52913e-11	-0.141126	0.102	0.09	7.08402e-07
PRMT9	3.56296e-11	-0.12933	0.115	0.102	7.15192e-07
ZNF618	3.62284e-11	-0.121365	0.117	0.103	7.27212e-07
PCMT1	3.65618e-11	-0.207792	0.125	0.116	7.33906e-07
AKIRIN1	3.77319e-11	-0.26842	0.107	0.104	7.57393e-07
TRIM37	3.87648e-11	0.224924	0.113	0.084	7.78126e-07
TTLL5	3.97045e-11	-0.150668	0.188	0.177	7.96988e-07
GPR137C	4.04039e-11	0.102584	0.168	0.137	8.11027e-07
CCDC91	4.13267e-11	-0.281675	0.217	0.224	8.29551e-07
PIK3R4	4.1365e-11	0.116259	0.141	0.112	8.30319e-07
SLC25A3	4.14068e-11	-0.112868	0.117	0.103	8.31158e-07
HTR2B	4.23953e-11	-0.658565	0.091	0.116	8.51001e-07
CBX5	4.28045e-11	-0.201458	0.107	0.099	8.59214e-07
RPL28	5.04063e-11	-0.172477	0.113	0.106	1.01181e-06
GABARAPL1	5.18451e-11	-0.119642	0.131	0.117	1.04069e-06
NUDT6	5.26783e-11	-0.107759	0.107	0.091	1.05741e-06
TAF8	5.79697e-11	0.194723	0.133	0.101	1.16363e-06
CTNNA2	5.94326e-11	-0.152825	0.182	0.158	1.19299e-06
PLEKHM3	5.99489e-11	-0.125706	0.187	0.172	1.20335e-06
ENSOARG00020020067	6.11559e-11	-0.173325	0.101	0.092	1.22758e-06
RPL10A	6.1165e-11	-0.312231	0.115	0.115	1.22776e-06
PIBF1	6.25016e-11	-0.146505	0.153	0.139	1.2546e-06
HGSNAT	6.29748e-11	-0.136664	0.122	0.109	1.26409e-06
KPNA6	6.31752e-11	0.265376	0.118	0.088	1.26812e-06
RASSF8	6.3207e-11	0.172756	0.101	0.076	1.26875e-06
GPD2	6.43869e-11	-0.135141	0.128	0.113	1.29244e-06
INTU	6.64091e-11	0.246833	0.131	0.097	1.33303e-06
SH3RF2	6.76273e-11	-0.519085	0.091	0.103	1.35748e-06
PLPPR1	6.92836e-11	-0.631714	0.09	0.109	1.39073e-06
FAF2	7.22041e-11	-0.116338	0.147	0.132	1.44935e-06
RBMX	7.51709e-11	-0.106747	0.143	0.128	1.50891e-06
MRE11	7.57014e-11	-0.115711	0.112	0.098	1.51955e-06
PEAK1	7.61913e-11	0.131299	0.171	0.139	1.52939e-06
DIAPH2	7.63474e-11	-0.316786	0.142	0.148	1.53252e-06
ENSOARG00020004555	8.05087e-11	-0.254332	0.111	0.108	1.61605e-06
CWF19L1	8.11708e-11	-0.157921	0.12	0.108	1.62934e-06
BICC1	8.41304e-11	-0.168766	0.17	0.154	1.68875e-06
DCLK2	8.70417e-11	0.11258	0.151	0.122	1.74719e-06
TAF3	8.80737e-11	0.212072	0.1	0.073	1.7679e-06
PCDH17	8.81118e-11	0.108691	0.288	0.245	1.76867e-06
PIGX	9.19116e-11	0.128171	0.107	0.081	1.84494e-06
SRSF2	9.4392e-11	-0.139749	0.128	0.117	1.89473e-06
VPS45	1.04406e-10	0.188706	0.121	0.092	2.09574e-06
CLSTN1	1.08585e-10	-0.333054	0.136	0.136	2.17962e-06
WBP4	1.09137e-10	-0.125361	0.15	0.138	2.1907e-06
ADAMTS17	1.10901e-10	-0.170027	0.203	0.192	2.22612e-06
KPNA3	1.15009e-10	0.12305	0.104	0.081	2.30857e-06
LMCD1	1.16415e-10	-0.456523	0.093	0.103	2.3368e-06
RIC8B	1.2168e-10	0.105582	0.162	0.13	2.44249e-06
PHTF2	1.23245e-10	-0.491056	0.097	0.108	2.47389e-06
PTPN21	1.25032e-10	0.101933	0.128	0.102	2.50977e-06
WTAP	1.25933e-10	-0.120661	0.113	0.101	2.52785e-06
ATG10	1.44855e-10	-0.246116	0.144	0.139	2.90767e-06
JMY	1.48977e-10	0.112267	0.104	0.08	2.99042e-06
DTWD2	1.52423e-10	0.132558	0.103	0.078	3.05958e-06
EXOSC9	1.59033e-10	-0.254324	0.111	0.106	3.19227e-06
IL6ST	1.6915e-10	-0.133141	0.137	0.123	3.39535e-06
TSTD2	1.69161e-10	-0.310198	0.1	0.098	3.39557e-06
ARSK	1.70296e-10	-0.144969	0.144	0.133	3.41835e-06
HPS3	1.72153e-10	-0.385454	0.105	0.11	3.45563e-06
LCMT1	1.80961e-10	-0.234604	0.105	0.098	3.63244e-06
C3orf70	1.92859e-10	-0.132089	0.176	0.163	3.87126e-06
TNFRSF21	2.784e-10	-0.212989	0.153	0.149	5.58832e-06
RNF115	2.78448e-10	0.211947	0.154	0.12	5.58929e-06
RNF157	2.85623e-10	0.287249	0.103	0.075	5.73331e-06
RILPL2	2.92001e-10	0.216749	0.122	0.092	5.86133e-06
SLC13A3	2.95076e-10	-0.275291	0.159	0.16	5.92306e-06
ST8SIA5	3.03533e-10	-0.160558	0.111	0.101	6.09282e-06
TTL	3.21003e-10	-0.152913	0.114	0.104	6.44349e-06
SFMBT1	3.32404e-10	0.271912	0.109	0.079	6.67235e-06
ENSOARG00020023406	3.59453e-10	-0.104213	0.143	0.128	7.2153e-06
MAML3	3.62161e-10	0.30485	0.216	0.17	7.26967e-06
CALD1	3.97383e-10	-0.109771	0.135	0.12	7.97667e-06
ENSOARG00020016518	4.04934e-10	0.154241	0.105	0.08	8.12824e-06
CMTR1	4.15315e-10	-0.296988	0.1	0.098	8.33663e-06
ELOVL6	4.25738e-10	-0.146751	0.157	0.146	8.54584e-06
ENSOARG00020020371	4.48073e-10	-0.149272	0.179	0.17	8.99416e-06
ENSOARG00020018633	4.80907e-10	0.11129	0.977	0.968	9.65325e-06
AGAP3	5.00117e-10	0.20606	0.101	0.075	1.00388e-05
ZNF24	5.24516e-10	-0.166693	0.108	0.098	1.05286e-05
TMOD2	5.56462e-10	-0.106248	0.112	0.101	1.11699e-05
ENSOARG00020016504	5.64661e-10	-0.18708	0.121	0.113	1.13344e-05
GSPT1	5.81102e-10	-0.238878	0.111	0.105	1.16645e-05
STX2	6.00919e-10	-0.172361	0.101	0.093	1.20622e-05
EIF5B	6.38409e-10	-0.127144	0.133	0.118	1.28148e-05
ENSOARG00020000806	7.33592e-10	0.141784	0.131	0.104	1.47254e-05
METTL15	8.54136e-10	-0.212594	0.197	0.193	1.71451e-05
TESK2	8.62353e-10	-0.27196	0.102	0.097	1.731e-05
PPIB	9.21641e-10	-0.284885	0.111	0.111	1.85001e-05
USP49	1.07355e-09	-0.218793	0.115	0.108	2.15493e-05
SRPK1	1.20587e-09	-0.112815	0.108	0.095	2.42054e-05
EFCAB2	1.60639e-09	0.168078	0.16	0.127	3.22451e-05
TERF2	1.63178e-09	-0.187258	0.123	0.115	3.27548e-05
CACNA1D	1.65955e-09	-0.115513	0.154	0.14	3.33122e-05
ENSOARG00020007974	1.67437e-09	-0.186307	0.172	0.166	3.36096e-05
RPS5	1.68605e-09	-0.297567	0.125	0.125	3.38441e-05
WWOX	1.70002e-09	-0.101126	0.476	0.465	3.41244e-05
ENSOARG00020001058	1.77852e-09	-0.137797	0.11	0.098	3.57002e-05
MBD5	1.98533e-09	0.217406	0.136	0.105	3.98516e-05
HELZ	2.3633e-09	0.221607	0.117	0.089	4.74384e-05
MTPN	2.53276e-09	-0.241703	0.132	0.126	5.08401e-05
MAGI3	2.53695e-09	-0.242657	0.139	0.136	5.09243e-05
ATP6V0E1	2.54093e-09	-0.122845	0.12	0.109	5.10041e-05
RBKS	2.5442e-09	-0.188983	0.124	0.112	5.10698e-05
IPO7	2.58572e-09	0.156316	0.102	0.077	5.19032e-05
PRMT3	2.67625e-09	-0.17913	0.188	0.178	5.37203e-05
SUMO1	2.70439e-09	-0.267577	0.101	0.096	5.42853e-05
DYNC1I1	2.80168e-09	-0.249736	0.164	0.166	5.62381e-05
OPCML	2.89495e-09	0.265332	0.588	0.537	5.81104e-05
SLC4A8	2.95132e-09	-0.146473	0.172	0.162	5.92417e-05
TBCCD1	3.04454e-09	-0.302255	0.114	0.112	6.11131e-05
MTBP	3.41165e-09	0.169464	0.101	0.077	6.84821e-05
UGGT1	3.67298e-09	0.108733	0.116	0.093	7.37278e-05
FTCDNL1	4.23763e-09	-0.185333	0.108	0.102	8.5062e-05
INTS9	4.31389e-09	0.227237	0.118	0.089	8.65927e-05
ARHGAP39	4.44336e-09	-0.289053	0.105	0.106	8.91915e-05
ATRNL1	4.58473e-09	-0.190984	0.173	0.157	9.20293e-05
ENSOARG00020018236	4.93885e-09	-0.521044	0.1	0.118	9.91374e-05
SCG5	5.29026e-09	-0.127001	0.111	0.097	0.000106191
ENSOARG00020016023	5.45476e-09	-0.160526	0.118	0.109	0.000109493
CSE1L	5.56567e-09	-0.180246	0.114	0.106	0.00011172
SLC25A37	5.82268e-09	-0.385209	0.099	0.106	0.000116879
ENSOARG00020000255	6.44711e-09	0.130592	0.11	0.087	0.000129413
UBL5	6.45246e-09	-0.264604	0.106	0.103	0.00012952
PEX14	6.90459e-09	0.157559	0.103	0.08	0.000138596
UBLCP1	7.59087e-09	-0.118821	0.102	0.091	0.000152372
SLAIN2	7.737e-09	-0.183038	0.151	0.146	0.000155305
BRCC3	8.60813e-09	-0.154991	0.136	0.127	0.000172791
DDX42	8.91828e-09	-0.225802	0.107	0.101	0.000179017
EIF3M	9.0269e-09	-0.208494	0.104	0.099	0.000181197
FBXO36	9.50428e-09	-0.314422	0.129	0.133	0.000190779
PYROXD1	9.73757e-09	-0.214	0.131	0.127	0.000195462
ABRAXAS1	1.04825e-08	-0.492888	0.092	0.102	0.000210415
SPAG16	1.06504e-08	-0.156028	0.182	0.172	0.000213785
SEC23A	1.12005e-08	0.110926	0.114	0.091	0.000224828
FOCAD	1.12113e-08	-0.141455	0.139	0.13	0.000225045
CRY2	1.17269e-08	-0.158847	0.108	0.1	0.000235395
SAMD4A	1.26e-08	-0.24735	0.214	0.22	0.00025292
NOL10	1.37704e-08	-0.168031	0.154	0.145	0.000276414
ENSOARG00020019542	1.38605e-08	0.343312	0.125	0.092	0.000278221
COL4A5	1.40421e-08	0.150855	0.129	0.103	0.000281868
APLF	1.51425e-08	-0.134986	0.153	0.143	0.000303956
GLYR1	1.5392e-08	-0.258041	0.104	0.103	0.000308964
ATAD1	1.70757e-08	0.104392	0.122	0.098	0.000342761
LPP	1.86268e-08	0.194082	0.102	0.077	0.000373896
ANKS1A	1.94844e-08	-0.169647	0.102	0.094	0.00039111
ENSOARG00020009892	2.1596e-08	-0.188344	0.101	0.092	0.000433497
GPR155	2.33472e-08	-0.253621	0.104	0.101	0.000468649
CCDC3	2.41794e-08	-0.208596	0.156	0.153	0.000485352
MAP1A	2.73914e-08	-0.113125	0.152	0.145	0.000549827
ENSOARG00020012798	2.92853e-08	0.105587	0.135	0.11	0.000587844
GRIA2	2.95208e-08	-0.129281	0.143	0.132	0.000592571
CSNK1G1	3.03959e-08	-0.16285	0.141	0.135	0.000610137
COX8A	3.20492e-08	-0.194916	0.1	0.091	0.000643323
B3GALNT2	3.21236e-08	-0.294134	0.114	0.114	0.000644817
PDHX	3.47692e-08	-0.202267	0.131	0.124	0.000697922
STK24	3.57627e-08	-0.101672	0.104	0.092	0.000717864
NRSN1	3.80207e-08	-0.161487	0.161	0.153	0.00076319
INTS12	3.88931e-08	-0.168825	0.116	0.108	0.000780701
ANGPT2	5.12208e-08	-0.41706	0.094	0.102	0.00102815
RHBDD1	5.98511e-08	-0.101103	0.117	0.107	0.00120139
MTFR1	6.02817e-08	-0.169386	0.14	0.135	0.00121003
ENSOARG00020015455	6.04065e-08	-0.113832	0.158	0.148	0.00121254
TTBK2	6.09123e-08	0.161775	0.12	0.094	0.00122269
DDX46	6.97875e-08	-0.154073	0.107	0.1	0.00140084
TCTE3	7.66963e-08	-0.147686	0.129	0.12	0.00153953
RIC3	8.63216e-08	0.181111	0.149	0.119	0.00173273
FGF13	9.63989e-08	-0.384647	0.111	0.119	0.00193501
CYSTM1	9.94901e-08	-0.218285	0.11	0.106	0.00199706
CABLES1	1.07363e-07	0.258581	0.107	0.081	0.0021551
ENSOARG00020020217	1.4147e-07	-0.145267	0.113	0.103	0.00283972
RHEB	2.05562e-07	-0.122217	0.112	0.101	0.00412625
KYAT3	3.11328e-07	-0.203134	0.111	0.106	0.00624929
LMBRD2	3.58533e-07	-0.242114	0.101	0.098	0.00719684
IMMP2L	3.68902e-07	0.195817	0.145	0.116	0.00740497
CHKA	4.09094e-07	-0.202627	0.171	0.173	0.00821175
DENND2A	5.5355e-07	-0.204484	0.108	0.104	0.0111114
SPPL2A	5.57133e-07	-0.178193	0.111	0.105	0.0111833
AP5M1	5.79843e-07	-0.116076	0.106	0.098	0.0116392
PPM1E	5.8487e-07	-0.108316	0.173	0.161	0.0117401
AFF1	6.26274e-07	-0.193721	0.116	0.111	0.0125712
SIL1	6.55047e-07	-0.316805	0.115	0.122	0.0131488
ERC1	9.17528e-07	-0.19197	0.141	0.136	0.0184175
DGKI	9.67185e-07	0.13837	0.127	0.103	0.0194143
ENSOARG00020018268	1.00852e-06	-0.120213	0.141	0.134	0.020244
DDX10	1.10635e-06	-0.10587	0.161	0.155	0.0222078
CCDC148	1.11011e-06	-0.278036	0.129	0.133	0.0222833
TOX2	1.20045e-06	-0.373422	0.126	0.14	0.0240966
SLC35A3	1.22592e-06	-0.288053	0.102	0.102	0.0246079
OPHN1	1.31959e-06	0.119659	0.133	0.11	0.026488
FBXO33	1.39349e-06	-0.118208	0.105	0.096	0.0279714
PLPP1	1.43484e-06	-0.147661	0.194	0.188	0.0288016
KLHL5	1.50492e-06	-0.231427	0.106	0.106	0.0302083
PRKCB	2.00611e-06	-0.306248	0.101	0.098	0.0402686

## Sheet: OPC
Gene.Name	p.value	Log2.fold.change	Percentage.of.Cells.Expresses.Gene.in.OVT73	Percentage.of.Cells.Expresses.Gene.in.Control	Adjusted.p.value
NRXN1	3.29253e-62	0.318484	1	0.999	6.6091e-58
PCDH15	1.40036e-53	0.385115	0.996	0.996	2.81093e-49
CTNNA3	4.5301e-39	-0.535164	0.983	0.99	9.09328e-35
PREX2	3.6086e-37	-0.48894	0.958	0.964	7.24353e-33
CCDC152	1.25751e-33	-1.3485	0.273	0.425	2.52421e-29
PPP2R2B	2.41626e-31	0.313581	0.997	0.992	4.85016e-27
ENSOARG00020000003	1.02383e-29	-0.554221	0.851	0.8	2.05514e-25
GHR	1.19059e-29	-0.976242	0.493	0.562	2.38988e-25
PCDH9	3.82907e-28	0.181055	1	1	7.68609e-24
ENSOARG00020022125	3.95349e-28	-0.793852	0.505	0.565	7.93584e-24
ENSOARG00020009812	5.74224e-28	-1.04153	0.311	0.46	1.15264e-23
KCND2	1.41683e-27	0.271805	0.999	0.994	2.844e-23
SOX6	1.18114e-26	0.30909	0.996	0.989	2.37089e-22
ENSOARG00020009972	1.2006e-26	-2.50994	0.034	0.14	2.40996e-22
NCAM2	2.91224e-26	0.271164	0.997	0.992	5.84575e-22
ZBTB16	3.03977e-26	-0.494194	0.662	0.776	6.10172e-22
NLGN1	4.49429e-26	0.19898	0.999	0.999	9.02139e-22
SEMA5A	4.16444e-25	0.43416	0.888	0.787	8.35928e-21
RPS8	7.76448e-25	-0.683196	0.548	0.624	1.55856e-20
GRIA4	1.14502e-24	0.243071	0.998	0.997	2.2984e-20
NAV3	2.05978e-24	0.265274	0.995	0.988	4.13459e-20
ADGRL3	1.55624e-23	0.218433	0.995	0.991	3.12383e-19
ACAD11	3.24013e-23	-0.517157	0.711	0.764	6.5039e-19
ENSOARG00020021582	6.28393e-23	-0.412602	0.917	0.938	1.26137e-18
ENSOARG00020002929	9.59201e-23	-1.67961	0.097	0.213	1.9254e-18
CYP39A1	3.11521e-22	0.593141	0.402	0.238	6.25317e-18
ERBB4	3.29734e-22	0.25806	0.995	0.99	6.61874e-18
CDH18	1.09979e-21	0.903706	0.348	0.191	2.2076e-17
GGCX	3.19306e-21	-0.607997	0.481	0.567	6.40942e-17
KCNIP3	4.75074e-21	0.358068	0.862	0.738	9.53617e-17
OSBPL10	6.14281e-21	-0.616745	0.581	0.626	1.23305e-16
MT-CYTB	8.83155e-21	0.312586	0.888	0.759	1.77276e-16
ENSOARG00020001921	1.33084e-20	-0.467896	0.664	0.661	2.67139e-16
PLCG2	1.4503e-20	-0.79116	0.351	0.414	2.9112e-16
PPP2R2C	1.93569e-20	-0.523026	0.569	0.643	3.8855e-16
SLC24A2	2.1227e-20	-0.468794	0.836	0.876	4.2609e-16
CA1	5.13848e-20	0.889056	0.225	0.103	1.03145e-15
GRPEL2	8.32764e-20	-0.668291	0.358	0.425	1.67161e-15
BRINP3	8.60295e-20	0.255868	0.993	0.991	1.72687e-15
HTR4	1.9211e-19	-0.850723	0.32	0.416	3.85622e-15
NOVA1	3.35364e-19	0.219582	0.999	0.994	6.73176e-15
PDE5A	3.83608e-19	-0.664722	0.476	0.538	7.70016e-15
TF	4.97502e-19	-0.797847	0.299	0.382	9.98636e-15
ASIC2	1.48849e-18	0.304615	0.889	0.776	2.98785e-14
MT-ND2	1.52421e-18	0.391785	0.795	0.65	3.05954e-14
PLP1	1.64771e-18	-0.844676	0.221	0.235	3.30744e-14
PLCB1	3.1608e-18	0.245136	0.991	0.971	6.34467e-14
ENSOARG00020000005	3.80255e-18	-0.30789	0.888	0.831	7.63286e-14
ENSOARG00020004980	6.26177e-18	-0.454637	0.516	0.53	1.25693e-13
LUZP2	1.07012e-17	0.273879	0.983	0.969	2.14806e-13
DSCAM	2.68065e-17	0.195696	0.999	0.997	5.38088e-13
CPEB4	2.86667e-17	0.331043	0.828	0.696	5.75427e-13
PCDH7	2.99924e-17	0.217782	0.997	0.982	6.02037e-13
ENSOARG00020021320	5.12882e-17	-0.455204	0.587	0.603	1.02951e-12
CASQ1	5.13346e-17	-0.607485	0.48	0.555	1.03044e-12
FTH1	5.16402e-17	-0.523057	0.53	0.557	1.03657e-12
STK10	5.86098e-17	-0.69083	0.396	0.482	1.17647e-12
ANOS1	6.19143e-17	-0.709271	0.398	0.476	1.2428e-12
THOC7	7.28355e-17	-0.679806	0.387	0.456	1.46203e-12
RHBDD3	1.28107e-16	-0.733054	0.282	0.355	2.57149e-12
CNTRL	1.82664e-16	-0.533832	0.44	0.495	3.66662e-12
OSBPL1A	2.08741e-16	-0.389633	0.618	0.629	4.19006e-12
NAALADL2	2.40542e-16	0.33824	0.915	0.836	4.8284e-12
CSMD3	2.58746e-16	0.156799	0.997	0.996	5.1938e-12
WNK1	4.53723e-16	-0.278809	0.416	0.37	9.10759e-12
PKP4	5.70635e-16	0.351207	0.843	0.735	1.14543e-11
WDR17	6.86974e-16	0.315009	0.612	0.464	1.37896e-11
ENSOARG00020008894	8.39471e-16	-0.568799	0.507	0.573	1.68507e-11
BCAN	1.1242e-15	-0.389179	0.638	0.653	2.25661e-11
ENSOARG00020023008	1.13371e-15	-0.726828	0.303	0.374	2.2757e-11
CSMD1	1.42437e-15	0.198605	0.996	0.984	2.85914e-11
SLC24A5	1.47657e-15	-0.761217	0.32	0.419	2.96392e-11
SNX29	1.61751e-15	-0.498446	0.48	0.533	3.24682e-11
RPL31	2.16097e-15	-0.607421	0.356	0.378	4.33772e-11
GRIA2	2.77173e-15	0.265034	0.958	0.904	5.5637e-11
SEMA5B	2.88194e-15	0.448187	0.633	0.486	5.78492e-11
LUC7L3	3.09241e-15	-0.51824	0.442	0.49	6.20739e-11
MPPED2	3.575e-15	0.28146	0.803	0.674	7.1761e-11
EYA2	4.26898e-15	0.23264	0.717	0.577	8.56913e-11
WASHC4	5.23747e-15	-0.453618	0.514	0.539	1.05132e-10
KHDRBS2	6.98129e-15	0.258358	0.787	0.655	1.40135e-10
FCHSD2	7.59554e-15	0.313404	0.892	0.808	1.52465e-10
ABLIM1	9.87136e-15	-1.3016	0.115	0.2	1.98148e-10
ENSOARG00020024987	1.05942e-14	0.214762	0.985	0.98	2.12658e-10
ANKRD44	1.62286e-14	0.162595	0.791	0.669	3.25757e-10
ENSOARG00020009075	1.93562e-14	-0.543442	0.379	0.414	3.88536e-10
ENSOARG00020007084	4.62862e-14	0.250076	0.855	0.742	9.29103e-10
NKD1	6.12231e-14	0.759691	0.274	0.158	1.22893e-09
ADGRB3	8.74974e-14	0.163234	0.998	0.995	1.75633e-09
PTPN14	1.01874e-13	0.422467	0.577	0.436	2.04492e-09
TMX4	1.37807e-13	0.379237	0.598	0.459	2.76619e-09
STK32A	1.47765e-13	0.27061	0.7	0.566	2.96608e-09
APP	1.80769e-13	-0.253172	0.775	0.744	3.62857e-09
RAPH1	2.03536e-13	-0.41516	0.589	0.629	4.08558e-09
CYLD	2.3026e-13	-0.336385	0.366	0.345	4.62201e-09
ADCY2	2.73107e-13	-0.355979	0.772	0.82	5.48207e-09
SUN2	3.7206e-13	-0.605781	0.328	0.392	7.46837e-09
NCAM1	4.95437e-13	0.185937	0.991	0.984	9.94491e-09
CD9	5.02482e-13	-0.737981	0.255	0.349	1.00863e-08
KCTD16	5.36034e-13	1.18953	0.18	0.088	1.07598e-08
TRAF3IP3	5.43085e-13	-0.974054	0.149	0.215	1.09013e-08
ENSOARG00020012621	5.89235e-13	-0.334166	0.687	0.7	1.18277e-08
MT-ND1	6.67473e-13	0.375095	0.567	0.433	1.33982e-08
ENSOARG00020013192	6.73776e-13	-0.43126	0.437	0.469	1.35247e-08
MTSS1	6.75058e-13	0.250591	0.901	0.815	1.35504e-08
APOE	6.80713e-13	-0.48206	0.462	0.492	1.3664e-08
LSAMP	7.70464e-13	0.187482	0.996	0.993	1.54655e-08
XYLT1	8.17504e-13	0.361155	0.89	0.826	1.64098e-08
SOGA3	8.2339e-13	-0.301466	0.738	0.759	1.65279e-08
NOL4	8.6639e-13	0.268529	0.882	0.795	1.73911e-08
SLC44A5	1.07471e-12	0.268431	0.81	0.698	2.15727e-08
RPLP1	1.2678e-12	-0.457084	0.542	0.592	2.54485e-08
MT-COX1	1.45166e-12	0.190762	0.851	0.744	2.91391e-08
GPSM2	1.56007e-12	0.45851	0.437	0.31	3.13154e-08
SRRM2	1.74072e-12	-0.312764	0.446	0.434	3.49414e-08
SOX5	1.80464e-12	0.20469	0.962	0.92	3.62246e-08
ENSOARG00020017231	2.0399e-12	0.440746	0.503	0.371	4.09469e-08
UBE2H	2.28748e-12	0.120067	0.514	0.41	4.59165e-08
ARHGAP31	2.42816e-12	-0.690746	0.281	0.349	4.87405e-08
ENSOARG00020004572	2.48089e-12	-0.63609	0.358	0.428	4.9799e-08
ENSOARG00020018633	3.01907e-12	0.175733	0.993	0.966	6.06018e-08
UBR1	3.48516e-12	-0.267215	0.696	0.689	6.99576e-08
ENSOARG00020013869	3.52293e-12	-0.910595	0.168	0.24	7.07159e-08
ENSOARG00020022321	4.59116e-12	0.216645	0.684	0.56	9.21583e-08
FBXO7	5.04615e-12	0.294592	0.373	0.267	1.01291e-07
FAM13B	5.31893e-12	-0.381873	0.417	0.432	1.06767e-07
ENSOARG00020006450	5.42307e-12	-0.462106	0.498	0.512	1.08857e-07
MEGF11	6.27097e-12	0.299999	0.725	0.602	1.25877e-07
NTRK3	6.36329e-12	0.23534	0.898	0.821	1.2773e-07
ENSOARG00020004408	6.98729e-12	-1.22384	0.082	0.158	1.40256e-07
SNX25	7.07251e-12	0.237702	0.635	0.509	1.41967e-07
NXPH1	8.5573e-12	0.240102	0.954	0.914	1.71771e-07
MYT1	8.63097e-12	0.17133	0.381	0.283	1.73249e-07
CYP2J	8.66954e-12	-0.3377	0.515	0.52	1.74024e-07
THSD7A	9.967e-12	0.257169	0.967	0.95	2.00068e-07
ENSOARG00020007083	1.01604e-11	0.2901	0.57	0.443	2.0395e-07
MTF2	1.03579e-11	-0.250438	0.578	0.557	2.07915e-07
ST8SIA1	1.2699e-11	0.325907	0.781	0.673	2.54907e-07
CPT2	1.33639e-11	-1.8106	0.04	0.101	2.68254e-07
RUFY3	1.68046e-11	0.10754	0.626	0.52	3.37319e-07
ENSOARG00020006799	1.69733e-11	0.203973	0.528	0.416	3.40704e-07
TRIM2	1.86827e-11	0.145812	0.592	0.481	3.75018e-07
NKAIN3	2.00512e-11	0.379567	0.569	0.441	4.02487e-07
ENSOARG00020013011	2.0258e-11	0.377478	0.668	0.548	4.06638e-07
POU2F1	2.04899e-11	0.19448	0.627	0.509	4.11294e-07
GABRB2	2.05021e-11	0.35473	0.541	0.414	4.11539e-07
SMG1	2.15406e-11	-0.314302	0.531	0.533	4.32384e-07
CDS1	2.79166e-11	-0.735696	0.211	0.278	5.60369e-07
CASD1	2.79859e-11	0.29084	0.51	0.389	5.61761e-07
TNPO1	2.89402e-11	-0.112415	0.68	0.615	5.80916e-07
FGF14	3.12238e-11	0.199734	0.985	0.978	6.26755e-07
URGCP	3.18788e-11	-0.367798	0.463	0.474	6.39904e-07
BTAF1	3.4388e-11	-0.448633	0.445	0.481	6.90271e-07
AKAP6	3.44936e-11	0.193589	0.91	0.83	6.92391e-07
ENSOARG00020006591	3.58972e-11	-0.852747	0.186	0.263	7.20565e-07
ASTN2	3.7932e-11	0.160515	0.994	0.984	7.6141e-07
PIEZO2	3.90118e-11	0.291985	0.55	0.43	7.83083e-07
TCF4	4.35262e-11	0.14594	0.992	0.984	8.73702e-07
C18orf32	4.70736e-11	-0.601333	0.203	0.226	9.44908e-07
ZEB1	4.8458e-11	0.212459	0.959	0.916	9.72698e-07
TGFA	4.95177e-11	0.279363	0.435	0.325	9.9397e-07
IGF1R	4.98861e-11	0.210232	0.834	0.731	1.00136e-06
NEGR1	5.10687e-11	0.165824	0.992	0.99	1.0251e-06
RPL37	5.155e-11	-0.775626	0.227	0.296	1.03476e-06
ZNF654	5.6698e-11	-0.361069	0.452	0.453	1.1381e-06
ENSOARG00020006667	5.83832e-11	0.537514	0.277	0.178	1.17193e-06
COL9A1	5.8762e-11	-0.953787	0.135	0.218	1.17953e-06
PKD2	5.91396e-11	0.119798	0.637	0.532	1.18711e-06
NFASC	6.05311e-11	-0.312212	0.515	0.52	1.21504e-06
HNRNPA2B1	6.40377e-11	-0.308075	0.723	0.753	1.28543e-06
PHF21A	6.44421e-11	0.180357	0.848	0.748	1.29355e-06
TENM3	7.11661e-11	0.273858	0.659	0.537	1.42852e-06
SENP6	7.17006e-11	0.161377	0.836	0.735	1.43925e-06
SORL1	8.98556e-11	-1.0082	0.12	0.194	1.80367e-06
CHST11	9.20824e-11	0.314558	0.888	0.825	1.84837e-06
DPYSL2	9.21545e-11	-0.306164	0.608	0.598	1.84982e-06
PTPRT	1.11971e-10	0.231427	0.948	0.917	2.24759e-06
LUC7L	1.14032e-10	-0.236134	0.562	0.551	2.28895e-06
ITCH	1.15847e-10	0.254901	0.39	0.288	2.3254e-06
HSPA5	1.23401e-10	-0.943384	0.135	0.196	2.47703e-06
TXN	1.23613e-10	-0.634013	0.252	0.291	2.48128e-06
KLF12	1.23928e-10	0.172309	0.964	0.916	2.48761e-06
CEP170	1.32766e-10	0.141546	0.645	0.537	2.66501e-06
CLK1	1.33341e-10	-0.168363	0.585	0.547	2.67656e-06
ROBO1	1.40811e-10	0.136708	0.998	0.993	2.82651e-06
MAP3K4	1.43611e-10	-0.375013	0.427	0.435	2.8827e-06
CSGALNACT1	1.56528e-10	0.42434	0.222	0.141	3.14199e-06
NDUFB9	1.67513e-10	-0.473181	0.349	0.382	3.36249e-06
STXBP5	1.6993e-10	0.210175	0.52	0.41	3.41101e-06
CXXC4	1.80695e-10	0.159053	0.521	0.414	3.62709e-06
AGPAT4	1.92821e-10	-0.138763	0.506	0.466	3.87049e-06
LRP1	2.0505e-10	-0.241759	0.463	0.437	4.11597e-06
PPP2R3A	2.06356e-10	-0.341243	0.647	0.668	4.14218e-06
RPS27A	2.29461e-10	-0.510256	0.318	0.341	4.60598e-06
EPHA4	2.52411e-10	0.296448	0.61	0.491	5.06665e-06
APOOL	2.63282e-10	0.120264	0.5	0.4	5.28486e-06
MAPK10	2.81539e-10	0.202379	0.957	0.917	5.65132e-06
ThymB4X	2.83573e-10	-0.106505	0.487	0.428	5.69215e-06
MASP2	2.96883e-10	-0.969316	0.131	0.206	5.95934e-06
MAPRE2	3.016e-10	-0.11642	0.468	0.416	6.05402e-06
ASCC3	3.06649e-10	0.249313	0.571	0.456	6.15537e-06
LEO1	3.14911e-10	-0.411448	0.396	0.408	6.32121e-06
ENSOARG00020014892	3.26357e-10	0.745397	0.131	0.064	6.55096e-06
DTNA	3.29157e-10	-0.14278	0.92	0.884	6.60718e-06
HSD11B1	3.34452e-10	-0.614221	0.295	0.349	6.71346e-06
RBM39	3.57973e-10	-0.129194	0.669	0.622	7.18559e-06
RGSL1	3.63348e-10	0.305209	0.127	0.073	7.29349e-06
MT-ATP6	3.77108e-10	0.349442	0.485	0.368	7.5697e-06
NDUFS1	3.77912e-10	-0.777748	0.184	0.23	7.58583e-06
ABCG2	3.79391e-10	-0.684337	0.256	0.324	7.61552e-06
TIA1	3.8589e-10	0.15852	0.47	0.376	7.74597e-06
MAP3K1	3.87814e-10	0.215839	0.54	0.428	7.78458e-06
ENSOARG00020022215	4.30333e-10	-0.198281	0.511	0.484	8.63807e-06
ENSOARG00020009753	4.51598e-10	-0.39753	0.519	0.588	9.06492e-06
CPEB3	4.81981e-10	0.295095	0.642	0.525	9.67481e-06
STMP1	4.88278e-10	-0.11645	0.281	0.237	9.8012e-06
PTPN12	5.21293e-10	0.175305	0.449	0.347	1.04639e-05
APOD	5.45399e-10	-0.318066	0.538	0.553	1.09478e-05
MT-COX2	5.47011e-10	0.218954	0.734	0.624	1.09801e-05
DDB2	6.00456e-10	-0.946513	0.119	0.176	1.2053e-05
ENSOARG00020017689	6.10956e-10	0.165229	0.954	0.904	1.22637e-05
BBS4	6.40589e-10	-0.222088	0.264	0.234	1.28586e-05
SLC25A36	6.88497e-10	-0.118562	0.312	0.266	1.38202e-05
FRMD4B	7.80211e-10	-0.23965	0.402	0.368	1.56612e-05
PLS1	7.93202e-10	-0.74307	0.209	0.254	1.59219e-05
MYOM2	8.30329e-10	0.310161	0.483	0.37	1.66672e-05
SEPTIN7	8.50633e-10	-0.145093	0.672	0.637	1.70748e-05
SEC62	9.11246e-10	-0.362964	0.355	0.357	1.82914e-05
PRPSAP2	9.1448e-10	-0.484474	0.281	0.304	1.83564e-05
ENSOARG00020018656	9.38129e-10	0.245481	0.876	0.795	1.88311e-05
ZFYVE16	9.61826e-10	0.138141	0.538	0.445	1.93067e-05
ZNRF3	1.00267e-09	0.282829	0.303	0.214	2.01267e-05
ENSOARG00020016287	1.02523e-09	-0.379298	0.221	0.214	2.05794e-05
ERMP1	1.10826e-09	-0.552369	0.258	0.295	2.22461e-05
MAML2	1.11152e-09	0.52294	0.544	0.438	2.23115e-05
ENSOARG00020024961	1.15002e-09	-0.185026	0.493	0.464	2.30843e-05
RIN2	1.16598e-09	0.125985	0.814	0.718	2.34047e-05
YLPM1	1.18429e-09	0.246461	0.409	0.313	2.37722e-05
CYFIP2	1.21341e-09	0.237044	0.697	0.586	2.43568e-05
SNF8	1.22003e-09	-0.72761	0.203	0.285	2.44896e-05
FAH	1.22087e-09	0.212771	0.386	0.293	2.45065e-05
ZEB2	1.2236e-09	0.167126	0.894	0.813	2.45613e-05
KANSL1L	1.2603e-09	-0.247054	0.595	0.574	2.5298e-05
ANKRD17	1.31487e-09	0.149263	0.736	0.635	2.63934e-05
IL1RAPL1	1.34278e-09	0.130793	0.999	0.999	2.69536e-05
PUM1	1.38949e-09	0.16843	0.671	0.566	2.78913e-05
SNRNP70	1.40762e-09	-0.192803	0.409	0.378	2.82552e-05
RPL32	1.42299e-09	-0.574461	0.302	0.362	2.85636e-05
RPL37A	1.43582e-09	-0.641262	0.258	0.307	2.88213e-05
YEATS2	1.47416e-09	-0.496809	0.332	0.363	2.95909e-05
MMP16	1.4804e-09	0.198386	0.96	0.917	2.97161e-05
TEX2	1.54235e-09	-0.149366	0.267	0.225	3.09596e-05
PITPNC1	1.59049e-09	0.212918	0.93	0.879	3.19259e-05
RORA	1.61154e-09	0.127609	0.997	0.992	3.23485e-05
CADM2	1.66389e-09	0.22145	0.824	0.73	3.33993e-05
ENSOARG00020001199	1.67396e-09	-0.394491	0.427	0.442	3.36015e-05
RAP1A	1.6885e-09	-0.100703	0.415	0.358	3.38932e-05
C1orf21	1.71174e-09	0.279129	0.717	0.612	3.43598e-05
FAM184A	1.75435e-09	-0.114867	0.446	0.401	3.5215e-05
ZFPM2	1.81254e-09	0.181319	0.947	0.902	3.63832e-05
PELI2	1.85379e-09	0.226384	0.561	0.452	3.72111e-05
ENSOARG00020017255	1.85626e-09	0.143164	0.85	0.759	3.72606e-05
ENSOARG00020025372	1.94394e-09	-0.66356	0.291	0.33	3.90207e-05
PTPRE	1.96108e-09	0.165374	0.384	0.295	3.93648e-05
GRIK2	1.96733e-09	0.167477	0.98	0.977	3.94902e-05
ANO6	2.02577e-09	0.231563	0.365	0.274	4.06633e-05
ENSOARG00020002423	2.03907e-09	-0.481315	0.377	0.423	4.09302e-05
DOCK3	2.04926e-09	0.130314	0.761	0.662	4.11347e-05
ILKAP	2.10614e-09	-0.538417	0.268	0.3	4.22766e-05
G2E3	2.12783e-09	-0.461203	0.33	0.359	4.2712e-05
PTCH1	2.16945e-09	-0.134285	0.435	0.391	4.35474e-05
MTARC1	2.17594e-09	0.281143	0.307	0.217	4.36777e-05
DCUN1D1	2.18799e-09	0.257586	0.347	0.256	4.39195e-05
GLCCI1	2.20878e-09	0.198924	0.635	0.524	4.43368e-05
OGA	2.32033e-09	0.200618	0.563	0.458	4.6576e-05
BMPR2	2.33868e-09	0.11788	0.618	0.52	4.69443e-05
UPP2	2.34162e-09	-0.546418	0.307	0.312	4.70033e-05
PTMA	2.3969e-09	-0.622421	0.272	0.306	4.81131e-05
TMEM163	2.4022e-09	0.317306	0.48	0.369	4.82193e-05
HNRNPDL	2.51766e-09	-0.45792	0.332	0.37	5.0537e-05
YWHAE	2.67734e-09	-0.192904	0.385	0.35	5.37422e-05
GPC6	2.68652e-09	0.184763	0.986	0.974	5.39265e-05
SON	2.71517e-09	-0.32845	0.499	0.506	5.45017e-05
MT-ND3	2.94288e-09	0.254671	0.484	0.376	5.90725e-05
CDKN1C	3.11311e-09	0.207175	0.38	0.289	6.24894e-05
TOX	3.22567e-09	0.22585	0.769	0.667	6.47489e-05
NMD3	3.27052e-09	-0.532482	0.312	0.356	6.56491e-05
FREM2	3.35742e-09	0.267869	0.316	0.23	6.73935e-05
DCP2	3.46103e-09	0.101684	0.361	0.284	6.94734e-05
IL17RD	3.52769e-09	0.126234	0.349	0.27	7.08113e-05
TNKS	3.52895e-09	0.122815	0.682	0.583	7.08365e-05
ADARB2	3.54866e-09	0.51516	0.303	0.207	7.12323e-05
SYT11	3.568e-09	-0.84648	0.138	0.178	7.16204e-05
WDR41	3.67402e-09	-0.113857	0.361	0.316	7.37487e-05
CA10	3.89062e-09	-0.251237	0.86	0.834	7.80965e-05
ENSOARG00020013177	4.11629e-09	0.607907	0.202	0.122	8.26262e-05
SH3YL1	4.14881e-09	-0.229805	0.462	0.451	8.32791e-05
SH3RF1	4.17479e-09	0.1082	0.545	0.45	8.38006e-05
MDGA2	4.32657e-09	0.123163	0.994	0.992	8.68473e-05
MICU1	4.43817e-09	-0.154721	0.526	0.49	8.90875e-05
ENSOARG00020006716	4.46618e-09	-0.488998	0.295	0.317	8.96496e-05
ENSOARG00020009390	4.60899e-09	0.254508	0.376	0.287	9.25163e-05
KDM6A	4.62631e-09	0.32683	0.627	0.516	9.28639e-05
SCN3A	4.91421e-09	0.158994	0.674	0.568	9.86429e-05
ENSOARG00020023222	4.98851e-09	-0.366074	0.322	0.328	0.000100134
RAB3B	5.08692e-09	-0.824863	0.155	0.199	0.00010211
ENSOARG00020013105	5.17791e-09	-0.64589	0.241	0.284	0.000103936
USP8	5.28397e-09	-0.330278	0.501	0.499	0.000106065
ENSOARG00020001206	5.46469e-09	-1.27555	0.065	0.118	0.000109693
GRIK1	5.63741e-09	0.209436	0.936	0.885	0.00011316
PBX1	5.64747e-09	0.222381	0.934	0.908	0.000113362
HIPK2	5.69656e-09	0.12433	0.688	0.591	0.000114347
KMT2C	5.75369e-09	0.20491	0.726	0.623	0.000115494
PLEKHM3	6.04932e-09	0.295854	0.429	0.326	0.000121428
PKD2L2	6.12234e-09	-0.95198	0.126	0.189	0.000122894
MB21D2	6.29879e-09	0.131695	0.724	0.625	0.000126436
TTC14	6.78003e-09	-0.168887	0.491	0.465	0.000136096
PDS5A	6.93794e-09	0.20587	0.522	0.42	0.000139265
CACNA2D1	6.96848e-09	0.2775	0.77	0.672	0.000139878
ARPP21	7.13168e-09	0.151917	0.829	0.738	0.000143154
PRSS48	7.3056e-09	-0.758002	0.162	0.216	0.000146645
SERINC5	7.56285e-09	-0.118483	0.552	0.508	0.000151809
ANKRD10	7.60211e-09	-0.178212	0.481	0.456	0.000152597
FBXL13	7.76094e-09	-0.787098	0.196	0.252	0.000155785
PPWD1	7.90701e-09	-0.525539	0.318	0.363	0.000158717
CCDC38	8.0366e-09	-0.562293	0.279	0.319	0.000161319
ENSOARG00020001437	8.43758e-09	-0.559165	0.238	0.269	0.000169368
H2AZ2	8.63642e-09	-0.553233	0.256	0.284	0.000173359
JAKMIP2	8.76098e-09	-0.130615	0.756	0.713	0.000175859
MRPL19	8.94618e-09	-0.301277	0.324	0.312	0.000179577
PIGB	9.08761e-09	-0.415099	0.347	0.356	0.000182416
HEATR5A	9.17623e-09	-0.378439	0.305	0.303	0.000184194
ATG13	9.72765e-09	-0.168493	0.413	0.387	0.000195263
SEMA3D	9.77902e-09	0.235247	0.642	0.534	0.000196294
ELOVL2	9.8929e-09	0.243614	0.342	0.252	0.00019858
LPP	1.01214e-08	0.176702	0.631	0.528	0.000203168
REPS1	1.02114e-08	0.237981	0.406	0.309	0.000204973
HGSNAT	1.086e-08	-0.657067	0.2	0.248	0.000217992
ARHGEF26	1.1387e-08	-0.303317	0.321	0.308	0.000228571
NR3C1	1.15779e-08	0.255664	0.698	0.593	0.000232403
MAPT	1.30363e-08	-0.125106	0.499	0.46	0.000261678
DCX	1.42831e-08	0.350206	0.279	0.197	0.000286705
NCALD	1.43044e-08	0.244613	0.771	0.676	0.000287132
SF3B1	1.45273e-08	-0.154797	0.464	0.428	0.000291606
EPS15L1	1.45346e-08	0.200074	0.413	0.321	0.000291753
RASGRP1	1.46139e-08	-0.587964	0.258	0.291	0.000293345
LRRC7	1.46798e-08	0.166197	0.945	0.895	0.000294668
FILIP1L	1.4798e-08	-0.524005	0.429	0.473	0.00029704
FKBP5	1.48129e-08	-1.07231	0.092	0.15	0.000297339
LCORL	1.50977e-08	0.192061	0.753	0.654	0.000303055
ZC3H11A	1.51572e-08	-0.112187	0.532	0.49	0.000304251
ENSOARG00020004266	1.56265e-08	-0.215407	0.398	0.381	0.00031367
KIFAP3	1.57997e-08	0.181748	0.611	0.51	0.000317147
ZNF609	1.60707e-08	0.194621	0.768	0.67	0.000322586
NT5DC3	1.61569e-08	0.167991	0.341	0.261	0.000324318
SECISBP2L	1.62308e-08	-0.16764	0.345	0.314	0.0003258
UBR5	1.66467e-08	0.149543	0.748	0.65	0.00033415
CHCHD3	1.68268e-08	0.170989	0.536	0.441	0.000337764
LCOR	1.68991e-08	0.294111	0.221	0.15	0.000339216
SYCP3	1.72307e-08	-0.654982	0.202	0.26	0.000345872
TSPAN15	1.72937e-08	-0.27338	0.273	0.264	0.000347137
RNF130	1.7336e-08	-0.144477	0.861	0.835	0.000347986
GUF1	1.73524e-08	-0.386273	0.462	0.51	0.000348315
ENSOARG00020000997	1.74956e-08	-0.581009	0.314	0.364	0.000351189
HNRNPA3	1.75158e-08	-0.729514	0.15	0.198	0.000351594
ARID4A	1.76447e-08	-0.136372	0.547	0.493	0.000354181
ENSOARG00020026205	1.80974e-08	-0.436074	0.388	0.415	0.000363268
HNRNPU	1.81469e-08	-0.191117	0.408	0.38	0.000364262
ECPAS	1.83782e-08	0.142376	0.42	0.332	0.000368906
MBD5	1.95572e-08	0.151093	0.454	0.365	0.000392571
EML5	2.03346e-08	-0.303498	0.459	0.456	0.000408176
ENSOARG00020019330	2.08967e-08	-0.928372	0.104	0.141	0.00041946
TANC2	2.13771e-08	0.161575	0.892	0.816	0.000429102
CPT1C	2.1476e-08	-0.1984	0.257	0.228	0.000431087
ENSOARG00020019542	2.17308e-08	0.255075	0.844	0.772	0.000436203
ATP10B	2.24798e-08	0.224124	0.88	0.817	0.000451237
ENSOARG00020024253	2.25983e-08	-0.362863	0.378	0.384	0.000453616
MARCKS	2.2643e-08	0.37429	0.314	0.225	0.000454512
DLG1	2.27399e-08	0.228746	0.758	0.661	0.000456459
GUCY1A2	2.31364e-08	0.131072	0.61	0.515	0.000464418
PRKAR1A	2.36147e-08	-0.100355	0.411	0.371	0.000474017
ENSOARG00020017848	2.39895e-08	-0.536363	0.337	0.401	0.000481541
TEX10	2.45198e-08	-0.447341	0.204	0.209	0.000492186
SMOC1	2.5204e-08	-0.123729	0.419	0.382	0.00050592
SMAD2	2.56298e-08	0.206934	0.356	0.269	0.000514468
SCFD2	2.62909e-08	0.171419	0.823	0.735	0.000527738
RNF180	2.68073e-08	0.285253	0.516	0.41	0.000538103
SHPRH	2.68999e-08	-0.179303	0.417	0.394	0.000539962
ENSOARG00020004698	2.7016e-08	0.203407	0.449	0.356	0.000542292
SLCO3A1	2.70207e-08	-0.352715	0.324	0.329	0.000542387
TMEM135	2.73892e-08	0.196719	0.719	0.62	0.000549783
PPP4R3B	2.74823e-08	-0.203593	0.441	0.417	0.000551652
WDR44	3.09997e-08	0.159586	0.328	0.248	0.000622256
USP47	3.261e-08	-0.183126	0.595	0.573	0.000654581
ENSOARG00020008606	3.31614e-08	-0.651437	0.225	0.304	0.000665648
GPR161	3.3186e-08	-0.259951	0.573	0.549	0.000666142
HECTD4	3.38905e-08	-0.160104	0.579	0.555	0.000680284
AOPEP	3.39614e-08	-0.127319	0.682	0.651	0.000681706
MAX	3.43896e-08	-0.478283	0.285	0.307	0.000690303
TRAK1	3.49566e-08	0.302446	0.37	0.278	0.000701683
DMTF1	3.53287e-08	-0.217416	0.43	0.413	0.000709154
GRIK4	3.56239e-08	0.122971	0.74	0.647	0.000715078
CDH10	3.64014e-08	0.233325	0.826	0.744	0.000730685
UBE4B	3.65169e-08	0.193856	0.527	0.432	0.000733005
GPM6B	3.67223e-08	-0.162585	0.802	0.774	0.000737126
C5orf63	3.70966e-08	-1.09573	0.086	0.144	0.00074464
CAPN7	3.89227e-08	-0.247105	0.211	0.189	0.000781296
SNX2	4.09196e-08	-0.180627	0.334	0.305	0.00082138
PIP4K2A	4.14355e-08	-0.166162	0.544	0.501	0.000831735
BICC1	4.19096e-08	-0.137223	0.618	0.566	0.000841251
SH3BP4	4.33516e-08	0.411703	0.297	0.208	0.000870196
PRKG2	4.39546e-08	0.20445	0.478	0.382	0.000882302
PDE7B	4.41655e-08	0.19847	0.859	0.779	0.000886535
ENSOARG00020010362	4.5159e-08	0.199894	0.437	0.346	0.000906477
IGF2BP3	4.57965e-08	-0.688767	0.215	0.272	0.000919273
DLGAP1	4.62381e-08	0.186448	0.855	0.776	0.000928136
STT3B	4.69002e-08	-0.102836	0.404	0.356	0.000941427
SENP5	4.87523e-08	-0.453909	0.29	0.304	0.000978605
CREB1	4.92173e-08	-0.451063	0.308	0.327	0.000987939
BPTF	5.05612e-08	0.13336	0.678	0.587	0.00101491
KIFC3	5.05923e-08	0.223843	0.194	0.135	0.00101554
INPP5F	5.08475e-08	-0.378857	0.276	0.283	0.00102066
DCC	5.1175e-08	0.125948	0.984	0.965	0.00102724
RPRD1B	5.11853e-08	0.217032	0.192	0.134	0.00102744
INTS4	5.1225e-08	0.197413	0.289	0.213	0.00102824
LTBP1	5.29739e-08	0.213402	0.316	0.235	0.00106334
SMARCC1	5.30152e-08	0.19445	0.591	0.489	0.00106417
GALNT7	5.35331e-08	0.119478	0.475	0.388	0.00107457
DPH7	5.38011e-08	-0.340686	0.272	0.264	0.00107995
KLHL13	5.64635e-08	0.260431	0.593	0.489	0.00113339
GALNT10	5.94648e-08	0.126708	0.63	0.536	0.00119364
TSC22D2	5.96582e-08	0.168675	0.269	0.202	0.00119752
SORBS2	6.67386e-08	0.169978	0.843	0.761	0.00133964
MSI2	6.92193e-08	0.182101	0.74	0.644	0.00138944
NUDT9	6.94193e-08	-0.40591	0.323	0.334	0.00139345
OCIAD1	7.13376e-08	-0.174394	0.557	0.531	0.00143196
MTCL1	7.17153e-08	0.25601	0.274	0.2	0.00143954
PRRC2C	7.33673e-08	-0.158628	0.491	0.461	0.0014727
SNX1	7.42575e-08	-0.12648	0.41	0.376	0.00149057
PTPRG	7.74251e-08	0.137617	0.987	0.967	0.00155415
LAMP2	7.79041e-08	-0.191033	0.43	0.412	0.00156377
ENSOARG00020018830	7.82803e-08	-0.264171	0.428	0.428	0.00157132
ENSOARG00020017977	7.93576e-08	0.228536	0.199	0.139	0.00159295
CTNNA1	8.11395e-08	-0.254498	0.425	0.416	0.00162871
NDFIP1	8.15359e-08	-0.185991	0.553	0.528	0.00163667
FAM107B	8.29014e-08	-0.732484	0.148	0.182	0.00166408
JAM2	8.34394e-08	0.1039	0.442	0.361	0.00167488
ANO5	8.39981e-08	-0.123355	0.485	0.438	0.00168609
ENSOARG00020018520	8.78157e-08	-0.412262	0.322	0.345	0.00176272
DGKI	9.03808e-08	0.140041	0.729	0.637	0.00181421
TTC3	9.10359e-08	0.146364	0.769	0.678	0.00182736
UST	9.23862e-08	0.22076	0.956	0.925	0.00185447
ENSOARG00020022957	9.25433e-08	-0.302412	0.389	0.388	0.00185762
TMC7	9.62124e-08	-0.605411	0.127	0.137	0.00193127
ATXN7L3B	9.68907e-08	-0.567978	0.213	0.245	0.00194489
SNX14	9.76248e-08	-0.114174	0.769	0.732	0.00195962
NME9	9.85036e-08	-0.955421	0.122	0.18	0.00197726
SREK1	9.88425e-08	-0.170534	0.594	0.57	0.00198407
PTGDS	9.90297e-08	-0.367764	0.332	0.351	0.00198782
MOG	1.00769e-07	-0.994803	0.092	0.126	0.00202273
ENSOARG00020000395	1.03531e-07	-0.800988	0.149	0.217	0.00207818
LAMA2	1.04575e-07	-0.700931	0.184	0.249	0.00209913
SETD5	1.05092e-07	0.145725	0.508	0.42	0.00210951
PHF3	1.05397e-07	-0.151833	0.531	0.501	0.00211563
CNOT2	1.06257e-07	0.112069	0.605	0.52	0.00213289
RUNX1T1	1.10817e-07	0.20291	0.854	0.778	0.00222443
TRPC1	1.1092e-07	0.263246	0.522	0.421	0.00222651
CTDSP2	1.11066e-07	-0.150449	0.299	0.263	0.00222944
MT-ND4	1.15895e-07	0.194423	0.775	0.684	0.00232637
ANGPT2	1.1712e-07	-0.499864	0.266	0.283	0.00235096
ENSOARG00020011110	1.17703e-07	-0.359029	0.325	0.34	0.00236265
TBCD	1.1887e-07	0.22182	0.338	0.257	0.00238607
BBX	1.19512e-07	0.132611	0.797	0.71	0.00239897
BCAR3	1.20857e-07	0.129274	0.688	0.595	0.00242596
TMPRSS11D	1.2216e-07	-1.08731	0.077	0.13	0.00245211
FAXC	1.22465e-07	-0.259632	0.248	0.23	0.00245823
FRYL	1.25846e-07	0.113436	0.548	0.462	0.00252611
NUDT3	1.26713e-07	-0.144559	0.555	0.52	0.0025435
ABCB1	1.275e-07	-0.592322	0.227	0.278	0.00255932
FBXO38	1.28298e-07	-0.102308	0.484	0.441	0.00257533
TIAM2	1.30164e-07	-0.557714	0.259	0.3	0.00261279
TTC21B	1.30253e-07	-0.289066	0.503	0.491	0.00261456
NSD1	1.37461e-07	0.118762	0.621	0.531	0.00275925
MORF4L1	1.3993e-07	-0.430868	0.252	0.268	0.00280881
RPL8	1.43365e-07	-0.683702	0.174	0.232	0.00287776
DCUN1D5	1.43541e-07	-0.211056	0.302	0.278	0.00288131
LAMA4	1.46262e-07	0.145368	0.394	0.317	0.00293591
ATE1	1.46379e-07	0.137335	0.537	0.451	0.00293827
FBXO3	1.47604e-07	-0.244222	0.223	0.204	0.00296285
PHACTR1	1.49516e-07	0.128046	0.976	0.946	0.00300123
TNKS2	1.50962e-07	-0.115761	0.354	0.317	0.00303026
RFTN1	1.52711e-07	-1.0865	0.075	0.113	0.00306537
CERS6	1.56637e-07	-0.330575	0.515	0.536	0.00314417
DENND2B	1.58914e-07	0.132	0.43	0.345	0.00318988
PRPF4B	1.61768e-07	-0.402542	0.344	0.373	0.00324718
DCBLD1	1.61958e-07	-0.665611	0.201	0.255	0.00325097
CREB5	1.62864e-07	-0.218789	0.433	0.418	0.00326917
ECH1	1.64643e-07	0.138995	0.355	0.282	0.00330487
LGI1	1.68086e-07	0.178831	0.408	0.323	0.00337398
RSF1	1.68766e-07	0.107203	0.641	0.558	0.00338764
MEIS2	1.75925e-07	0.32358	0.584	0.483	0.00353135
AMFR	1.81856e-07	0.221309	0.206	0.148	0.0036504
PRKCA	1.82003e-07	-0.109349	0.695	0.651	0.00365334
ENSOARG00020017431	1.84362e-07	-0.425572	0.314	0.322	0.00370069
ABCA9	1.85353e-07	-0.24959	0.31	0.291	0.0037206
CCDC88A	1.87967e-07	0.142664	0.769	0.681	0.00377306
RANBP17	1.90795e-07	-0.172487	0.671	0.651	0.00382983
ENSOARG00020019566	1.94032e-07	-0.346066	0.324	0.332	0.0038948
NBEA	1.94262e-07	0.15606	0.963	0.948	0.00389941
GPLD1	1.96082e-07	0.120123	0.302	0.237	0.00393596
PCDH19	1.98799e-07	0.210861	0.322	0.246	0.0039905
ITSN2	1.99004e-07	-0.365746	0.379	0.382	0.00399462
ARHGEF28	1.99329e-07	-0.167095	0.443	0.423	0.00400113
ENSOARG00020002007	2.03445e-07	0.240155	0.624	0.525	0.00408375
TAFA5	2.07029e-07	0.375008	0.264	0.185	0.00415569
ENSOARG00020026119	2.09965e-07	-0.350285	0.277	0.289	0.00421463
ENSOARG00020005331	2.10355e-07	-0.1033	0.439	0.399	0.00422246
DCLK2	2.12708e-07	0.138127	0.552	0.462	0.00426969
TMEM196	2.15707e-07	-0.284312	0.816	0.796	0.00432989
KIF13A	2.1693e-07	0.152972	0.978	0.956	0.00435444
PRPF40A	2.17655e-07	-0.136348	0.341	0.302	0.004369
TAF15	2.188e-07	0.107758	0.49	0.414	0.00439198
MCM3AP	2.22241e-07	-0.39422	0.272	0.287	0.00446105
SPCS2	2.22257e-07	-0.448025	0.289	0.322	0.00446136
ARIH1	2.23408e-07	0.138903	0.546	0.457	0.00448446
CYTH1	2.24656e-07	-0.208475	0.267	0.242	0.00450952
MCC	2.2915e-07	-0.259137	0.67	0.672	0.00459973
HPX	2.34616e-07	-0.777026	0.162	0.214	0.00470945
ENSOARG00020024431	2.38838e-07	-0.115421	0.32	0.28	0.00479419
USP28	2.41553e-07	0.204213	0.388	0.303	0.00484869
NEO1	2.43204e-07	0.120939	0.89	0.819	0.00488184
FSTL4	2.44613e-07	0.586525	0.238	0.158	0.00491011
DNAJC6	2.46715e-07	-0.144193	0.561	0.529	0.00495231
RPS25.3	2.50828e-07	-0.565314	0.211	0.24	0.00503488
USP31	2.52127e-07	-0.484021	0.288	0.332	0.00506094
EPB41L5	2.56832e-07	0.123234	0.672	0.581	0.00515539
PIP5K1A	2.61648e-07	-0.409713	0.269	0.288	0.00525206
IFI6	2.62128e-07	0.833188	0.154	0.089	0.00526169
CASK	2.62554e-07	0.215016	0.865	0.804	0.00527025
DGKD	2.64687e-07	0.161046	0.364	0.287	0.00531306
ENSOARG00020019476	2.6663e-07	-0.15146	0.59	0.57	0.00535207
ENSOARG00020010263	2.7345e-07	-0.407045	0.34	0.354	0.00548897
SDHAF3	2.74033e-07	-0.240026	0.281	0.259	0.00550067
PTPRS	2.7638e-07	-0.153292	0.372	0.347	0.00554777
KIDINS220	2.78299e-07	-0.101839	0.568	0.533	0.00558629
HNRNPD	2.80977e-07	-0.215693	0.376	0.364	0.00564004
VWA8	2.82398e-07	0.133667	0.719	0.632	0.00566857
UPF3A	2.83794e-07	0.304638	0.216	0.152	0.00569659
PICALM	2.84138e-07	0.105118	0.748	0.665	0.0057035
KCNIP4	2.84227e-07	0.485983	0.467	0.375	0.00570529
RPL27A	2.86403e-07	-0.433033	0.328	0.376	0.00574898
UBXN7	2.88341e-07	0.197561	0.266	0.196	0.00578786
FAM120A	2.92364e-07	-0.164243	0.363	0.339	0.00586863
RBMX	2.93716e-07	0.235955	0.396	0.31	0.00589576
RNF115	2.94558e-07	0.343167	0.334	0.248	0.00591267
PLPPR1	3.00664e-07	0.186202	0.604	0.508	0.00603523
MAT2A	3.0129e-07	-0.558913	0.176	0.198	0.00604779
CRTC3	3.01512e-07	0.151755	0.312	0.242	0.00605226
KAZN	3.0166e-07	0.129592	0.999	0.999	0.00605523
SYNCRIP	3.10624e-07	-0.421612	0.182	0.187	0.00623515
ANKRD12	3.20292e-07	0.222899	0.661	0.564	0.00642922
ENSOARG00020020630	3.47679e-07	-0.356622	0.249	0.252	0.00697895
NFE2L2	3.50995e-07	-0.468634	0.193	0.212	0.00704553
ENSOARG00020015370	3.65262e-07	0.246053	0.159	0.107	0.0073319
ENSOARG00020012798	3.67712e-07	0.128163	0.397	0.324	0.00738109
FAM149B1	3.69134e-07	-0.305508	0.344	0.343	0.00740963
LMO3	3.7646e-07	0.289518	0.612	0.514	0.00755668
LRCH2	3.82587e-07	0.243634	0.39	0.301	0.00767966
RIMBP2	3.85216e-07	0.17164	0.336	0.265	0.00773244
OPCML	3.90717e-07	0.102565	0.999	0.996	0.00784287
PSD2	3.95686e-07	-0.221598	0.512	0.508	0.00794261
ZFYVE9	4.01874e-07	0.180692	0.369	0.291	0.00806681
SHISA9	4.03263e-07	0.237212	0.878	0.819	0.0080947
SPP1	4.04976e-07	-0.306804	0.254	0.248	0.00812908
ADAM12	4.08584e-07	0.223796	0.474	0.384	0.00820151
ENSOARG00020012937	4.20179e-07	-0.115019	0.561	0.514	0.00843426
EIF2A	4.23439e-07	-0.445278	0.316	0.354	0.00849968
ABAT	4.26656e-07	-0.258512	0.282	0.27	0.00856427
SYTL2	4.3914e-07	-0.187842	0.393	0.375	0.00881485
UXS1	4.3973e-07	0.104981	0.314	0.248	0.0088267
PEAK1	4.43444e-07	0.140387	0.565	0.477	0.00890126
ADAMTS19	4.52952e-07	0.234821	0.457	0.365	0.00909211
ENSOARG00020006159	4.6393e-07	-0.324539	0.406	0.426	0.00931247
KCNQ3	4.68175e-07	-0.285926	0.557	0.591	0.00939768
BTBD3	4.71725e-07	0.230251	0.199	0.14	0.00946893
STRBP	4.72845e-07	0.153948	0.483	0.398	0.00949141
ARGLU1	4.73964e-07	-0.117173	0.585	0.554	0.00951388
LMF1	4.80217e-07	-0.355339	0.209	0.206	0.00963939
SLIRP	4.81664e-07	-0.607448	0.223	0.269	0.00966844
SERPINE2	4.88055e-07	-0.134194	0.59	0.553	0.00979673
NISCH	4.9376e-07	0.23063	0.299	0.227	0.00991124
MAP2	4.98711e-07	0.140965	0.95	0.906	0.0100106
ACSL3	5.06828e-07	-0.32664	0.261	0.264	0.0101736
RPL3	5.08738e-07	-0.670992	0.155	0.189	0.0102119
AFF2	5.15534e-07	0.198814	0.43	0.346	0.0103483
ENSOARG00020001080	5.17e-07	0.293988	0.261	0.188	0.0103777
ENSOARG00020002301	5.17323e-07	-0.472195	0.256	0.283	0.0103842
CCAR1	5.17759e-07	-0.116073	0.421	0.389	0.010393
PLPP4	5.28022e-07	-0.14485	0.787	0.75	0.010599
RIC1	5.31746e-07	-0.210282	0.443	0.43	0.0106737
OGT	5.53192e-07	0.146886	0.437	0.359	0.0111042
ARID1B	5.60228e-07	0.130187	0.834	0.756	0.0112455
PRPF39	5.63218e-07	-0.231698	0.383	0.369	0.0113055
NKAIN2	5.68023e-07	-0.614019	0.248	0.268	0.0114019
SSH2	5.68996e-07	0.13188	0.575	0.49	0.0114215
MRTFB	5.88168e-07	0.212432	0.592	0.496	0.0118063
PDE4D	5.9727e-07	0.117252	0.961	0.917	0.011989
MBTPS1	6.0421e-07	-0.290978	0.28	0.278	0.0121283
ADAR	6.23984e-07	0.28028	0.257	0.187	0.0125252
AKAP8L	6.28957e-07	-0.306096	0.451	0.467	0.0126251
TMCC3	6.39937e-07	-0.376573	0.37	0.427	0.0128454
ELP1	6.42898e-07	-0.243672	0.203	0.179	0.0129049
CAP2	6.58965e-07	0.191747	0.453	0.365	0.0132274
KCNN2	6.71183e-07	-0.365192	0.355	0.351	0.0134726
PKD1L3	6.73668e-07	-0.899473	0.098	0.143	0.0135225
ENSOARG00020010739	6.88152e-07	-0.115105	0.54	0.484	0.0138133
SLC16A4	7.03343e-07	-0.653044	0.205	0.267	0.0141182
CLCN3	7.0442e-07	-0.119693	0.563	0.523	0.0141398
PCNX1	7.24464e-07	0.104147	0.731	0.651	0.0145422
ENSOARG00020020361	7.26535e-07	-1.26098	0.057	0.105	0.0145837
LIFR	7.2796e-07	-0.516208	0.241	0.268	0.0146123
ENSOARG00020007979	7.28411e-07	0.112832	0.483	0.404	0.0146214
EFCAB6	7.32099e-07	0.298159	0.219	0.155	0.0146954
MTREX	7.37423e-07	-0.112249	0.425	0.391	0.0148023
KIF2A	7.59129e-07	0.16524	0.651	0.56	0.015238
EPB41L4A	7.6159e-07	-0.35604	0.352	0.37	0.0152874
ATP1A1	7.75232e-07	-0.404038	0.373	0.427	0.0155612
SPCS3	7.85904e-07	-0.28805	0.286	0.274	0.0157755
SFMBT2	7.92318e-07	0.321191	0.306	0.228	0.0159042
CRYZL1	7.99862e-07	-0.390019	0.324	0.336	0.0160556
SLC4A4	8.23733e-07	-0.310301	0.475	0.479	0.0165348
ANKRD54	8.28361e-07	-0.227487	0.194	0.177	0.0166277
ENSOARG00020012778	8.2873e-07	0.205332	0.25	0.184	0.0166351
KLHL5	8.31373e-07	0.100992	0.375	0.306	0.0166881
CWF19L2	8.39596e-07	-0.234656	0.317	0.302	0.0168532
ALCAM	8.41051e-07	0.20084	0.931	0.888	0.0168824
FAM180A	8.43961e-07	-0.902637	0.11	0.165	0.0169408
HMCN1	8.50348e-07	-0.697395	0.172	0.22	0.017069
SRSF4	8.51427e-07	-0.227299	0.364	0.352	0.0170907
UBE2K	8.57147e-07	0.151173	0.555	0.473	0.0172055
AMBRA1	8.61863e-07	-0.157728	0.356	0.324	0.0173002
NETO2	8.65906e-07	0.334441	0.31	0.228	0.0173813
TRIB2	8.67525e-07	0.137008	0.172	0.125	0.0174138
RBFOX2	8.79342e-07	0.122989	0.742	0.657	0.017651
TOMM6	8.96854e-07	-0.524843	0.168	0.186	0.0180025
ITPRID2	9.13041e-07	0.128394	0.364	0.292	0.0183275
ENSOARG00020007222	9.14104e-07	0.104565	0.48	0.401	0.0183488
TOX3	9.21166e-07	0.297527	0.401	0.313	0.0184906
JKAMP	9.2403e-07	-0.143767	0.254	0.224	0.0185481
TPT1	9.39815e-07	-0.509311	0.172	0.177	0.0188649
DYNC1LI1	9.40695e-07	0.128837	0.247	0.19	0.0188826
RPS19	9.51627e-07	-0.193007	0.38	0.362	0.019102
KCNB2	9.62427e-07	0.219949	0.792	0.711	0.0193188
PALS2	9.67816e-07	0.146162	0.337	0.265	0.019427
TMEM132B	9.69832e-07	0.158786	0.491	0.41	0.0194674
ENSOARG00020002025	9.90533e-07	-0.458988	0.289	0.317	0.019883
ZC4H2	1.00439e-06	0.301205	0.338	0.257	0.0201611
NAA25	1.03271e-06	-0.334397	0.327	0.337	0.0207296
FBXO44	1.07863e-06	-1.08507	0.063	0.109	0.0216513
GFOD1	1.08281e-06	0.274061	0.326	0.25	0.0217352
MLLT3	1.09547e-06	0.137548	0.699	0.611	0.0219894
ENSOARG00020009200	1.12591e-06	0.186127	0.522	0.434	0.0226004
TRIM33	1.13551e-06	0.134039	0.433	0.36	0.022793
DOCK9	1.13893e-06	0.151003	0.965	0.947	0.0228617
FUT10	1.15459e-06	-0.136529	0.436	0.408	0.0231761
CDH2	1.16499e-06	0.128123	0.764	0.684	0.0233848
RPL19	1.17872e-06	-0.390135	0.303	0.313	0.0236605
GRB2	1.19613e-06	0.253397	0.382	0.297	0.0240099
CEP95	1.20385e-06	-0.492006	0.255	0.291	0.0241649
RAB3C	1.22924e-06	0.279633	0.367	0.283	0.0246745
TMEM59	1.24335e-06	-0.183788	0.34	0.321	0.0249577
ANAPC4	1.25176e-06	-0.38283	0.276	0.287	0.0251265
SAFB	1.28145e-06	-0.105104	0.527	0.491	0.0257226
PTPRK	1.28233e-06	-0.105042	0.867	0.813	0.0257402
TMEM30A	1.29151e-06	-0.36368	0.24	0.255	0.0259245
ANKRD28	1.30562e-06	0.208571	0.828	0.757	0.0262077
LRP12	1.34597e-06	0.157262	0.379	0.302	0.0270176
RFC1	1.35315e-06	-0.189397	0.283	0.253	0.0271618
PUM2	1.36261e-06	0.127846	0.57	0.486	0.0273517
SKA2	1.36986e-06	0.132783	0.297	0.233	0.0274972
LIMCH1	1.36994e-06	-0.250361	0.367	0.358	0.0274988
ENSOARG00020024154	1.40027e-06	0.146526	0.386	0.317	0.0281075
UGGT2	1.40992e-06	-0.253843	0.365	0.359	0.0283014
KDM5B	1.41339e-06	0.139081	0.451	0.374	0.0283711
ENSOARG00020021369	1.42609e-06	-0.407825	0.253	0.267	0.0286259
SNTG1	1.43695e-06	0.133482	0.797	0.717	0.0288439
GATM	1.44965e-06	-0.186545	0.612	0.609	0.0290989
SEC14L1	1.4632e-06	-0.710976	0.13	0.153	0.0293709
RPL35	1.46846e-06	-0.527704	0.184	0.202	0.0294764
KTN1	1.47558e-06	-0.188852	0.509	0.488	0.0296193
TET1	1.49275e-06	0.236871	0.312	0.238	0.0299639
TTLL7	1.5233e-06	-0.10386	0.468	0.437	0.0305772
OPALIN	1.54415e-06	-0.974279	0.089	0.137	0.0309957
GABRB1	1.55292e-06	-0.357937	0.409	0.464	0.0311717
KAT6B	1.55704e-06	0.204793	0.575	0.484	0.0312545
EHD3	1.56325e-06	0.24824	0.207	0.147	0.0313791
TENT4A	1.57776e-06	0.278837	0.174	0.119	0.0316704
ST3GAL3	1.58109e-06	-0.203439	0.332	0.308	0.0317372
WDR13	1.59944e-06	-0.451106	0.158	0.163	0.0321055
MBNL1	1.60929e-06	0.141897	0.694	0.608	0.0323034
CDH20	1.65177e-06	-0.173055	0.472	0.452	0.0331559
DOK5	1.68672e-06	0.309013	0.192	0.131	0.0338575
PSIP1	1.76846e-06	-0.324132	0.384	0.389	0.0354982
RSRC2	1.78211e-06	-0.147677	0.376	0.349	0.0357723
OXR1	1.78338e-06	-0.177426	0.74	0.731	0.0357978
DLGAP2	1.78343e-06	0.463135	0.207	0.14	0.0357988
UBQLN1	1.81713e-06	-0.128856	0.331	0.304	0.0364752
FAM214A	1.86292e-06	0.193129	0.662	0.572	0.0373943
ARHGAP42	1.87019e-06	0.116828	0.93	0.878	0.0375403
RPL10A	1.87727e-06	-0.617017	0.186	0.244	0.0376824
SAMSN1	1.88476e-06	-0.75435	0.15	0.2	0.0378328
GIGYF2	1.88568e-06	0.101166	0.55	0.475	0.0378513
C11orf58	1.89083e-06	-0.184016	0.318	0.3	0.0379547
AEBP2	1.92214e-06	0.175679	0.363	0.29	0.0385831
CCDC186	1.94849e-06	-0.136007	0.302	0.272	0.039112
ACOX2	1.95635e-06	-0.567331	0.233	0.304	0.0392698
TIAM1	1.95956e-06	-0.336295	0.246	0.248	0.0393342
VPS41	1.9694e-06	0.107236	0.487	0.412	0.0395318
ENSOARG00020025630	2.00146e-06	-0.457209	0.199	0.215	0.0401753
GNAL	2.04827e-06	-0.24268	0.118	0.096	0.041115
ALG6	2.07629e-06	-0.342222	0.303	0.308	0.0416774
FAM13A	2.09521e-06	0.212635	0.375	0.298	0.0420572
SOX4	2.12115e-06	-0.121008	0.36	0.323	0.0425779
LRRTM2	2.12858e-06	-1.08401	0.061	0.109	0.042727
STAU1	2.2158e-06	0.114207	0.319	0.257	0.0444778
SLC22A23	2.21919e-06	-0.127724	0.209	0.183	0.0445458
ARAP2	2.22295e-06	-0.273877	0.491	0.484	0.0446212
NSUN2	2.24897e-06	-0.469715	0.19	0.196	0.0451436
LPAR1	2.26196e-06	0.253515	0.303	0.231	0.0454044
SLTM	2.26349e-06	0.142843	0.338	0.27	0.045435
DISP1	2.26993e-06	0.174852	0.763	0.68	0.0455643
HLTF	2.2703e-06	-0.122541	0.367	0.333	0.0455717
ENSOARG00020022250	2.27161e-06	-0.404372	0.345	0.382	0.045598
ENSOARG00020006025	2.27647e-06	-0.147727	0.369	0.341	0.0456956
CDH13	2.30447e-06	-0.144428	0.696	0.668	0.0462575
CREBBP	2.37403e-06	0.117146	0.538	0.464	0.0476539
TULP4	2.39937e-06	0.316394	0.248	0.178	0.0481625
ZNF235	2.41688e-06	-0.548538	0.263	0.315	0.048514
SRGAP3	2.43362e-06	0.102686	0.629	0.548	0.0488501
SPIRE1	2.44019e-06	-0.10471	0.37	0.328	0.048982
GPR180	2.44334e-06	-0.398455	0.106	0.094	0.0490452
ENSOARG00020024228	2.47624e-06	-0.731753	0.13	0.177	0.0497055

## Sheet: PV.Th Interneurons
Gene.Name	p.value	Log2.fold.change	Percentage.of.Cells.Expresses.Gene.in.OVT73	Percentage.of.Cells.Expresses.Gene.in.Control	Adjusted.p.value
GP1BB	8.3727e-23	5.99466	0.245	0	1.68065e-18
ENSOARG00020013132	3.34463e-14	-1.42075	0.045	0.287	6.71367e-10
MIF	2.56428e-13	1.94628	0.513	0.257	5.14729e-09
NRXN3	3.47595e-13	0.466138	0.981	0.962	6.97727e-09
ZNF580	5.21611e-13	4.93399	0.14	0	1.04703e-08
MT-CYTB	1.02236e-10	0.531144	0.996	0.939	2.05219e-06
ENSOARG00020023008	1.92324e-10	-1.19494	0.502	0.686	3.86053e-06
ENSOARG00020008928	1.76564e-09	0.330759	0.992	0.996	3.54416e-05
DPP7	2.66859e-09	3.80694	0.125	0.004	5.35666e-05
KLF12	4.01546e-09	0.407283	0.985	0.9	8.06022e-05
XKR6	5.78876e-09	0.375171	0.985	0.943	0.000116198
MT-COX1	6.31013e-09	0.492707	0.992	0.927	0.000126663
KCNIP1	2.72487e-08	0.629199	0.928	0.755	0.000546963
PARD3	3.03687e-08	0.387472	0.947	0.805	0.00060959
COL13A1	3.26939e-08	-1.80822	0.102	0.299	0.000656266
MT-ND2	3.65947e-08	0.489968	0.974	0.893	0.000734565
ROBO1	3.67379e-08	0.504435	0.992	0.985	0.00073744
EPB41L4A	5.74755e-08	0.682581	0.86	0.778	0.00115371
ZEB1	9.05037e-08	0.560611	0.925	0.797	0.00181668
MT-ND1	1.00837e-07	0.482418	0.917	0.755	0.00202409
LRRC4	1.25051e-07	1.33106	0.325	0.123	0.00251015
NRTN	1.48549e-07	3.09355	0.136	0.015	0.00298183
NTNG2	1.60421e-07	-3.22452	0.053	0.188	0.00322013
TCF4	1.77411e-07	0.403653	0.966	0.969	0.00356116
MT-ND3	6.54138e-07	0.514219	0.872	0.713	0.0131305
MARCKS	9.94914e-07	1.22874	0.257	0.088	0.0199709
ENSOARG00020009960	1.00509e-06	0.414772	0.94	0.824	0.0201752
NXPH1	1.20957e-06	0.58291	0.83	0.72	0.0242796
ENSOARG00020010321	1.23099e-06	0.380329	0.717	0.506	0.0247097
PDE4B	1.68401e-06	-0.887313	0.419	0.617	0.0338032
VAV3	1.68442e-06	0.447551	0.932	0.935	0.0338114
KAZN	1.7031e-06	0.225933	0.992	0.927	0.0341863
NEBL	1.856e-06	0.302845	0.985	0.962	0.0372554
