# Supplementary material for: Single nuclei RNA-seq reveals a medium spiny neuron glutamate excitotoxicity signature prior to the onset of neuronal death in an ovine Huntington’s disease model
Source: Hum Mol Genet. 2024 May 22;33(17):1524–39. doi: 10.1093/hmg/ddae087 (PMC11336116; doi:10.1093/hmg/ddae087)
Supplement: Supplementary_F4_ddae087 [file supplementary_f4_ddae087.xlsx]

## Sheet: log2FC 0
ID	Description	p-value (Astrocytes)	p.adjust (Astrocytes)	p-value (D1_MSN_GO)	p.adjust (D1_MSN_GO)	p-value (D2_MSN_GO)	p.adjust (D2_MSN_GO)	p-value (Microglia_GO)	p.adjust (Microglia_GO)	p-value (Oligodendrocytes_GO)	p.adjust (Oligodendrocytes_GO)	p-value (OPC_GO)	p.adjust (OPC_GO)	p-value (Eccentric_MSN_GO)	p.adjust (Eccentric_MSN_GO)	p-value (Neuroblasts_GO)	p.adjust (Neuroblasts_GO)	p-value (PV_GO)	p.adjust (PV_GO)
GO:0007409	axonogenesis	5.22147e-06	0.0187242	1.90874e-06	0.000177697	5.72958e-20	4.01261e-17	0.0184359	0.212282	3.69772e-15	3.20064e-12	1.1488e-11	1.85799e-08	0.00593715	0.239447	NA	NA	0.00163286	0.12065
GO:0030900	forebrain development	1.56618e-05	0.0252453	0.0373997	0.294906	3.13133e-06	6.90098e-05	NA	NA	6.79948e-07	2.74654e-05	0.000385536	0.0144008	NA	NA	NA	NA	NA	NA
GO:1990776	response to angiotensin	2.11199e-05	0.0252453	NA	NA	NA	NA	0.0102555	0.166226	0.00220976	0.0203789	NA	NA	NA	NA	NA	NA	NA	NA
GO:0048864	stem cell development	5.6849e-05	0.0436482	NA	NA	NA	NA	0.0207705	0.224653	NA	NA	NA	NA	NA	NA	NA	NA	NA	NA
GO:0010975	regulation of neuron projection development	6.70523e-05	0.0436482	3.34738e-05	0.00217091	1.16141e-16	4.06688e-14	0.0198273	0.219492	9.40138e-15	7.12037e-12	4.53836e-14	2.20201e-10	NA	NA	NA	NA	NA	NA
GO:0021537	telencephalon development	8.68503e-05	0.0436482	0.0302043	0.263751	8.65822e-07	2.37273e-05	NA	NA	3.49348e-05	0.000717525	0.00328946	0.0659523	NA	NA	NA	NA	NA	NA
GO:0060688	regulation of morphogenesis of a branching structure	0.000130401	0.0436482	NA	NA	NA	NA	NA	NA	NA	NA	NA	NA	NA	NA	NA	NA	NA	NA
GO:1904385	cellular response to angiotensin	0.000149894	0.0436482	NA	NA	NA	NA	0.00753106	0.153294	0.000671885	0.0081419	NA	NA	NA	NA	NA	NA	NA	NA
GO:0010976	positive regulation of neuron projection development	0.000152213	0.0436482	NA	NA	2.31977e-06	5.33632e-05	0.0115576	0.170823	4.05283e-07	1.70529e-05	8.72722e-05	0.00470494	NA	NA	NA	NA	NA	NA
GO:0001503	ossification	0.000159078	0.0436482	NA	NA	NA	NA	0.0398095	0.296036	NA	NA	0.0442117	0.291435	NA	NA	NA	NA	NA	NA
GO:0021915	neural tube development	0.000186741	0.0436482	NA	NA	0.00336817	0.0232271	NA	NA	0.000574166	0.00726278	NA	NA	NA	NA	NA	NA	NA	NA
GO:0048762	mesenchymal cell differentiation	0.000192238	0.0436482	NA	NA	NA	NA	0.0132386	0.175857	NA	NA	0.0272815	0.220652	NA	NA	NA	NA	NA	NA
GO:0031124	mRNA 3'-end processing	0.0001977	0.0436482	NA	NA	0.00169826	0.0138066	NA	NA	0.000796459	0.00937038	NA	NA	NA	NA	NA	NA	NA	NA
GO:0033674	positive regulation of kinase activity	0.000207563	0.0436482	NA	NA	0.00254089	0.0185791	0.00718535	0.151231	0.00102554	0.0114434	NA	NA	NA	NA	NA	NA	NA	NA
GO:0051347	positive regulation of transferase activity	0.000207854	0.0436482	NA	NA	0.00127855	0.0108901	0.00405504	0.114229	4.51006e-05	0.000903942	NA	NA	NA	NA	NA	NA	NA	NA
GO:0048024	regulation of mRNA splicing, via spliceosome	0.000225078	0.0436482	2.90498e-05	0.00194972	8.40174e-11	7.35502e-09	NA	NA	7.11159e-12	1.48583e-09	5.3162e-06	0.000629127	NA	NA	0.00198261	0.226018	NA	NA
GO:0061351	neural precursor cell proliferation	0.000227631	0.0436482	NA	NA	NA	NA	NA	NA	0.00332769	0.0281598	NA	NA	NA	NA	NA	NA	NA	NA
GO:0072028	nephron morphogenesis	0.000227916	0.0436482	NA	NA	NA	NA	NA	NA	NA	NA	NA	NA	NA	NA	NA	NA	NA	NA
GO:0014032	neural crest cell development	0.000246007	0.0436482	NA	NA	NA	NA	0.0164516	0.199547	NA	NA	NA	NA	NA	NA	NA	NA	NA	NA
GO:0007626	locomotory behavior	0.000258293	0.0436482	0.0167973	0.192751	1.65413e-08	7.55295e-07	0.0330977	0.27814	0.000206289	0.00309848	0.00417399	0.0747313	NA	NA	NA	NA	NA	NA
GO:0043087	regulation of GTPase activity	0.000262956	0.0436482	NA	NA	1.95466e-06	4.5971e-05	1.92632e-05	0.00759691	0.000102403	0.00181915	0.000686435	0.0219117	NA	NA	NA	NA	NA	NA
GO:0001763	morphogenesis of a branching structure	0.000281246	0.0436482	NA	NA	NA	NA	NA	NA	NA	NA	NA	NA	NA	NA	NA	NA	NA	NA
GO:0001658	branching involved in ureteric bud morphogenesis	0.000289804	0.0436482	NA	NA	NA	NA	NA	NA	NA	NA	NA	NA	NA	NA	NA	NA	NA	NA
GO:0007623	circadian rhythm	0.000293353	0.0436482	NA	NA	0.000424615	0.00446058	NA	NA	0.000299697	0.00424769	0.0416551	0.281491	NA	NA	NA	NA	NA	NA
GO:0001101	response to acid chemical	0.000304296	0.0436482	0.00553605	0.0934329	0.000246776	0.00286979	NA	NA	0.0228559	0.118667	NA	NA	NA	NA	NA	NA	NA	NA
GO:0031346	positive regulation of cell projection organization	0.000361334	0.0470026	0.000614435	0.0223045	2.78711e-13	4.08538e-11	0.0263451	0.25575	4.61453e-10	5.08353e-08	9.79305e-09	3.65507e-06	NA	NA	NA	NA	NA	NA
GO:0010634	positive regulation of epithelial cell migration	0.000363798	0.0470026	NA	NA	NA	NA	NA	NA	0.00303233	0.0262845	0.0129819	0.145523	NA	NA	NA	NA	NA	NA
GO:0002062	chondrocyte differentiation	0.000390269	0.0470026	NA	NA	NA	NA	NA	NA	NA	NA	0.00585247	0.0929974	NA	NA	NA	NA	NA	NA
GO:0045860	positive regulation of protein kinase activity	0.000391102	0.0470026	NA	NA	0.000836633	0.00767584	0.00671256	0.146056	0.00483559	0.0382491	NA	NA	NA	NA	NA	NA	NA	NA
GO:0048863	stem cell differentiation	0.000393217	0.0470026	NA	NA	0.0412941	0.164983	0.00277025	0.0922824	0.000499949	0.00652843	0.00765618	0.109258	NA	NA	NA	NA	NA	NA
GO:0050808	synapse organization	0.000439419	0.0486244	1.31048e-13	3.78204e-10	1.50689e-29	4.74897e-26	0.0298579	0.270007	1.54482e-10	2.12729e-08	0.000296349	0.0121855	NA	NA	NA	NA	NA	NA
GO:1905330	regulation of morphogenesis of an epithelium	0.00044888	0.0486244	NA	NA	NA	NA	NA	NA	NA	NA	NA	NA	NA	NA	NA	NA	NA	NA
GO:0021953	central nervous system neuron differentiation	0.000453986	0.0486244	NA	NA	0.000634696	0.00629008	NA	NA	0.000113366	0.00195694	6.42418e-05	0.00366707	NA	NA	NA	NA	NA	NA
GO:0060485	mesenchyme development	0.000495554	0.0486244	NA	NA	NA	NA	0.0419331	0.304118	NA	NA	0.0126077	0.144698	NA	NA	NA	NA	NA	NA
GO:0050804	modulation of chemical synaptic transmission	0.000508003	0.0486244	5.80593e-09	1.15558e-06	4.31137e-27	9.05818e-24	0.0322354	0.27814	8.0766e-07	3.15717e-05	7.14139e-09	3.65507e-06	NA	NA	NA	NA	NA	NA
GO:0010463	mesenchymal cell proliferation	0.000517048	0.0486244	NA	NA	NA	NA	NA	NA	NA	NA	NA	NA	NA	NA	NA	NA	NA	NA
GO:0030278	regulation of ossification	0.000517988	0.0486244	NA	NA	NA	NA	0.00323973	0.0992364	0.0482286	0.199396	0.0200726	0.187293	NA	NA	NA	NA	NA	NA
GO:0099177	regulation of trans-synaptic signaling	0.00052029	0.0486244	6.45082e-09	1.24114e-06	6.51696e-27	1.02691e-23	0.0326444	0.27814	8.97784e-07	3.42118e-05	7.65438e-09	3.65507e-06	NA	NA	NA	NA	NA	NA
GO:0060675	ureteric bud morphogenesis	0.000528821	0.0486244	NA	NA	NA	NA	NA	NA	NA	NA	NA	NA	NA	NA	NA	NA	NA	NA
GO:0072171	mesonephric tubule morphogenesis	0.000572728	0.051345	NA	NA	NA	NA	NA	NA	NA	NA	NA	NA	NA	NA	NA	NA	NA	NA
GO:0051056	regulation of small GTPase mediated signal transduction	0.00059794	0.0514633	0.0339411	0.280269	9.32879e-09	4.55809e-07	0.00285285	0.0937576	4.64274e-07	1.92674e-05	0.00368796	0.0706255	NA	NA	0.0312703	0.329898	0.045812	0.157018
GO:0014033	neural crest cell differentiation	0.000605176	0.0514633	NA	NA	NA	NA	0.00550042	0.136942	NA	NA	NA	NA	NA	NA	NA	NA	NA	NA
GO:0048511	rhythmic process	0.0006171	0.0514633	NA	NA	1.7816e-05	0.000305148	NA	NA	3.02665e-05	0.000648003	0.0260787	0.220652	NA	NA	NA	NA	NA	NA
GO:0032922	circadian regulation of gene expression	0.000668997	0.0527629	NA	NA	0.00110457	0.00971003	NA	NA	0.0236844	0.122235	NA	NA	NA	NA	NA	NA	NA	NA
GO:0043200	response to amino acid	0.000677633	0.0527629	0.00251944	0.0576151	7.9228e-05	0.00109272	NA	NA	0.00875428	0.0588704	NA	NA	NA	NA	NA	NA	NA	NA
GO:0001967	suckling behavior	0.000684877	0.0527629	NA	NA	NA	NA	NA	NA	NA	NA	NA	NA	NA	NA	NA	NA	NA	NA
GO:0000380	alternative mRNA splicing, via spliceosome	0.0007216	0.0527629	NA	NA	5.55418e-10	3.97818e-08	NA	NA	1.91905e-08	1.2112e-06	0.000300883	0.0122679	NA	NA	0.000605224	0.16099	NA	NA
GO:0001657	ureteric bud development	0.000729099	0.0527629	NA	NA	NA	NA	NA	NA	NA	NA	NA	NA	NA	NA	NA	NA	NA	NA
GO:0060993	kidney morphogenesis	0.000729099	0.0527629	NA	NA	NA	NA	NA	NA	NA	NA	NA	NA	NA	NA	NA	NA	NA	NA
GO:0003007	heart morphogenesis	0.000735679	0.0527629	NA	NA	NA	NA	0.00440565	0.120868	NA	NA	NA	NA	NA	NA	NA	NA	NA	NA
GO:0072163	mesonephric epithelium development	0.000774592	0.053314	NA	NA	NA	NA	NA	NA	NA	NA	NA	NA	NA	NA	NA	NA	NA	NA
GO:0072164	mesonephric tubule development	0.000774592	0.053314	NA	NA	NA	NA	NA	NA	NA	NA	NA	NA	NA	NA	NA	NA	NA	NA
GO:0050684	regulation of mRNA processing	0.00079104	0.053314	1.84244e-05	0.0012969	5.53259e-12	6.11788e-10	NA	NA	7.31871e-14	3.16743e-11	1.19761e-06	0.000207528	NA	NA	0.00336901	0.244406	NA	NA
GO:0072080	nephron tubule development	0.0008223	0.053314	NA	NA	NA	NA	NA	NA	NA	NA	NA	NA	NA	NA	NA	NA	NA	NA
GO:0032412	regulation of monoatomic ion transmembrane transporter activity	0.00083136	0.053314	0.0016591	0.044541	4.13258e-05	0.000638423	NA	NA	0.042764	0.186507	NA	NA	NA	NA	NA	NA	NA	NA
GO:0051569	regulation of histone H3-K4 methylation	0.00088039	0.053314	NA	NA	0.0199978	0.0954893	NA	NA	0.0319731	0.14971	NA	NA	NA	NA	NA	NA	NA	NA
GO:0051571	positive regulation of histone H3-K4 methylation	0.00088039	0.053314	NA	NA	0.0199978	0.0954893	NA	NA	0.0319731	0.14971	NA	NA	NA	NA	NA	NA	NA	NA
GO:0006874	intracellular calcium ion homeostasis	0.000890539	0.053314	0.00781642	0.119672	0.000230051	0.0027002	NA	NA	0.00602574	0.0445787	0.0062773	0.0969081	NA	NA	NA	NA	NA	NA
GO:0007411	axon guidance	0.000892036	0.053314	0.0271639	0.251266	1.09317e-05	0.000197428	NA	NA	0.00124455	0.0132305	5.03782e-05	0.00298091	0.00647341	0.239447	NA	NA	0.0298146	0.151297
GO:0097485	neuron projection guidance	0.000892036	0.053314	0.0271639	0.251266	1.09317e-05	0.000197428	NA	NA	0.00124455	0.0132305	5.03782e-05	0.00298091	0.00647341	0.239447	NA	NA	0.0298146	0.151297
GO:0021510	spinal cord development	0.000924666	0.0543582	NA	NA	NA	NA	NA	NA	NA	NA	0.00202672	0.0472771	0.0121487	0.239447	NA	NA	NA	NA
GO:0030879	mammary gland development	0.000965475	0.0549672	NA	NA	NA	NA	NA	NA	NA	NA	0.0368808	0.264712	NA	NA	NA	NA	NA	NA
GO:0001823	mesonephros development	0.000979478	0.0549672	NA	NA	NA	NA	NA	NA	NA	NA	NA	NA	NA	NA	NA	NA	NA	NA
GO:0061326	renal tubule development	0.00103682	0.0549672	NA	NA	NA	NA	NA	NA	NA	NA	NA	NA	NA	NA	NA	NA	NA	NA
GO:0006378	mRNA polyadenylation	0.00103792	0.0549672	0.0313129	0.267364	0.00253013	0.0185435	NA	NA	0.0250925	0.127761	NA	NA	NA	NA	NA	NA	NA	NA
GO:1901021	positive regulation of calcium ion transmembrane transporter activity	0.00103792	0.0549672	0.00265119	0.0585613	0.00744682	0.0441971	NA	NA	0.00255228	0.022944	0.0100355	0.127805	0.0481645	0.239447	NA	NA	NA	NA
GO:0030522	intracellular receptor signaling pathway	0.00104232	0.0549672	NA	NA	0.00206642	0.0159031	NA	NA	3.96325e-06	0.00012128	0.00500279	0.0840191	NA	NA	NA	NA	NA	NA
GO:1990778	protein localization to cell periphery	0.00104232	0.0549672	0.0025351	0.0576151	3.82414e-16	1.09562e-13	0.0255283	0.250129	1.4521e-10	2.04611e-08	3.95752e-06	0.000505313	NA	NA	NA	NA	NA	NA
GO:1904062	regulation of monoatomic cation transmembrane transport	0.00109254	0.0559451	0.00164725	0.0444296	4.38321e-05	0.000668944	NA	NA	0.0298258	0.144571	0.0270398	0.220652	NA	NA	NA	NA	NA	NA
GO:0022898	regulation of transmembrane transporter activity	0.00109646	0.0559451	0.00172317	0.045416	2.21579e-05	0.000366566	NA	NA	0.0333756	0.155198	NA	NA	NA	NA	NA	NA	NA	NA
GO:0072078	nephron tubule morphogenesis	0.00110767	0.0559451	NA	NA	NA	NA	NA	NA	NA	NA	NA	NA	NA	NA	NA	NA	NA	NA
GO:0010959	regulation of metal ion transport	0.00116374	0.0579609	0.00531569	0.0918628	0.00306692	0.0214787	NA	NA	NA	NA	0.00395705	0.0735617	NA	NA	NA	NA	NA	NA
GO:0048732	gland development	0.00125504	0.0609238	NA	NA	NA	NA	NA	NA	NA	NA	NA	NA	NA	NA	NA	NA	NA	NA
GO:0072088	nephron epithelium morphogenesis	0.00126635	0.0609238	NA	NA	NA	NA	NA	NA	NA	NA	NA	NA	NA	NA	NA	NA	NA	NA
GO:0051216	cartilage development	0.0012742	0.0609238	NA	NA	NA	NA	NA	NA	NA	NA	0.0463113	0.298807	NA	NA	NA	NA	NA	NA
GO:0090630	activation of GTPase activity	0.00129305	0.0610115	NA	NA	0.00274097	0.0198578	0.039848	0.296036	NA	NA	NA	NA	NA	NA	NA	NA	NA	NA
GO:0000381	regulation of alternative mRNA splicing, via spliceosome	0.00133132	0.0620013	0.0216205	0.22025	4.39223e-08	1.83339e-06	NA	NA	7.22701e-07	2.88098e-05	0.000123755	0.00612712	NA	NA	0.000270009	0.115063	NA	NA
GO:0046822	regulation of nucleocytoplasmic transport	0.00136425	0.0621659	NA	NA	0.000969476	0.00875445	0.00971341	0.166226	1.01067e-05	0.000262818	0.00118273	0.031705	NA	NA	NA	NA	NA	NA
GO:0044065	regulation of respiratory system process	0.00136952	0.0621659	NA	NA	NA	NA	NA	NA	NA	NA	NA	NA	NA	NA	NA	NA	NA	NA
GO:0003151	outflow tract morphogenesis	0.00144185	0.0622948	NA	NA	NA	NA	NA	NA	NA	NA	NA	NA	NA	NA	NA	NA	NA	NA
GO:0030500	regulation of bone mineralization	0.00144185	0.0622948	NA	NA	NA	NA	NA	NA	NA	NA	NA	NA	NA	NA	NA	NA	NA	NA
GO:0061333	renal tubule morphogenesis	0.00144185	0.0622948	NA	NA	NA	NA	NA	NA	NA	NA	NA	NA	NA	NA	NA	NA	NA	NA
GO:1901019	regulation of calcium ion transmembrane transporter activity	0.00144185	0.0622948	NA	NA	0.0313938	0.133975	NA	NA	NA	NA	0.0102115	0.129364	NA	NA	NA	NA	NA	NA
GO:0071560	cellular response to transforming growth factor beta stimulus	0.001507	0.0640914	NA	NA	0.0468313	0.180206	NA	NA	0.000647456	0.00799639	3.99361e-05	0.0025496	NA	NA	NA	NA	NA	NA
GO:0001837	epithelial to mesenchymal transition	0.00161378	0.0640914	NA	NA	NA	NA	NA	NA	NA	NA	0.0296477	0.232768	NA	NA	NA	NA	NA	NA
GO:0021534	cell proliferation in hindbrain	0.00166677	0.0640914	NA	NA	NA	NA	NA	NA	NA	NA	NA	NA	NA	NA	NA	NA	NA	NA
GO:0021924	cell proliferation in external granule layer	0.00166677	0.0640914	NA	NA	NA	NA	NA	NA	NA	NA	NA	NA	NA	NA	NA	NA	NA	NA
GO:0021930	cerebellar granule cell precursor proliferation	0.00166677	0.0640914	NA	NA	NA	NA	NA	NA	NA	NA	NA	NA	NA	NA	NA	NA	NA	NA
GO:0031062	positive regulation of histone methylation	0.00166677	0.0640914	NA	NA	0.0080038	0.0467977	NA	NA	0.0217706	0.116116	NA	NA	NA	NA	NA	NA	NA	NA
GO:0043455	regulation of secondary metabolic process	0.00166677	0.0640914	NA	NA	NA	NA	NA	NA	NA	NA	NA	NA	NA	NA	NA	NA	NA	NA
GO:0048021	regulation of melanin biosynthetic process	0.00166677	0.0640914	NA	NA	NA	NA	NA	NA	NA	NA	NA	NA	NA	NA	NA	NA	NA	NA
GO:0097091	synaptic vesicle clustering	0.00166677	0.0640914	0.00402907	0.0777156	3.60713e-06	7.65514e-05	NA	NA	0.0217706	0.116116	0.0324948	0.242935	NA	NA	NA	NA	NA	NA
GO:1900376	regulation of secondary metabolite biosynthetic process	0.00166677	0.0640914	NA	NA	NA	NA	NA	NA	NA	NA	NA	NA	NA	NA	NA	NA	NA	NA
GO:0030534	adult behavior	0.00168003	0.0640914	0.000933849	0.0294545	0.000176987	0.00217453	NA	NA	NA	NA	0.00566001	0.0915412	0.0235724	0.239447	0.0449629	0.329898	NA	NA
GO:0055074	calcium ion homeostasis	0.00170127	0.0642185	0.0174345	0.195782	0.000355496	0.00380423	NA	NA	0.00590717	0.0439699	0.0144399	0.154717	NA	NA	NA	NA	NA	NA
GO:0042752	regulation of circadian rhythm	0.00176741	0.06602	0.0262088	0.247616	0.00088475	0.008082	0.0470155	0.316265	0.000895152	0.0103113	NA	NA	NA	NA	NA	NA	NA	NA
GO:0071559	response to transforming growth factor beta	0.00179238	0.0662625	NA	NA	0.0354545	0.145963	NA	NA	0.000397689	0.00537857	5.81506e-05	0.00339936	NA	NA	NA	NA	NA	NA
GO:0048259	regulation of receptor-mediated endocytosis	0.0018581	0.0679914	NA	NA	0.00209797	0.0160091	NA	NA	0.00047606	0.0062842	0.0142037	0.154176	NA	NA	NA	NA	NA	NA
GO:0019827	stem cell population maintenance	0.00195114	0.0690091	NA	NA	7.32125e-06	0.000140689	NA	NA	3.4424e-08	1.99017e-06	0.00364729	0.0706255	NA	NA	NA	NA	NA	NA
GO:0007252	I-kappaB phosphorylation	0.00200138	0.0690091	NA	NA	NA	NA	NA	NA	NA	NA	NA	NA	NA	NA	NA	NA	NA	NA
GO:0048557	embryonic digestive tract morphogenesis	0.00200138	0.0690091	NA	NA	NA	NA	NA	NA	NA	NA	NA	NA	NA	NA	NA	NA	NA	NA
GO:0055119	relaxation of cardiac muscle	0.00200138	0.0690091	0.000139566	0.00676955	0.000761019	0.00709571	NA	NA	0.0295404	0.143418	0.0381765	0.26797	NA	NA	NA	NA	0.0196443	0.151297
GO:0060644	mammary gland epithelial cell differentiation	0.00200138	0.0690091	NA	NA	NA	NA	NA	NA	0.0295404	0.143418	NA	NA	NA	NA	NA	NA	NA	NA
GO:2000310	regulation of NMDA receptor activity	0.00200138	0.0690091	NA	NA	0.0441545	0.171688	0.000992456	0.051109	NA	NA	NA	NA	NA	NA	NA	NA	NA	NA
GO:0030111	regulation of Wnt signaling pathway	0.00204442	0.0690466	NA	NA	0.0253976	0.113372	0.0491943	0.321341	1.19849e-06	4.34831e-05	5.30395e-07	0.000122547	NA	NA	NA	NA	NA	NA
GO:0042063	gliogenesis	0.00204442	0.0690466	NA	NA	NA	NA	NA	NA	0.00276373	0.0241637	0.00540122	0.088238	NA	NA	NA	NA	NA	NA
GO:0045667	regulation of osteoblast differentiation	0.00207948	0.0690466	NA	NA	NA	NA	0.0334712	0.278632	NA	NA	NA	NA	NA	NA	NA	NA	NA	NA
GO:0072073	kidney epithelium development	0.00207948	0.0690466	NA	NA	NA	NA	NA	NA	NA	NA	NA	NA	NA	NA	NA	NA	NA	NA
GO:0006941	striated muscle contraction	0.00217917	0.0709703	0.000796961	0.0265899	0.0305386	0.131389	NA	NA	NA	NA	NA	NA	0.0372717	0.239447	NA	NA	NA	NA
GO:0032147	activation of protein kinase activity	0.00220514	0.0709703	NA	NA	NA	NA	NA	NA	NA	NA	NA	NA	NA	NA	NA	NA	NA	NA
GO:0061138	morphogenesis of a branching epithelium	0.00225972	0.0709703	NA	NA	NA	NA	NA	NA	NA	NA	NA	NA	NA	NA	NA	NA	NA	NA
GO:0098727	maintenance of cell number	0.00225972	0.0709703	NA	NA	1.03401e-05	0.00018782	NA	NA	7.85665e-08	4.13943e-06	0.00454135	0.0801259	NA	NA	NA	NA	NA	NA
GO:0060828	regulation of canonical Wnt signaling pathway	0.00226937	0.0709703	NA	NA	0.0247842	0.111481	NA	NA	2.27336e-05	0.000513965	2.49302e-06	0.000345604	NA	NA	NA	NA	NA	NA
GO:0090497	mesenchymal cell migration	0.0022983	0.0709703	NA	NA	NA	NA	0.03591	0.285969	NA	NA	NA	NA	NA	NA	NA	NA	NA	NA
GO:0002052	positive regulation of neuroblast proliferation	0.00230204	0.0709703	NA	NA	NA	NA	NA	NA	NA	NA	NA	NA	NA	NA	NA	NA	NA	NA
GO:0072009	nephron epithelium development	0.00236701	0.0709703	NA	NA	NA	NA	NA	NA	NA	NA	NA	NA	NA	NA	NA	NA	NA	NA
GO:0019896	axonal transport of mitochondrion	0.00237491	0.0709703	NA	NA	0.0068766	0.0413975	NA	NA	0.0107699	0.0683294	NA	NA	NA	NA	NA	NA	NA	NA
GO:0033194	response to hydroperoxide	0.00237491	0.0709703	NA	NA	NA	NA	NA	NA	NA	NA	NA	NA	NA	NA	NA	NA	NA	NA
GO:0042753	positive regulation of circadian rhythm	0.00237491	0.0709703	NA	NA	NA	NA	NA	NA	0.0389257	0.172154	NA	NA	NA	NA	NA	NA	NA	NA
GO:0090190	positive regulation of branching involved in ureteric bud morphogenesis	0.00237491	0.0709703	NA	NA	NA	NA	NA	NA	NA	NA	NA	NA	NA	NA	NA	NA	NA	NA
GO:0043434	response to peptide hormone	0.00246533	0.0725863	NA	NA	0.000734545	0.00701413	0.000653377	0.0473349	1.0109e-09	9.2804e-08	0.00361921	0.0706255	NA	NA	NA	NA	NA	NA
GO:0046824	positive regulation of nucleocytoplasmic transport	0.00246947	0.0725863	NA	NA	NA	NA	NA	NA	0.0333286	0.155098	NA	NA	NA	NA	NA	NA	NA	NA
GO:0007163	establishment or maintenance of cell polarity	0.0025945	0.074927	0.00740011	0.11832	5.30868e-09	2.69844e-07	NA	NA	4.01407e-09	3.20016e-07	0.0281749	0.224106	NA	NA	NA	NA	NA	NA
GO:0021543	pallium development	0.00260595	0.074927	0.0397425	0.300745	5.12689e-05	0.000760674	NA	NA	5.34932e-05	0.00103221	0.000985052	0.028792	NA	NA	NA	NA	NA	NA
GO:0050767	regulation of neurogenesis	0.00262978	0.074927	8.92191e-05	0.00472452	2.20955e-07	7.40787e-06	NA	NA	3.09943e-07	1.38792e-05	1.00621e-06	0.000198204	NA	NA	NA	NA	NA	NA
GO:0048754	branching morphogenesis of an epithelial tube	0.00265358	0.074927	NA	NA	NA	NA	NA	NA	NA	NA	NA	NA	NA	NA	NA	NA	NA	NA
GO:0072006	nephron development	0.00265358	0.074927	NA	NA	NA	NA	NA	NA	NA	NA	NA	NA	NA	NA	NA	NA	NA	NA
GO:0007179	transforming growth factor beta receptor signaling pathway	0.00267762	0.0750152	NA	NA	0.0342577	0.142777	NA	NA	0.00144565	0.0146475	0.000265301	0.0114932	NA	NA	NA	NA	NA	NA
GO:0008380	RNA splicing	0.00270039	0.0750343	3.47314e-08	5.5686e-06	5.58803e-20	4.01261e-17	NA	NA	1.61103e-12	4.64821e-10	2.63075e-05	0.00187712	NA	NA	0.00491701	0.274134	NA	NA
GO:0030282	bone mineralization	0.00272015	0.0750343	NA	NA	NA	NA	NA	NA	NA	NA	NA	NA	NA	NA	NA	NA	NA	NA
GO:0031060	regulation of histone methylation	0.00278883	0.0763416	NA	NA	0.000722254	0.00692902	NA	NA	0.0036573	0.0305229	NA	NA	NA	NA	NA	NA	NA	NA
GO:0038127	ERBB signaling pathway	0.00284642	0.0768104	NA	NA	0.0024707	0.018321	0.0162507	0.198185	0.000183221	0.00283197	0.00376252	0.070872	NA	NA	NA	NA	NA	NA
GO:0071375	cellular response to peptide hormone stimulus	0.00285034	0.0768104	NA	NA	0.000200949	0.00240795	8.99292e-05	0.0141299	2.58899e-11	4.75355e-09	0.00169073	0.0417344	NA	NA	NA	NA	NA	NA
GO:0007189	adenylate cyclase-activating G protein-coupled receptor signaling pathway	0.00287021	0.0768104	NA	NA	NA	NA	NA	NA	NA	NA	NA	NA	NA	NA	NA	NA	NA	NA
GO:0032409	regulation of transporter activity	0.00294295	0.0781734	0.00933319	0.136729	0.000904852	0.00825366	NA	NA	NA	NA	NA	NA	NA	NA	NA	NA	NA	NA
GO:0031331	positive regulation of cellular catabolic process	0.0030165	0.0787479	NA	NA	1.39597e-07	4.96202e-06	0.0202751	0.221342	1.38651e-13	5.25053e-11	0.00675874	0.101214	NA	NA	NA	NA	NA	NA
GO:0001656	metanephros development	0.00307317	0.0787479	NA	NA	NA	NA	NA	NA	NA	NA	NA	NA	NA	NA	NA	NA	NA	NA
GO:0071229	cellular response to acid chemical	0.00307317	0.0787479	0.0328717	0.274736	0.000613658	0.0061395	NA	NA	0.0314973	0.14971	NA	NA	NA	NA	NA	NA	NA	NA
GO:0042307	positive regulation of protein import into nucleus	0.00307438	0.0787479	NA	NA	NA	NA	NA	NA	NA	NA	NA	NA	NA	NA	NA	NA	NA	NA
GO:0052652	cyclic purine nucleotide metabolic process	0.00307438	0.0787479	NA	NA	0.00294484	0.0208168	NA	NA	NA	NA	0.00181332	0.0442544	NA	NA	NA	NA	0.0456363	0.157018
GO:2000027	regulation of animal organ morphogenesis	0.00311241	0.0791567	NA	NA	NA	NA	NA	NA	NA	NA	NA	NA	NA	NA	NA	NA	NA	NA
GO:0051568	histone H3-K4 methylation	0.0032445	0.0814395	NA	NA	0.0192185	0.0937574	NA	NA	NA	NA	NA	NA	NA	NA	NA	NA	NA	NA
GO:0061180	mammary gland epithelium development	0.00324759	0.0814395	NA	NA	NA	NA	NA	NA	0.028076	0.139665	0.0279228	0.223198	NA	NA	NA	NA	NA	NA
GO:0009187	cyclic nucleotide metabolic process	0.00336671	0.0838405	NA	NA	0.00432303	0.0282656	NA	NA	NA	NA	0.00210344	0.047915	NA	NA	NA	NA	0.0467513	0.157018
GO:0050905	neuromuscular process	0.00347235	0.0858749	0.0181672	0.1986	0.00400087	0.0268813	NA	NA	0.00762533	0.0524842	0.0319824	0.242935	0.0292735	0.239447	NA	NA	NA	NA
GO:0007264	small GTPase mediated signal transduction	0.00350752	0.0861505	0.00408774	0.0777156	9.6965e-16	2.18275e-13	6.78751e-06	0.00428292	2.40536e-13	8.573e-11	0.000102096	0.00538444	NA	NA	0.0270798	0.329898	NA	NA
GO:0043547	positive regulation of GTPase activity	0.00363184	0.0874014	NA	NA	0.000322928	0.00350933	0.000593453	0.0445796	0.000421823	0.00564534	0.00115582	0.0313298	NA	NA	NA	NA	NA	NA
GO:0048588	developmental cell growth	0.00363184	0.0874014	4.71696e-07	5.55638e-05	3.17943e-12	4.00799e-10	0.00789583	0.159688	2.11681e-12	5.82988e-10	8.95082e-09	3.65507e-06	NA	NA	0.0181431	0.329898	NA	NA
GO:0032388	positive regulation of intracellular transport	0.00365709	0.0874014	0.000839303	0.0273698	7.83448e-07	2.17536e-05	NA	NA	5.45834e-06	0.00015674	NA	NA	NA	NA	NA	NA	NA	NA
GO:0098742	cell-cell adhesion via plasma-membrane adhesion molecules	0.00366906	0.0874014	NA	NA	NA	NA	NA	NA	NA	NA	0.000357587	0.0138801	NA	NA	NA	NA	0.00399902	0.151297
GO:1903311	regulation of mRNA metabolic process	0.00368031	0.0874014	NA	NA	3.55484e-07	1.09834e-05	NA	NA	7.09491e-13	2.38823e-10	1.0621e-06	0.000198204	NA	NA	0.0014849	0.20491	NA	NA
GO:0090189	regulation of branching involved in ureteric bud morphogenesis	0.0037432	0.0883099	NA	NA	NA	NA	NA	NA	NA	NA	NA	NA	NA	NA	NA	NA	NA	NA
GO:0048661	positive regulation of smooth muscle cell proliferation	0.00377908	0.0885737	NA	NA	NA	NA	NA	NA	NA	NA	NA	NA	NA	NA	NA	NA	NA	NA
GO:0006942	regulation of striated muscle contraction	0.00397292	0.0925122	0.00617574	0.100981	NA	NA	NA	NA	NA	NA	NA	NA	0.011476	0.239447	NA	NA	NA	NA
GO:0014002	astrocyte development	0.00400699	0.0927037	NA	NA	NA	NA	NA	NA	NA	NA	0.011798	0.137606	NA	NA	NA	NA	NA	NA
GO:0007178	transmembrane receptor protein serine/threonine kinase signaling pathway	0.00410254	0.093567	NA	NA	NA	NA	NA	NA	0.0140068	0.0842775	0.000440216	0.0159398	NA	NA	NA	NA	NA	NA
GO:0007156	homophilic cell adhesion via plasma membrane adhesion molecules	0.00416815	0.093567	NA	NA	NA	NA	NA	NA	NA	NA	0.00369722	0.0706255	NA	NA	NA	NA	NA	NA
GO:0051168	nuclear export	0.00416815	0.093567	0.00826854	0.124287	3.35613e-10	2.45973e-08	NA	NA	9.76276e-13	3.11329e-10	2.10822e-05	0.00157371	0.030946	0.239447	NA	NA	NA	NA
GO:2000177	regulation of neural precursor cell proliferation	0.00417402	0.093567	NA	NA	NA	NA	NA	NA	NA	NA	NA	NA	NA	NA	NA	NA	NA	NA
GO:0050807	regulation of synapse organization	0.00420086	0.093567	4.40234e-10	1.49472e-07	4.47345e-16	1.17484e-13	0.00888732	0.164938	3.36443e-08	1.98389e-06	0.000269543	0.0115737	NA	NA	NA	NA	NA	NA
GO:0060560	developmental growth involved in morphogenesis	0.00420086	0.093567	4.85445e-06	0.000412057	1.35759e-08	6.24591e-07	0.00888732	0.164938	9.35369e-10	8.83423e-08	4.20525e-09	2.91484e-06	NA	NA	NA	NA	NA	NA
GO:0045821	positive regulation of glycolytic process	0.00428611	0.0946561	0.021808	0.22025	0.00132341	0.0111966	NA	NA	0.000102682	0.00181915	NA	NA	NA	NA	NA	NA	NA	NA
GO:0061448	connective tissue development	0.00430255	0.0946561	NA	NA	NA	NA	NA	NA	NA	NA	0.03242	0.242935	NA	NA	NA	NA	NA	NA
GO:0016055	Wnt signaling pathway	0.00452064	0.0988477	NA	NA	0.00811689	0.0472835	NA	NA	4.8305e-08	2.68513e-06	9.97913e-06	0.000931129	NA	NA	NA	NA	NA	NA
GO:0031123	RNA 3'-end processing	0.00459867	0.0993423	NA	NA	4.60142e-06	9.29575e-05	NA	NA	0.000110461	0.00191771	NA	NA	NA	NA	NA	NA	NA	NA
GO:0070167	regulation of biomineral tissue development	0.00459867	0.0993423	NA	NA	NA	NA	NA	NA	NA	NA	NA	NA	NA	NA	NA	NA	NA	NA
GO:0198738	cell-cell signaling by wnt	0.00470265	0.100261	NA	NA	0.00558595	0.0347564	0.0490937	0.321341	6.16623e-08	3.29411e-06	1.10909e-05	0.000978422	NA	NA	NA	NA	NA	NA
GO:0008038	neuron recognition	0.00472491	0.100261	0.0398597	0.300745	0.00298292	0.0210071	NA	NA	NA	NA	0.000778348	0.0240544	NA	NA	NA	NA	NA	NA
GO:0060411	cardiac septum morphogenesis	0.00472509	0.100261	NA	NA	NA	NA	0.0106	0.168905	NA	NA	NA	NA	NA	NA	NA	NA	NA	NA
GO:1901653	cellular response to peptide	0.00482828	0.10171	0.0273642	0.251634	0.00214135	0.0162418	0.000554987	0.042707	9.04055e-10	8.69471e-08	0.00156976	0.0394636	NA	NA	NA	NA	NA	NA
GO:0072659	protein localization to plasma membrane	0.00489448	0.10171	0.00144721	0.0397777	8.51297e-13	1.11786e-10	0.0228429	0.238007	1.26882e-10	1.83043e-08	4.82726e-05	0.00292773	NA	NA	NA	NA	NA	NA
GO:0000377	RNA splicing, via transesterification reactions with bulged adenosine as nucleophile	0.0049199	0.10171	1.76438e-06	0.000166951	6.21148e-16	1.45003e-13	NA	NA	4.57421e-11	7.69865e-09	6.6694e-06	0.000735453	NA	NA	0.00734295	0.321441	NA	NA
GO:0000398	mRNA splicing, via spliceosome	0.0049199	0.10171	1.76438e-06	0.000166951	6.21148e-16	1.45003e-13	NA	NA	4.57421e-11	7.69865e-09	6.6694e-06	0.000735453	NA	NA	0.00734295	0.321441	NA	NA
GO:0010970	transport along microtubule	0.0049668	0.10171	1.59928e-05	0.00115388	3.03037e-18	1.46926e-15	NA	NA	1.04857e-13	4.23551e-11	0.000288514	0.0119647	0.0326559	0.239447	NA	NA	NA	NA
GO:0050803	regulation of synapse structure or activity	0.00497422	0.10171	1.51139e-10	8.70051e-08	2.73622e-16	8.21258e-14	0.0101968	0.166226	9.52454e-08	4.97234e-06	0.000385843	0.0144008	NA	NA	NA	NA	NA	NA
GO:0045665	negative regulation of neuron differentiation	0.00501103	0.10171	NA	NA	NA	NA	NA	NA	0.0174805	0.0981599	NA	NA	NA	NA	NA	NA	NA	NA
GO:0030100	regulation of endocytosis	0.00502026	0.10171	0.0117777	0.158096	0.000369926	0.00394525	NA	NA	1.11448e-06	4.09251e-05	0.0120084	0.139389	NA	NA	NA	NA	NA	NA
GO:1903169	regulation of calcium ion transmembrane transport	0.0051397	0.102247	NA	NA	0.0301468	0.12988	NA	NA	0.0127082	0.0785706	0.0117798	0.137606	NA	NA	NA	NA	NA	NA
GO:0060562	epithelial tube morphogenesis	0.00515582	0.102247	NA	NA	NA	NA	NA	NA	NA	NA	NA	NA	NA	NA	NA	NA	NA	NA
GO:0051960	regulation of nervous system development	0.00518387	0.102247	8.7353e-06	0.000720288	1.53438e-07	5.40291e-06	NA	NA	2.08578e-07	9.87324e-06	7.34142e-08	2.22629e-05	0.0403464	0.239447	NA	NA	NA	NA
GO:0010001	glial cell differentiation	0.00525546	0.102247	NA	NA	NA	NA	NA	NA	8.8176e-05	0.00160921	0.00226586	0.0511346	NA	NA	NA	NA	NA	NA
GO:0007585	respiratory gaseous exchange by respiratory system	0.00530902	0.102247	NA	NA	NA	NA	NA	NA	NA	NA	NA	NA	NA	NA	NA	NA	NA	NA
GO:0045669	positive regulation of osteoblast differentiation	0.00530902	0.102247	NA	NA	NA	NA	0.0116409	0.170823	NA	NA	NA	NA	NA	NA	NA	NA	NA	NA
GO:0031214	biomineral tissue development	0.00531717	0.102247	NA	NA	NA	NA	NA	NA	NA	NA	NA	NA	NA	NA	NA	NA	NA	NA
GO:0030705	cytoskeleton-dependent intracellular transport	0.00532883	0.102247	7.6634e-05	0.00421268	8.83246e-19	5.5671e-16	NA	NA	1.56605e-16	3.1629e-13	0.000241303	0.0106153	0.0476002	0.239447	NA	NA	NA	NA
GO:1901888	regulation of cell junction assembly	0.00532883	0.102247	3.52412e-05	0.002211	2.30807e-06	5.32886e-05	5.00237e-05	0.0121404	2.98451e-07	1.35964e-05	0.000615695	0.0206024	0.0476002	0.239447	NA	NA	NA	NA
GO:0043467	regulation of generation of precursor metabolites and energy	0.00533188	0.102247	0.00458223	0.082652	0.0319037	0.135779	NA	NA	0.00609666	0.0450484	NA	NA	NA	NA	NA	NA	NA	NA
GO:0000375	RNA splicing, via transesterification reactions	0.00540067	0.102446	1.28099e-06	0.000129717	4.38067e-16	1.17484e-13	NA	NA	9.41118e-11	1.42556e-08	8.63119e-06	0.000854664	NA	NA	0.00765336	0.321441	NA	NA
GO:0035235	ionotropic glutamate receptor signaling pathway	0.00550894	0.102446	0.000430839	0.0172695	1.18188e-06	3.10392e-05	NA	NA	0.00129135	0.0133978	3.4419e-08	1.11334e-05	NA	NA	NA	NA	NA	NA
GO:0042438	melanin biosynthetic process	0.00550894	0.102446	NA	NA	NA	NA	NA	NA	NA	NA	NA	NA	NA	NA	NA	NA	NA	NA
GO:0043576	regulation of respiratory gaseous exchange	0.00550894	0.102446	NA	NA	NA	NA	NA	NA	NA	NA	NA	NA	NA	NA	NA	NA	NA	NA
GO:0072273	metanephric nephron morphogenesis	0.00550894	0.102446	NA	NA	NA	NA	NA	NA	NA	NA	NA	NA	NA	NA	NA	NA	NA	NA
GO:0071902	positive regulation of protein serine/threonine kinase activity	0.00554178	0.102446	NA	NA	0.00123823	0.0106185	NA	NA	0.0344984	0.159427	NA	NA	NA	NA	NA	NA	NA	NA
GO:0007631	feeding behavior	0.00554225	0.102446	NA	NA	NA	NA	NA	NA	NA	NA	NA	NA	NA	NA	NA	NA	NA	NA
GO:0045747	positive regulation of Notch signaling pathway	0.00595621	0.108974	NA	NA	NA	NA	NA	NA	NA	NA	NA	NA	NA	NA	NA	NA	NA	NA
GO:0099601	regulation of neurotransmitter receptor activity	0.00595621	0.108974	0.0240294	0.23709	0.000524329	0.005339	0.0192893	0.216575	NA	NA	0.0196871	0.184762	NA	NA	NA	NA	NA	NA
GO:0001649	osteoblast differentiation	0.00601324	0.109459	NA	NA	NA	NA	NA	NA	NA	NA	NA	NA	NA	NA	NA	NA	NA	NA
GO:0021884	forebrain neuron development	0.00619083	0.109902	NA	NA	0.0492801	0.187116	NA	NA	NA	NA	NA	NA	NA	NA	NA	NA	NA	NA
GO:0030318	melanocyte differentiation	0.00619083	0.109902	NA	NA	NA	NA	0.0351825	0.283166	NA	NA	NA	NA	NA	NA	NA	NA	NA	NA
GO:0048143	astrocyte activation	0.00619083	0.109902	NA	NA	NA	NA	NA	NA	NA	NA	0.0239487	0.207625	NA	NA	NA	NA	NA	NA
GO:0099633	protein localization to postsynaptic specialization membrane	0.00619083	0.109902	NA	NA	0.00209401	0.0160091	NA	NA	NA	NA	8.39636e-05	0.00457743	NA	NA	NA	NA	NA	NA
GO:0099645	neurotransmitter receptor localization to postsynaptic specialization membrane	0.00619083	0.109902	NA	NA	0.00209401	0.0160091	NA	NA	NA	NA	8.39636e-05	0.00457743	NA	NA	NA	NA	NA	NA
GO:0008088	axo-dendritic transport	0.00627795	0.1109	0.00522448	0.0905577	4.32446e-12	4.95583e-10	NA	NA	1.06133e-08	7.47746e-07	NA	NA	NA	NA	NA	NA	NA	NA
GO:0048546	digestive tract morphogenesis	0.00640978	0.112674	NA	NA	NA	NA	NA	NA	NA	NA	NA	NA	NA	NA	NA	NA	NA	NA
GO:0043484	regulation of RNA splicing	0.00648227	0.112842	0.00010276	0.00529579	2.49605e-11	2.41686e-09	NA	NA	3.88683e-12	8.72232e-10	2.10767e-05	0.00157371	NA	NA	0.000823861	0.16436	NA	NA
GO:1905475	regulation of protein localization to membrane	0.00648227	0.112842	0.000988002	0.030643	6.20664e-05	0.000881091	NA	NA	0.00863998	0.0581662	0.00753858	0.107897	NA	NA	NA	NA	NA	NA
GO:0010469	regulation of signaling receptor activity	0.00662017	0.114686	0.0351626	0.2857	0.0126061	0.0666023	NA	NA	NA	NA	0.0259015	0.219923	NA	NA	NA	NA	NA	NA
GO:0050673	epithelial cell proliferation	0.00674717	0.115594	NA	NA	NA	NA	NA	NA	NA	NA	NA	NA	NA	NA	NA	NA	0.0175852	0.151297
GO:0006582	melanin metabolic process	0.00692087	0.115594	NA	NA	NA	NA	NA	NA	NA	NA	NA	NA	NA	NA	NA	NA	NA	NA
GO:0033598	mammary gland epithelial cell proliferation	0.00692087	0.115594	NA	NA	NA	NA	NA	NA	NA	NA	NA	NA	NA	NA	NA	NA	0.0298945	0.151297
GO:0034643	establishment of mitochondrion localization, microtubule-mediated	0.00692087	0.115594	NA	NA	0.00101559	0.00905411	NA	NA	0.000132501	0.00221774	NA	NA	NA	NA	NA	NA	NA	NA
GO:0044550	secondary metabolite biosynthetic process	0.00692087	0.115594	NA	NA	NA	NA	NA	NA	NA	NA	NA	NA	NA	NA	NA	NA	NA	NA
GO:0047497	mitochondrion transport along microtubule	0.00692087	0.115594	NA	NA	0.00101559	0.00905411	NA	NA	0.000132501	0.00221774	NA	NA	NA	NA	NA	NA	NA	NA
GO:0060314	regulation of ryanodine-sensitive calcium-release channel activity	0.00692087	0.115594	NA	NA	NA	NA	NA	NA	NA	NA	NA	NA	NA	NA	NA	NA	NA	NA
GO:0001654	eye development	0.0069305	0.115594	NA	NA	0.0448025	0.173565	NA	NA	NA	NA	0.0481132	0.306677	NA	NA	NA	NA	NA	NA
GO:0062013	positive regulation of small molecule metabolic process	0.0071888	0.119347	NA	NA	NA	NA	NA	NA	NA	NA	NA	NA	NA	NA	NA	NA	NA	NA
GO:0050885	neuromuscular process controlling balance	0.00738437	0.122029	NA	NA	NA	NA	NA	NA	NA	NA	0.0258306	0.219923	NA	NA	NA	NA	NA	NA
GO:0038061	non-canonical NF-kappaB signal transduction	0.00745079	0.122562	NA	NA	NA	NA	0.0318586	0.27814	NA	NA	NA	NA	NA	NA	NA	NA	NA	NA
GO:0150063	visual system development	0.0075177	0.123042	NA	NA	NA	NA	NA	NA	NA	NA	NA	NA	NA	NA	NA	NA	NA	NA
GO:0051222	positive regulation of protein transport	0.00757804	0.123042	0.00781642	0.119672	7.25149e-06	0.000139774	NA	NA	0.000113739	0.0019578	0.0377168	0.26797	NA	NA	NA	NA	NA	NA
GO:0021801	cerebral cortex radial glia-guided migration	0.00769988	0.123042	NA	NA	NA	NA	NA	NA	NA	NA	NA	NA	NA	NA	NA	NA	NA	NA
GO:0022030	telencephalon glial cell migration	0.00769988	0.123042	NA	NA	NA	NA	NA	NA	NA	NA	NA	NA	NA	NA	NA	NA	NA	NA
GO:0070588	calcium ion transmembrane transport	0.00771001	0.123042	0.00612418	0.100423	1.32682e-06	3.3705e-05	NA	NA	0.00501197	0.0388985	0.00027884	0.0118678	NA	NA	NA	NA	NA	NA
GO:0007405	neuroblast proliferation	0.00775445	0.123042	NA	NA	NA	NA	NA	NA	0.00596481	0.0441819	NA	NA	NA	NA	NA	NA	NA	NA
GO:0008344	adult locomotory behavior	0.00775445	0.123042	0.000533033	0.0201022	4.63203e-05	0.000698088	NA	NA	0.00268312	0.0236608	0.00327711	0.0659523	NA	NA	NA	NA	NA	NA
GO:0045913	positive regulation of carbohydrate metabolic process	0.00775445	0.123042	0.00863923	0.128852	0.0101513	0.0563234	NA	NA	0.00596481	0.0441819	NA	NA	NA	NA	NA	NA	NA	NA
GO:0018958	phenol-containing compound metabolic process	0.00784271	0.123728	NA	NA	NA	NA	NA	NA	NA	NA	NA	NA	NA	NA	NA	NA	NA	NA
GO:0006110	regulation of glycolytic process	0.0079063	0.123728	0.0398439	0.300745	0.0247571	0.11146	NA	NA	0.00253754	0.0228454	NA	NA	NA	NA	NA	NA	NA	NA
GO:0099172	presynapse organization	0.0079063	0.123728	0.00211126	0.0511735	0.00245047	0.0182585	NA	NA	0.00666833	0.0484453	NA	NA	NA	NA	NA	NA	NA	NA
GO:0019932	second-messenger-mediated signaling	0.00793572	0.123728	NA	NA	NA	NA	NA	NA	NA	NA	0.0127848	0.144698	NA	NA	NA	NA	NA	NA
GO:0006109	regulation of carbohydrate metabolic process	0.00807537	0.125122	NA	NA	0.00357824	0.0243823	NA	NA	0.0033893	0.0286013	NA	NA	NA	NA	NA	NA	NA	NA
GO:0010720	positive regulation of cell development	0.00809492	0.125122	0.00456532	0.082652	0.0294368	0.12717	0.0398095	0.296036	0.0124282	0.0769963	0.00579757	0.0928377	NA	NA	NA	NA	NA	NA
GO:0150076	neuroinflammatory response	0.00815823	0.12556	NA	NA	NA	NA	NA	NA	NA	NA	NA	NA	NA	NA	NA	NA	NA	NA
GO:0034329	cell junction assembly	0.00840213	0.126055	4.17079e-07	5.01538e-05	2.83021e-09	1.56481e-07	0.000930031	0.049733	5.73652e-11	9.14673e-09	8.48655e-07	0.000187167	NA	NA	NA	NA	0.014465	0.151297
GO:0007157	heterophilic cell-cell adhesion via plasma membrane cell adhesion molecules	0.00845187	0.126055	0.0447042	0.3256	NA	NA	NA	NA	0.0190078	0.10413	0.00907656	0.120326	NA	NA	NA	NA	NA	NA
GO:0021872	forebrain generation of neurons	0.00845187	0.126055	NA	NA	NA	NA	NA	NA	NA	NA	NA	NA	NA	NA	NA	NA	NA	NA
GO:0032330	regulation of chondrocyte differentiation	0.00845187	0.126055	NA	NA	NA	NA	NA	NA	NA	NA	NA	NA	NA	NA	NA	NA	NA	NA
GO:0045778	positive regulation of ossification	0.00845187	0.126055	0.0447042	0.3256	NA	NA	0.00359123	0.103948	0.0411996	0.181153	0.00907656	0.120326	NA	NA	NA	NA	NA	NA
GO:0050982	detection of mechanical stimulus	0.00845187	0.126055	NA	NA	NA	NA	NA	NA	NA	NA	0.00907656	0.120326	NA	NA	NA	NA	NA	NA
GO:1902692	regulation of neuroblast proliferation	0.00845187	0.126055	NA	NA	NA	NA	NA	NA	NA	NA	NA	NA	NA	NA	NA	NA	NA	NA
GO:0048880	sensory system development	0.00847162	0.126055	NA	NA	NA	NA	NA	NA	NA	NA	NA	NA	NA	NA	NA	NA	NA	NA
GO:0051279	regulation of release of sequestered calcium ion into cytosol	0.00857636	0.127086	NA	NA	NA	NA	NA	NA	NA	NA	NA	NA	NA	NA	NA	NA	NA	NA
GO:1904427	positive regulation of calcium ion transmembrane transport	0.0090091	0.131621	NA	NA	NA	NA	NA	NA	0.00435094	0.0347788	0.0128077	0.144698	NA	NA	NA	NA	NA	NA
GO:0060070	canonical Wnt signaling pathway	0.00908806	0.131621	NA	NA	NA	NA	NA	NA	0.000147774	0.00242646	1.55259e-05	0.00125553	NA	NA	NA	NA	NA	NA
GO:0016358	dendrite development	0.00936324	0.131621	6.18055e-11	5.90826e-08	2.31236e-18	1.21457e-15	0.00681864	0.146943	5.1569e-14	2.40351e-11	1.24481e-09	1.20797e-06	NA	NA	NA	NA	NA	NA
GO:0072344	rescue of stalled ribosome	0.00940761	0.131621	NA	NA	0.000424282	0.00446058	NA	NA	NA	NA	NA	NA	NA	NA	NA	NA	NA	NA
GO:1901186	positive regulation of ERBB signaling pathway	0.00940761	0.131621	NA	NA	NA	NA	NA	NA	NA	NA	0.00867625	0.116937	NA	NA	NA	NA	NA	NA
GO:0001819	positive regulation of cytokine production	0.00945222	0.131621	NA	NA	NA	NA	NA	NA	NA	NA	NA	NA	NA	NA	NA	NA	0.0194819	0.151297
GO:0071230	cellular response to amino acid stimulus	0.00945668	0.131621	0.0136334	0.171817	0.00043102	0.00451282	NA	NA	0.03917	0.172982	NA	NA	NA	NA	NA	NA	NA	NA
GO:0038130	ERBB4 signaling pathway	0.00950637	0.131621	NA	NA	NA	NA	NA	NA	0.0473311	0.196021	NA	NA	NA	NA	NA	NA	NA	NA
GO:0048703	embryonic viscerocranium morphogenesis	0.00950637	0.131621	NA	NA	NA	NA	NA	NA	NA	NA	NA	NA	NA	NA	NA	NA	NA	NA
GO:0050861	positive regulation of B cell receptor signaling pathway	0.00950637	0.131621	NA	NA	NA	NA	NA	NA	NA	NA	NA	NA	NA	NA	NA	NA	NA	NA
GO:0060245	detection of cell density	0.00950637	0.131621	NA	NA	NA	NA	NA	NA	NA	NA	NA	NA	NA	NA	NA	NA	NA	NA
GO:0060502	epithelial cell proliferation involved in lung morphogenesis	0.00950637	0.131621	NA	NA	NA	NA	NA	NA	NA	NA	NA	NA	NA	NA	NA	NA	NA	NA
GO:0097113	AMPA glutamate receptor clustering	0.00950637	0.131621	NA	NA	0.0115767	0.0618895	0.00592893	0.136942	NA	NA	NA	NA	NA	NA	NA	NA	NA	NA
GO:0097688	glutamate receptor clustering	0.00950637	0.131621	NA	NA	0.0115767	0.0618895	0.00592893	0.136942	NA	NA	NA	NA	NA	NA	NA	NA	NA	NA
GO:0098953	receptor diffusion trapping	0.00950637	0.131621	NA	NA	0.0115767	0.0618895	NA	NA	NA	NA	NA	NA	NA	NA	NA	NA	NA	NA
GO:0098970	postsynaptic neurotransmitter receptor diffusion trapping	0.00950637	0.131621	NA	NA	0.0115767	0.0618895	NA	NA	NA	NA	NA	NA	NA	NA	NA	NA	NA	NA
GO:0099628	neurotransmitter receptor diffusion trapping	0.00950637	0.131621	NA	NA	0.0115767	0.0618895	NA	NA	NA	NA	NA	NA	NA	NA	NA	NA	NA	NA
GO:0034765	regulation of monoatomic ion transmembrane transport	0.00972453	0.134124	0.0110177	0.151415	5.55109e-05	0.000802488	NA	NA	NA	NA	0.0358207	0.259105	NA	NA	NA	NA	NA	NA
GO:1901379	regulation of potassium ion transmembrane transport	0.00991933	0.134913	0.0151783	0.179896	0.0162152	0.0815678	NA	NA	NA	NA	NA	NA	NA	NA	NA	NA	NA	NA
GO:0055001	muscle cell development	0.00994602	0.134913	NA	NA	NA	NA	0.0291549	0.268958	NA	NA	NA	NA	NA	NA	NA	NA	NA	NA
GO:0016570	histone modification	0.00996988	0.134913	0.000543303	0.0201022	1.86935e-08	8.35639e-07	NA	NA	1.48497e-05	0.00035563	NA	NA	NA	NA	NA	NA	NA	NA
GO:0030326	embryonic limb morphogenesis	0.00996988	0.134913	NA	NA	0.00993822	0.0553362	NA	NA	0.0262815	0.133143	NA	NA	NA	NA	NA	NA	NA	NA
GO:0035113	embryonic appendage morphogenesis	0.00996988	0.134913	NA	NA	0.00993822	0.0553362	NA	NA	0.0262815	0.133143	NA	NA	NA	NA	NA	NA	NA	NA
GO:0007632	visual behavior	0.0102346	0.136575	3.4331e-05	0.00220176	3.02704e-05	0.000481494	NA	NA	NA	NA	NA	NA	NA	NA	NA	NA	NA	NA
GO:0035774	positive regulation of insulin secretion involved in cellular response to glucose stimulus	0.0103376	0.136575	NA	NA	NA	NA	NA	NA	NA	NA	NA	NA	NA	NA	NA	NA	NA	NA
GO:0051654	establishment of mitochondrion localization	0.0103376	0.136575	NA	NA	0.000759663	0.00709571	NA	NA	3.13574e-05	0.000659704	NA	NA	NA	NA	NA	NA	NA	NA
GO:0048675	axon extension	0.0103606	0.136575	0.000618281	0.0223045	2.13316e-07	7.22867e-06	0.00323973	0.0992364	3.21602e-07	1.41202e-05	1.88623e-08	6.53714e-06	NA	NA	NA	NA	NA	NA
GO:0051651	maintenance of location in cell	0.0103914	0.136575	NA	NA	0.015985	0.080686	NA	NA	0.0001839	0.00283524	0.000434089	0.0158361	0.00678401	0.239447	NA	NA	NA	NA
GO:0048708	astrocyte differentiation	0.0103973	0.136575	NA	NA	NA	NA	NA	NA	0.0138246	0.0836797	0.000490181	0.0172345	NA	NA	NA	NA	NA	NA
GO:0043161	proteasome-mediated ubiquitin-dependent protein catabolic process	0.0104445	0.136575	1.52971e-05	0.00111765	8.4772e-30	4.74897e-26	NA	NA	2.68831e-16	4.07212e-13	4.10064e-06	0.000510161	NA	NA	NA	NA	NA	NA
GO:0050657	nucleic acid transport	0.0104736	0.136575	NA	NA	7.81336e-10	5.26039e-08	0.0404245	0.296036	2.45334e-10	3.09683e-08	2.29047e-06	0.000336768	NA	NA	NA	NA	NA	NA
GO:0050658	RNA transport	0.0104736	0.136575	NA	NA	7.81336e-10	5.26039e-08	0.0404245	0.296036	2.45334e-10	3.09683e-08	2.29047e-06	0.000336768	NA	NA	NA	NA	NA	NA
GO:0090316	positive regulation of intracellular protein transport	0.0104736	0.136575	0.0221701	0.222549	8.32599e-05	0.0011359	NA	NA	0.00016041	0.00257122	NA	NA	NA	NA	NA	NA	NA	NA
GO:0022612	gland morphogenesis	0.0107621	0.139152	NA	NA	NA	NA	NA	NA	NA	NA	NA	NA	NA	NA	NA	NA	NA	NA
GO:1904951	positive regulation of establishment of protein localization	0.0108211	0.139152	0.012149	0.160467	6.9281e-07	1.94079e-05	NA	NA	6.231e-05	0.00118722	NA	NA	NA	NA	NA	NA	NA	NA
GO:0045664	regulation of neuron differentiation	0.0108394	0.139152	0.0372795	0.29436	0.0307801	0.131888	0.0310854	0.274718	NA	NA	NA	NA	NA	NA	NA	NA	0.0220467	0.151297
GO:0099504	synaptic vesicle cycle	0.0108394	0.139152	5.49506e-06	0.000459674	5.87449e-15	1.19442e-12	0.00257458	0.0882913	6.45049e-09	4.82513e-07	0.000230305	0.0103262	NA	NA	NA	NA	NA	NA
GO:0061005	cell differentiation involved in kidney development	0.0108788	0.139152	NA	NA	NA	NA	NA	NA	NA	NA	NA	NA	NA	NA	NA	NA	NA	NA
GO:0031668	cellular response to extracellular stimulus	0.010904	0.139152	NA	NA	0.000720667	0.00692902	NA	NA	2.60265e-07	1.19465e-05	NA	NA	NA	NA	NA	NA	NA	NA
GO:0002065	columnar/cuboidal epithelial cell differentiation	0.0111745	0.13991	NA	NA	NA	NA	NA	NA	NA	NA	NA	NA	NA	NA	NA	NA	NA	NA
GO:0021761	limbic system development	0.0111745	0.13991	NA	NA	0.00109071	0.00964202	NA	NA	0.00159222	0.0158672	0.00922893	0.121681	NA	NA	NA	NA	NA	NA
GO:0003338	metanephros morphogenesis	0.011319	0.13991	NA	NA	NA	NA	NA	NA	NA	NA	NA	NA	NA	NA	NA	NA	NA	NA
GO:0010880	regulation of release of sequestered calcium ion into cytosol by sarcoplasmic reticulum	0.011319	0.13991	0.000831385	0.0272657	0.0272586	0.120739	NA	NA	NA	NA	NA	NA	0.0497307	0.239447	NA	NA	NA	NA
GO:0006096	glycolytic process	0.0114001	0.13991	0.00971886	0.140948	0.00521262	0.0326268	NA	NA	NA	NA	NA	NA	NA	NA	NA	NA	NA	NA
GO:0021954	central nervous system neuron development	0.0114001	0.13991	0.0410054	0.305792	8.88792e-06	0.000165741	NA	NA	4.99894e-05	0.000970788	0.00644728	0.0969081	NA	NA	NA	NA	NA	NA
GO:0072384	organelle transport along microtubule	0.0114001	0.13991	0.000255153	0.0109092	1.21784e-08	5.68597e-07	NA	NA	4.67383e-08	2.62211e-06	0.00206929	0.0474367	NA	NA	NA	NA	NA	NA
GO:0042428	serotonin metabolic process	0.0115035	0.13991	NA	NA	NA	NA	NA	NA	NA	NA	NA	NA	NA	NA	NA	NA	NA	NA
GO:0045793	positive regulation of cell size	0.0115035	0.13991	NA	NA	0.0235118	0.107232	NA	NA	NA	NA	NA	NA	NA	NA	NA	NA	NA	NA
GO:0046834	lipid phosphorylation	0.0115035	0.13991	NA	NA	0.0235118	0.107232	NA	NA	NA	NA	NA	NA	NA	NA	NA	NA	NA	NA
GO:0060315	negative regulation of ryanodine-sensitive calcium-release channel activity	0.0115035	0.13991	NA	NA	NA	NA	NA	NA	NA	NA	NA	NA	NA	NA	NA	NA	NA	NA
GO:0098696	regulation of neurotransmitter receptor localization to postsynaptic specialization membrane	0.0115035	0.13991	NA	NA	0.0235118	0.107232	NA	NA	NA	NA	0.00102789	0.029194	NA	NA	NA	NA	NA	NA
GO:2001054	negative regulation of mesenchymal cell apoptotic process	0.0115035	0.13991	NA	NA	NA	NA	NA	NA	NA	NA	NA	NA	NA	NA	NA	NA	NA	NA
GO:0051236	establishment of RNA localization	0.011533	0.13991	NA	NA	3.67252e-10	2.66068e-08	0.0432417	0.305992	1.74977e-10	2.35596e-08	3.14372e-06	0.000423703	NA	NA	NA	NA	NA	NA
GO:0042306	regulation of protein import into nucleus	0.0115486	0.13991	NA	NA	NA	NA	NA	NA	NA	NA	NA	NA	NA	NA	NA	NA	NA	NA
GO:0050769	positive regulation of neurogenesis	0.0117935	0.142396	0.000168869	0.00792447	1.3081e-05	0.0002316	NA	NA	0.00293186	0.0254501	0.0030256	0.0624691	NA	NA	NA	NA	NA	NA
GO:0048592	eye morphogenesis	0.0119028	0.143233	NA	NA	NA	NA	NA	NA	NA	NA	NA	NA	NA	NA	NA	NA	NA	NA
GO:0071900	regulation of protein serine/threonine kinase activity	0.01195	0.14332	NA	NA	0.00415789	0.0274134	NA	NA	0.000534295	0.00693419	NA	NA	NA	NA	NA	NA	NA	NA
GO:0001755	neural crest cell migration	0.0122444	0.144285	NA	NA	NA	NA	0.032995	0.27814	NA	NA	NA	NA	NA	NA	NA	NA	NA	NA
GO:0010718	positive regulation of epithelial to mesenchymal transition	0.0122444	0.144285	NA	NA	NA	NA	NA	NA	NA	NA	NA	NA	NA	NA	NA	NA	NA	NA
GO:0050881	musculoskeletal movement	0.0122444	0.144285	NA	NA	NA	NA	NA	NA	0.0451539	0.191186	NA	NA	NA	NA	NA	NA	NA	NA
GO:0006913	nucleocytoplasmic transport	0.0122793	0.144285	0.0043292	0.0803477	1.4108e-13	2.22307e-11	0.0438379	0.305992	9.76648e-17	2.95875e-13	0.000201639	0.00929204	NA	NA	0.0414444	0.329898	NA	NA
GO:0051169	nuclear transport	0.0122793	0.144285	0.0043292	0.0803477	1.4108e-13	2.22307e-11	0.0438379	0.305992	9.76648e-17	2.95875e-13	0.000201639	0.00929204	NA	NA	0.0414444	0.329898	NA	NA
GO:0007435	salivary gland morphogenesis	0.0123523	0.144285	NA	NA	NA	NA	NA	NA	NA	NA	NA	NA	NA	NA	NA	NA	NA	NA
GO:0010464	regulation of mesenchymal cell proliferation	0.0123523	0.144285	NA	NA	NA	NA	NA	NA	NA	NA	NA	NA	NA	NA	NA	NA	0.0366711	0.151297
GO:0061384	heart trabecula morphogenesis	0.0123523	0.144285	NA	NA	NA	NA	NA	NA	NA	NA	NA	NA	NA	NA	NA	NA	NA	NA
GO:0003206	cardiac chamber morphogenesis	0.0129362	0.147179	NA	NA	NA	NA	0.0178394	0.206924	NA	NA	NA	NA	NA	NA	NA	NA	NA	NA
GO:0021987	cerebral cortex development	0.0129362	0.147179	0.0115889	0.157617	0.00144878	0.012111	NA	NA	0.000133054	0.00222087	0.000568343	0.0194197	NA	NA	NA	NA	NA	NA
GO:0002011	morphogenesis of an epithelial sheet	0.0129664	0.147179	NA	NA	NA	NA	0.000724012	0.048038	NA	NA	NA	NA	NA	NA	NA	NA	NA	NA
GO:0050879	multicellular organismal movement	0.0129664	0.147179	NA	NA	NA	NA	NA	NA	NA	NA	NA	NA	NA	NA	NA	NA	NA	NA
GO:0006405	RNA export from nucleus	0.0130247	0.147179	NA	NA	1.81693e-07	6.22398e-06	0.0240021	0.241938	3.37252e-08	1.98389e-06	0.000226876	0.0102879	NA	NA	0.0194776	0.329898	NA	NA
GO:0045088	regulation of innate immune response	0.0132755	0.147179	NA	NA	NA	NA	0.0309547	0.274331	0.0225916	0.117698	0.0440756	0.291435	NA	NA	NA	NA	NA	NA
GO:0051962	positive regulation of nervous system development	0.0133621	0.147179	3.75223e-06	0.00032815	9.55153e-06	0.000175568	NA	NA	0.00367785	0.0305262	0.000282006	0.0118982	NA	NA	NA	NA	NA	NA
GO:0034968	histone lysine methylation	0.013438	0.147179	NA	NA	0.000322173	0.00350718	NA	NA	0.00592725	0.0440563	NA	NA	NA	NA	NA	NA	NA	NA
GO:0045777	positive regulation of blood pressure	0.013438	0.147179	NA	NA	NA	NA	NA	NA	NA	NA	NA	NA	NA	NA	NA	NA	NA	NA
GO:0048566	embryonic digestive tract development	0.013438	0.147179	NA	NA	NA	NA	NA	NA	NA	NA	NA	NA	NA	NA	NA	NA	NA	NA
GO:1990806	ligand-gated ion channel signaling pathway	0.013438	0.147179	0.0014296	0.0396715	1.9263e-05	0.000324638	NA	NA	0.00178879	0.017282	9.06502e-09	3.65507e-06	NA	NA	NA	NA	NA	NA
GO:0042475	odontogenesis of dentin-containing tooth	0.0135992	0.147179	NA	NA	NA	NA	NA	NA	NA	NA	NA	NA	NA	NA	NA	NA	NA	NA
GO:1900182	positive regulation of protein localization to nucleus	0.0135992	0.147179	NA	NA	0.0346404	0.143738	NA	NA	0.0282622	0.140361	NA	NA	NA	NA	NA	NA	NA	NA
GO:0007188	adenylate cyclase-modulating G protein-coupled receptor signaling pathway	0.0136574	0.147179	NA	NA	NA	NA	NA	NA	NA	NA	NA	NA	NA	NA	NA	NA	NA	NA
GO:0002087	regulation of respiratory gaseous exchange by nervous system process	0.0136672	0.147179	NA	NA	NA	NA	NA	NA	NA	NA	NA	NA	NA	NA	NA	NA	NA	NA
GO:0006482	protein demethylation	0.0136672	0.147179	NA	NA	0.010466	0.0573129	NA	NA	0.0223353	0.117067	NA	NA	NA	NA	NA	NA	NA	NA
GO:0008214	protein dealkylation	0.0136672	0.147179	NA	NA	0.010466	0.0573129	NA	NA	0.0223353	0.117067	NA	NA	NA	NA	NA	NA	NA	NA
GO:0010944	negative regulation of transcription by competitive promoter binding	0.0136672	0.147179	NA	NA	NA	NA	NA	NA	NA	NA	NA	NA	NA	NA	NA	NA	NA	NA
GO:0048755	branching morphogenesis of a nerve	0.0136672	0.147179	NA	NA	0.00190192	0.0147997	NA	NA	0.0223353	0.117067	NA	NA	NA	NA	NA	NA	NA	NA
GO:0061309	cardiac neural crest cell development involved in outflow tract morphogenesis	0.0136672	0.147179	NA	NA	NA	NA	NA	NA	NA	NA	NA	NA	NA	NA	NA	NA	NA	NA
GO:0071377	cellular response to glucagon stimulus	0.0136672	0.147179	NA	NA	NA	NA	NA	NA	NA	NA	NA	NA	NA	NA	NA	NA	NA	NA
GO:0071679	commissural neuron axon guidance	0.0136672	0.147179	NA	NA	NA	NA	NA	NA	0.00424952	0.0341131	0.0145805	0.154717	NA	NA	NA	NA	NA	NA
GO:0072017	distal tubule development	0.0136672	0.147179	NA	NA	NA	NA	NA	NA	NA	NA	NA	NA	NA	NA	NA	NA	NA	NA
GO:0072070	loop of Henle development	0.0136672	0.147179	NA	NA	NA	NA	NA	NA	NA	NA	NA	NA	NA	NA	NA	NA	NA	NA
GO:0140627	ubiquitin-dependent protein catabolic process via the C-end degron rule pathway	0.0136672	0.147179	NA	NA	1.80097e-05	0.000307628	NA	NA	0.00424952	0.0341131	NA	NA	NA	NA	NA	NA	NA	NA
GO:1904672	regulation of somatic stem cell population maintenance	0.0136672	0.147179	NA	NA	NA	NA	NA	NA	NA	NA	NA	NA	NA	NA	NA	NA	NA	NA
GO:0022029	telencephalon cell migration	0.013715	0.147252	0.0485358	0.343602	0.000691609	0.00666546	NA	NA	0.00588906	0.0438891	NA	NA	NA	NA	NA	NA	NA	NA
GO:0032386	regulation of intracellular transport	0.0138827	0.148607	0.000146061	0.00702555	1.03359e-11	1.06799e-09	NA	NA	5.66062e-09	4.28721e-07	0.00500443	0.0840191	NA	NA	NA	NA	NA	NA
GO:0007389	pattern specification process	0.0139825	0.14923	NA	NA	NA	NA	NA	NA	NA	NA	NA	NA	NA	NA	NA	NA	NA	NA
GO:0021766	hippocampus development	0.0141905	0.150723	NA	NA	0.000129414	0.00163795	NA	NA	0.00196818	0.0186915	0.0093968	0.123225	NA	NA	NA	NA	NA	NA
GO:1903829	positive regulation of protein localization	0.0142164	0.150723	0.000755757	0.025812	1.40408e-10	1.19593e-08	NA	NA	1.04251e-07	5.2638e-06	0.000850991	0.0258063	NA	NA	NA	NA	NA	NA
GO:0031032	actomyosin structure organization	0.0142485	0.150723	NA	NA	0.00141672	0.0118744	0.000197433	0.0214793	6.74354e-07	2.74222e-05	0.0253339	0.217557	NA	NA	NA	NA	0.0241662	0.151297
GO:0003205	cardiac chamber development	0.0143036	0.150861	NA	NA	NA	NA	0.00398641	0.113308	NA	NA	NA	NA	NA	NA	NA	NA	NA	NA
GO:0097120	receptor localization to synapse	0.0144906	0.15151	0.0246697	0.241736	5.75903e-11	5.11256e-09	0.0374157	0.291757	0.0158737	0.0912512	0.000402398	0.0149041	NA	NA	NA	NA	NA	NA
GO:0007431	salivary gland development	0.0145764	0.15151	NA	NA	NA	NA	NA	NA	NA	NA	NA	NA	NA	NA	NA	NA	NA	NA
GO:0032743	positive regulation of interleukin-2 production	0.0145764	0.15151	NA	NA	NA	NA	NA	NA	NA	NA	NA	NA	NA	NA	NA	NA	0.0389199	0.151297
GO:0090075	relaxation of muscle	0.0145764	0.15151	0.0018387	0.0471688	0.013213	0.0688846	NA	NA	NA	NA	NA	NA	NA	NA	NA	NA	0.0389199	0.151297
GO:0090183	regulation of kidney development	0.0145764	0.15151	NA	NA	NA	NA	NA	NA	NA	NA	NA	NA	NA	NA	NA	NA	NA	NA
GO:0010632	regulation of epithelial cell migration	0.0148962	0.153941	NA	NA	NA	NA	0.00888678	0.164938	0.00542234	0.0408631	0.00368796	0.0706255	NA	NA	NA	NA	NA	NA
GO:0048562	embryonic organ morphogenesis	0.0148962	0.153941	NA	NA	NA	NA	0.0249703	0.24774	NA	NA	NA	NA	NA	NA	NA	NA	NA	NA
GO:0040014	regulation of multicellular organism growth	0.0152933	0.156691	NA	NA	0.0248619	0.111613	NA	NA	0.0184435	0.101947	0.0068988	0.102052	NA	NA	NA	NA	NA	NA
GO:0043470	regulation of carbohydrate catabolic process	0.0152933	0.156691	NA	NA	0.0248619	0.111613	NA	NA	0.0013693	0.0140145	NA	NA	NA	NA	NA	NA	NA	NA
GO:2000179	positive regulation of neural precursor cell proliferation	0.0152933	0.156691	NA	NA	NA	NA	NA	NA	NA	NA	NA	NA	NA	NA	NA	NA	NA	NA
GO:0051897	positive regulation of phosphatidylinositol 3-kinase/protein kinase B signal transduction	0.0156256	0.159639	NA	NA	NA	NA	NA	NA	NA	NA	NA	NA	NA	NA	NA	NA	NA	NA
GO:0045089	positive regulation of innate immune response	0.0159483	0.160637	NA	NA	NA	NA	NA	NA	0.026406	0.133328	0.0361539	0.26104	NA	NA	NA	NA	NA	NA
GO:0014874	response to stimulus involved in regulation of muscle adaptation	0.015992	0.160637	NA	NA	NA	NA	NA	NA	NA	NA	NA	NA	0.0211541	0.239447	NA	NA	NA	NA
GO:0046831	regulation of RNA export from nucleus	0.015992	0.160637	NA	NA	8.4506e-05	0.00114547	0.0100389	0.166226	8.9657e-07	3.42118e-05	0.00207267	0.0474367	NA	NA	0.0299016	0.329898	NA	NA
GO:0051280	negative regulation of release of sequestered calcium ion into cytosol	0.015992	0.160637	NA	NA	NA	NA	NA	NA	NA	NA	NA	NA	NA	NA	NA	NA	NA	NA
GO:0070486	leukocyte aggregation	0.015992	0.160637	NA	NA	NA	NA	NA	NA	NA	NA	NA	NA	NA	NA	NA	NA	NA	NA
GO:1900095	regulation of dosage compensation by inactivation of X chromosome	0.015992	0.160637	NA	NA	0.00450865	0.0290276	NA	NA	NA	NA	NA	NA	NA	NA	NA	NA	NA	NA
GO:0034599	cellular response to oxidative stress	0.0160983	0.161057	NA	NA	0.00809646	0.0472081	NA	NA	0.000229145	0.00340724	NA	NA	NA	NA	NA	NA	NA	NA
GO:0021885	forebrain cell migration	0.0161236	0.161057	0.0309567	0.267088	0.000820266	0.00755868	NA	NA	0.00981419	0.06394	NA	NA	NA	NA	NA	NA	NA	NA
GO:0048565	digestive tract development	0.0164723	0.164083	NA	NA	NA	NA	NA	NA	NA	NA	NA	NA	NA	NA	NA	NA	NA	NA
GO:0034249	negative regulation of amide metabolic process	0.0165788	0.164341	NA	NA	NA	NA	NA	NA	0.000100056	0.00179361	0.0382183	0.26797	NA	NA	0.0462594	0.329898	NA	NA
GO:0048167	regulation of synaptic plasticity	0.0166358	0.164341	3.95098e-05	0.00242607	1.23159e-13	2.04282e-11	NA	NA	0.0128556	0.0791587	0.000654631	0.0214613	NA	NA	NA	NA	NA	NA
GO:0099111	microtubule-based transport	0.0166358	0.164341	8.54322e-05	0.00460855	5.06812e-15	1.06481e-12	NA	NA	5.55946e-10	6.01513e-08	0.00363199	0.0706255	0.048001	0.239447	NA	NA	NA	NA
GO:0008593	regulation of Notch signaling pathway	0.0167283	0.164801	NA	NA	NA	NA	NA	NA	NA	NA	NA	NA	NA	NA	NA	NA	NA	NA
GO:0070936	protein K48-linked ubiquitination	0.0169817	0.164881	NA	NA	2.61738e-06	5.91302e-05	NA	NA	7.3703e-09	5.26067e-07	0.000134281	0.00658111	NA	NA	NA	NA	NA	NA
GO:0002068	glandular epithelial cell development	0.0170123	0.164881	NA	NA	NA	NA	NA	NA	NA	NA	NA	NA	NA	NA	NA	NA	NA	NA
GO:0014808	release of sequestered calcium ion into cytosol by sarcoplasmic reticulum	0.0170123	0.164881	0.000773282	0.0259499	0.0253347	0.113171	NA	NA	NA	NA	NA	NA	NA	NA	NA	NA	NA	NA
GO:0021799	cerebral cortex radially oriented cell migration	0.0170123	0.164881	NA	NA	NA	NA	NA	NA	NA	NA	NA	NA	NA	NA	NA	NA	NA	NA
GO:0050931	pigment cell differentiation	0.0170123	0.164881	NA	NA	NA	NA	0.000845217	0.0493826	NA	NA	NA	NA	NA	NA	NA	NA	NA	NA
GO:1905332	positive regulation of morphogenesis of an epithelium	0.0170123	0.164881	NA	NA	NA	NA	NA	NA	NA	NA	NA	NA	NA	NA	NA	NA	NA	NA
GO:1903312	negative regulation of mRNA metabolic process	0.0174067	0.16825	NA	NA	0.0132862	0.0692091	NA	NA	0.00417378	0.0339449	3.35225e-05	0.0022281	NA	NA	NA	NA	NA	NA
GO:0007498	mesoderm development	0.017594	0.169147	NA	NA	NA	NA	NA	NA	NA	NA	NA	NA	NA	NA	NA	NA	NA	NA
GO:0051209	release of sequestered calcium ion into cytosol	0.017594	0.169147	0.0426183	0.316186	0.04676	0.180042	NA	NA	0.0399292	0.176078	NA	NA	0.0209172	0.239447	NA	NA	NA	NA
GO:0051283	negative regulation of sequestering of calcium ion	0.018174	0.171171	0.0262081	0.247616	0.0362257	0.148267	NA	NA	0.0433662	0.187776	NA	NA	0.0212056	0.239447	NA	NA	NA	NA
GO:1904375	regulation of protein localization to cell periphery	0.018174	0.171171	0.0262081	0.247616	9.00281e-05	0.00121249	0.0238657	0.241334	0.00255714	0.0229537	0.00340949	0.0680776	NA	NA	NA	NA	NA	NA
GO:0043243	positive regulation of protein-containing complex disassembly	0.0183102	0.171171	NA	NA	NA	NA	NA	NA	NA	NA	NA	NA	NA	NA	NA	NA	NA	NA
GO:0048261	negative regulation of receptor-mediated endocytosis	0.0183102	0.171171	NA	NA	NA	NA	NA	NA	NA	NA	NA	NA	NA	NA	NA	NA	NA	NA
GO:1903514	release of sequestered calcium ion into cytosol by endoplasmic reticulum	0.0183102	0.171171	0.000998075	0.030643	0.0338613	0.14238	NA	NA	NA	NA	NA	NA	NA	NA	NA	NA	NA	NA
GO:0009214	cyclic nucleotide catabolic process	0.0184727	0.171171	NA	NA	0.000284991	0.00320338	NA	NA	NA	NA	0.00279957	0.0595769	NA	NA	NA	NA	0.0162046	0.151297
GO:0032252	secretory granule localization	0.0184727	0.171171	0.000232537	0.0102458	0.000284991	0.00320338	NA	NA	0.00199083	0.0187305	0.0225691	0.200559	NA	NA	NA	NA	NA	NA
GO:0032486	Rap protein signal transduction	0.0184727	0.171171	NA	NA	0.0343635	0.142777	0.0116212	0.170823	0.0438428	0.187776	NA	NA	NA	NA	NA	NA	NA	NA
GO:0060019	radial glial cell differentiation	0.0184727	0.171171	NA	NA	NA	NA	NA	NA	NA	NA	NA	NA	NA	NA	NA	NA	NA	NA
GO:0072075	metanephric mesenchyme development	0.0184727	0.171171	NA	NA	NA	NA	NA	NA	NA	NA	NA	NA	NA	NA	NA	NA	NA	NA
GO:0090649	response to oxygen-glucose deprivation	0.0184727	0.171171	NA	NA	0.00922348	0.0522247	NA	NA	NA	NA	NA	NA	NA	NA	NA	NA	NA	NA
GO:1901160	primary amino compound metabolic process	0.0184727	0.171171	NA	NA	0.0343635	0.142777	NA	NA	NA	NA	NA	NA	NA	NA	NA	NA	NA	NA
GO:2000288	positive regulation of myoblast proliferation	0.0184727	0.171171	NA	NA	NA	NA	NA	NA	0.0438428	0.187776	0.0225691	0.200559	NA	NA	NA	NA	NA	NA
GO:2001053	regulation of mesenchymal cell apoptotic process	0.0184727	0.171171	NA	NA	NA	NA	NA	NA	NA	NA	NA	NA	NA	NA	NA	NA	NA	NA
GO:0001764	neuron migration	0.018526	0.171222	NA	NA	2.95137e-06	6.56042e-05	0.0192226	0.216575	2.9731e-05	0.000638795	0.00258212	0.0569474	NA	NA	NA	NA	NA	NA
GO:0006816	calcium ion transport	0.0186908	0.172302	0.0311643	0.267364	0.000255675	0.00295387	0.0403192	0.296036	NA	NA	0.000946086	0.0279903	NA	NA	NA	NA	NA	NA
GO:0033135	regulation of peptidyl-serine phosphorylation	0.018767	0.17256	NA	NA	0.0277853	0.122727	NA	NA	NA	NA	NA	NA	NA	NA	NA	NA	NA	NA
GO:0099003	vesicle-mediated transport in synapse	0.0192991	0.176999	3.56334e-05	0.00221157	3.52073e-17	1.30536e-14	0.00486897	0.126955	1.02944e-10	1.52132e-08	0.000379806	0.0144008	NA	NA	NA	NA	NA	NA
GO:0051282	regulation of sequestering of calcium ion	0.0193731	0.177224	0.0303456	0.264185	0.0469628	0.180602	NA	NA	NA	NA	NA	NA	0.0217874	0.239447	NA	NA	NA	NA
GO:0043266	regulation of potassium ion transport	0.0195508	0.178048	0.0175965	0.196155	0.00798791	0.0467977	NA	NA	NA	NA	NA	NA	NA	NA	NA	NA	NA	NA
GO:1990138	neuron projection extension	0.0195716	0.178048	9.05528e-07	9.50311e-05	1.43643e-09	8.79012e-08	0.00136877	0.0644548	1.87095e-09	1.61944e-07	1.20296e-07	3.24265e-05	NA	NA	NA	NA	NA	NA
GO:0007616	long-term memory	0.0196618	0.178048	0.039032	0.300391	0.000118974	0.00153667	NA	NA	NA	NA	NA	NA	NA	NA	NA	NA	NA	NA
GO:0016571	histone methylation	0.0196618	0.178048	0.039032	0.300391	0.000118974	0.00153667	NA	NA	0.00671807	0.0487483	NA	NA	NA	NA	NA	NA	NA	NA
GO:0001667	ameboidal-type cell migration	0.0198598	0.179389	NA	NA	NA	NA	0.0159531	0.19738	0.00138415	0.0141426	0.00979938	0.126791	NA	NA	NA	NA	0.019277	0.151297
GO:0097306	cellular response to alcohol	0.0203022	0.181615	NA	NA	0.0426686	0.168088	NA	NA	0.0035506	0.0299208	NA	NA	NA	NA	NA	NA	NA	NA
GO:0035019	somatic stem cell population maintenance	0.0206965	0.181615	NA	NA	NA	NA	NA	NA	NA	NA	NA	NA	NA	NA	NA	NA	NA	NA
GO:0003012	muscle system process	0.0209347	0.181615	0.00190299	0.0481757	NA	NA	NA	NA	0.00493943	0.038567	NA	NA	NA	NA	NA	NA	NA	NA
GO:0001941	postsynaptic membrane organization	0.0210669	0.181615	NA	NA	0.0126561	0.0667544	NA	NA	NA	NA	NA	NA	NA	NA	NA	NA	0.04452	0.15582
GO:0003016	respiratory system process	0.0210669	0.181615	NA	NA	NA	NA	NA	NA	NA	NA	NA	NA	NA	NA	NA	NA	NA	NA
GO:0038179	neurotrophin signaling pathway	0.0210669	0.181615	0.0447898	0.3256	0.00195456	0.0151532	NA	NA	0.000882549	0.0102244	0.00155521	0.0393015	NA	NA	0.0037275	0.247879	NA	NA
GO:0070229	negative regulation of lymphocyte apoptotic process	0.0210669	0.181615	NA	NA	NA	NA	NA	NA	NA	NA	NA	NA	NA	NA	NA	NA	0.04452	0.15582
GO:0033138	positive regulation of peptidyl-serine phosphorylation	0.0210723	0.181615	NA	NA	NA	NA	NA	NA	NA	NA	NA	NA	NA	NA	NA	NA	NA	NA
GO:0016322	neuron remodeling	0.021104	0.181615	0.0149768	0.178607	NA	NA	NA	NA	NA	NA	0.0272905	0.220652	NA	NA	NA	NA	NA	NA
GO:0032352	positive regulation of hormone metabolic process	0.021104	0.181615	NA	NA	NA	NA	NA	NA	NA	NA	NA	NA	NA	NA	NA	NA	NA	NA
GO:0045737	positive regulation of cyclin-dependent protein serine/threonine kinase activity	0.021104	0.181615	NA	NA	NA	NA	NA	NA	0.0155058	0.0898182	NA	NA	NA	NA	NA	NA	NA	NA
GO:0048368	lateral mesoderm development	0.021104	0.181615	NA	NA	NA	NA	NA	NA	NA	NA	NA	NA	NA	NA	NA	NA	NA	NA
GO:0051284	positive regulation of sequestering of calcium ion	0.021104	0.181615	NA	NA	NA	NA	NA	NA	NA	NA	NA	NA	NA	NA	NA	NA	NA	NA
GO:0051290	protein heterotetramerization	0.021104	0.181615	NA	NA	0.00412153	0.027266	NA	NA	NA	NA	NA	NA	NA	NA	NA	NA	NA	NA
GO:0060211	regulation of nuclear-transcribed mRNA poly(A) tail shortening	0.021104	0.181615	NA	NA	0.000107462	0.00141406	NA	NA	7.01597e-05	0.00131069	0.00368342	0.0706255	NA	NA	0.0344236	0.329898	NA	NA
GO:0061307	cardiac neural crest cell differentiation involved in heart development	0.021104	0.181615	NA	NA	NA	NA	NA	NA	NA	NA	NA	NA	NA	NA	NA	NA	NA	NA
GO:0061308	cardiac neural crest cell development involved in heart development	0.021104	0.181615	NA	NA	NA	NA	NA	NA	NA	NA	NA	NA	NA	NA	NA	NA	NA	NA
GO:0070207	protein homotrimerization	0.021104	0.181615	NA	NA	NA	NA	NA	NA	NA	NA	NA	NA	NA	NA	0.0344236	0.329898	0.0173525	0.151297
GO:2000479	regulation of cAMP-dependent protein kinase activity	0.021104	0.181615	NA	NA	NA	NA	NA	NA	NA	NA	NA	NA	NA	NA	NA	NA	NA	NA
GO:0048736	appendage development	0.0212163	0.181615	NA	NA	0.018628	0.0912596	NA	NA	0.00179123	0.017282	NA	NA	NA	NA	NA	NA	NA	NA
GO:0060173	limb development	0.0212163	0.181615	NA	NA	0.018628	0.0912596	NA	NA	0.00179123	0.017282	NA	NA	NA	NA	NA	NA	NA	NA
GO:0048568	embryonic organ development	0.021271	0.181615	NA	NA	NA	NA	0.0198273	0.219492	NA	NA	NA	NA	NA	NA	NA	NA	NA	NA
GO:0043405	regulation of MAP kinase activity	0.0212712	0.181615	NA	NA	0.0471434	0.181075	NA	NA	NA	NA	NA	NA	NA	NA	NA	NA	NA	NA
GO:0051090	regulation of DNA-binding transcription factor activity	0.0215457	0.183408	NA	NA	NA	NA	NA	NA	0.0217254	0.116116	NA	NA	NA	NA	NA	NA	NA	NA
GO:0006406	mRNA export from nucleus	0.021697	0.183408	NA	NA	3.19042e-06	6.98237e-05	NA	NA	2.28576e-07	1.05721e-05	5.8991e-05	0.00340743	NA	NA	NA	NA	NA	NA
GO:0006414	translational elongation	0.021697	0.183408	0.0272769	0.251634	2.12454e-08	9.43026e-07	NA	NA	NA	NA	NA	NA	NA	NA	NA	NA	NA	NA
GO:1901184	regulation of ERBB signaling pathway	0.021697	0.183408	NA	NA	NA	NA	NA	NA	NA	NA	0.00392887	0.0733188	NA	NA	NA	NA	NA	NA
GO:0001659	temperature homeostasis	0.0217853	0.183408	NA	NA	NA	NA	NA	NA	NA	NA	NA	NA	NA	NA	NA	NA	NA	NA
GO:0010586	miRNA metabolic process	0.0218612	0.183408	NA	NA	0.00833317	0.0481871	NA	NA	1.13664e-05	0.000286953	NA	NA	NA	NA	NA	NA	NA	NA
GO:0003158	endothelium development	0.0219308	0.183408	NA	NA	NA	NA	NA	NA	0.0163074	0.0929508	NA	NA	NA	NA	NA	NA	NA	NA
GO:0051208	sequestering of calcium ion	0.0219308	0.183408	0.0230303	0.229984	0.0246599	0.111102	NA	NA	0.0273229	0.136142	NA	NA	0.0229709	0.239447	NA	NA	NA	NA
GO:0001822	kidney development	0.0219415	0.183408	NA	NA	NA	NA	0.0343173	0.283166	NA	NA	0.0262134	0.220652	NA	NA	NA	NA	NA	NA
GO:0033157	regulation of intracellular protein transport	0.022254	0.185588	0.00643755	0.104669	4.06791e-06	8.30137e-05	NA	NA	2.35094e-05	0.000529529	0.0483528	0.306677	NA	NA	NA	NA	NA	NA
GO:0021532	neural tube patterning	0.0225258	0.186985	NA	NA	NA	NA	NA	NA	NA	NA	NA	NA	NA	NA	NA	NA	NA	NA
GO:0031056	regulation of histone modification	0.0225258	0.186985	NA	NA	0.00010318	0.00136056	NA	NA	0.0011755	0.0126958	NA	NA	NA	NA	NA	NA	NA	NA
GO:0061614	miRNA transcription	0.0227266	0.188216	NA	NA	NA	NA	NA	NA	0.00103837	0.0115653	NA	NA	NA	NA	NA	NA	NA	NA
GO:0045766	positive regulation of angiogenesis	0.0229549	0.189233	NA	NA	NA	NA	NA	NA	NA	NA	NA	NA	NA	NA	NA	NA	NA	NA
GO:1904018	positive regulation of vasculature development	0.0229549	0.189233	NA	NA	NA	NA	NA	NA	NA	NA	NA	NA	NA	NA	NA	NA	NA	NA
GO:0017148	negative regulation of translation	0.0232436	0.19029	NA	NA	0.0342353	0.142777	NA	NA	0.000280785	0.00406032	NA	NA	NA	NA	0.0374907	0.329898	NA	NA
GO:0050890	cognition	0.0232436	0.19029	1.40839e-05	0.00104221	7.64786e-12	8.31111e-10	NA	NA	0.00016344	0.00259237	0.0011103	0.030265	NA	NA	NA	NA	NA	NA
GO:0062197	cellular response to chemical stress	0.0232436	0.19029	NA	NA	0.00274699	0.0198786	0.0359841	0.285969	1.16171e-06	4.24023e-05	NA	NA	NA	NA	NA	NA	NA	NA
GO:0061035	regulation of cartilage development	0.0237855	0.19029	NA	NA	NA	NA	NA	NA	NA	NA	NA	NA	NA	NA	NA	NA	NA	NA
GO:1904888	cranial skeletal system development	0.0237855	0.19029	NA	NA	NA	NA	NA	NA	NA	NA	NA	NA	NA	NA	NA	NA	NA	NA
GO:0002903	negative regulation of B cell apoptotic process	0.0238807	0.19029	NA	NA	NA	NA	NA	NA	NA	NA	NA	NA	NA	NA	0.0366768	0.329898	0.018499	0.151297
GO:0006369	termination of RNA polymerase II transcription	0.0238807	0.19029	NA	NA	NA	NA	NA	NA	NA	NA	NA	NA	NA	NA	NA	NA	NA	NA
GO:0007250	activation of NF-kappaB-inducing kinase activity	0.0238807	0.19029	NA	NA	NA	NA	NA	NA	NA	NA	NA	NA	NA	NA	NA	NA	NA	NA
GO:0032239	regulation of nucleobase-containing compound transport	0.0238807	0.19029	NA	NA	0.000310024	0.00341623	0.015088	0.191946	1.63591e-05	0.00038568	0.00473888	0.0820302	NA	NA	0.0366768	0.329898	NA	NA
GO:0048532	anatomical structure arrangement	0.0238807	0.19029	NA	NA	NA	NA	NA	NA	NA	NA	NA	NA	NA	NA	NA	NA	NA	NA
GO:0097152	mesenchymal cell apoptotic process	0.0238807	0.19029	NA	NA	NA	NA	NA	NA	NA	NA	NA	NA	NA	NA	NA	NA	NA	NA
GO:1902285	semaphorin-plexin signaling pathway involved in neuron projection guidance	0.0238807	0.19029	NA	NA	NA	NA	NA	NA	NA	NA	NA	NA	NA	NA	NA	NA	NA	NA
GO:2001256	regulation of store-operated calcium entry	0.0238807	0.19029	NA	NA	NA	NA	NA	NA	NA	NA	NA	NA	0.0259739	0.239447	NA	NA	NA	NA
GO:0002753	cytosolic pattern recognition receptor signaling pathway	0.0239924	0.19029	NA	NA	NA	NA	NA	NA	0.0215499	0.11569	0.00601007	0.0937648	NA	NA	NA	NA	NA	NA
GO:0035107	appendage morphogenesis	0.0239924	0.19029	NA	NA	0.00398993	0.0268394	NA	NA	0.00210771	0.0196774	NA	NA	NA	NA	NA	NA	NA	NA
GO:0035108	limb morphogenesis	0.0239924	0.19029	NA	NA	0.00398993	0.0268394	NA	NA	0.00210771	0.0196774	NA	NA	NA	NA	NA	NA	NA	NA
GO:0055123	digestive system development	0.0239924	0.19029	NA	NA	NA	NA	NA	NA	NA	NA	NA	NA	NA	NA	NA	NA	NA	NA
GO:0072210	metanephric nephron development	0.0240383	0.19029	NA	NA	NA	NA	NA	NA	NA	NA	NA	NA	NA	NA	NA	NA	NA	NA
GO:0008361	regulation of cell size	0.0241671	0.190888	0.0109624	0.151014	2.82587e-10	2.14596e-08	0.0243981	0.244368	1.14762e-08	7.97694e-07	1.19251e-09	1.20797e-06	NA	NA	NA	NA	NA	NA
GO:0007611	learning or memory	0.024323	0.191409	5.73608e-05	0.00331087	4.31119e-11	3.88192e-09	NA	NA	0.000307337	0.00433059	0.00300473	0.0624691	NA	NA	NA	NA	NA	NA
GO:0003279	cardiac septum development	0.0243423	0.191409	NA	NA	0.037696	0.152404	0.00183107	0.0730083	0.0132151	0.0810428	NA	NA	NA	NA	NA	NA	NA	NA
GO:0048705	skeletal system morphogenesis	0.0243932	0.191409	NA	NA	NA	NA	NA	NA	NA	NA	0.0302897	0.236659	NA	NA	NA	NA	0.0291111	0.151297
GO:0035264	multicellular organism growth	0.0247074	0.193451	NA	NA	0.00166987	0.0136513	NA	NA	0.0044522	0.0355414	NA	NA	NA	NA	NA	NA	NA	NA
GO:0002067	glandular epithelial cell differentiation	0.0248739	0.193908	NA	NA	NA	NA	NA	NA	0.0346272	0.159427	NA	NA	NA	NA	NA	NA	NA	NA
GO:0048663	neuron fate commitment	0.0248739	0.193908	NA	NA	NA	NA	NA	NA	NA	NA	NA	NA	NA	NA	NA	NA	NA	NA
GO:0090277	positive regulation of peptide hormone secretion	0.0252079	0.196086	NA	NA	NA	NA	NA	NA	NA	NA	NA	NA	NA	NA	NA	NA	NA	NA
GO:0002218	activation of innate immune response	0.0253356	0.196652	NA	NA	NA	NA	NA	NA	0.0169378	0.0960019	0.0427979	0.286421	NA	NA	NA	NA	NA	NA
GO:0071634	regulation of transforming growth factor beta production	0.0256045	0.198311	NA	NA	NA	NA	NA	NA	NA	NA	NA	NA	NA	NA	NA	NA	NA	NA
GO:0002833	positive regulation of response to biotic stimulus	0.0256751	0.198429	NA	NA	NA	NA	NA	NA	0.0290367	0.143418	0.0268668	0.220652	NA	NA	NA	NA	NA	NA
GO:0090596	sensory organ morphogenesis	0.025853	0.198662	NA	NA	NA	NA	NA	NA	NA	NA	NA	NA	NA	NA	NA	NA	NA	NA
GO:0009880	embryonic pattern specification	0.0259919	0.198662	NA	NA	NA	NA	NA	NA	NA	NA	0.00570027	0.0915818	NA	NA	NA	NA	NA	NA
GO:2000036	regulation of stem cell population maintenance	0.0259919	0.198662	NA	NA	0.000770787	0.00716683	NA	NA	0.000738618	0.00883284	NA	NA	NA	NA	NA	NA	NA	NA
GO:0018210	peptidyl-threonine modification	0.026093	0.198662	0.0351626	0.2857	1.35924e-05	0.000239309	NA	NA	0.000202657	0.00306599	NA	NA	NA	NA	NA	NA	NA	NA
GO:0030038	contractile actin filament bundle assembly	0.026093	0.198662	NA	NA	0.000315797	0.00345135	0.000341808	0.0308116	1.25763e-05	0.000307257	0.010391	0.130276	NA	NA	NA	NA	NA	NA
GO:0043149	stress fiber assembly	0.026093	0.198662	NA	NA	0.000315797	0.00345135	0.000341808	0.0308116	1.25763e-05	0.000307257	0.010391	0.130276	NA	NA	NA	NA	NA	NA
GO:0045445	myoblast differentiation	0.026093	0.198662	NA	NA	NA	NA	0.00200989	0.0754906	0.00223217	0.0205231	0.00381467	0.0714624	NA	NA	NA	NA	NA	NA
GO:0050768	negative regulation of neurogenesis	0.0261799	0.198901	NA	NA	0.0024589	0.0182764	NA	NA	1.54979e-07	7.51213e-06	1.14363e-05	0.000990873	NA	NA	NA	NA	NA	NA
GO:0072001	renal system development	0.0264982	0.19941	NA	NA	NA	NA	0.0400841	0.296036	NA	NA	0.0353968	0.257845	NA	NA	NA	NA	NA	NA
GO:0042692	muscle cell differentiation	0.0266615	0.19941	NA	NA	0.0361843	0.148193	0.0284748	0.265009	NA	NA	0.0380625	0.26797	NA	NA	NA	NA	NA	NA
GO:0002091	negative regulation of receptor internalization	0.026798	0.19941	NA	NA	0.0441545	0.171688	NA	NA	NA	NA	NA	NA	NA	NA	NA	NA	NA	NA
GO:0046068	cGMP metabolic process	0.026798	0.19941	NA	NA	0.0441545	0.171688	NA	NA	NA	NA	0.0381765	0.26797	NA	NA	NA	NA	NA	NA
GO:0070206	protein trimerization	0.026798	0.19941	NA	NA	NA	NA	NA	NA	NA	NA	NA	NA	NA	NA	0.038925	0.329898	0.0196443	0.151297
GO:0072074	kidney mesenchyme development	0.026798	0.19941	NA	NA	NA	NA	NA	NA	NA	NA	NA	NA	NA	NA	NA	NA	NA	NA
GO:0072578	neurotransmitter-gated ion channel clustering	0.026798	0.19941	NA	NA	0.00012211	0.00157017	0.0169674	0.200495	NA	NA	NA	NA	NA	NA	NA	NA	NA	NA
GO:0010508	positive regulation of autophagy	0.0269376	0.19941	NA	NA	2.11668e-06	4.94127e-05	0.0334712	0.278632	2.45602e-08	1.53412e-06	NA	NA	NA	NA	NA	NA	NA	NA
GO:0120161	regulation of cold-induced thermogenesis	0.0269376	0.19941	NA	NA	NA	NA	NA	NA	NA	NA	NA	NA	NA	NA	NA	NA	NA	NA
GO:0002793	positive regulation of peptide secretion	0.0269978	0.19941	NA	NA	NA	NA	NA	NA	NA	NA	NA	NA	NA	NA	NA	NA	NA	NA
GO:0010717	regulation of epithelial to mesenchymal transition	0.0269978	0.19941	NA	NA	NA	NA	NA	NA	NA	NA	NA	NA	NA	NA	NA	NA	NA	NA
GO:0030512	negative regulation of transforming growth factor beta receptor signaling pathway	0.0269978	0.19941	NA	NA	NA	NA	NA	NA	0.0184578	0.101947	0.00410737	0.0744359	NA	NA	NA	NA	NA	NA
GO:0060840	artery development	0.0269978	0.19941	NA	NA	NA	NA	NA	NA	NA	NA	0.00410737	0.0744359	NA	NA	NA	NA	NA	NA
GO:0010631	epithelial cell migration	0.0270254	0.19941	NA	NA	NA	NA	0.0340483	0.28269	0.0124533	0.0770729	0.00978171	0.126791	NA	NA	NA	NA	NA	NA
GO:0045806	negative regulation of endocytosis	0.0271396	0.199645	0.0216107	0.22025	0.0495916	0.187846	NA	NA	NA	NA	NA	NA	NA	NA	NA	NA	NA	NA
GO:0060443	mammary gland morphogenesis	0.0272244	0.199645	NA	NA	NA	NA	NA	NA	NA	NA	NA	NA	NA	NA	NA	NA	NA	NA
GO:0070296	sarcoplasmic reticulum calcium ion transport	0.0272244	0.199645	0.00374606	0.0748174	0.0395799	0.159102	NA	NA	NA	NA	NA	NA	NA	NA	NA	NA	NA	NA
GO:0106106	cold-induced thermogenesis	0.0277097	0.202789	NA	NA	NA	NA	NA	NA	NA	NA	NA	NA	NA	NA	NA	NA	NA	NA
GO:0002221	pattern recognition receptor signaling pathway	0.0278663	0.203521	NA	NA	NA	NA	NA	NA	NA	NA	NA	NA	NA	NA	NA	NA	NA	NA
GO:0090132	epithelium migration	0.0284264	0.207189	NA	NA	NA	NA	0.0355537	0.283979	0.014865	0.0874211	0.010799	0.133397	NA	NA	NA	NA	NA	NA
GO:0048638	regulation of developmental growth	0.0284983	0.207292	0.00383287	0.0760251	1.58395e-06	3.88467e-05	0.0167848	0.200495	1.66608e-08	1.07391e-06	9.35591e-09	3.65507e-06	NA	NA	NA	NA	NA	NA
GO:0002757	immune response-activating signaling pathway	0.0288803	0.208505	NA	NA	NA	NA	0.00161939	0.0689281	NA	NA	NA	NA	NA	NA	NA	NA	NA	NA
GO:0021879	forebrain neuron differentiation	0.0288977	0.208505	NA	NA	NA	NA	NA	NA	NA	NA	NA	NA	NA	NA	NA	NA	NA	NA
GO:0030501	positive regulation of bone mineralization	0.0288977	0.208505	NA	NA	NA	NA	0.0152877	0.192931	NA	NA	0.0459435	0.298717	NA	NA	NA	NA	NA	NA
GO:1903539	protein localization to postsynaptic membrane	0.0288977	0.208505	NA	NA	1.30323e-06	3.35527e-05	NA	NA	NA	NA	0.000665763	0.0215352	NA	NA	NA	NA	NA	NA
GO:0043410	positive regulation of MAPK cascade	0.0293069	0.211033	NA	NA	NA	NA	NA	NA	NA	NA	NA	NA	NA	NA	NA	NA	NA	NA
GO:1901873	regulation of post-translational protein modification	0.029686	0.211971	0.00475226	0.0854518	1.66565e-08	7.55295e-07	NA	NA	1.79678e-08	1.14597e-06	NA	NA	NA	NA	NA	NA	NA	NA
GO:0014819	regulation of skeletal muscle contraction	0.0298509	0.211971	NA	NA	NA	NA	NA	NA	NA	NA	NA	NA	0.0291744	0.239447	NA	NA	NA	NA
GO:0090036	regulation of protein kinase C signaling	0.0298509	0.211971	NA	NA	NA	NA	NA	NA	NA	NA	NA	NA	NA	NA	NA	NA	NA	NA
GO:0097094	craniofacial suture morphogenesis	0.0298509	0.211971	NA	NA	NA	NA	NA	NA	NA	NA	NA	NA	NA	NA	NA	NA	NA	NA
GO:1904031	positive regulation of cyclin-dependent protein kinase activity	0.0298509	0.211971	NA	NA	0.0233023	0.107232	NA	NA	0.0107699	0.0683294	NA	NA	NA	NA	NA	NA	NA	NA
GO:1904044	response to aldosterone	0.0298509	0.211971	NA	NA	NA	NA	NA	NA	NA	NA	NA	NA	NA	NA	NA	NA	NA	NA
GO:2000369	regulation of clathrin-dependent endocytosis	0.0298509	0.211971	NA	NA	NA	NA	NA	NA	0.0107699	0.0683294	NA	NA	NA	NA	NA	NA	NA	NA
GO:0001504	neurotransmitter uptake	0.0306243	0.215047	NA	NA	NA	NA	NA	NA	NA	NA	NA	NA	NA	NA	NA	NA	NA	NA
GO:0045214	sarcomere organization	0.0306243	0.215047	NA	NA	NA	NA	NA	NA	NA	NA	NA	NA	NA	NA	NA	NA	NA	NA
GO:0048701	embryonic cranial skeleton morphogenesis	0.0306243	0.215047	NA	NA	NA	NA	0.0162392	0.198185	NA	NA	NA	NA	NA	NA	NA	NA	NA	NA
GO:0062237	protein localization to postsynapse	0.0306243	0.215047	NA	NA	5.8887e-07	1.71836e-05	NA	NA	NA	NA	0.000778348	0.0240544	NA	NA	NA	NA	NA	NA
GO:0071604	transforming growth factor beta production	0.0306243	0.215047	NA	NA	NA	NA	NA	NA	NA	NA	NA	NA	NA	NA	NA	NA	NA	NA
GO:0055117	regulation of cardiac muscle contraction	0.0307626	0.215047	0.00240413	0.0555066	NA	NA	NA	NA	NA	NA	NA	NA	NA	NA	NA	NA	NA	NA
GO:2000736	regulation of stem cell differentiation	0.0307626	0.215047	NA	NA	0.00500785	0.031533	NA	NA	0.000245342	0.00359065	0.0080326	0.112969	NA	NA	NA	NA	NA	NA
GO:0090130	tissue migration	0.0308764	0.215047	NA	NA	NA	NA	0.0381635	0.293673	0.0197336	0.107814	0.0126843	0.144698	NA	NA	NA	NA	NA	NA
GO:0006403	RNA localization	0.0308908	0.215047	0.0351928	0.2857	3.39309e-14	6.11048e-12	NA	NA	3.01863e-12	7.4658e-10	2.31754e-07	5.91826e-05	NA	NA	NA	NA	NA	NA
GO:0007584	response to nutrient	0.0309438	0.215047	NA	NA	NA	NA	NA	NA	NA	NA	NA	NA	NA	NA	NA	NA	NA	NA
GO:0051961	negative regulation of nervous system development	0.0309438	0.215047	NA	NA	0.00264331	0.019261	NA	NA	2.81583e-08	1.74093e-06	2.0643e-05	0.00157371	NA	NA	NA	NA	NA	NA
GO:0030010	establishment of cell polarity	0.0317892	0.220285	0.0191859	0.20816	2.40162e-07	7.94016e-06	NA	NA	9.86559e-08	5.06573e-06	0.0482613	0.306677	NA	NA	NA	NA	NA	NA
GO:0045582	positive regulation of T cell differentiation	0.0318204	0.220285	NA	NA	NA	NA	0.0124824	0.175857	NA	NA	NA	NA	NA	NA	NA	NA	NA	NA
GO:0031349	positive regulation of defense response	0.0319638	0.220852	NA	NA	NA	NA	NA	NA	NA	NA	NA	NA	NA	NA	NA	NA	NA	NA
GO:0003009	skeletal muscle contraction	0.0324041	0.222067	NA	NA	NA	NA	NA	NA	NA	NA	NA	NA	NA	NA	NA	NA	NA	NA
GO:0035272	exocrine system development	0.0324041	0.222067	NA	NA	NA	NA	NA	NA	NA	NA	NA	NA	NA	NA	NA	NA	NA	NA
GO:0030902	hindbrain development	0.0326496	0.222067	0.0354269	0.28634	0.0225702	0.105769	NA	NA	0.000588613	0.00738387	0.000242847	0.0106153	NA	NA	NA	NA	NA	NA
GO:0050770	regulation of axonogenesis	0.0326496	0.222067	0.000750426	0.025812	1.84035e-10	1.44997e-08	NA	NA	1.81714e-09	1.59566e-07	2.53793e-12	6.15702e-09	NA	NA	NA	NA	NA	NA
GO:0008356	asymmetric cell division	0.0330346	0.222067	NA	NA	NA	NA	NA	NA	0.0036573	0.0305229	NA	NA	NA	NA	NA	NA	0.021931	0.151297
GO:0015810	aspartate transmembrane transport	0.0330346	0.222067	NA	NA	NA	NA	NA	NA	NA	NA	NA	NA	NA	NA	NA	NA	NA	NA
GO:0021513	spinal cord dorsal/ventral patterning	0.0330346	0.222067	NA	NA	NA	NA	NA	NA	NA	NA	NA	NA	0.0307708	0.239447	NA	NA	NA	NA
GO:0046931	pore complex assembly	0.0330346	0.222067	NA	NA	0.00324059	0.0224456	NA	NA	0.000739107	0.00883284	NA	NA	NA	NA	NA	NA	NA	NA
GO:0051580	regulation of neurotransmitter uptake	0.0330346	0.222067	NA	NA	NA	NA	NA	NA	NA	NA	NA	NA	NA	NA	NA	NA	NA	NA
GO:0071625	vocalization behavior	0.0330346	0.222067	NA	NA	NA	NA	NA	NA	NA	NA	NA	NA	0.0307708	0.239447	0.0434058	0.329898	0.021931	0.151297
GO:0097254	renal tubular secretion	0.0330346	0.222067	NA	NA	NA	NA	NA	NA	NA	NA	NA	NA	NA	NA	NA	NA	NA	NA
GO:1900242	regulation of synaptic vesicle endocytosis	0.0330346	0.222067	0.00213666	0.0511735	1.81028e-05	0.000308383	NA	NA	1.69049e-05	0.00039547	NA	NA	NA	NA	NA	NA	NA	NA
GO:2001224	positive regulation of neuron migration	0.0330346	0.222067	NA	NA	0.0118761	0.0630094	NA	NA	NA	NA	NA	NA	NA	NA	NA	NA	NA	NA
GO:0060537	muscle tissue development	0.0331071	0.222067	NA	NA	NA	NA	0.0344938	0.283166	0.00660807	0.0484139	NA	NA	NA	NA	NA	NA	NA	NA
GO:0007416	synapse assembly	0.0331304	0.222067	1.76546e-07	2.31596e-05	2.82498e-07	8.99286e-06	NA	NA	0.000181576	0.00281374	0.00169449	0.0417344	0.0425064	0.239447	NA	NA	0.0224641	0.151297
GO:0071248	cellular response to metal ion	0.0331304	0.222067	0.000763935	0.0258497	0.0193086	0.0940511	NA	NA	NA	NA	NA	NA	NA	NA	NA	NA	NA	NA
GO:0048844	artery morphogenesis	0.0333287	0.222979	NA	NA	NA	NA	NA	NA	NA	NA	0.0267174	0.220652	NA	NA	NA	NA	NA	NA
GO:0036294	cellular response to decreased oxygen levels	0.033525	0.223874	NA	NA	NA	NA	NA	NA	NA	NA	NA	NA	NA	NA	NA	NA	NA	NA
GO:0006090	pyruvate metabolic process	0.0338907	0.225059	0.00997648	0.142889	0.00397093	0.0267688	NA	NA	NA	NA	NA	NA	NA	NA	NA	NA	NA	NA
GO:0043500	muscle adaptation	0.0338907	0.225059	NA	NA	NA	NA	NA	NA	0.0120304	0.075302	NA	NA	NA	NA	NA	NA	NA	NA
GO:0051928	positive regulation of calcium ion transport	0.0338907	0.225059	NA	NA	NA	NA	NA	NA	0.021557	0.11569	0.0169492	0.173046	NA	NA	NA	NA	NA	NA
GO:0016339	calcium-dependent cell-cell adhesion via plasma membrane cell adhesion molecules	0.0342367	0.226101	0.00770455	0.119545	NA	NA	NA	NA	0.0367394	0.166404	0.0010493	0.029194	NA	NA	NA	NA	NA	NA
GO:0061383	trabecula morphogenesis	0.0342367	0.226101	NA	NA	NA	NA	NA	NA	NA	NA	NA	NA	NA	NA	NA	NA	NA	NA
GO:0099054	presynapse assembly	0.0342367	0.226101	0.00770455	0.119545	0.00597728	0.0365775	NA	NA	0.0367394	0.166404	NA	NA	NA	NA	NA	NA	NA	NA
GO:1901875	positive regulation of post-translational protein modification	0.0344154	0.226863	0.0402918	0.303609	1.37733e-05	0.00024182	NA	NA	7.54567e-06	0.000208763	NA	NA	NA	NA	NA	NA	NA	NA
GO:1990748	cellular detoxification	0.0349565	0.230008	NA	NA	NA	NA	NA	NA	NA	NA	NA	NA	NA	NA	NA	NA	NA	NA
GO:0022604	regulation of cell morphogenesis	0.0350965	0.230084	0.023965	0.23709	3.3272e-09	1.74761e-07	0.0284107	0.265009	2.46366e-05	0.000544891	NA	NA	NA	NA	NA	NA	NA	NA
GO:0090257	regulation of muscle system process	0.0350965	0.230084	0.0150761	0.179067	NA	NA	NA	NA	0.0173669	0.0980092	NA	NA	NA	NA	NA	NA	NA	NA
GO:0017015	regulation of transforming growth factor beta receptor signaling pathway	0.035321	0.230676	NA	NA	0.0478202	0.182673	NA	NA	0.00979212	0.0639337	3.28988e-05	0.00221701	NA	NA	NA	NA	NA	NA
GO:0007265	Ras protein signal transduction	0.0357383	0.230676	0.00517415	0.0899553	1.12327e-08	5.32329e-07	0.000809859	0.0490815	1.22787e-08	8.35919e-07	0.0111992	0.134797	NA	NA	NA	NA	NA	NA
GO:0070227	lymphocyte apoptotic process	0.0360162	0.230676	NA	NA	NA	NA	NA	NA	NA	NA	NA	NA	NA	NA	NA	NA	NA	NA
GO:0008542	visual learning	0.0361221	0.230676	6.77038e-05	0.00379404	5.67329e-05	0.000814549	NA	NA	NA	NA	NA	NA	NA	NA	NA	NA	NA	NA
GO:0021795	cerebral cortex cell migration	0.0361221	0.230676	0.0240294	0.23709	0.0035439	0.0242269	NA	NA	0.019044	0.104235	NA	NA	NA	NA	NA	NA	NA	NA
GO:0031670	cellular response to nutrient	0.0361221	0.230676	NA	NA	NA	NA	NA	NA	NA	NA	NA	NA	NA	NA	NA	NA	NA	NA
GO:0046189	phenol-containing compound biosynthetic process	0.0361221	0.230676	NA	NA	NA	NA	NA	NA	NA	NA	NA	NA	NA	NA	NA	NA	NA	NA
GO:2001222	regulation of neuron migration	0.0361221	0.230676	NA	NA	0.00141669	0.0118744	NA	NA	0.0426378	0.186491	NA	NA	NA	NA	NA	NA	NA	NA
GO:0051017	actin filament bundle assembly	0.0362419	0.230676	0.0273081	0.251634	8.98884e-05	0.00121249	0.000690144	0.0473349	2.46411e-05	0.000544891	0.00241612	0.0538008	NA	NA	NA	NA	NA	NA
GO:0019216	regulation of lipid metabolic process	0.0363436	0.230676	NA	NA	NA	NA	NA	NA	0.00154411	0.0155292	NA	NA	NA	NA	NA	NA	NA	NA
GO:0003215	cardiac right ventricle morphogenesis	0.0363446	0.230676	NA	NA	NA	NA	NA	NA	NA	NA	NA	NA	NA	NA	NA	NA	NA	NA
GO:0031053	primary miRNA processing	0.0363446	0.230676	NA	NA	0.000309641	0.00341623	0.0231595	0.238007	NA	NA	NA	NA	NA	NA	NA	NA	NA	NA
GO:0032332	positive regulation of chondrocyte differentiation	0.0363446	0.230676	NA	NA	NA	NA	NA	NA	NA	NA	0.0109423	0.133397	NA	NA	NA	NA	NA	NA
GO:0035020	regulation of Rac protein signal transduction	0.0363446	0.230676	NA	NA	0.00586868	0.0360178	0.0231595	0.238007	NA	NA	NA	NA	NA	NA	NA	NA	NA	NA
GO:0060749	mammary gland alveolus development	0.0363446	0.230676	NA	NA	NA	NA	NA	NA	NA	NA	NA	NA	NA	NA	NA	NA	NA	NA
GO:0061377	mammary gland lobule development	0.0363446	0.230676	NA	NA	NA	NA	NA	NA	NA	NA	NA	NA	NA	NA	NA	NA	NA	NA
GO:0070242	thymocyte apoptotic process	0.0363446	0.230676	NA	NA	NA	NA	NA	NA	NA	NA	NA	NA	NA	NA	NA	NA	NA	NA
GO:1900227	positive regulation of NLRP3 inflammasome complex assembly	0.0363446	0.230676	NA	NA	NA	NA	NA	NA	NA	NA	NA	NA	NA	NA	NA	NA	NA	NA
GO:0018105	peptidyl-serine phosphorylation	0.036486	0.231164	0.00578212	0.0967374	8.4552e-13	1.11786e-10	NA	NA	7.82111e-10	8.1862e-08	0.00731135	0.106941	NA	NA	NA	NA	NA	NA
GO:0097553	calcium ion transmembrane import into cytosol	0.0370992	0.234542	0.0349776	0.2857	0.00220357	0.0166936	NA	NA	NA	NA	0.0431685	0.288106	0.0444397	0.239447	NA	NA	NA	NA
GO:0071887	leukocyte apoptotic process	0.0371499	0.234542	NA	NA	NA	NA	NA	NA	NA	NA	NA	NA	NA	NA	NA	NA	NA	NA
GO:0090092	regulation of transmembrane receptor protein serine/threonine kinase signaling pathway	0.0378282	0.236949	NA	NA	NA	NA	NA	NA	NA	NA	0.000178001	0.00863659	NA	NA	NA	NA	NA	NA
GO:0031669	cellular response to nutrient levels	0.0380139	0.236949	0.0451668	0.327516	2.7186e-05	0.000440497	NA	NA	4.9268e-08	2.71377e-06	NA	NA	NA	NA	NA	NA	NA	NA
GO:0051924	regulation of calcium ion transport	0.0380139	0.236949	NA	NA	NA	NA	NA	NA	NA	NA	0.0341275	0.252034	NA	NA	NA	NA	NA	NA
GO:0010171	body morphogenesis	0.0380599	0.236949	NA	NA	NA	NA	NA	NA	0.0225188	0.117419	NA	NA	NA	NA	NA	NA	NA	NA
GO:0061028	establishment of endothelial barrier	0.0380599	0.236949	NA	NA	NA	NA	NA	NA	0.00360743	0.0302734	NA	NA	NA	NA	NA	NA	NA	NA
GO:1902275	regulation of chromatin organization	0.0380599	0.236949	NA	NA	8.11627e-06	0.000154087	NA	NA	0.000121052	0.00206026	0.0058993	0.0929974	NA	NA	NA	NA	NA	NA
GO:1903170	negative regulation of calcium ion transmembrane transport	0.0380599	0.236949	NA	NA	NA	NA	NA	NA	0.0225188	0.117419	0.0058993	0.0929974	NA	NA	NA	NA	NA	NA
GO:2001259	positive regulation of cation channel activity	0.0380599	0.236949	0.00371122	0.0748174	NA	NA	NA	NA	NA	NA	NA	NA	NA	NA	NA	NA	NA	NA
GO:1903844	regulation of cellular response to transforming growth factor beta stimulus	0.0381294	0.236971	NA	NA	NA	NA	NA	NA	0.0130088	0.0798924	4.30514e-05	0.00267802	NA	NA	NA	NA	NA	NA
GO:0021782	glial cell development	0.0382776	0.23707	NA	NA	NA	NA	NA	NA	0.0317648	0.14971	0.0475747	0.306551	NA	NA	NA	NA	NA	NA
GO:0030518	intracellular steroid hormone receptor signaling pathway	0.0382776	0.23707	0.0270162	0.250703	2.44935e-05	0.000398922	NA	NA	8.64358e-06	0.000233801	0.0212025	0.19447	NA	NA	NA	NA	NA	NA
GO:0032024	positive regulation of insulin secretion	0.0388254	0.238881	NA	NA	0.0322809	0.137107	NA	NA	NA	NA	0.0344556	0.254071	NA	NA	NA	NA	NA	NA
GO:0048678	response to axon injury	0.0388254	0.238881	0.0122138	0.160552	0.00577909	0.035726	NA	NA	0.0351018	0.161245	2.03274e-05	0.00157371	NA	NA	NA	NA	NA	NA
GO:0060395	SMAD protein signal transduction	0.0388254	0.238881	NA	NA	NA	NA	NA	NA	NA	NA	NA	NA	NA	NA	NA	NA	NA	NA
GO:0071496	cellular response to external stimulus	0.0388365	0.238881	NA	NA	0.00180589	0.0143176	NA	NA	1.69924e-06	5.76467e-05	NA	NA	NA	NA	NA	NA	NA	NA
GO:0043244	regulation of protein-containing complex disassembly	0.039426	0.239138	NA	NA	0.000147288	0.00184931	NA	NA	4.03886e-06	0.000122972	NA	NA	NA	NA	NA	NA	NA	NA
GO:2001257	regulation of cation channel activity	0.039426	0.239138	0.0292153	0.258328	NA	NA	NA	NA	NA	NA	0.0498045	0.314583	NA	NA	NA	NA	NA	NA
GO:0002902	regulation of B cell apoptotic process	0.0397764	0.239138	NA	NA	NA	NA	NA	NA	NA	NA	NA	NA	NA	NA	0.0478663	0.329898	0.0242126	0.151297
GO:0007413	axonal fasciculation	0.0397764	0.239138	NA	NA	0.0294341	0.12717	NA	NA	NA	NA	0.0130467	0.145523	NA	NA	NA	NA	NA	NA
GO:0021511	spinal cord patterning	0.0397764	0.239138	NA	NA	NA	NA	NA	NA	NA	NA	NA	NA	0.033956	0.239447	NA	NA	NA	NA
GO:0033962	P-body assembly	0.0397764	0.239138	NA	NA	2.05426e-05	0.00034528	NA	NA	8.2898e-06	0.000225237	NA	NA	NA	NA	0.0478663	0.329898	NA	NA
GO:0060445	branching involved in salivary gland morphogenesis	0.0397764	0.239138	NA	NA	NA	NA	NA	NA	NA	NA	NA	NA	NA	NA	NA	NA	NA	NA
GO:0070584	mitochondrion morphogenesis	0.0397764	0.239138	0.000129381	0.00632869	2.40611e-07	7.94016e-06	NA	NA	9.67457e-07	3.66364e-05	NA	NA	NA	NA	0.0478663	0.329898	NA	NA
GO:0106030	neuron projection fasciculation	0.0397764	0.239138	NA	NA	0.0294341	0.12717	NA	NA	NA	NA	0.0130467	0.145523	NA	NA	NA	NA	NA	NA
GO:0141087	positive regulation of inflammasome-mediated signaling pathway	0.0397764	0.239138	NA	NA	NA	NA	NA	NA	NA	NA	NA	NA	NA	NA	NA	NA	NA	NA
GO:1901201	regulation of extracellular matrix assembly	0.0397764	0.239138	NA	NA	NA	NA	NA	NA	NA	NA	NA	NA	NA	NA	0.0478663	0.329898	NA	NA
GO:1902683	regulation of receptor localization to synapse	0.0397764	0.239138	NA	NA	0.000668313	0.00650058	0.0254	0.249648	NA	NA	0.0130467	0.145523	NA	NA	NA	NA	NA	NA
GO:0007215	glutamate receptor signaling pathway	0.0400497	0.239138	0.0123784	0.162014	4.9128e-08	1.99777e-06	NA	NA	0.00161078	0.0159996	1.53431e-06	0.000256705	NA	NA	NA	NA	NA	NA
GO:0030521	androgen receptor signaling pathway	0.0400497	0.239138	NA	NA	0.000439768	0.00456649	NA	NA	4.59878e-05	0.000913573	NA	NA	NA	NA	NA	NA	NA	NA
GO:0048066	developmental pigmentation	0.0400497	0.239138	NA	NA	NA	NA	0.00290354	0.0944398	NA	NA	NA	NA	NA	NA	NA	NA	NA	NA
GO:0051646	mitochondrion localization	0.0400497	0.239138	NA	NA	0.00118121	0.0101849	NA	NA	0.000534455	0.00693419	NA	NA	NA	NA	NA	NA	NA	NA
GO:0071320	cellular response to cAMP	0.0400497	0.239138	NA	NA	NA	NA	NA	NA	NA	NA	NA	NA	NA	NA	NA	NA	NA	NA
GO:0061572	actin filament bundle organization	0.0400787	0.239138	0.0355197	0.28634	0.000122315	0.00157017	0.000810213	0.0490815	2.12073e-05	0.000481256	0.00309284	0.0633183	NA	NA	NA	NA	NA	NA
GO:0002028	regulation of sodium ion transport	0.0402757	0.239517	0.0136334	0.171817	8.05183e-05	0.00110088	NA	NA	0.00229304	0.0209157	0.0366044	0.2639	NA	NA	NA	NA	NA	NA
GO:0032414	positive regulation of ion transmembrane transporter activity	0.0402757	0.239517	0.00609192	0.100178	0.0230409	0.107232	NA	NA	0.03917	0.172982	NA	NA	NA	NA	NA	NA	NA	NA
GO:0016049	cell growth	0.0404338	0.240001	0.00100791	0.0307812	6.78191e-09	3.36586e-07	NA	NA	4.11984e-09	3.24183e-07	3.05541e-05	0.00211783	NA	NA	0.0281491	0.329898	NA	NA
GO:1902806	regulation of cell cycle G1/S phase transition	0.040491	0.240001	NA	NA	0.00408452	0.0272143	NA	NA	0.00305212	0.0264183	0.0131905	0.145786	NA	NA	NA	NA	NA	NA
GO:0045446	endothelial cell differentiation	0.0405953	0.240222	NA	NA	NA	NA	NA	NA	NA	NA	NA	NA	NA	NA	NA	NA	NA	NA
GO:0002758	innate immune response-activating signaling pathway	0.04109	0.242749	NA	NA	NA	NA	NA	NA	0.0427866	0.186507	NA	NA	NA	NA	NA	NA	NA	NA
GO:0019722	calcium-mediated signaling	0.0413695	0.243999	NA	NA	NA	NA	NA	NA	NA	NA	NA	NA	NA	NA	NA	NA	NA	NA
GO:0051235	maintenance of location	0.041445	0.244042	NA	NA	0.00292112	0.0207574	NA	NA	3.11991e-05	0.00065866	0.00446751	0.0794006	0.0193712	0.239447	NA	NA	NA	NA
GO:0008589	regulation of smoothened signaling pathway	0.0417565	0.245473	NA	NA	0.00251102	0.0185435	NA	NA	0.00270128	0.0236888	0.0147918	0.155683	NA	NA	NA	NA	NA	NA
GO:0002764	immune response-regulating signaling pathway	0.0420791	0.245571	NA	NA	NA	NA	0.000328959	0.0308116	NA	NA	NA	NA	NA	NA	NA	NA	NA	NA
GO:0043433	negative regulation of DNA-binding transcription factor activity	0.0420901	0.245571	NA	NA	NA	NA	NA	NA	NA	NA	NA	NA	NA	NA	NA	NA	NA	NA
GO:0021695	cerebellar cortex development	0.0420913	0.245571	0.0143374	0.178607	0.00923026	0.0522247	NA	NA	0.0135721	0.0826468	0.00181505	0.0442544	NA	NA	NA	NA	NA	NA
GO:0038084	vascular endothelial growth factor signaling pathway	0.0420913	0.245571	NA	NA	NA	NA	NA	NA	NA	NA	NA	NA	NA	NA	NA	NA	NA	NA
GO:0006936	muscle contraction	0.0421155	0.245571	0.00134947	0.0383702	NA	NA	NA	NA	NA	NA	NA	NA	NA	NA	NA	NA	NA	NA
GO:1990845	adaptive thermogenesis	0.0431192	0.248584	NA	NA	NA	NA	NA	NA	NA	NA	NA	NA	NA	NA	NA	NA	NA	NA
GO:1902369	negative regulation of RNA catabolic process	0.0432678	0.248584	NA	NA	0.00616041	0.0374798	NA	NA	0.000585855	0.00736451	0.000490181	0.0172345	NA	NA	NA	NA	NA	NA
GO:0002115	store-operated calcium entry	0.0433254	0.248584	NA	NA	NA	NA	NA	NA	NA	NA	NA	NA	0.0355448	0.239447	NA	NA	NA	NA
GO:0007398	ectoderm development	0.0433254	0.248584	NA	NA	NA	NA	NA	NA	NA	NA	NA	NA	NA	NA	NA	NA	NA	NA
GO:0033762	response to glucagon	0.0433254	0.248584	NA	NA	NA	NA	NA	NA	NA	NA	NA	NA	NA	NA	NA	NA	NA	NA
GO:0048025	negative regulation of mRNA splicing, via spliceosome	0.0433254	0.248584	NA	NA	0.00498516	0.0314215	NA	NA	0.0339065	0.157064	0.00249232	0.055218	NA	NA	NA	NA	NA	NA
GO:0048169	regulation of long-term neuronal synaptic plasticity	0.0433254	0.248584	0.021808	0.22025	5.39271e-05	0.000788638	NA	NA	NA	NA	NA	NA	NA	NA	NA	NA	NA	NA
GO:0072234	metanephric nephron tubule development	0.0433254	0.248584	NA	NA	NA	NA	NA	NA	NA	NA	NA	NA	NA	NA	NA	NA	NA	NA
GO:1900273	positive regulation of long-term synaptic potentiation	0.0433254	0.248584	NA	NA	5.39271e-05	0.000788638	NA	NA	NA	NA	NA	NA	NA	NA	NA	NA	NA	NA
GO:1902473	regulation of protein localization to synapse	0.0433254	0.248584	NA	NA	0.00132341	0.0111966	NA	NA	0.0339065	0.157064	0.000320846	0.0127602	NA	NA	NA	NA	NA	NA
GO:0006898	receptor-mediated endocytosis	0.0435028	0.248982	0.0279186	0.254174	2.90134e-07	9.09807e-06	NA	NA	7.57744e-07	2.98128e-05	0.0013869	0.0365719	NA	NA	0.0221597	0.329898	NA	NA
GO:0051146	striated muscle cell differentiation	0.0435336	0.248982	NA	NA	NA	NA	NA	NA	NA	NA	NA	NA	NA	NA	NA	NA	NA	NA
GO:0009612	response to mechanical stimulus	0.0440791	0.251352	NA	NA	NA	NA	NA	NA	0.000848525	0.00992513	0.00344996	0.0686034	NA	NA	NA	NA	NA	NA
GO:0002066	columnar/cuboidal epithelial cell development	0.0441843	0.251352	NA	NA	NA	NA	NA	NA	NA	NA	NA	NA	NA	NA	NA	NA	NA	NA
GO:0003197	endocardial cushion development	0.0441843	0.251352	NA	NA	NA	NA	NA	NA	NA	NA	NA	NA	NA	NA	NA	NA	NA	NA
GO:0051028	mRNA transport	0.0442284	0.251352	NA	NA	1.7531e-08	7.89272e-07	NA	NA	1.63344e-09	1.47717e-07	3.79543e-06	0.000497715	NA	NA	NA	NA	NA	NA
GO:0033627	cell adhesion mediated by integrin	0.0448095	0.253368	NA	NA	NA	NA	NA	NA	NA	NA	NA	NA	NA	NA	NA	NA	NA	NA
GO:0043406	positive regulation of MAP kinase activity	0.0448095	0.253368	NA	NA	0.0392739	0.158175	NA	NA	NA	NA	NA	NA	NA	NA	NA	NA	NA	NA
GO:0099072	regulation of postsynaptic membrane neurotransmitter receptor levels	0.0448095	0.253368	0.037572	0.295457	3.11095e-11	2.92662e-09	NA	NA	0.000109171	0.00191572	0.00188826	0.0455813	NA	NA	NA	NA	NA	NA
GO:0010506	regulation of autophagy	0.0448715	0.253368	0.0247935	0.241736	1.30891e-16	4.34214e-14	NA	NA	4.61453e-10	5.08353e-08	NA	NA	NA	NA	NA	NA	NA	NA
GO:0002064	epithelial cell development	0.0450071	0.253368	NA	NA	NA	NA	NA	NA	0.0200734	0.108805	NA	NA	NA	NA	NA	NA	NA	NA
GO:0060541	respiratory system development	0.0450071	0.253368	NA	NA	NA	NA	NA	NA	NA	NA	NA	NA	NA	NA	NA	NA	NA	NA
GO:0006937	regulation of muscle contraction	0.0452246	0.254193	0.0293687	0.258803	NA	NA	NA	NA	NA	NA	NA	NA	0.0316255	0.239447	NA	NA	NA	NA
GO:0000956	nuclear-transcribed mRNA catabolic process	0.0454814	0.25444	NA	NA	2.67597e-08	1.16322e-06	NA	NA	3.48904e-12	8.13081e-10	0.00493418	0.0837086	NA	NA	0.0358822	0.329898	NA	NA
GO:0048706	embryonic skeletal system development	0.0454814	0.25444	NA	NA	NA	NA	NA	NA	NA	NA	NA	NA	NA	NA	NA	NA	NA	NA
GO:0097237	cellular response to toxic substance	0.0454814	0.25444	NA	NA	NA	NA	NA	NA	NA	NA	NA	NA	NA	NA	NA	NA	NA	NA
GO:0018209	peptidyl-serine modification	0.0458145	0.255905	0.00293294	0.0626996	4.15743e-13	5.95552e-11	NA	NA	3.25494e-09	2.7016e-07	0.011907	0.138543	NA	NA	NA	NA	NA	NA
GO:0048660	regulation of smooth muscle cell proliferation	0.0463009	0.256464	NA	NA	NA	NA	0.0165077	0.199547	NA	NA	NA	NA	NA	NA	NA	NA	NA	NA
GO:0018022	peptidyl-lysine methylation	0.0463282	0.256464	0.0072698	0.116559	6.79609e-05	0.000949795	NA	NA	0.00113193	0.0125381	NA	NA	NA	NA	NA	NA	NA	NA
GO:0048260	positive regulation of receptor-mediated endocytosis	0.0463282	0.256464	NA	NA	0.0314159	0.133975	NA	NA	0.00314537	0.0269953	NA	NA	NA	NA	NA	NA	NA	NA
GO:0055017	cardiac muscle tissue growth	0.0463817	0.256464	NA	NA	0.0462563	0.178648	NA	NA	0.0089926	0.0602723	0.046095	0.298717	NA	NA	NA	NA	NA	NA
GO:0051648	vesicle localization	0.0469007	0.256464	7.07755e-11	5.90826e-08	4.70637e-16	1.18657e-13	NA	NA	3.17798e-10	3.85108e-08	0.00402002	0.0743809	NA	NA	NA	NA	NA	NA
GO:0002223	stimulatory C-type lectin receptor signaling pathway	0.0469874	0.256464	NA	NA	NA	NA	NA	NA	0.0427215	0.186491	NA	NA	NA	NA	NA	NA	NA	NA
GO:0046058	cAMP metabolic process	0.0469874	0.256464	NA	NA	0.008297	0.048022	NA	NA	NA	NA	0.0179865	0.177193	NA	NA	NA	NA	0.0264892	0.151297
GO:0050855	regulation of B cell receptor signaling pathway	0.0469874	0.256464	NA	NA	NA	NA	NA	NA	NA	NA	NA	NA	NA	NA	NA	NA	NA	NA
GO:0060252	positive regulation of glial cell proliferation	0.0469874	0.256464	NA	NA	NA	NA	NA	NA	NA	NA	NA	NA	NA	NA	NA	NA	NA	NA
GO:0071636	positive regulation of transforming growth factor beta production	0.0469874	0.256464	NA	NA	NA	NA	NA	NA	NA	NA	NA	NA	NA	NA	NA	NA	NA	NA
GO:0072202	cell differentiation involved in metanephros development	0.0469874	0.256464	NA	NA	NA	NA	NA	NA	NA	NA	NA	NA	NA	NA	NA	NA	NA	NA
GO:0097150	neuronal stem cell population maintenance	0.0469874	0.256464	NA	NA	0.0024376	0.0182525	NA	NA	0.000170618	0.00267818	NA	NA	NA	NA	NA	NA	NA	NA
GO:0097164	ammonium ion metabolic process	0.0469874	0.256464	NA	NA	NA	NA	NA	NA	NA	NA	NA	NA	NA	NA	NA	NA	NA	NA
GO:1990840	response to lectin	0.0469874	0.256464	NA	NA	NA	NA	NA	NA	0.0427215	0.186491	NA	NA	NA	NA	NA	NA	NA	NA
GO:1990858	cellular response to lectin	0.0469874	0.256464	NA	NA	NA	NA	NA	NA	0.0427215	0.186491	NA	NA	NA	NA	NA	NA	NA	NA
GO:0034764	positive regulation of transmembrane transport	0.0478664	0.260285	0.0169647	0.194121	0.0247972	0.111481	0.0452501	0.313274	0.00226431	0.0207242	NA	NA	NA	NA	NA	NA	NA	NA
GO:0071805	potassium ion transmembrane transport	0.0478664	0.260285	0.0101422	0.14477	0.00152508	0.0126297	NA	NA	NA	NA	NA	NA	0.0492109	0.239447	NA	NA	NA	NA
GO:0046889	positive regulation of lipid biosynthetic process	0.0479844	0.260285	NA	NA	NA	NA	NA	NA	0.0102845	0.0665743	NA	NA	NA	NA	NA	NA	NA	NA
GO:0010595	positive regulation of endothelial cell migration	0.0480504	0.260285	NA	NA	NA	NA	NA	NA	NA	NA	NA	NA	NA	NA	NA	NA	NA	NA
GO:0045621	positive regulation of lymphocyte differentiation	0.0480504	0.260285	NA	NA	NA	NA	0.0195276	0.218473	NA	NA	NA	NA	NA	NA	NA	NA	NA	NA
GO:0030178	negative regulation of Wnt signaling pathway	0.0485011	0.260873	NA	NA	NA	NA	NA	NA	NA	NA	0.0112124	0.134797	NA	NA	NA	NA	NA	NA
GO:0050873	brown fat cell differentiation	0.0485227	0.260873	NA	NA	NA	NA	NA	NA	NA	NA	NA	NA	NA	NA	NA	NA	NA	NA
GO:0061178	regulation of insulin secretion involved in cellular response to glucose stimulus	0.0485227	0.260873	NA	NA	NA	NA	NA	NA	NA	NA	NA	NA	NA	NA	NA	NA	NA	NA
GO:0070169	positive regulation of biomineral tissue development	0.0485227	0.260873	NA	NA	NA	NA	0.0262744	0.25575	NA	NA	NA	NA	NA	NA	NA	NA	NA	NA
GO:0097479	synaptic vesicle localization	0.0485227	0.260873	4.69274e-06	0.000404276	3.06276e-10	2.27113e-08	NA	NA	0.000153905	0.00249254	0.0331308	0.246173	NA	NA	NA	NA	NA	NA
GO:0050679	positive regulation of epithelial cell proliferation	0.0488446	0.262211	NA	NA	NA	NA	NA	NA	NA	NA	NA	NA	NA	NA	NA	NA	NA	NA
GO:0106027	neuron projection organization	0.0496174	0.265382	0.000125888	0.006264	1.32435e-11	1.32498e-09	NA	NA	9.79838e-06	0.000257006	0.000203	0.00929204	NA	NA	NA	NA	NA	NA
GO:0071453	cellular response to oxygen levels	0.049625	0.265382	NA	NA	NA	NA	NA	NA	NA	NA	NA	NA	NA	NA	NA	NA	NA	NA
GO:0009952	anterior/posterior pattern specification	0.0498355	0.265382	NA	NA	NA	NA	NA	NA	NA	NA	NA	NA	NA	NA	NA	NA	NA	NA
GO:0002181	cytoplasmic translation	NA	NA	3.1484e-14	1.81726e-10	1.36956e-11	1.3488e-09	NA	NA	1.27163e-11	2.40775e-09	2.27014e-05	0.0016689	0.00210207	0.239447	NA	NA	NA	NA
GO:0009201	ribonucleoside triphosphate biosynthetic process	NA	NA	2.98337e-11	5.74001e-08	0.000100521	0.00132827	NA	NA	NA	NA	NA	NA	NA	NA	NA	NA	NA	NA
GO:0009199	ribonucleoside triphosphate metabolic process	NA	NA	4.22648e-11	5.90826e-08	9.72972e-07	2.63203e-05	NA	NA	NA	NA	NA	NA	NA	NA	NA	NA	NA	NA
GO:0006754	ATP biosynthetic process	NA	NA	7.16525e-11	5.90826e-08	0.000141962	0.00178958	NA	NA	NA	NA	NA	NA	NA	NA	NA	NA	NA	NA
GO:0042776	proton motive force-driven mitochondrial ATP synthesis	NA	NA	1.61393e-10	8.70051e-08	2.12882e-05	0.000354972	NA	NA	NA	NA	NA	NA	NA	NA	NA	NA	NA	NA
GO:0015986	proton motive force-driven ATP synthesis	NA	NA	1.63894e-10	8.70051e-08	4.47816e-05	0.000676879	NA	NA	NA	NA	NA	NA	NA	NA	NA	NA	NA	NA
GO:0009060	aerobic respiration	NA	NA	1.6581e-10	8.70051e-08	1.0222e-08	4.92642e-07	NA	NA	NA	NA	NA	NA	NA	NA	NA	NA	NA	NA
GO:0046034	ATP metabolic process	NA	NA	2.2955e-10	1.10413e-07	4.41742e-05	0.000672536	NA	NA	NA	NA	NA	NA	NA	NA	NA	NA	NA	NA
GO:0009142	nucleoside triphosphate biosynthetic process	NA	NA	2.69197e-10	1.19523e-07	0.000210806	0.00251174	NA	NA	NA	NA	NA	NA	NA	NA	NA	NA	NA	NA
GO:0015980	energy derivation by oxidation of organic compounds	NA	NA	3.42923e-10	1.41382e-07	2.94895e-08	1.25589e-06	NA	NA	NA	NA	NA	NA	NA	NA	NA	NA	NA	NA
GO:0009205	purine ribonucleoside triphosphate metabolic process	NA	NA	3.75337e-10	1.4443e-07	5.59245e-06	0.000110847	NA	NA	NA	NA	NA	NA	NA	NA	NA	NA	NA	NA
GO:0009206	purine ribonucleoside triphosphate biosynthetic process	NA	NA	4.16283e-10	1.49472e-07	0.000347846	0.00373505	NA	NA	NA	NA	NA	NA	NA	NA	NA	NA	NA	NA
GO:0019693	ribose phosphate metabolic process	NA	NA	5.38594e-10	1.66484e-07	1.50825e-10	1.26753e-08	NA	NA	0.0207379	0.111988	NA	NA	NA	NA	NA	NA	NA	NA
GO:0009145	purine nucleoside triphosphate biosynthetic process	NA	NA	5.48024e-10	1.66484e-07	0.000223501	0.00263807	NA	NA	NA	NA	NA	NA	NA	NA	NA	NA	NA	NA
GO:0051650	establishment of vesicle localization	NA	NA	6.34572e-10	1.83137e-07	4.61243e-13	6.32003e-11	NA	NA	8.73041e-10	8.69471e-08	0.00795862	0.112581	NA	NA	NA	NA	NA	NA
GO:0046390	ribose phosphate biosynthetic process	NA	NA	7.64571e-10	2.10148e-07	4.29952e-09	2.23966e-07	NA	NA	NA	NA	NA	NA	NA	NA	NA	NA	NA	NA
GO:0009259	ribonucleotide metabolic process	NA	NA	1.07144e-09	2.81108e-07	2.94141e-10	2.20711e-08	NA	NA	0.0186369	0.102842	NA	NA	NA	NA	NA	NA	NA	NA
GO:0009141	nucleoside triphosphate metabolic process	NA	NA	1.27167e-09	3.19133e-07	2.33095e-06	5.34254e-05	NA	NA	NA	NA	NA	NA	NA	NA	NA	NA	NA	NA
GO:0009144	purine nucleoside triphosphate metabolic process	NA	NA	1.36185e-09	3.27526e-07	3.33457e-06	7.27258e-05	NA	NA	NA	NA	NA	NA	NA	NA	NA	NA	NA	NA
GO:0009260	ribonucleotide biosynthetic process	NA	NA	1.87021e-09	4.31795e-07	1.16835e-08	5.49562e-07	NA	NA	NA	NA	NA	NA	NA	NA	NA	NA	NA	NA
GO:0042254	ribosome biogenesis	NA	NA	2.44567e-09	5.4294e-07	2.19139e-08	9.65896e-07	NA	NA	NA	NA	NA	NA	NA	NA	NA	NA	NA	NA
GO:0006119	oxidative phosphorylation	NA	NA	2.99102e-09	6.27353e-07	9.89945e-05	0.00131085	NA	NA	NA	NA	NA	NA	NA	NA	NA	NA	NA	NA
GO:0051656	establishment of organelle localization	NA	NA	3.04329e-09	6.27353e-07	1.81654e-10	1.44932e-08	NA	NA	7.83627e-10	8.1862e-08	0.0204464	0.190033	0.0409977	0.239447	NA	NA	NA	NA
GO:0045333	cellular respiration	NA	NA	7.85307e-09	1.46219e-06	4.70392e-09	2.43023e-07	NA	NA	NA	NA	NA	NA	NA	NA	NA	NA	NA	NA
GO:0006163	purine nucleotide metabolic process	NA	NA	1.53754e-08	2.77334e-06	3.19975e-09	1.69479e-07	NA	NA	NA	NA	NA	NA	NA	NA	NA	NA	NA	NA
GO:0042773	ATP synthesis coupled electron transport	NA	NA	2.3442e-08	3.97962e-06	0.000630433	0.00625767	NA	NA	NA	NA	NA	NA	NA	NA	NA	NA	NA	NA
GO:0042775	mitochondrial ATP synthesis coupled electron transport	NA	NA	2.3442e-08	3.97962e-06	0.000630433	0.00625767	NA	NA	NA	NA	NA	NA	NA	NA	NA	NA	NA	NA
GO:0009150	purine ribonucleotide metabolic process	NA	NA	3.06387e-08	5.05275e-06	1.55093e-09	9.31002e-08	NA	NA	0.0234294	0.121125	NA	NA	NA	NA	NA	NA	NA	NA
GO:0019646	aerobic electron transport chain	NA	NA	4.55825e-08	7.11086e-06	0.000287524	0.00321894	NA	NA	NA	NA	NA	NA	NA	NA	NA	NA	NA	NA
GO:0009165	nucleotide biosynthetic process	NA	NA	5.14076e-08	7.80854e-06	2.54141e-07	8.29975e-06	NA	NA	NA	NA	NA	NA	NA	NA	NA	NA	NA	NA
GO:1901293	nucleoside phosphate biosynthetic process	NA	NA	6.66126e-08	9.85866e-06	4.02435e-07	1.21949e-05	NA	NA	NA	NA	NA	NA	NA	NA	NA	NA	NA	NA
GO:0009152	purine ribonucleotide biosynthetic process	NA	NA	7.0481e-08	1.01704e-05	6.29695e-08	2.48061e-06	NA	NA	NA	NA	NA	NA	NA	NA	NA	NA	NA	NA
GO:0072521	purine-containing compound metabolic process	NA	NA	7.50515e-08	1.04069e-05	4.55556e-08	1.88906e-06	NA	NA	NA	NA	NA	NA	NA	NA	NA	NA	NA	NA
GO:0006650	glycerophospholipid metabolic process	NA	NA	7.57259e-08	1.04069e-05	1.21866e-09	7.7588e-08	0.0263113	0.25575	3.81149e-05	0.000780196	0.0277989	0.222943	NA	NA	NA	NA	NA	NA
GO:0006164	purine nucleotide biosynthetic process	NA	NA	1.75976e-07	2.31596e-05	5.60001e-07	1.64171e-05	NA	NA	NA	NA	NA	NA	NA	NA	NA	NA	NA	NA
GO:0006644	phospholipid metabolic process	NA	NA	2.06083e-07	2.64336e-05	2.49895e-09	1.419e-07	NA	NA	0.000209574	0.00313533	0.0317637	0.242935	NA	NA	NA	NA	NA	NA
GO:0046474	glycerophospholipid biosynthetic process	NA	NA	3.07439e-07	3.85769e-05	3.55229e-12	4.30578e-10	NA	NA	4.37798e-05	0.000881268	0.0273769	0.220652	NA	NA	NA	NA	NA	NA
GO:0006120	mitochondrial electron transport, NADH to ubiquinone	NA	NA	3.60619e-07	4.4287e-05	7.99843e-05	0.00110075	NA	NA	NA	NA	NA	NA	NA	NA	NA	NA	NA	NA
GO:0048813	dendrite morphogenesis	NA	NA	5.33951e-07	6.16394e-05	1.72751e-14	3.40266e-12	0.00635455	0.142189	4.28452e-10	4.99229e-08	1.00869e-06	0.000198204	NA	NA	0.0416682	0.329898	NA	NA
GO:0072522	purine-containing compound biosynthetic process	NA	NA	5.65763e-07	6.40311e-05	2.42185e-06	5.51079e-05	NA	NA	NA	NA	NA	NA	NA	NA	NA	NA	NA	NA
GO:0008654	phospholipid biosynthetic process	NA	NA	5.94043e-07	6.59387e-05	3.38696e-12	4.18589e-10	NA	NA	3.1e-05	0.000656745	NA	NA	NA	NA	NA	NA	NA	NA
GO:0045017	glycerolipid biosynthetic process	NA	NA	8.3701e-07	9.11551e-05	7.84509e-10	5.26039e-08	NA	NA	0.000130121	0.00219	NA	NA	NA	NA	NA	NA	NA	NA
GO:0022904	respiratory electron transport chain	NA	NA	9.00233e-07	9.50311e-05	4.46834e-05	0.000676879	NA	NA	NA	NA	NA	NA	NA	NA	NA	NA	NA	NA
GO:0006661	phosphatidylinositol biosynthetic process	NA	NA	1.10388e-06	0.000113778	1.6848e-10	1.39217e-08	NA	NA	8.16602e-06	0.000222874	0.0335598	0.248598	NA	NA	NA	NA	NA	NA
GO:0010257	NADH dehydrogenase complex assembly	NA	NA	1.4061e-06	0.000137559	0.00117926	0.010182	NA	NA	NA	NA	NA	NA	NA	NA	NA	NA	NA	NA
GO:0032981	mitochondrial respiratory chain complex I assembly	NA	NA	1.4061e-06	0.000137559	0.00117926	0.010182	NA	NA	NA	NA	NA	NA	NA	NA	NA	NA	NA	NA
GO:0046486	glycerolipid metabolic process	NA	NA	1.94669e-06	0.000178354	3.81939e-07	1.16298e-05	0.0437696	0.305992	6.39433e-05	0.00121168	0.0289746	0.228965	NA	NA	NA	NA	NA	NA
GO:0006887	exocytosis	NA	NA	2.36417e-06	0.000213219	1.26828e-06	3.30329e-05	7.76654e-05	0.0141299	0.00108193	0.01202	0.025455	0.218212	NA	NA	NA	NA	NA	NA
GO:0042391	regulation of membrane potential	NA	NA	3.44205e-06	0.000305654	1.37988e-09	8.52686e-08	NA	NA	NA	NA	9.05943e-05	0.00483037	0.0349297	0.239447	NA	NA	NA	NA
GO:0033108	mitochondrial respiratory chain complex assembly	NA	NA	9.67797e-06	0.000776927	0.000974331	0.0087857	NA	NA	NA	NA	NA	NA	NA	NA	NA	NA	NA	NA
GO:0099563	modification of synaptic structure	NA	NA	9.69139e-06	0.000776927	2.0343e-09	1.16565e-07	0.00434353	0.120868	0.00133119	0.0136475	0.0348962	0.254995	NA	NA	NA	NA	NA	NA
GO:0007269	neurotransmitter secretion	NA	NA	1.00239e-05	0.000778751	4.7143e-08	1.9295e-06	0.00168224	0.0689281	0.00314551	0.0269953	0.0128236	0.144698	NA	NA	NA	NA	NA	NA
GO:0099643	signal release from synapse	NA	NA	1.00239e-05	0.000778751	4.7143e-08	1.9295e-06	0.00168224	0.0689281	0.00314551	0.0269953	0.0128236	0.144698	NA	NA	NA	NA	NA	NA
GO:0097484	dendrite extension	NA	NA	1.01189e-05	0.000778751	3.5751e-06	7.65514e-05	NA	NA	0.000121933	0.00206367	NA	NA	NA	NA	0.00336014	0.244406	NA	NA
GO:0051963	regulation of synapse assembly	NA	NA	1.17401e-05	0.000891627	0.000223501	0.00263807	0.0470155	0.316265	0.00190215	0.0181498	0.00509504	0.0852453	0.0150072	0.239447	NA	NA	NA	NA
GO:0001508	action potential	NA	NA	1.36258e-05	0.0010214	5.93105e-05	0.000845779	NA	NA	NA	NA	0.031442	0.242935	NA	NA	NA	NA	NA	NA
GO:0042274	ribosomal small subunit biogenesis	NA	NA	1.70063e-05	0.00121186	9.62027e-06	0.000176269	NA	NA	NA	NA	NA	NA	NA	NA	NA	NA	NA	NA
GO:0046488	phosphatidylinositol metabolic process	NA	NA	1.99171e-05	0.00138508	1.65626e-09	9.84852e-08	NA	NA	8.71327e-06	0.000234639	0.0223272	0.200559	NA	NA	NA	NA	NA	NA
GO:0022900	electron transport chain	NA	NA	2.38769e-05	0.00164068	0.00012654	0.00162111	NA	NA	NA	NA	NA	NA	NA	NA	NA	NA	NA	NA
GO:0006364	rRNA processing	NA	NA	2.87003e-05	0.00194892	0.000194972	0.00235423	NA	NA	NA	NA	NA	NA	NA	NA	NA	NA	NA	NA
GO:0098885	modification of postsynaptic actin cytoskeleton	NA	NA	2.9681e-05	0.00196918	0.000652892	0.00640994	0.00719006	0.151231	NA	NA	NA	NA	NA	NA	0.0253589	0.329898	NA	NA
GO:0006383	transcription by RNA polymerase III	NA	NA	3.11946e-05	0.00204608	3.51921e-06	7.64883e-05	NA	NA	0.0291056	0.143418	NA	NA	NA	NA	NA	NA	NA	NA
GO:0006903	vesicle targeting	NA	NA	3.51419e-05	0.002211	0.000958198	0.00867747	NA	NA	0.00119366	0.0128377	NA	NA	NA	NA	NA	NA	NA	NA
GO:1903859	regulation of dendrite extension	NA	NA	4.05852e-05	0.00246587	0.000112267	0.00146202	0.0405349	0.296036	0.0123866	0.076817	NA	NA	NA	NA	NA	NA	NA	NA
GO:0001505	regulation of neurotransmitter levels	NA	NA	4.65194e-05	0.00279698	7.93671e-07	2.19408e-05	0.00186576	0.0730083	0.0058431	0.0437618	0.0223143	0.200559	NA	NA	NA	NA	NA	NA
GO:0051899	membrane depolarization	NA	NA	4.94817e-05	0.00294441	0.00809588	0.0472081	NA	NA	NA	NA	NA	NA	NA	NA	NA	NA	NA	NA
GO:0000422	autophagy of mitochondrion	NA	NA	5.07029e-05	0.00295614	1.1245e-07	4.12077e-06	NA	NA	6.19787e-08	3.29411e-06	NA	NA	NA	NA	NA	NA	NA	NA
GO:0061726	mitochondrion disassembly	NA	NA	5.07029e-05	0.00295614	1.1245e-07	4.12077e-06	NA	NA	6.19787e-08	3.29411e-06	NA	NA	NA	NA	NA	NA	NA	NA
GO:0009416	response to light stimulus	NA	NA	5.94981e-05	0.00340023	9.93874e-06	0.000181052	NA	NA	0.0175224	0.0982129	NA	NA	NA	NA	NA	NA	NA	NA
GO:0050773	regulation of dendrite development	NA	NA	6.04055e-05	0.00341824	5.96339e-09	3.00698e-07	NA	NA	0.000154267	0.00249254	0.0335321	0.248598	NA	NA	NA	NA	NA	NA
GO:1903861	positive regulation of dendrite extension	NA	NA	7.26632e-05	0.00403281	0.000273014	0.00311177	0.0326184	0.27814	0.0180257	0.100476	NA	NA	NA	NA	NA	NA	NA	NA
GO:0006836	neurotransmitter transport	NA	NA	8.52658e-05	0.00460855	1.39902e-05	0.000244945	0.00337856	0.101926	0.0183297	0.101517	0.0463113	0.298807	NA	NA	NA	NA	NA	NA
GO:0016072	rRNA metabolic process	NA	NA	8.763e-05	0.00468334	0.000112043	0.00146202	NA	NA	NA	NA	NA	NA	NA	NA	NA	NA	NA	NA
GO:0048193	Golgi vesicle transport	NA	NA	9.56337e-05	0.00500955	3.50207e-20	3.67892e-17	NA	NA	4.7861e-14	2.40351e-11	0.0244408	0.211009	NA	NA	NA	NA	NA	NA
GO:0006891	intra-Golgi vesicle-mediated transport	NA	NA	9.63375e-05	0.00500955	1.66462e-06	4.01997e-05	NA	NA	0.000671885	0.0081419	NA	NA	NA	NA	NA	NA	NA	NA
GO:0034470	ncRNA processing	NA	NA	0.000113315	0.00578809	1.70073e-10	1.39217e-08	NA	NA	NA	NA	NA	NA	NA	NA	NA	NA	NA	NA
GO:0099173	postsynapse organization	NA	NA	0.000117763	0.00596253	2.10973e-14	4.02959e-12	NA	NA	4.41942e-07	1.84671e-05	0.00319649	0.0648927	NA	NA	NA	NA	0.0216327	0.151297
GO:0042176	regulation of protein catabolic process	NA	NA	0.00012388	0.00621771	1.30471e-15	2.83571e-13	0.0302509	0.270007	3.40003e-11	6.05905e-09	4.55342e-05	0.00279661	NA	NA	NA	NA	NA	NA
GO:0099010	modification of postsynaptic structure	NA	NA	0.000129381	0.00632869	2.55262e-06	5.78748e-05	0.00187438	0.0730083	0.00749268	0.0520621	NA	NA	NA	NA	0.0478663	0.329898	NA	NA
GO:1903421	regulation of synaptic vesicle recycling	NA	NA	0.000161897	0.00771764	1.67248e-07	5.76046e-06	NA	NA	3.73237e-06	0.000116569	0.027327	0.220652	NA	NA	NA	NA	NA	NA
GO:0060998	regulation of dendritic spine development	NA	NA	0.000163124	0.00771764	3.41092e-07	1.05907e-05	0.0302091	0.270007	0.000108812	0.00191572	0.000197788	0.00929204	NA	NA	NA	NA	NA	NA
GO:0000462	maturation of SSU-rRNA from tricistronic rRNA transcript (SSU-rRNA, 5.8S rRNA, LSU-rRNA)	NA	NA	0.000180448	0.00839958	0.00425949	0.0278791	NA	NA	NA	NA	NA	NA	NA	NA	NA	NA	NA	NA
GO:0010822	positive regulation of mitochondrion organization	NA	NA	0.000185288	0.00851014	0.00462041	0.029596	NA	NA	0.00512718	0.0391877	NA	NA	NA	NA	NA	NA	NA	NA
GO:0006605	protein targeting	NA	NA	0.000185772	0.00851014	2.22902e-13	3.34512e-11	NA	NA	8.38936e-10	8.61545e-08	0.00560923	0.0913288	NA	NA	NA	NA	NA	NA
GO:1903008	organelle disassembly	NA	NA	0.000206978	0.0094069	7.68349e-10	5.26039e-08	NA	NA	9.47722e-10	8.83423e-08	NA	NA	NA	NA	NA	NA	NA	NA
GO:1902600	proton transmembrane transport	NA	NA	0.00021833	0.00984533	0.000250086	0.0028976	NA	NA	NA	NA	NA	NA	NA	NA	NA	NA	NA	NA
GO:0000054	ribosomal subunit export from nucleus	NA	NA	0.000232537	0.0102458	0.0343635	0.142777	NA	NA	NA	NA	NA	NA	0.0227632	0.239447	NA	NA	NA	NA
GO:0033750	ribosome localization	NA	NA	0.000232537	0.0102458	0.0343635	0.142777	NA	NA	NA	NA	NA	NA	0.0227632	0.239447	NA	NA	NA	NA
GO:0030490	maturation of SSU-rRNA	NA	NA	0.000234503	0.0102542	0.00768516	0.0453979	NA	NA	NA	NA	NA	NA	NA	NA	NA	NA	NA	NA
GO:0060996	dendritic spine development	NA	NA	0.000244882	0.0105816	1.75406e-10	1.41741e-08	NA	NA	8.87721e-06	0.000236947	0.000313444	0.0125688	NA	NA	NA	NA	NA	NA
GO:0099022	vesicle tethering	NA	NA	0.000245656	0.0105816	0.000177674	0.00217453	NA	NA	0.00131257	0.0135712	NA	NA	NA	NA	NA	NA	NA	NA
GO:0006839	mitochondrial transport	NA	NA	0.000280523	0.0119057	0.00041981	0.00443227	NA	NA	0.00131479	0.0135712	NA	NA	NA	NA	NA	NA	NA	NA
GO:0045739	positive regulation of DNA repair	NA	NA	0.000350705	0.0147757	2.86077e-09	1.56795e-07	NA	NA	6.67434e-06	0.000188971	NA	NA	NA	NA	NA	NA	NA	NA
GO:0006828	manganese ion transport	NA	NA	0.000367818	0.0149847	NA	NA	NA	NA	NA	NA	NA	NA	NA	NA	NA	NA	NA	NA
GO:0032253	dense core granule localization	NA	NA	0.000367818	0.0149847	0.000652892	0.00640994	NA	NA	0.0147995	0.087228	NA	NA	NA	NA	NA	NA	NA	NA
GO:0099519	dense core granule cytoskeletal transport	NA	NA	0.000367818	0.0149847	0.000652892	0.00640994	NA	NA	0.0147995	0.087228	NA	NA	NA	NA	NA	NA	NA	NA
GO:1901950	dense core granule transport	NA	NA	0.000367818	0.0149847	0.000652892	0.00640994	NA	NA	0.0147995	0.087228	NA	NA	NA	NA	NA	NA	NA	NA
GO:0008306	associative learning	NA	NA	0.000368645	0.0149847	5.53152e-07	1.62921e-05	NA	NA	NA	NA	NA	NA	NA	NA	NA	NA	NA	NA
GO:1903599	positive regulation of autophagy of mitochondrion	NA	NA	0.000396856	0.0160185	0.000773194	0.00716683	NA	NA	0.000539987	0.00694646	0.0272905	0.220652	NA	NA	NA	NA	NA	NA
GO:0072594	establishment of protein localization to organelle	NA	NA	0.000434106	0.0172804	3.04528e-17	1.19965e-14	NA	NA	1.17406e-14	7.904e-12	0.0403517	0.276925	NA	NA	NA	NA	NA	NA
GO:0009314	response to radiation	NA	NA	0.000445649	0.0176184	5.33728e-07	1.58683e-05	0.0135878	0.177147	0.000980172	0.0109979	NA	NA	NA	NA	NA	NA	NA	NA
GO:0060997	dendritic spine morphogenesis	NA	NA	0.000451783	0.0177394	1.72654e-09	1.00763e-07	NA	NA	0.00221892	0.0204322	0.0121725	0.140287	NA	NA	NA	NA	NA	NA
GO:0021952	central nervous system projection neuron axonogenesis	NA	NA	0.0004559	0.0177801	0.00152687	0.0126297	NA	NA	0.00186171	0.0178483	NA	NA	NA	NA	NA	NA	NA	NA
GO:0051054	positive regulation of DNA metabolic process	NA	NA	0.000469889	0.0180979	5.83563e-10	4.13281e-08	NA	NA	3.44454e-07	1.49075e-05	0.00821518	0.114871	NA	NA	NA	NA	NA	NA
GO:0023061	signal release	NA	NA	0.000470319	0.0180979	0.00110099	0.00969692	0.0132069	0.175857	NA	NA	NA	NA	NA	NA	NA	NA	NA	NA
GO:0006626	protein targeting to mitochondrion	NA	NA	0.000488358	0.0186676	0.000446199	0.00461805	NA	NA	0.00122605	0.0131248	NA	NA	NA	NA	NA	NA	NA	NA
GO:0042177	negative regulation of protein catabolic process	NA	NA	0.000518331	0.0196829	5.62879e-08	2.24546e-06	0.0457744	0.313274	8.9645e-06	0.000238228	NA	NA	NA	NA	NA	NA	NA	NA
GO:0048489	synaptic vesicle transport	NA	NA	0.00054291	0.0201022	1.4955e-06	3.71108e-05	NA	NA	0.0011755	0.0126958	NA	NA	NA	NA	NA	NA	NA	NA
GO:1903146	regulation of autophagy of mitochondrion	NA	NA	0.00054291	0.0201022	0.000346632	0.00372837	NA	NA	0.000338497	0.00467187	NA	NA	NA	NA	NA	NA	NA	NA
GO:0006893	Golgi to plasma membrane transport	NA	NA	0.000554876	0.0203996	1.31139e-06	3.35527e-05	NA	NA	8.77034e-10	8.69471e-08	0.0416501	0.281491	NA	NA	NA	NA	NA	NA
GO:0018205	peptidyl-lysine modification	NA	NA	0.000587516	0.0214629	8.01347e-08	3.09871e-06	NA	NA	1.80613e-05	0.000417685	NA	NA	NA	NA	NA	NA	NA	NA
GO:0036465	synaptic vesicle recycling	NA	NA	0.000627131	0.0223444	1.24023e-07	4.49263e-06	NA	NA	9.05586e-06	0.000239605	NA	NA	NA	NA	NA	NA	NA	NA
GO:0140056	organelle localization by membrane tethering	NA	NA	0.000627131	0.0223444	2.77857e-09	1.54985e-07	NA	NA	7.90921e-05	0.0014655	NA	NA	NA	NA	NA	NA	NA	NA
GO:0006206	pyrimidine nucleobase metabolic process	NA	NA	0.000642281	0.0226052	0.0080038	0.0467977	NA	NA	NA	NA	NA	NA	NA	NA	NA	NA	NA	NA
GO:0006517	protein deglycosylation	NA	NA	0.000642281	0.0226052	0.000310024	0.00341623	NA	NA	NA	NA	NA	NA	NA	NA	NA	NA	NA	NA
GO:0042273	ribosomal large subunit biogenesis	NA	NA	0.000653681	0.0227292	NA	NA	NA	NA	NA	NA	NA	NA	NA	NA	NA	NA	NA	NA
GO:0086001	cardiac muscle cell action potential	NA	NA	0.000653681	0.0227292	0.000644155	0.0063738	NA	NA	0.0488773	0.201598	NA	NA	NA	NA	NA	NA	NA	NA
GO:0016079	synaptic vesicle exocytosis	NA	NA	0.000752737	0.025812	1.09857e-06	2.90938e-05	0.000997543	0.051109	0.00268669	0.0236608	0.00376854	0.070872	NA	NA	NA	NA	NA	NA
GO:0021575	hindbrain morphogenesis	NA	NA	0.000765819	0.0258497	0.0133366	0.0692995	NA	NA	0.00634009	0.0467237	0.0010493	0.029194	NA	NA	NA	NA	NA	NA
GO:0099175	regulation of postsynapse organization	NA	NA	0.000802197	0.0266108	4.35296e-13	6.09704e-11	NA	NA	8.26195e-07	3.20892e-05	0.000200617	0.00929204	NA	NA	NA	NA	NA	NA
GO:0098900	regulation of action potential	NA	NA	0.000822099	0.0271152	0.0348049	0.144326	NA	NA	0.0451539	0.191186	0.0480299	0.306677	NA	NA	NA	NA	NA	NA
GO:0099558	maintenance of synapse structure	NA	NA	0.000849376	0.0275427	0.00101559	0.00905411	NA	NA	0.0292472	0.143418	NA	NA	NA	NA	NA	NA	NA	NA
GO:0061001	regulation of dendritic spine morphogenesis	NA	NA	0.000882723	0.0284641	2.88134e-07	9.08055e-06	NA	NA	0.0156265	0.0900865	0.0105411	0.131142	NA	NA	NA	NA	NA	NA
GO:0072655	establishment of protein localization to mitochondrion	NA	NA	0.000899958	0.0288586	9.41774e-05	0.00124968	NA	NA	0.00363939	0.0304994	NA	NA	NA	NA	NA	NA	NA	NA
GO:1905477	positive regulation of protein localization to membrane	NA	NA	0.000919183	0.0293123	0.00025588	0.00295387	NA	NA	0.0487948	0.201395	NA	NA	NA	NA	NA	NA	NA	NA
GO:0046165	alcohol biosynthetic process	NA	NA	0.000933849	0.0294545	0.00332238	0.0229616	NA	NA	NA	NA	NA	NA	NA	NA	NA	NA	NA	NA
GO:0086009	membrane repolarization	NA	NA	0.000985645	0.030643	0.0102363	0.0566458	NA	NA	NA	NA	0.0100358	0.127805	NA	NA	NA	NA	NA	NA
GO:1905906	regulation of amyloid fibril formation	NA	NA	0.000994181	0.030643	0.0441545	0.171688	0.0169674	0.200495	0.0295404	0.143418	0.0381765	0.26797	NA	NA	NA	NA	NA	NA
GO:0016236	macroautophagy	NA	NA	0.000997027	0.030643	1.23013e-23	1.5507e-20	NA	NA	2.13316e-14	1.29248e-11	NA	NA	NA	NA	NA	NA	NA	NA
GO:0061136	regulation of proteasomal protein catabolic process	NA	NA	0.00103787	0.0314389	1.28344e-09	8.08951e-08	NA	NA	2.90013e-08	1.75719e-06	0.00133868	0.0354933	NA	NA	NA	NA	NA	NA
GO:0060048	cardiac muscle contraction	NA	NA	0.00104034	0.0314389	0.0319037	0.135779	NA	NA	NA	NA	NA	NA	NA	NA	NA	NA	NA	NA
GO:0022406	membrane docking	NA	NA	0.00107946	0.0324513	1.50671e-09	9.13151e-08	NA	NA	9.61039e-05	0.00173879	NA	NA	NA	NA	NA	NA	NA	NA
GO:0016482	cytosolic transport	NA	NA	0.00108876	0.0325613	3.49652e-18	1.57418e-15	NA	NA	1.5735e-12	4.64821e-10	0.00141285	0.0368688	NA	NA	NA	NA	NA	NA
GO:0006513	protein monoubiquitination	NA	NA	0.0011099	0.0330223	0.000151621	0.00189993	NA	NA	0.00732155	0.051523	NA	NA	NA	NA	NA	NA	NA	NA
GO:1905244	regulation of modification of synaptic structure	NA	NA	0.00113632	0.0335758	5.91941e-06	0.000116959	0.0100389	0.166226	0.00691472	0.0492318	0.0183328	0.177193	NA	NA	NA	NA	NA	NA
GO:0086012	membrane depolarization during cardiac muscle cell action potential	NA	NA	0.00114014	0.0335758	0.00498516	0.0314215	NA	NA	NA	NA	NA	NA	NA	NA	NA	NA	NA	NA
GO:0007006	mitochondrial membrane organization	NA	NA	0.00126759	0.0371397	0.0018903	0.0147997	NA	NA	NA	NA	NA	NA	NA	NA	NA	NA	NA	NA
GO:0090151	establishment of protein localization to mitochondrial membrane	NA	NA	0.00127416	0.0371438	0.00902859	0.0518281	NA	NA	NA	NA	NA	NA	NA	NA	NA	NA	NA	NA
GO:0016050	vesicle organization	NA	NA	0.00129204	0.037181	4.24122e-20	3.81892e-17	0.0123637	0.175857	1.03551e-07	5.2638e-06	NA	NA	NA	NA	NA	NA	NA	NA
GO:1902074	response to salt	NA	NA	0.00129204	0.037181	0.00237463	0.0179035	0.0123637	0.175857	0.0461909	0.194896	NA	NA	NA	NA	NA	NA	NA	NA
GO:0060078	regulation of postsynaptic membrane potential	NA	NA	0.00129476	0.037181	5.00508e-05	0.000745793	NA	NA	NA	NA	3.54205e-05	0.00232244	NA	NA	NA	NA	NA	NA
GO:0071277	cellular response to calcium ion	NA	NA	0.00134252	0.0383616	0.00323149	0.0224456	0.0200071	0.220708	NA	NA	0.0411683	0.28094	NA	NA	NA	NA	NA	NA
GO:0021587	cerebellum morphogenesis	NA	NA	0.0013835	0.0389539	0.0119181	0.0630727	NA	NA	0.00901767	0.0603069	0.000665763	0.0215352	NA	NA	NA	NA	NA	NA
GO:0097178	ruffle assembly	NA	NA	0.0013835	0.0389539	NA	NA	0.0152877	0.192931	NA	NA	0.0131569	0.145786	NA	NA	NA	NA	NA	NA
GO:0071241	cellular response to inorganic substance	NA	NA	0.00140805	0.0394527	0.0248965	0.111689	NA	NA	NA	NA	NA	NA	NA	NA	NA	NA	NA	NA
GO:0051647	nucleus localization	NA	NA	0.0014296	0.0396715	0.00917032	0.0522247	NA	NA	0.00178879	0.017282	NA	NA	NA	NA	NA	NA	NA	NA
GO:0031529	ruffle organization	NA	NA	0.00144593	0.0397777	NA	NA	0.00438187	0.120868	NA	NA	0.0386717	0.269265	NA	NA	NA	NA	NA	NA
GO:0045945	positive regulation of transcription by RNA polymerase III	NA	NA	0.00148155	0.0405283	4.73453e-05	0.00070883	NA	NA	0.00242859	0.0219624	NA	NA	NA	NA	NA	NA	NA	NA
GO:0086010	membrane depolarization during action potential	NA	NA	0.00154976	0.0421944	0.00300516	0.0210695	NA	NA	NA	NA	NA	NA	NA	NA	NA	NA	NA	NA
GO:0007612	learning	NA	NA	0.00159755	0.0432914	1.09268e-08	5.21754e-07	NA	NA	0.000921907	0.0105453	0.0175133	0.176662	NA	NA	0.0477802	0.329898	NA	NA
GO:0140029	exocytic process	NA	NA	0.00167003	0.0446268	1.22235e-06	3.19687e-05	NA	NA	0.0143175	0.085976	NA	NA	NA	NA	NA	NA	NA	NA
GO:0051965	positive regulation of synapse assembly	NA	NA	0.00169019	0.0449575	NA	NA	0.0389533	0.294718	NA	NA	0.0222312	0.200559	NA	NA	NA	NA	NA	NA
GO:0006892	post-Golgi vesicle-mediated transport	NA	NA	0.0017013	0.0450454	3.90876e-12	4.62998e-10	NA	NA	1.42075e-15	1.72167e-12	0.00202672	0.0472771	NA	NA	NA	NA	NA	NA
GO:0061387	regulation of extent of cell growth	NA	NA	0.00175038	0.0459236	2.20344e-07	7.40787e-06	NA	NA	1.3337e-07	6.56982e-06	2.48166e-09	2.00684e-06	NA	NA	NA	NA	NA	NA
GO:0051592	response to calcium ion	NA	NA	0.00179171	0.0467953	0.000265473	0.00303678	0.0287819	0.266295	0.0104025	0.067052	0.0286645	0.227256	NA	NA	NA	NA	NA	NA
GO:0006122	mitochondrial electron transport, ubiquinol to cytochrome c	NA	NA	0.00181416	0.0469566	NA	NA	NA	NA	NA	NA	NA	NA	NA	NA	NA	NA	NA	NA
GO:0098814	spontaneous synaptic transmission	NA	NA	0.00181416	0.0469566	0.00188931	0.0147997	NA	NA	NA	NA	NA	NA	NA	NA	NA	NA	NA	NA
GO:0060074	synapse maturation	NA	NA	0.0018387	0.0471688	0.000559206	0.00565758	NA	NA	NA	NA	0.0169227	0.173046	NA	NA	NA	NA	NA	NA
GO:0051402	neuron apoptotic process	NA	NA	0.00184738	0.0471819	6.70824e-05	0.000941693	NA	NA	0.000148625	0.00242728	NA	NA	NA	NA	NA	NA	NA	NA
GO:0031503	protein-containing complex localization	NA	NA	0.00190286	0.0481757	8.78826e-18	3.69283e-15	NA	NA	1.39417e-06	4.93991e-05	0.000308858	0.0124882	0.0380031	0.239447	NA	NA	NA	NA
GO:0042048	olfactory behavior	NA	NA	0.00195813	0.0489615	NA	NA	NA	NA	NA	NA	NA	NA	NA	NA	NA	NA	NA	NA
GO:0071421	manganese ion transmembrane transport	NA	NA	0.00195813	0.0489615	NA	NA	NA	NA	NA	NA	NA	NA	NA	NA	NA	NA	NA	NA
GO:0010821	regulation of mitochondrion organization	NA	NA	0.00195948	0.0489615	0.00255151	0.0186352	NA	NA	0.00119499	0.0128377	NA	NA	NA	NA	NA	NA	NA	NA
GO:0048814	regulation of dendrite morphogenesis	NA	NA	0.00199883	0.0497294	1.53785e-06	3.78636e-05	NA	NA	0.00168228	0.0164138	NA	NA	NA	NA	NA	NA	NA	NA
GO:0050806	positive regulation of synaptic transmission	NA	NA	0.002019	0.0498125	2.61087e-07	8.48264e-06	NA	NA	NA	NA	0.000842143	0.0256986	NA	NA	NA	NA	NA	NA
GO:0070585	protein localization to mitochondrion	NA	NA	0.00201943	0.0498125	7.40238e-05	0.00102769	NA	NA	0.00449297	0.0358196	NA	NA	NA	NA	NA	NA	NA	NA
GO:0051205	protein insertion into membrane	NA	NA	0.00207779	0.0510341	NA	NA	NA	NA	NA	NA	NA	NA	NA	NA	NA	NA	NA	NA
GO:0034314	Arp2/3 complex-mediated actin nucleation	NA	NA	0.00209829	0.0511027	0.00169985	0.0138066	NA	NA	0.00513535	0.0391877	NA	NA	NA	NA	NA	NA	NA	NA
GO:0047496	vesicle transport along microtubule	NA	NA	0.00209829	0.0511027	1.89548e-05	0.000321162	NA	NA	0.0018056	0.0173929	0.0041268	0.0744359	NA	NA	NA	NA	NA	NA
GO:0061337	cardiac conduction	NA	NA	0.00212581	0.0511735	0.00266573	0.0193796	NA	NA	NA	NA	0.0116045	0.136663	NA	NA	NA	NA	NA	NA
GO:0090150	establishment of protein localization to membrane	NA	NA	0.00213316	0.0511735	2.73275e-09	1.5379e-07	NA	NA	0.00056189	0.00712237	NA	NA	NA	NA	NA	NA	NA	NA
GO:0009220	pyrimidine ribonucleotide biosynthetic process	NA	NA	0.00216967	0.0515364	0.0351382	0.14485	NA	NA	NA	NA	NA	NA	NA	NA	NA	NA	NA	NA
GO:0010923	negative regulation of phosphatase activity	NA	NA	0.00216967	0.0515364	0.0351382	0.14485	0.00277871	0.0922824	0.00522286	0.0397055	NA	NA	NA	NA	NA	NA	NA	NA
GO:0006900	vesicle budding from membrane	NA	NA	0.00222071	0.0522906	3.02026e-06	6.67955e-05	NA	NA	0.00435094	0.0347788	NA	NA	NA	NA	NA	NA	NA	NA
GO:0048488	synaptic vesicle endocytosis	NA	NA	0.00222153	0.0522906	1.66018e-06	4.01997e-05	NA	NA	1.22578e-06	4.42082e-05	NA	NA	NA	NA	NA	NA	NA	NA
GO:0036503	ERAD pathway	NA	NA	0.0022286	0.0522906	1.31485e-06	3.35527e-05	NA	NA	0.0025731	0.0230287	0.00410737	0.0744359	NA	NA	NA	NA	NA	NA
GO:0017157	regulation of exocytosis	NA	NA	0.0022717	0.053086	4.07919e-05	0.000631724	9.405e-05	0.0141299	0.00414214	0.0337782	0.00228229	0.0512671	NA	NA	NA	NA	NA	NA
GO:0051204	protein insertion into mitochondrial membrane	NA	NA	0.00233733	0.0543994	0.0185258	0.0910118	NA	NA	NA	NA	NA	NA	NA	NA	NA	NA	NA	NA
GO:0050772	positive regulation of axonogenesis	NA	NA	0.00240413	0.0555066	1.40349e-05	0.000245048	NA	NA	0.00816432	0.0558325	1.63285e-06	0.0002575	NA	NA	NA	NA	NA	NA
GO:0045197	establishment or maintenance of epithelial cell apical/basal polarity	NA	NA	0.00253538	0.0576151	0.0314159	0.133975	NA	NA	0.0411996	0.181153	NA	NA	NA	NA	NA	NA	NA	NA
GO:0086002	cardiac muscle cell action potential involved in contraction	NA	NA	0.00253538	0.0576151	0.0314159	0.133975	NA	NA	NA	NA	NA	NA	NA	NA	NA	NA	NA	NA
GO:0048041	focal adhesion assembly	NA	NA	0.00254865	0.0576895	4.6476e-06	9.35906e-05	0.00342446	0.101926	2.01702e-06	6.7149e-05	0.00142095	0.0368688	NA	NA	NA	NA	NA	NA
GO:0099518	vesicle cytoskeletal trafficking	NA	NA	0.00258551	0.0580682	2.72434e-06	6.08918e-05	NA	NA	1.93976e-05	0.00044351	0.00475072	0.0820302	NA	NA	NA	NA	NA	NA
GO:0140238	presynaptic endocytosis	NA	NA	0.00258551	0.0580682	2.72434e-06	6.08918e-05	NA	NA	1.68721e-06	5.76467e-05	NA	NA	NA	NA	NA	NA	NA	NA
GO:1902075	cellular response to salt	NA	NA	0.0025991	0.0581473	0.0475575	0.182001	0.00265566	0.0900927	NA	NA	NA	NA	NA	NA	NA	NA	NA	NA
GO:0006359	regulation of transcription by RNA polymerase III	NA	NA	0.00265119	0.0585613	4.64063e-05	0.000698088	NA	NA	0.00066891	0.0081419	NA	NA	NA	NA	NA	NA	NA	NA
GO:0090382	phagosome maturation	NA	NA	0.00265119	0.0585613	0.00253013	0.0185435	0.000415735	0.0345497	0.0250925	0.127761	NA	NA	0.0481645	0.239447	NA	NA	NA	NA
GO:0030516	regulation of axon extension	NA	NA	0.00265819	0.0585613	1.10283e-05	0.000198604	NA	NA	4.20166e-06	0.000127289	1.14943e-07	3.24265e-05	NA	NA	NA	NA	NA	NA
GO:0017156	calcium-ion regulated exocytosis	NA	NA	0.00275742	0.0602872	0.00158488	0.0130654	0.0437558	0.305992	NA	NA	NA	NA	NA	NA	NA	NA	NA	NA
GO:0046854	phosphatidylinositol phosphate biosynthetic process	NA	NA	0.00275742	0.0602872	1.33152e-06	3.3705e-05	0.0437558	0.305992	3.86029e-05	0.000784883	NA	NA	NA	NA	NA	NA	NA	NA
GO:0006473	protein acetylation	NA	NA	0.00278676	0.0606988	5.88822e-08	2.33418e-06	NA	NA	1.87221e-07	9.00294e-06	0.00795131	0.112581	NA	NA	NA	NA	NA	NA
GO:0006282	regulation of DNA repair	NA	NA	0.00281875	0.0607625	2.53074e-11	2.41686e-09	NA	NA	4.73438e-06	0.000138578	NA	NA	NA	NA	NA	NA	NA	NA
GO:0030307	positive regulation of cell growth	NA	NA	0.00282127	0.0607625	4.70712e-06	9.44872e-05	0.0133166	0.175857	0.00126753	0.0132413	0.00105942	0.0292062	NA	NA	NA	NA	NA	NA
GO:0043524	negative regulation of neuron apoptotic process	NA	NA	0.00282127	0.0607625	0.000265842	0.00303678	NA	NA	0.000327518	0.00457242	NA	NA	NA	NA	NA	NA	NA	NA
GO:0006457	protein folding	NA	NA	0.00291741	0.0625995	3.77234e-06	7.82141e-05	NA	NA	0.0105442	0.0676771	NA	NA	NA	NA	NA	NA	NA	NA
GO:0032515	negative regulation of phosphoprotein phosphatase activity	NA	NA	0.00299469	0.0633164	NA	NA	0.0231595	0.238007	0.0200895	0.108805	NA	NA	NA	NA	NA	NA	NA	NA
GO:0090128	regulation of synapse maturation	NA	NA	0.00299469	0.0633164	0.00586868	0.0360178	NA	NA	NA	NA	NA	NA	0.0323647	0.239447	NA	NA	NA	NA
GO:1902004	positive regulation of amyloid-beta formation	NA	NA	0.00299469	0.0633164	NA	NA	NA	NA	NA	NA	NA	NA	NA	NA	NA	NA	NA	NA
GO:0006904	vesicle docking involved in exocytosis	NA	NA	0.00307169	0.064472	6.17347e-06	0.000120907	NA	NA	0.0374543	0.168528	NA	NA	NA	NA	NA	NA	NA	NA
GO:0090148	membrane fission	NA	NA	0.00307169	0.064472	1.40343e-06	3.51025e-05	NA	NA	0.000174568	0.00272606	NA	NA	NA	NA	NA	NA	NA	NA
GO:1901796	regulation of signal transduction by p53 class mediator	NA	NA	0.00313455	0.0655531	0.0499712	0.18917	NA	NA	0.0117607	0.0736898	NA	NA	NA	NA	NA	NA	NA	NA
GO:0031647	regulation of protein stability	NA	NA	0.00318031	0.0662699	2.64783e-07	8.51495e-06	NA	NA	0.000354602	0.00484996	NA	NA	NA	NA	NA	NA	NA	NA
GO:0051260	protein homooligomerization	NA	NA	0.00319669	0.0663715	NA	NA	NA	NA	NA	NA	NA	NA	NA	NA	NA	NA	NA	NA
GO:0098876	vesicle-mediated transport to the plasma membrane	NA	NA	0.00326889	0.0674439	5.953e-14	1.04227e-11	NA	NA	7.07797e-12	1.48583e-09	0.0175133	0.176662	NA	NA	NA	NA	NA	NA
GO:0034975	protein folding in endoplasmic reticulum	NA	NA	0.00328339	0.0674439	0.0235118	0.107232	NA	NA	0.0147995	0.087228	NA	NA	NA	NA	NA	NA	NA	NA
GO:0110011	regulation of basement membrane organization	NA	NA	0.00328339	0.0674439	NA	NA	NA	NA	0.0147995	0.087228	NA	NA	NA	NA	NA	NA	NA	NA
GO:0034063	stress granule assembly	NA	NA	0.00339565	0.0695025	1.09739e-09	7.20504e-08	NA	NA	2.51086e-12	6.61447e-10	0.000363123	0.0139831	NA	NA	NA	NA	NA	NA
GO:0010038	response to metal ion	NA	NA	0.00364055	0.0742517	0.000689264	0.00666546	NA	NA	NA	NA	NA	NA	NA	NA	NA	NA	NA	NA
GO:0071312	cellular response to alkaloid	NA	NA	0.0036577	0.0743389	NA	NA	NA	NA	NA	NA	NA	NA	NA	NA	NA	NA	NA	NA
GO:0018394	peptidyl-lysine acetylation	NA	NA	0.00373897	0.0748174	9.17374e-08	3.48326e-06	NA	NA	2.07166e-05	0.000471888	0.0108379	0.133397	NA	NA	NA	NA	NA	NA
GO:0051865	protein autoubiquitination	NA	NA	0.00373897	0.0748174	3.30557e-05	0.000518284	NA	NA	0.000554139	0.0071134	0.0108379	0.133397	NA	NA	NA	NA	NA	NA
GO:0072528	pyrimidine-containing compound biosynthetic process	NA	NA	0.00374606	0.0748174	NA	NA	NA	NA	NA	NA	NA	NA	NA	NA	NA	NA	NA	NA
GO:0006929	substrate-dependent cell migration	NA	NA	0.00381569	0.0759453	0.0287854	0.125291	0.0378221	0.291757	0.0292472	0.143418	NA	NA	NA	NA	NA	NA	0.0298945	0.151297
GO:0007044	cell-substrate junction assembly	NA	NA	0.00387311	0.0765602	1.34991e-05	0.000238333	0.00550042	0.136942	2.98359e-06	9.51452e-05	0.00347378	0.068795	NA	NA	NA	NA	NA	NA
GO:0001558	regulation of cell growth	NA	NA	0.00398903	0.0777156	1.52885e-06	3.77896e-05	NA	NA	1.19978e-05	0.000299313	0.000595369	0.0200606	NA	NA	NA	NA	NA	NA
GO:0006103	2-oxoglutarate metabolic process	NA	NA	0.00402907	0.0777156	3.60713e-06	7.65514e-05	NA	NA	NA	NA	NA	NA	NA	NA	NA	NA	NA	NA
GO:0032048	cardiolipin metabolic process	NA	NA	0.00402907	0.0777156	0.028284	0.123716	NA	NA	0.0217706	0.116116	NA	NA	NA	NA	NA	NA	NA	NA
GO:0042795	snRNA transcription by RNA polymerase II	NA	NA	0.00402907	0.0777156	0.00179217	0.0142447	NA	NA	NA	NA	NA	NA	NA	NA	NA	NA	NA	NA
GO:0051895	negative regulation of focal adhesion assembly	NA	NA	0.00402907	0.0777156	0.028284	0.123716	0.000824507	0.0490815	NA	NA	NA	NA	NA	NA	NA	NA	NA	NA
GO:0150118	negative regulation of cell-substrate junction organization	NA	NA	0.00402907	0.0777156	0.028284	0.123716	0.000824507	0.0490815	NA	NA	NA	NA	NA	NA	NA	NA	NA	NA
GO:0048639	positive regulation of developmental growth	NA	NA	0.00405222	0.0777156	5.46936e-05	0.000794317	0.000876245	0.049733	0.000279933	0.00405769	1.6452e-06	0.0002575	NA	NA	NA	NA	NA	NA
GO:1903050	regulation of proteolysis involved in protein catabolic process	NA	NA	0.0040551	0.0777156	8.55346e-10	5.675e-08	NA	NA	1.55479e-08	1.02396e-06	0.000926734	0.027586	NA	NA	NA	NA	NA	NA
GO:0034976	response to endoplasmic reticulum stress	NA	NA	0.00406689	0.0777156	9.0544e-09	4.45858e-07	NA	NA	0.000129639	0.00218797	0.0169765	0.173046	NA	NA	NA	NA	NA	NA
GO:0098780	response to mitochondrial depolarisation	NA	NA	0.00409313	0.0777156	0.000668313	0.00650058	NA	NA	0.00749268	0.0520621	NA	NA	NA	NA	NA	NA	NA	NA
GO:0046928	regulation of neurotransmitter secretion	NA	NA	0.0041668	0.0788549	3.57157e-06	7.65514e-05	0.000432233	0.0345497	0.00316571	0.0270568	0.00105296	0.029194	NA	NA	NA	NA	NA	NA
GO:0006112	energy reserve metabolic process	NA	NA	0.00429192	0.0802266	NA	NA	NA	NA	NA	NA	NA	NA	NA	NA	NA	NA	NA	NA
GO:0009218	pyrimidine ribonucleotide metabolic process	NA	NA	0.00429488	0.0802266	NA	NA	NA	NA	NA	NA	NA	NA	NA	NA	NA	NA	NA	NA
GO:1901889	negative regulation of cell junction assembly	NA	NA	0.00429488	0.0802266	0.0371801	0.150608	0.00635158	0.142189	0.0139157	0.0838126	NA	NA	NA	NA	NA	NA	NA	NA
GO:1903649	regulation of cytoplasmic transport	NA	NA	0.00429488	0.0802266	4.27128e-05	0.000653444	NA	NA	0.0139157	0.0838126	NA	NA	NA	NA	NA	NA	NA	NA
GO:0061912	selective autophagy	NA	NA	0.00436825	0.0808126	1.09857e-06	2.90938e-05	NA	NA	3.91644e-07	1.65942e-05	NA	NA	NA	NA	NA	NA	NA	NA
GO:0016573	histone acetylation	NA	NA	0.00442949	0.0816838	9.92757e-07	2.67408e-05	NA	NA	0.000163275	0.00259237	0.0236578	0.207625	NA	NA	NA	NA	NA	NA
GO:0031111	negative regulation of microtubule polymerization or depolymerization	NA	NA	0.00450896	0.0823599	7.42321e-06	0.000142214	NA	NA	7.38004e-09	5.26067e-07	0.00645122	0.0969081	NA	NA	NA	NA	NA	NA
GO:0045815	transcription initiation-coupled chromatin remodeling	NA	NA	0.00450896	0.0823599	0.00902859	0.0518281	NA	NA	0.000653565	0.00804868	NA	NA	NA	NA	NA	NA	NA	NA
GO:0086091	regulation of heart rate by cardiac conduction	NA	NA	0.00450896	0.0823599	NA	NA	NA	NA	NA	NA	NA	NA	NA	NA	NA	NA	NA	NA
GO:0006739	NADP metabolic process	NA	NA	0.00453358	0.0825483	0.00513892	0.0322295	NA	NA	NA	NA	NA	NA	NA	NA	NA	NA	NA	NA
GO:0086003	cardiac muscle cell contraction	NA	NA	0.00457063	0.082652	0.00297751	0.0210071	NA	NA	NA	NA	NA	NA	NA	NA	NA	NA	NA	NA
GO:0043543	protein acylation	NA	NA	0.00489591	0.0876447	2.27497e-08	9.95774e-07	NA	NA	3.44888e-08	1.99017e-06	0.0150292	0.156821	NA	NA	NA	NA	NA	NA
GO:0035249	synaptic transmission, glutamatergic	NA	NA	0.0049102	0.0876447	4.79327e-12	5.395e-10	NA	NA	0.0100076	0.0649901	8.82749e-06	0.00085662	NA	NA	NA	NA	NA	NA
GO:0001964	startle response	NA	NA	0.00493495	0.0876447	0.00179108	0.0142447	NA	NA	0.0123866	0.076817	NA	NA	NA	NA	NA	NA	NA	NA
GO:0006541	glutamine metabolic process	NA	NA	0.00493495	0.0876447	NA	NA	NA	NA	NA	NA	NA	NA	NA	NA	NA	NA	NA	NA
GO:0035088	establishment or maintenance of apical/basal cell polarity	NA	NA	0.00498254	0.0876806	NA	NA	NA	NA	0.0345976	0.159427	NA	NA	NA	NA	NA	NA	NA	NA
GO:0045010	actin nucleation	NA	NA	0.00498254	0.0876806	0.00533533	0.0333617	NA	NA	0.00689013	0.0492318	0.0416501	0.281491	NA	NA	NA	NA	NA	NA
GO:0061245	establishment or maintenance of bipolar cell polarity	NA	NA	0.00498254	0.0876806	NA	NA	NA	NA	0.0345976	0.159427	NA	NA	NA	NA	NA	NA	NA	NA
GO:0014842	regulation of skeletal muscle satellite cell proliferation	NA	NA	0.0051495	0.0897974	NA	NA	NA	NA	0.0223353	0.117067	NA	NA	NA	NA	NA	NA	NA	NA
GO:0043248	proteasome assembly	NA	NA	0.0051495	0.0897974	NA	NA	NA	NA	NA	NA	NA	NA	NA	NA	NA	NA	NA	NA
GO:0048548	regulation of pinocytosis	NA	NA	0.0051495	0.0897974	0.0417758	0.164983	NA	NA	0.0223353	0.117067	NA	NA	NA	NA	NA	NA	NA	NA
GO:0006221	pyrimidine nucleotide biosynthetic process	NA	NA	0.00536935	0.0924202	NA	NA	NA	NA	NA	NA	NA	NA	NA	NA	NA	NA	NA	NA
GO:0051258	protein polymerization	NA	NA	0.00540199	0.0924202	1.31456e-06	3.35527e-05	3.96143e-05	0.0109872	2.06009e-09	1.75804e-07	0.0186647	0.179329	NA	NA	NA	NA	NA	NA
GO:0042255	ribosome assembly	NA	NA	0.00541199	0.0924202	NA	NA	NA	NA	NA	NA	NA	NA	NA	NA	NA	NA	NA	NA
GO:0048278	vesicle docking	NA	NA	0.00541199	0.0924202	2.90393e-08	1.24513e-06	NA	NA	0.00168228	0.0164138	NA	NA	NA	NA	NA	NA	NA	NA
GO:0022411	cellular component disassembly	NA	NA	0.0054617	0.0929939	9.8809e-12	1.03799e-09	0.0159531	0.19738	2.44495e-14	1.34672e-11	0.00979938	0.126791	NA	NA	NA	NA	NA	NA
GO:0000423	mitophagy	NA	NA	0.00550861	0.0932425	5.79837e-05	0.000828733	NA	NA	0.000244666	0.00358942	0.029185	0.229507	NA	NA	NA	NA	NA	NA
GO:0021955	central nervous system neuron axonogenesis	NA	NA	0.00550861	0.0932425	5.79837e-05	0.000828733	NA	NA	0.000244666	0.00358942	0.0073414	0.106941	NA	NA	NA	NA	NA	NA
GO:1903541	regulation of exosomal secretion	NA	NA	0.00568447	0.095473	0.00368261	0.0249318	NA	NA	0.0295404	0.143418	NA	NA	NA	NA	NA	NA	NA	NA
GO:0043523	regulation of neuron apoptotic process	NA	NA	0.00569001	0.095473	0.00108144	0.00958693	NA	NA	0.000637248	0.00791206	NA	NA	NA	NA	NA	NA	NA	NA
GO:0006475	internal protein amino acid acetylation	NA	NA	0.00582311	0.0968616	6.35747e-07	1.81317e-05	NA	NA	0.000143258	0.0023587	0.014619	0.154717	NA	NA	NA	NA	NA	NA
GO:0086065	cell communication involved in cardiac conduction	NA	NA	0.00582311	0.0968616	NA	NA	NA	NA	NA	NA	NA	NA	NA	NA	NA	NA	NA	NA
GO:0051099	positive regulation of binding	NA	NA	0.00584119	0.0968831	0.00144878	0.012111	NA	NA	0.00029974	0.00424769	0.00168043	0.0417344	NA	NA	NA	NA	NA	NA
GO:0140694	non-membrane-bounded organelle assembly	NA	NA	0.0058617	0.0969447	3.72264e-06	7.76467e-05	0.00977499	0.166226	2.86831e-08	1.75547e-06	0.0286636	0.227256	NA	NA	NA	NA	NA	NA
GO:0006289	nucleotide-excision repair	NA	NA	0.00609192	0.100178	3.25501e-05	0.000512571	NA	NA	0.00098215	0.0109997	NA	NA	NA	NA	NA	NA	NA	NA
GO:1902652	secondary alcohol metabolic process	NA	NA	0.0064186	0.104656	NA	NA	NA	NA	NA	NA	NA	NA	NA	NA	NA	NA	NA	NA
GO:0006901	vesicle coating	NA	NA	0.00667324	0.108196	0.0368287	0.150052	NA	NA	NA	NA	NA	NA	NA	NA	NA	NA	NA	NA
GO:2000781	positive regulation of double-strand break repair	NA	NA	0.00687437	0.111145	8.83166e-07	2.40978e-05	0.0192612	0.216575	2.48506e-05	0.000545542	0.0147918	0.155683	NA	NA	NA	NA	NA	NA
GO:0000041	transition metal ion transport	NA	NA	0.00689888	0.11123	0.0420835	0.166048	NA	NA	NA	NA	NA	NA	NA	NA	NA	NA	NA	NA
GO:0051590	positive regulation of neurotransmitter transport	NA	NA	0.00716919	0.115266	0.0024376	0.0182525	NA	NA	NA	NA	NA	NA	NA	NA	NA	NA	NA	NA
GO:0097061	dendritic spine organization	NA	NA	0.00765354	0.119545	3.11585e-09	1.66434e-07	NA	NA	0.000139783	0.00231405	0.00298974	0.0624691	NA	NA	NA	NA	NA	NA
GO:0006388	tRNA splicing, via endonucleolytic cleavage and ligation	NA	NA	0.00765774	0.119545	NA	NA	NA	NA	NA	NA	NA	NA	NA	NA	NA	NA	NA	NA
GO:0010642	negative regulation of platelet-derived growth factor receptor signaling pathway	NA	NA	0.00765774	0.119545	0.00450865	0.0290276	NA	NA	0.0319731	0.14971	0.0183328	0.177193	NA	NA	NA	NA	NA	NA
GO:0031115	negative regulation of microtubule polymerization	NA	NA	0.00765774	0.119545	0.00450865	0.0290276	NA	NA	0.00114012	0.0125605	0.0183328	0.177193	NA	NA	NA	NA	NA	NA
GO:0043650	dicarboxylic acid biosynthetic process	NA	NA	0.00765774	0.119545	NA	NA	NA	NA	NA	NA	NA	NA	NA	NA	NA	NA	NA	NA
GO:0045039	protein insertion into mitochondrial inner membrane	NA	NA	0.00765774	0.119545	NA	NA	NA	NA	NA	NA	NA	NA	NA	NA	NA	NA	NA	NA
GO:0061000	negative regulation of dendritic spine development	NA	NA	0.00765774	0.119545	0.000743366	0.00701413	NA	NA	0.00114012	0.0125605	0.00207267	0.0474367	NA	NA	NA	NA	NA	NA
GO:1905907	negative regulation of amyloid fibril formation	NA	NA	0.00765774	0.119545	NA	NA	NA	NA	NA	NA	NA	NA	NA	NA	NA	NA	NA	NA
GO:0043666	regulation of phosphoprotein phosphatase activity	NA	NA	0.00770455	0.119545	NA	NA	0.00231183	0.0819532	0.00229558	0.0209157	NA	NA	NA	NA	NA	NA	NA	NA
GO:0032411	positive regulation of transporter activity	NA	NA	0.00774308	0.119672	NA	NA	NA	NA	0.0314973	0.14971	NA	NA	NA	NA	NA	NA	NA	NA
GO:0016082	synaptic vesicle priming	NA	NA	0.00778593	0.119672	4.73453e-05	0.00070883	NA	NA	0.0389257	0.172154	NA	NA	NA	NA	NA	NA	NA	NA
GO:0080009	mRNA methylation	NA	NA	0.00778593	0.119672	0.000316497	0.00345135	NA	NA	0.0107699	0.0683294	NA	NA	NA	NA	NA	NA	NA	NA
GO:0072331	signal transduction by p53 class mediator	NA	NA	0.00789445	0.120419	NA	NA	NA	NA	0.0138861	0.0838126	NA	NA	NA	NA	NA	NA	NA	NA
GO:0099505	regulation of presynaptic membrane potential	NA	NA	0.00790694	0.120419	0.000424282	0.00446058	NA	NA	NA	NA	0.00867625	0.116937	NA	NA	NA	NA	NA	NA
GO:1903115	regulation of actin filament-based movement	NA	NA	0.00801997	0.121819	0.0474376	0.181763	NA	NA	NA	NA	0.0353306	0.257781	NA	NA	NA	NA	0.0467513	0.157018
GO:0086004	regulation of cardiac muscle cell contraction	NA	NA	0.00812991	0.122843	0.0408994	0.16378	NA	NA	NA	NA	NA	NA	NA	NA	NA	NA	0.0400424	0.151297
GO:1903725	regulation of phospholipid metabolic process	NA	NA	0.00812991	0.122843	NA	NA	NA	NA	NA	NA	NA	NA	NA	NA	NA	NA	NA	NA
GO:0016126	sterol biosynthetic process	NA	NA	0.0082425	0.124219	0.0321143	0.136583	NA	NA	NA	NA	NA	NA	NA	NA	NA	NA	NA	NA
GO:0030073	insulin secretion	NA	NA	0.00853487	0.127873	0.0116638	0.0623026	NA	NA	NA	NA	NA	NA	NA	NA	NA	NA	NA	NA
GO:0150115	cell-substrate junction organization	NA	NA	0.00855147	0.127873	6.60763e-07	1.86762e-05	0.00739928	0.153294	1.99013e-07	9.49463e-06	0.00202672	0.0472771	NA	NA	NA	NA	NA	NA
GO:1901605	alpha-amino acid metabolic process	NA	NA	0.00869955	0.129417	0.0219488	0.103861	NA	NA	NA	NA	NA	NA	NA	NA	NA	NA	NA	NA
GO:0008277	regulation of G protein-coupled receptor signaling pathway	NA	NA	0.00900345	0.133433	0.00100128	0.00899009	NA	NA	NA	NA	NA	NA	NA	NA	NA	NA	NA	NA
GO:0010921	regulation of phosphatase activity	NA	NA	0.00903883	0.133433	NA	NA	8.42719e-05	0.0141299	0.00588906	0.0438891	NA	NA	NA	NA	NA	NA	NA	NA
GO:0032092	positive regulation of protein binding	NA	NA	0.00903883	0.133433	0.000691609	0.00666546	NA	NA	0.000310595	0.00436634	0.000351395	0.0137497	NA	NA	NA	NA	NA	NA
GO:0046628	positive regulation of insulin receptor signaling pathway	NA	NA	0.00922781	0.135875	0.0131146	0.0686556	NA	NA	0.00129135	0.0133978	NA	NA	NA	NA	NA	NA	NA	NA
GO:0051259	protein complex oligomerization	NA	NA	0.00927137	0.136169	0.0223816	0.105198	NA	NA	NA	NA	NA	NA	NA	NA	NA	NA	NA	NA
GO:0016601	Rac protein signal transduction	NA	NA	0.0095663	0.139436	2.88134e-07	9.08055e-06	NA	NA	1.04043e-05	0.000268253	0.00047986	0.0171197	NA	NA	NA	NA	NA	NA
GO:1990000	amyloid fibril formation	NA	NA	0.0095663	0.139436	NA	NA	NA	NA	0.00588774	0.0438891	NA	NA	NA	NA	NA	NA	NA	NA
GO:0007032	endosome organization	NA	NA	0.00963533	0.140088	4.30424e-08	1.80864e-06	NA	NA	0.00564966	0.0424706	NA	NA	NA	NA	NA	NA	NA	NA
GO:1901798	positive regulation of signal transduction by p53 class mediator	NA	NA	0.00981813	0.141717	NA	NA	NA	NA	0.0250925	0.127761	NA	NA	NA	NA	NA	NA	NA	NA
GO:0018393	internal peptidyl-lysine acetylation	NA	NA	0.00984649	0.141717	3.79461e-07	1.16104e-05	NA	NA	0.000202915	0.00306599	0.0358325	0.259105	NA	NA	NA	NA	NA	NA
GO:0021696	cerebellar cortex morphogenesis	NA	NA	0.00986025	0.141717	0.0253347	0.113171	NA	NA	0.0120888	0.0755115	0.0049096	0.0837086	NA	NA	NA	NA	NA	NA
GO:0045927	positive regulation of growth	NA	NA	0.00987009	0.141717	2.44668e-05	0.000398922	0.00100436	0.051109	0.000455876	0.00605735	1.27638e-05	0.00106776	NA	NA	NA	NA	NA	NA
GO:0140053	mitochondrial gene expression	NA	NA	0.010158	0.14477	2.21143e-06	5.14342e-05	NA	NA	NA	NA	NA	NA	NA	NA	NA	NA	NA	NA
GO:0009301	snRNA transcription	NA	NA	0.0103933	0.147396	0.00324059	0.0224456	NA	NA	NA	NA	NA	NA	NA	NA	NA	NA	NA	NA
GO:0061577	calcium ion transmembrane transport via high voltage-gated calcium channel	NA	NA	0.0103933	0.147396	NA	NA	NA	NA	NA	NA	NA	NA	NA	NA	NA	NA	NA	NA
GO:0007018	microtubule-based movement	NA	NA	0.0106415	0.150547	1.16883e-07	4.25846e-06	NA	NA	0.000531939	0.00693122	NA	NA	NA	NA	NA	NA	NA	NA
GO:0045732	positive regulation of protein catabolic process	NA	NA	0.0107232	0.150572	5.55257e-08	2.22916e-06	NA	NA	1.01556e-05	0.000262961	2.54553e-05	0.00184342	0.0464054	0.239447	NA	NA	NA	NA
GO:1902115	regulation of organelle assembly	NA	NA	0.0108488	0.150572	8.83688e-14	1.50537e-11	NA	NA	3.07731e-07	1.38792e-05	0.000832475	0.0255644	NA	NA	NA	NA	NA	NA
GO:0005977	glycogen metabolic process	NA	NA	0.0108725	0.150572	NA	NA	NA	NA	NA	NA	NA	NA	NA	NA	NA	NA	NA	NA
GO:0000394	RNA splicing, via endonucleolytic cleavage and ligation	NA	NA	0.0109042	0.150572	NA	NA	NA	NA	NA	NA	NA	NA	NA	NA	NA	NA	NA	NA
GO:0006465	signal peptide processing	NA	NA	0.0109042	0.150572	0.000284991	0.00320338	NA	NA	0.00199083	0.0187305	NA	NA	NA	NA	NA	NA	NA	NA
GO:0043045	post-fertilization epigenetic regulation of gene expression	NA	NA	0.0109042	0.150572	NA	NA	NA	NA	NA	NA	NA	NA	NA	NA	NA	NA	NA	NA
GO:0046500	S-adenosylmethionine metabolic process	NA	NA	0.0109042	0.150572	0.00922348	0.0522247	NA	NA	0.0106076	0.0677971	NA	NA	NA	NA	NA	NA	NA	NA
GO:0061635	regulation of protein complex stability	NA	NA	0.0109042	0.150572	NA	NA	0.0116212	0.170823	0.0438428	0.187776	NA	NA	NA	NA	NA	NA	NA	NA
GO:0090385	phagosome-lysosome fusion	NA	NA	0.0109042	0.150572	0.00188931	0.0147997	NA	NA	NA	NA	NA	NA	0.0227632	0.239447	NA	NA	NA	NA
GO:1903894	regulation of IRE1-mediated unfolded protein response	NA	NA	0.0109042	0.150572	NA	NA	NA	NA	NA	NA	NA	NA	NA	NA	NA	NA	NA	NA
GO:0032886	regulation of microtubule-based process	NA	NA	0.0111636	0.153055	3.67289e-06	7.76467e-05	0.0347629	0.283166	5.57825e-09	4.2783e-07	0.00302538	0.0624691	NA	NA	NA	NA	NA	NA
GO:0045663	positive regulation of myoblast differentiation	NA	NA	0.01133	0.154969	0.00136343	0.0115197	0.00165973	0.0689281	0.00257894	0.0230364	0.00279011	0.0595769	NA	NA	NA	NA	NA	NA
GO:0048168	regulation of neuronal synaptic plasticity	NA	NA	0.011375	0.155216	1.72654e-09	1.00763e-07	NA	NA	NA	NA	0.0386717	0.269265	NA	NA	NA	NA	NA	NA
GO:0007097	nuclear migration	NA	NA	0.0116875	0.157617	0.0198177	0.0954893	NA	NA	0.0231631	0.11985	NA	NA	0.0402961	0.239447	NA	NA	NA	NA
GO:0019985	translesion synthesis	NA	NA	0.0116875	0.157617	0.0069271	0.0415033	NA	NA	NA	NA	NA	NA	NA	NA	NA	NA	NA	NA
GO:0035994	response to muscle stretch	NA	NA	0.0116875	0.157617	0.0492801	0.187116	NA	NA	0.000423005	0.00564534	NA	NA	NA	NA	NA	NA	NA	NA
GO:1902993	positive regulation of amyloid precursor protein catabolic process	NA	NA	0.0116875	0.157617	NA	NA	NA	NA	NA	NA	NA	NA	NA	NA	NA	NA	NA	NA
GO:0022618	protein-RNA complex assembly	NA	NA	0.0117609	0.158096	1.40228e-06	3.51025e-05	NA	NA	NA	NA	NA	NA	NA	NA	NA	NA	NA	NA
GO:0071826	protein-RNA complex organization	NA	NA	0.0118124	0.158193	1.86049e-07	6.33875e-06	NA	NA	0.0428217	0.186525	NA	NA	NA	NA	NA	NA	NA	NA
GO:0097106	postsynaptic density organization	NA	NA	0.0118539	0.158382	0.00234096	0.0176707	NA	NA	0.0149634	0.0874283	0.000191358	0.00919277	NA	NA	0.00336014	0.244406	0.0422837	0.155175
GO:0006066	alcohol metabolic process	NA	NA	0.0120514	0.159551	NA	NA	NA	NA	NA	NA	NA	NA	NA	NA	NA	NA	NA	NA
GO:0045070	positive regulation of viral genome replication	NA	NA	0.012052	0.159551	0.000370699	0.00394682	NA	NA	0.0308625	0.148645	NA	NA	NA	NA	NA	NA	NA	NA
GO:0086011	membrane repolarization during action potential	NA	NA	0.012052	0.159551	NA	NA	NA	NA	NA	NA	0.0483064	0.306677	NA	NA	NA	NA	NA	NA
GO:1900027	regulation of ruffle assembly	NA	NA	0.012052	0.159551	NA	NA	0.00580632	0.136942	NA	NA	0.0483064	0.306677	NA	NA	NA	NA	NA	NA
GO:0008652	amino acid biosynthetic process	NA	NA	0.0122389	0.160552	0.0251314	0.112502	NA	NA	NA	NA	NA	NA	NA	NA	NA	NA	NA	NA
GO:0035304	regulation of protein dephosphorylation	NA	NA	0.0122389	0.160552	0.0251314	0.112502	0.0133216	0.175857	0.000197091	0.00300044	NA	NA	NA	NA	NA	NA	NA	NA
GO:0045931	positive regulation of mitotic cell cycle	NA	NA	0.0126581	0.1653	0.0231306	0.107232	NA	NA	NA	NA	NA	NA	NA	NA	NA	NA	NA	NA
GO:0060291	long-term synaptic potentiation	NA	NA	0.0128085	0.166887	4.47427e-05	0.000676879	NA	NA	NA	NA	0.00795131	0.112581	NA	NA	NA	NA	NA	NA
GO:0043113	receptor clustering	NA	NA	0.0130796	0.16977	0.000142678	0.001795	NA	NA	0.0160633	0.0918185	0.0133556	0.147075	NA	NA	NA	NA	NA	NA
GO:0003300	cardiac muscle hypertrophy	NA	NA	0.0131475	0.16977	0.00422643	0.0277573	NA	NA	6.0206e-05	0.00115075	NA	NA	NA	NA	NA	NA	NA	NA
GO:0051588	regulation of neurotransmitter transport	NA	NA	0.0131475	0.16977	3.72849e-06	7.76467e-05	0.00117084	0.057719	0.00844511	0.0572084	0.000471446	0.0169441	NA	NA	NA	NA	NA	NA
GO:2001237	negative regulation of extrinsic apoptotic signaling pathway	NA	NA	0.0131475	0.16977	NA	NA	NA	NA	0.00417378	0.0339449	NA	NA	NA	NA	NA	NA	NA	NA
GO:0045022	early endosome to late endosome transport	NA	NA	0.013329	0.170966	2.16438e-05	0.000359738	NA	NA	0.00327697	0.0277695	NA	NA	NA	NA	NA	NA	NA	NA
GO:0090114	COPII-coated vesicle budding	NA	NA	0.013329	0.170966	0.0119181	0.0630727	NA	NA	NA	NA	NA	NA	NA	NA	NA	NA	NA	NA
GO:1903426	regulation of reactive oxygen species biosynthetic process	NA	NA	0.013329	0.170966	NA	NA	NA	NA	NA	NA	NA	NA	NA	NA	NA	NA	NA	NA
GO:0006098	pentose-phosphate shunt	NA	NA	0.0135641	0.171817	NA	NA	NA	NA	NA	NA	NA	NA	NA	NA	NA	NA	NA	NA
GO:0036498	IRE1-mediated unfolded protein response	NA	NA	0.0135641	0.171817	NA	NA	NA	NA	NA	NA	NA	NA	NA	NA	NA	NA	NA	NA
GO:0140861	DNA repair-dependent chromatin remodeling	NA	NA	0.0135641	0.171817	0.00148854	0.0124209	NA	NA	NA	NA	NA	NA	NA	NA	NA	NA	NA	NA
GO:1990182	exosomal secretion	NA	NA	0.0135641	0.171817	0.00586868	0.0360178	NA	NA	NA	NA	NA	NA	NA	NA	NA	NA	NA	NA
GO:2001014	regulation of skeletal muscle cell differentiation	NA	NA	0.0135641	0.171817	NA	NA	NA	NA	NA	NA	NA	NA	NA	NA	NA	NA	NA	NA
GO:0030433	ubiquitin-dependent ERAD pathway	NA	NA	0.0136334	0.171817	8.05183e-05	0.00110088	NA	NA	0.00506956	0.0389803	0.00142095	0.0368688	NA	NA	NA	NA	NA	NA
GO:0044042	glucan metabolic process	NA	NA	0.0137357	0.172729	NA	NA	NA	NA	NA	NA	NA	NA	NA	NA	NA	NA	NA	NA
GO:1902904	negative regulation of supramolecular fiber organization	NA	NA	0.0138137	0.173332	0.00019275	0.00233187	0.0148526	0.190488	3.84812e-07	1.64195e-05	NA	NA	NA	NA	NA	NA	NA	NA
GO:0009411	response to UV	NA	NA	0.0141676	0.177387	0.000258611	0.00297993	NA	NA	0.0222038	0.117067	NA	NA	NA	NA	NA	NA	NA	NA
GO:0008089	anterograde axonal transport	NA	NA	0.0143374	0.178607	1.04199e-07	3.88619e-06	NA	NA	0.000692759	0.00834462	NA	NA	NA	NA	NA	NA	NA	NA
GO:0010882	regulation of cardiac muscle contraction by calcium ion signaling	NA	NA	0.0145876	0.178607	0.0287854	0.125291	NA	NA	NA	NA	NA	NA	NA	NA	NA	NA	NA	NA
GO:0021697	cerebellar cortex formation	NA	NA	0.0145876	0.178607	0.0287854	0.125291	NA	NA	0.00264163	0.0233319	0.00536814	0.087994	NA	NA	NA	NA	NA	NA
GO:0090218	positive regulation of lipid kinase activity	NA	NA	0.0145876	0.178607	NA	NA	NA	NA	NA	NA	NA	NA	NA	NA	NA	NA	NA	NA
GO:1900078	positive regulation of cellular response to insulin stimulus	NA	NA	0.0145876	0.178607	0.0287854	0.125291	NA	NA	0.00264163	0.0233319	NA	NA	NA	NA	NA	NA	NA	NA
GO:0010644	cell communication by electrical coupling	NA	NA	0.0146377	0.178607	0.0371801	0.150608	NA	NA	NA	NA	NA	NA	NA	NA	NA	NA	NA	NA
GO:1901185	negative regulation of ERBB signaling pathway	NA	NA	0.0146377	0.178607	0.0371801	0.150608	NA	NA	NA	NA	NA	NA	NA	NA	NA	NA	NA	NA
GO:0001731	formation of translation preinitiation complex	NA	NA	0.0147039	0.178607	NA	NA	NA	NA	NA	NA	NA	NA	NA	NA	NA	NA	NA	NA
GO:0071073	positive regulation of phospholipid biosynthetic process	NA	NA	0.0147039	0.178607	NA	NA	NA	NA	NA	NA	NA	NA	NA	NA	NA	NA	NA	NA
GO:0150172	regulation of phosphatidylcholine metabolic process	NA	NA	0.0147039	0.178607	NA	NA	NA	NA	NA	NA	NA	NA	NA	NA	NA	NA	NA	NA
GO:1902513	regulation of organelle transport along microtubule	NA	NA	0.0147039	0.178607	NA	NA	NA	NA	0.0473311	0.196021	NA	NA	NA	NA	NA	NA	NA	NA
GO:1905245	regulation of aspartic-type peptidase activity	NA	NA	0.0147039	0.178607	NA	NA	NA	NA	0.0473311	0.196021	0.00850374	0.115398	NA	NA	NA	NA	NA	NA
GO:0031102	neuron projection regeneration	NA	NA	0.0149726	0.178607	0.00712761	0.0425429	NA	NA	0.00824029	0.0560988	8.10196e-06	0.000850427	NA	NA	NA	NA	NA	NA
GO:1903409	reactive oxygen species biosynthetic process	NA	NA	0.0149726	0.178607	NA	NA	NA	NA	NA	NA	NA	NA	NA	NA	NA	NA	NA	NA
GO:0007008	outer mitochondrial membrane organization	NA	NA	0.0149768	0.178607	0.0168764	0.0837574	NA	NA	NA	NA	NA	NA	NA	NA	NA	NA	NA	NA
GO:0010649	regulation of cell communication by electrical coupling	NA	NA	0.0149768	0.178607	NA	NA	NA	NA	NA	NA	NA	NA	NA	NA	NA	NA	NA	NA
GO:0045040	protein insertion into mitochondrial outer membrane	NA	NA	0.0149768	0.178607	0.0168764	0.0837574	NA	NA	NA	NA	NA	NA	NA	NA	NA	NA	NA	NA
GO:0046049	UMP metabolic process	NA	NA	0.0149768	0.178607	NA	NA	NA	NA	NA	NA	NA	NA	NA	NA	NA	NA	NA	NA
GO:0072350	tricarboxylic acid metabolic process	NA	NA	0.0149768	0.178607	0.00412153	0.027266	NA	NA	NA	NA	NA	NA	NA	NA	NA	NA	NA	NA
GO:1903543	positive regulation of exosomal secretion	NA	NA	0.0149768	0.178607	0.0168764	0.0837574	NA	NA	NA	NA	NA	NA	NA	NA	NA	NA	NA	NA
GO:1903651	positive regulation of cytoplasmic transport	NA	NA	0.0149768	0.178607	0.0168764	0.0837574	NA	NA	0.0155058	0.0898182	0.0272905	0.220652	NA	NA	NA	NA	NA	NA
GO:0007160	cell-matrix adhesion	NA	NA	0.0150773	0.179067	0.0200472	0.095653	0.0243201	0.244363	0.000421823	0.00564534	0.0223593	0.200559	NA	NA	NA	NA	NA	NA
GO:0009064	glutamine family amino acid metabolic process	NA	NA	0.0153707	0.181431	NA	NA	NA	NA	NA	NA	NA	NA	NA	NA	NA	NA	NA	NA
GO:1903533	regulation of protein targeting	NA	NA	0.0153707	0.181431	0.000735763	0.00701413	NA	NA	0.00190172	0.0181498	NA	NA	NA	NA	NA	NA	NA	NA
GO:0031345	negative regulation of cell projection organization	NA	NA	0.0155747	0.183054	0.000116422	0.001513	0.0273051	0.26111	0.00503324	0.0388985	5.56185e-06	0.000642527	NA	NA	NA	NA	NA	NA
GO:0043647	inositol phosphate metabolic process	NA	NA	0.015581	0.183054	0.00298292	0.0210071	0.00196714	0.0754078	0.0267138	0.133437	0.0498587	0.314583	NA	NA	NA	NA	NA	NA
GO:0043401	steroid hormone mediated signaling pathway	NA	NA	0.0156034	0.183054	0.000116856	0.00151553	NA	NA	3.07606e-05	0.000655021	0.0461743	0.298717	NA	NA	NA	NA	NA	NA
GO:0070507	regulation of microtubule cytoskeleton organization	NA	NA	0.0156843	0.183332	4.21169e-08	1.78163e-06	0.0432417	0.305992	5.43686e-11	8.90322e-09	0.000922927	0.027586	NA	NA	NA	NA	NA	NA
GO:0071482	cellular response to light stimulus	NA	NA	0.0156906	0.183332	0.00612186	0.0373534	NA	NA	NA	NA	NA	NA	NA	NA	NA	NA	NA	NA
GO:0034250	positive regulation of amide metabolic process	NA	NA	0.0160016	0.186588	1.31463e-06	3.35527e-05	NA	NA	8.01518e-06	0.000219747	0.0200347	0.187293	NA	NA	NA	NA	NA	NA
GO:0043648	dicarboxylic acid metabolic process	NA	NA	0.0164628	0.19034	0.00247963	0.0183656	NA	NA	NA	NA	NA	NA	NA	NA	NA	NA	NA	NA
GO:0046785	microtubule polymerization	NA	NA	0.0164628	0.19034	2.32272e-05	0.000381252	NA	NA	2.30141e-06	7.5784e-05	NA	NA	NA	NA	NA	NA	NA	NA
GO:0007528	neuromuscular junction development	NA	NA	0.0165212	0.19034	0.00245047	0.0182585	NA	NA	0.0357563	0.163995	NA	NA	NA	NA	NA	NA	NA	NA
GO:0031103	axon regeneration	NA	NA	0.0165212	0.19034	0.000985265	0.0088716	NA	NA	0.00666833	0.0484453	2.40153e-06	0.000342713	NA	NA	NA	NA	NA	NA
GO:0050687	negative regulation of defense response to virus	NA	NA	0.0165212	0.19034	NA	NA	NA	NA	0.00666833	0.0484453	0.0281321	0.224106	NA	NA	NA	NA	NA	NA
GO:1901799	negative regulation of proteasomal protein catabolic process	NA	NA	0.0165212	0.19034	0.000128435	0.00163795	0.0238148	0.241334	2.37538e-05	0.000533053	NA	NA	NA	NA	NA	NA	NA	NA
GO:0060999	positive regulation of dendritic spine development	NA	NA	0.0167208	0.192256	0.000206647	0.00246685	NA	NA	0.00287337	0.025014	0.0073414	0.106941	NA	NA	NA	NA	NA	NA
GO:0035967	cellular response to topologically incorrect protein	NA	NA	0.0169839	0.194121	5.15323e-05	0.000760674	NA	NA	0.0266684	0.133437	NA	NA	NA	NA	NA	NA	NA	NA
GO:0051289	protein homotetramerization	NA	NA	0.0170661	0.194675	NA	NA	NA	NA	NA	NA	NA	NA	NA	NA	NA	NA	NA	NA
GO:0006479	protein methylation	NA	NA	0.0171516	0.194879	3.15357e-05	0.000498169	NA	NA	0.00037398	0.00509201	NA	NA	NA	NA	NA	NA	NA	NA
GO:0008213	protein alkylation	NA	NA	0.0171516	0.194879	3.15357e-05	0.000498169	NA	NA	0.00037398	0.00509201	NA	NA	NA	NA	NA	NA	NA	NA
GO:1904377	positive regulation of protein localization to cell periphery	NA	NA	0.0173168	0.195241	9.39407e-05	0.00124968	NA	NA	0.0174805	0.0981599	NA	NA	NA	NA	NA	NA	NA	NA
GO:0006907	pinocytosis	NA	NA	0.0173525	0.195241	NA	NA	NA	NA	NA	NA	NA	NA	NA	NA	NA	NA	NA	NA
GO:0048791	calcium ion-regulated exocytosis of neurotransmitter	NA	NA	0.0173525	0.195241	0.0028214	0.0201625	NA	NA	NA	NA	NA	NA	NA	NA	NA	NA	NA	NA
GO:0090141	positive regulation of mitochondrial fission	NA	NA	0.0173525	0.195241	0.0028214	0.0201625	NA	NA	0.00177963	0.01728	NA	NA	NA	NA	NA	NA	NA	NA
GO:0097734	extracellular exosome biogenesis	NA	NA	0.0173525	0.195241	0.00993171	0.0553362	NA	NA	NA	NA	NA	NA	NA	NA	NA	NA	NA	NA
GO:0014897	striated muscle hypertrophy	NA	NA	0.0175965	0.196155	0.00798791	0.0467977	NA	NA	0.000110461	0.00191771	NA	NA	NA	NA	NA	NA	NA	NA
GO:0006099	tricarboxylic acid cycle	NA	NA	0.0176036	0.196155	3.89834e-06	8.05613e-05	NA	NA	NA	NA	NA	NA	NA	NA	NA	NA	NA	NA
GO:0019228	neuronal action potential	NA	NA	0.0176036	0.196155	NA	NA	NA	NA	0.0450331	0.190942	NA	NA	NA	NA	NA	NA	NA	NA
GO:1901800	positive regulation of proteasomal protein catabolic process	NA	NA	0.0178451	0.198279	1.12027e-05	0.00020117	NA	NA	0.00140377	0.014319	0.00626325	0.0969081	NA	NA	NA	NA	NA	NA
GO:0009065	glutamine family amino acid catabolic process	NA	NA	0.017966	0.198279	0.0163085	0.0819064	NA	NA	NA	NA	NA	NA	NA	NA	NA	NA	NA	NA
GO:0031167	rRNA methylation	NA	NA	0.017966	0.198279	NA	NA	NA	NA	NA	NA	NA	NA	NA	NA	NA	NA	NA	NA
GO:0048207	vesicle targeting, rough ER to cis-Golgi	NA	NA	0.017966	0.198279	NA	NA	NA	NA	NA	NA	NA	NA	NA	NA	NA	NA	NA	NA
GO:0048208	COPII vesicle coating	NA	NA	0.017966	0.198279	NA	NA	NA	NA	NA	NA	NA	NA	NA	NA	NA	NA	NA	NA
GO:0043414	macromolecule methylation	NA	NA	0.0180073	0.198355	7.95507e-06	0.000151942	NA	NA	4.37798e-05	0.000881268	NA	NA	NA	NA	NA	NA	NA	NA
GO:0006984	ER-nucleus signaling pathway	NA	NA	0.0181036	0.1986	0.00169985	0.0138066	NA	NA	0.000170519	0.00267818	0.0041268	0.0744359	NA	NA	NA	NA	NA	NA
GO:0070849	response to epidermal growth factor	NA	NA	0.0181036	0.1986	NA	NA	NA	NA	NA	NA	NA	NA	NA	NA	NA	NA	NA	NA
GO:0016052	carbohydrate catabolic process	NA	NA	0.0181672	0.1986	0.0335364	0.141486	NA	NA	NA	NA	NA	NA	NA	NA	NA	NA	NA	NA
GO:1901617	organic hydroxy compound biosynthetic process	NA	NA	0.019034	0.207683	NA	NA	NA	NA	NA	NA	NA	NA	NA	NA	NA	NA	NA	NA
GO:1903320	regulation of protein modification by small protein conjugation or removal	NA	NA	0.019112	0.207767	4.90301e-06	9.8107e-05	NA	NA	1.62553e-06	5.66041e-05	NA	NA	NA	NA	NA	NA	NA	NA
GO:0006470	protein dephosphorylation	NA	NA	0.0191137	0.207767	6.60483e-07	1.86762e-05	0.00300017	0.0965871	3.52761e-10	4.19094e-08	0.000120574	0.00604244	NA	NA	NA	NA	NA	NA
GO:0030048	actin filament-based movement	NA	NA	0.0192377	0.208331	0.000478713	0.00494644	NA	NA	0.000744759	0.00888287	0.0368808	0.264712	NA	NA	NA	NA	NA	NA
GO:0006695	cholesterol biosynthetic process	NA	NA	0.0193722	0.208613	0.0235539	0.107269	NA	NA	NA	NA	NA	NA	NA	NA	NA	NA	NA	NA
GO:1902305	regulation of sodium ion transmembrane transport	NA	NA	0.0193722	0.208613	6.53452e-05	0.000923477	NA	NA	0.00490889	0.038567	NA	NA	NA	NA	NA	NA	NA	NA
GO:1902653	secondary alcohol biosynthetic process	NA	NA	0.0193722	0.208613	0.0235539	0.107269	NA	NA	NA	NA	NA	NA	NA	NA	NA	NA	NA	NA
GO:0000731	DNA synthesis involved in DNA repair	NA	NA	0.0196379	0.210688	NA	NA	NA	NA	NA	NA	NA	NA	NA	NA	NA	NA	NA	NA
GO:0007007	inner mitochondrial membrane organization	NA	NA	0.0196379	0.210688	6.79869e-06	0.000131853	NA	NA	NA	NA	NA	NA	NA	NA	NA	NA	NA	NA
GO:0007158	neuron cell-cell adhesion	NA	NA	0.019953	0.212097	0.028284	0.123716	NA	NA	NA	NA	0.000517019	0.0180473	0.0259739	0.239447	0.0366768	0.329898	0.018499	0.151297
GO:0009173	pyrimidine ribonucleoside monophosphate metabolic process	NA	NA	0.019953	0.212097	NA	NA	NA	NA	NA	NA	NA	NA	NA	NA	NA	NA	NA	NA
GO:0014857	regulation of skeletal muscle cell proliferation	NA	NA	0.019953	0.212097	NA	NA	NA	NA	0.0217706	0.116116	NA	NA	NA	NA	NA	NA	NA	NA
GO:0048172	regulation of short-term neuronal synaptic plasticity	NA	NA	0.019953	0.212097	3.60713e-06	7.65514e-05	NA	NA	NA	NA	0.0324948	0.242935	NA	NA	NA	NA	NA	NA
GO:1901524	regulation of mitophagy	NA	NA	0.019953	0.212097	0.00179217	0.0142447	NA	NA	0.00506451	0.0389803	0.0324948	0.242935	NA	NA	NA	NA	NA	NA
GO:0034620	cellular response to unfolded protein	NA	NA	0.020634	0.218551	0.00272347	0.0197538	NA	NA	NA	NA	NA	NA	NA	NA	NA	NA	NA	NA
GO:0007030	Golgi organization	NA	NA	0.0206359	0.218551	7.67294e-07	2.13993e-05	NA	NA	5.24557e-06	0.000152071	NA	NA	NA	NA	NA	NA	NA	NA
GO:0031146	SCF-dependent proteasomal ubiquitin-dependent protein catabolic process	NA	NA	0.0209142	0.219211	0.000337527	0.00364286	NA	NA	0.000760312	0.00901512	NA	NA	NA	NA	NA	NA	NA	NA
GO:0046475	glycerophospholipid catabolic process	NA	NA	0.0209769	0.219211	NA	NA	NA	NA	NA	NA	NA	NA	NA	NA	NA	NA	NA	NA
GO:0048199	vesicle targeting, to, from or within Golgi	NA	NA	0.0209769	0.219211	NA	NA	NA	NA	NA	NA	NA	NA	NA	NA	NA	NA	NA	NA
GO:0050775	positive regulation of dendrite morphogenesis	NA	NA	0.0209769	0.219211	3.8869e-05	0.000603426	NA	NA	NA	NA	NA	NA	NA	NA	NA	NA	NA	NA
GO:0014896	muscle hypertrophy	NA	NA	0.021156	0.219211	0.0118016	0.0629319	NA	NA	0.000162255	0.00259237	NA	NA	NA	NA	NA	NA	NA	NA
GO:0021549	cerebellum development	NA	NA	0.021156	0.219211	0.0118016	0.0629319	NA	NA	0.000388869	0.00527105	1.51981e-05	0.00124985	NA	NA	NA	NA	NA	NA
GO:0006222	UMP biosynthetic process	NA	NA	0.0212299	0.219211	NA	NA	NA	NA	NA	NA	NA	NA	NA	NA	NA	NA	NA	NA
GO:0010172	embryonic body morphogenesis	NA	NA	0.0212299	0.219211	NA	NA	NA	NA	NA	NA	NA	NA	0.017928	0.239447	NA	NA	NA	NA
GO:0019511	peptidyl-proline hydroxylation	NA	NA	0.0212299	0.219211	0.00475661	0.0301619	NA	NA	NA	NA	NA	NA	NA	NA	NA	NA	NA	NA
GO:0031915	positive regulation of synaptic plasticity	NA	NA	0.0212299	0.219211	NA	NA	NA	NA	NA	NA	NA	NA	NA	NA	NA	NA	NA	NA
GO:0048671	negative regulation of collateral sprouting	NA	NA	0.0212299	0.219211	5.44332e-05	0.000794195	NA	NA	0.000287965	0.00412477	0.00102789	0.029194	NA	NA	NA	NA	NA	NA
GO:0071313	cellular response to caffeine	NA	NA	0.0212299	0.219211	NA	NA	NA	NA	NA	NA	NA	NA	NA	NA	NA	NA	NA	NA
GO:0090481	pyrimidine nucleotide-sugar transmembrane transport	NA	NA	0.0212299	0.219211	NA	NA	NA	NA	NA	NA	NA	NA	NA	NA	NA	NA	NA	NA
GO:1901984	negative regulation of protein acetylation	NA	NA	0.0212299	0.219211	NA	NA	NA	NA	NA	NA	NA	NA	NA	NA	NA	NA	NA	NA
GO:0016197	endosomal transport	NA	NA	0.0213029	0.219572	1.57583e-18	9.02949e-16	NA	NA	3.66146e-15	3.20064e-12	0.00106879	0.029298	NA	NA	NA	NA	NA	NA
GO:0006220	pyrimidine nucleotide metabolic process	NA	NA	0.0216205	0.22025	NA	NA	NA	NA	NA	NA	NA	NA	NA	NA	NA	NA	NA	NA
GO:0045744	negative regulation of G protein-coupled receptor signaling pathway	NA	NA	0.0216205	0.22025	NA	NA	NA	NA	NA	NA	NA	NA	NA	NA	NA	NA	NA	NA
GO:0008090	retrograde axonal transport	NA	NA	0.021808	0.22025	0.00029397	0.00327946	NA	NA	0.000102682	0.00181915	NA	NA	NA	NA	NA	NA	NA	NA
GO:0010881	regulation of cardiac muscle contraction by regulation of the release of sequestered calcium ion	NA	NA	0.021808	0.22025	NA	NA	NA	NA	NA	NA	NA	NA	NA	NA	NA	NA	NA	NA
GO:0036092	phosphatidylinositol-3-phosphate biosynthetic process	NA	NA	0.021808	0.22025	5.39271e-05	0.000788638	0.0277248	0.26111	2.21946e-07	1.04246e-05	NA	NA	NA	NA	NA	NA	NA	NA
GO:0035308	negative regulation of protein dephosphorylation	NA	NA	0.0218584	0.22025	0.0236321	0.107392	0.0433189	0.305992	0.00493469	0.038567	NA	NA	NA	NA	NA	NA	NA	NA
GO:0048668	collateral sprouting	NA	NA	0.0218584	0.22025	0.00300516	0.0210695	NA	NA	0.00133119	0.0136475	0.00744974	0.106941	NA	NA	NA	NA	NA	NA
GO:2000756	regulation of peptidyl-lysine acetylation	NA	NA	0.0218584	0.22025	0.000880524	0.00805507	NA	NA	0.00133119	0.0136475	0.0348962	0.254995	NA	NA	NA	NA	NA	NA
GO:0031113	regulation of microtubule polymerization	NA	NA	0.0219029	0.22025	0.00165118	0.0135161	NA	NA	3.08105e-05	0.000655021	0.0189171	0.180325	NA	NA	NA	NA	NA	NA
GO:1903078	positive regulation of protein localization to plasma membrane	NA	NA	0.0219029	0.22025	0.0037104	0.025093	NA	NA	NA	NA	NA	NA	NA	NA	NA	NA	NA	NA
GO:0051262	protein tetramerization	NA	NA	0.0227491	0.227965	0.0203995	0.0971866	NA	NA	NA	NA	NA	NA	NA	NA	NA	NA	NA	NA
GO:0032434	regulation of proteasomal ubiquitin-dependent protein catabolic process	NA	NA	0.0230303	0.229984	1.22803e-08	5.69136e-07	NA	NA	1.09307e-07	5.47348e-06	0.000231978	0.0103262	NA	NA	NA	NA	NA	NA
GO:0003015	heart process	NA	NA	0.0237813	0.236359	0.0223816	0.105198	NA	NA	NA	NA	NA	NA	NA	NA	NA	NA	NA	NA
GO:0016241	regulation of macroautophagy	NA	NA	0.0237915	0.236359	1.97133e-13	3.03057e-11	NA	NA	3.14136e-06	9.96517e-05	NA	NA	NA	NA	NA	NA	NA	NA
GO:0035966	response to topologically incorrect protein	NA	NA	0.0237915	0.236359	0.000199471	0.00239936	NA	NA	0.00887817	0.0595747	NA	NA	NA	NA	NA	NA	NA	NA
GO:0042551	neuron maturation	NA	NA	0.0240294	0.23709	0.00141669	0.0118744	NA	NA	NA	NA	NA	NA	NA	NA	NA	NA	NA	NA
GO:1901607	alpha-amino acid biosynthetic process	NA	NA	0.0244644	0.24097	NA	NA	NA	NA	NA	NA	NA	NA	NA	NA	NA	NA	NA	NA
GO:0009112	nucleobase metabolic process	NA	NA	0.0247835	0.241736	NA	NA	NA	NA	NA	NA	NA	NA	NA	NA	NA	NA	NA	NA
GO:0035305	negative regulation of dephosphorylation	NA	NA	0.0247835	0.241736	0.00280428	0.0201625	0.00816601	0.1641	0.000925911	0.0105453	NA	NA	NA	NA	NA	NA	NA	NA
GO:0046471	phosphatidylglycerol metabolic process	NA	NA	0.0247835	0.241736	NA	NA	NA	NA	NA	NA	NA	NA	NA	NA	NA	NA	NA	NA
GO:1902253	regulation of intrinsic apoptotic signaling pathway by p53 class mediator	NA	NA	0.0247835	0.241736	NA	NA	NA	NA	NA	NA	NA	NA	NA	NA	NA	NA	0.0400424	0.151297
GO:0035303	regulation of dephosphorylation	NA	NA	0.0252415	0.245625	0.00581679	0.0359091	0.00166458	0.0689281	9.61723e-05	0.00173879	NA	NA	NA	NA	NA	NA	NA	NA
GO:1902903	regulation of supramolecular fiber organization	NA	NA	0.0252775	0.245625	9.16975e-07	2.49125e-05	6.73581e-05	0.0141299	3.08046e-12	7.4658e-10	0.0014671	0.0378637	NA	NA	NA	NA	NA	NA
GO:0001956	positive regulation of neurotransmitter secretion	NA	NA	0.0258982	0.247616	0.0141769	0.0728851	NA	NA	NA	NA	NA	NA	NA	NA	NA	NA	NA	NA
GO:0006415	translational termination	NA	NA	0.0258982	0.247616	0.0441545	0.171688	NA	NA	NA	NA	NA	NA	NA	NA	NA	NA	NA	NA
GO:0014841	skeletal muscle satellite cell proliferation	NA	NA	0.0258982	0.247616	NA	NA	NA	NA	0.00154805	0.0155292	NA	NA	NA	NA	NA	NA	NA	NA
GO:0032780	negative regulation of ATP-dependent activity	NA	NA	0.0258982	0.247616	NA	NA	NA	NA	NA	NA	NA	NA	NA	NA	NA	NA	NA	NA
GO:0070875	positive regulation of glycogen metabolic process	NA	NA	0.0258982	0.247616	NA	NA	NA	NA	NA	NA	NA	NA	NA	NA	0.038925	0.329898	NA	NA
GO:0071071	regulation of phospholipid biosynthetic process	NA	NA	0.0258982	0.247616	NA	NA	NA	NA	NA	NA	NA	NA	NA	NA	NA	NA	NA	NA
GO:1902514	regulation of calcium ion transmembrane transport via high voltage-gated calcium channel	NA	NA	0.0258982	0.247616	NA	NA	NA	NA	NA	NA	0.0381765	0.26797	NA	NA	NA	NA	NA	NA
GO:0031589	cell-substrate adhesion	NA	NA	0.0259393	0.247616	0.0106323	0.058173	0.010333	0.16633	0.0012023	0.0128934	NA	NA	NA	NA	0.0499604	0.329898	NA	NA
GO:0071383	cellular response to steroid hormone stimulus	NA	NA	0.0260187	0.247616	0.000314901	0.00345135	NA	NA	1.59497e-05	0.000378977	0.0253339	0.217557	NA	NA	NA	NA	NA	NA
GO:0031396	regulation of protein ubiquitination	NA	NA	0.0260596	0.247616	6.17462e-05	0.000878525	NA	NA	4.52045e-05	0.000903942	NA	NA	NA	NA	NA	NA	NA	NA
GO:0006986	response to unfolded protein	NA	NA	0.0262081	0.247616	0.00359053	0.0244133	NA	NA	0.0156468	0.0901177	NA	NA	NA	NA	NA	NA	NA	NA
GO:0007214	gamma-aminobutyric acid signaling pathway	NA	NA	0.0262974	0.247616	2.16882e-05	0.000359738	NA	NA	NA	NA	NA	NA	NA	NA	NA	NA	NA	NA
GO:0010800	positive regulation of peptidyl-threonine phosphorylation	NA	NA	0.0262974	0.247616	NA	NA	NA	NA	NA	NA	NA	NA	NA	NA	NA	NA	NA	NA
GO:0032958	inositol phosphate biosynthetic process	NA	NA	0.0262974	0.247616	0.0331426	0.140012	0.0461719	0.313274	NA	NA	NA	NA	NA	NA	NA	NA	NA	NA
GO:0051156	glucose 6-phosphate metabolic process	NA	NA	0.0262974	0.247616	NA	NA	NA	NA	NA	NA	NA	NA	NA	NA	NA	NA	NA	NA
GO:0098901	regulation of cardiac muscle cell action potential	NA	NA	0.0262974	0.247616	NA	NA	NA	NA	0.0201304	0.108805	NA	NA	0.0465958	0.239447	NA	NA	NA	NA
GO:0071364	cellular response to epidermal growth factor stimulus	NA	NA	0.0265434	0.249119	NA	NA	NA	NA	NA	NA	NA	NA	NA	NA	NA	NA	NA	NA
GO:1901983	regulation of protein acetylation	NA	NA	0.0265434	0.249119	0.00245069	0.0182585	NA	NA	0.000621101	0.00774331	0.0386805	0.269265	NA	NA	NA	NA	NA	NA
GO:0045834	positive regulation of lipid metabolic process	NA	NA	0.0266689	0.249891	NA	NA	NA	NA	0.032436	0.151526	NA	NA	NA	NA	NA	NA	NA	NA
GO:0006813	potassium ion transport	NA	NA	0.0269586	0.250703	0.00115566	0.0100821	NA	NA	NA	NA	NA	NA	NA	NA	NA	NA	NA	NA
GO:0006740	NADPH regeneration	NA	NA	0.0269746	0.250703	NA	NA	NA	NA	NA	NA	NA	NA	NA	NA	NA	NA	NA	NA
GO:0045932	negative regulation of muscle contraction	NA	NA	0.0269746	0.250703	NA	NA	NA	NA	0.0427215	0.186491	NA	NA	NA	NA	NA	NA	NA	NA
GO:0061744	motor behavior	NA	NA	0.0269746	0.250703	0.0241264	0.109088	NA	NA	0.0137581	0.0833601	NA	NA	NA	NA	NA	NA	NA	NA
GO:0140112	extracellular vesicle biogenesis	NA	NA	0.0269746	0.250703	0.008297	0.048022	NA	NA	NA	NA	NA	NA	NA	NA	NA	NA	NA	NA
GO:0031648	protein destabilization	NA	NA	0.0274652	0.251634	0.0444741	0.172399	NA	NA	0.00942159	0.0621892	NA	NA	NA	NA	NA	NA	NA	NA
GO:0098815	modulation of excitatory postsynaptic potential	NA	NA	0.0274652	0.251634	2.87547e-05	0.000462349	NA	NA	NA	NA	NA	NA	NA	NA	NA	NA	NA	NA
GO:0098927	vesicle-mediated transport between endosomal compartments	NA	NA	0.0274652	0.251634	2.11098e-06	4.94127e-05	NA	NA	0.00126636	0.0132413	NA	NA	NA	NA	NA	NA	NA	NA
GO:0032543	mitochondrial translation	NA	NA	0.0276811	0.252755	0.000445426	0.00461764	NA	NA	NA	NA	NA	NA	NA	NA	NA	NA	NA	NA
GO:0046173	polyol biosynthetic process	NA	NA	0.027684	0.252755	NA	NA	0.0389533	0.294718	NA	NA	NA	NA	NA	NA	NA	NA	NA	NA
GO:0009755	hormone-mediated signaling pathway	NA	NA	0.0277189	0.252755	0.000741177	0.00701413	NA	NA	1.61158e-05	0.000381429	0.0274274	0.220693	NA	NA	NA	NA	NA	NA
GO:0006520	amino acid metabolic process	NA	NA	0.0279843	0.254371	0.000574157	0.00579026	NA	NA	NA	NA	NA	NA	NA	NA	NA	NA	NA	NA
GO:0099565	chemical synaptic transmission, postsynaptic	NA	NA	0.0284383	0.258091	0.0290512	0.126283	NA	NA	NA	NA	0.0338313	0.250228	NA	NA	NA	NA	NA	NA
GO:0072527	pyrimidine-containing compound metabolic process	NA	NA	0.0285161	0.258328	NA	NA	NA	NA	NA	NA	NA	NA	NA	NA	NA	NA	NA	NA
GO:0010770	positive regulation of cell morphogenesis	NA	NA	0.0290472	0.258328	3.50409e-05	0.000546691	NA	NA	0.0316056	0.14971	NA	NA	NA	NA	NA	NA	NA	NA
GO:0045920	negative regulation of exocytosis	NA	NA	0.0290472	0.258328	NA	NA	0.00883154	0.164938	0.00412131	0.0336589	0.0049096	0.0837086	NA	NA	NA	NA	NA	NA
GO:1903828	negative regulation of protein localization	NA	NA	0.0291153	0.258328	1.08008e-06	2.88464e-05	0.0155497	0.19468	6.41936e-05	0.00121168	0.00949204	0.124138	NA	NA	NA	NA	NA	NA
GO:0006413	translational initiation	NA	NA	0.0292153	0.258328	6.73935e-08	2.6221e-06	NA	NA	1.06247e-05	0.000271624	NA	NA	NA	NA	NA	NA	NA	NA
GO:0007613	memory	NA	NA	0.0292153	0.258328	6.73935e-08	2.6221e-06	NA	NA	0.00159222	0.0158672	NA	NA	NA	NA	NA	NA	NA	NA
GO:0000012	single strand break repair	NA	NA	0.02927	0.258328	0.010466	0.0573129	NA	NA	NA	NA	NA	NA	NA	NA	NA	NA	NA	NA
GO:0006995	cellular response to nitrogen starvation	NA	NA	0.02927	0.258328	NA	NA	NA	NA	0.0223353	0.117067	NA	NA	NA	NA	NA	NA	NA	NA
GO:0009174	pyrimidine ribonucleoside monophosphate biosynthetic process	NA	NA	0.02927	0.258328	NA	NA	NA	NA	NA	NA	NA	NA	NA	NA	NA	NA	NA	NA
GO:0014072	response to isoquinoline alkaloid	NA	NA	0.02927	0.258328	0.010466	0.0573129	NA	NA	NA	NA	NA	NA	NA	NA	NA	NA	NA	NA
GO:0015780	nucleotide-sugar transmembrane transport	NA	NA	0.02927	0.258328	NA	NA	NA	NA	NA	NA	NA	NA	NA	NA	NA	NA	NA	NA
GO:0043562	cellular response to nitrogen levels	NA	NA	0.02927	0.258328	NA	NA	NA	NA	0.0223353	0.117067	NA	NA	NA	NA	NA	NA	NA	NA
GO:0098911	regulation of ventricular cardiac muscle cell action potential	NA	NA	0.02927	0.258328	NA	NA	NA	NA	NA	NA	NA	NA	0.0195423	0.239447	NA	NA	NA	NA
GO:1901030	positive regulation of mitochondrial outer membrane permeabilization involved in apoptotic signaling pathway	NA	NA	0.02927	0.258328	NA	NA	NA	NA	NA	NA	NA	NA	NA	NA	NA	NA	NA	NA
GO:1901535	regulation of DNA demethylation	NA	NA	0.02927	0.258328	NA	NA	NA	NA	NA	NA	NA	NA	NA	NA	NA	NA	NA	NA
GO:1990535	neuron projection maintenance	NA	NA	0.02927	0.258328	0.00190192	0.0147997	NA	NA	0.0223353	0.117067	NA	NA	NA	NA	NA	NA	NA	NA
GO:2000009	negative regulation of protein localization to cell surface	NA	NA	0.02927	0.258328	0.010466	0.0573129	NA	NA	0.00424952	0.0341131	0.0145805	0.154717	NA	NA	NA	NA	NA	NA
GO:1903076	regulation of protein localization to plasma membrane	NA	NA	0.0298964	0.263052	0.00867067	0.0500011	NA	NA	0.0240574	0.123949	NA	NA	NA	NA	NA	NA	NA	NA
GO:0060047	heart contraction	NA	NA	0.0300426	0.263052	0.0160681	0.0808926	NA	NA	NA	NA	NA	NA	NA	NA	NA	NA	NA	NA
GO:0001510	RNA methylation	NA	NA	0.0300787	0.263052	0.0210533	0.0997735	NA	NA	NA	NA	NA	NA	NA	NA	NA	NA	NA	NA
GO:0030641	regulation of cellular pH	NA	NA	0.0300787	0.263052	1.60943e-05	0.000277164	NA	NA	NA	NA	NA	NA	NA	NA	NA	NA	NA	NA
GO:0043502	regulation of muscle adaptation	NA	NA	0.0300787	0.263052	NA	NA	0.0248548	0.247372	0.00763139	0.0524842	NA	NA	NA	NA	NA	NA	NA	NA
GO:1903052	positive regulation of proteolysis involved in protein catabolic process	NA	NA	0.0303456	0.264185	1.7719e-05	0.000304312	NA	NA	0.000843409	0.00990352	0.00971135	0.126665	NA	NA	NA	NA	NA	NA
GO:0099084	postsynaptic specialization organization	NA	NA	0.0305704	0.265049	0.00358973	0.0244133	NA	NA	0.0438525	0.187776	0.000566679	0.0194197	NA	NA	0.00451567	0.274134	0.00113824	0.103586
GO:1904646	cellular response to amyloid-beta	NA	NA	0.0305704	0.265049	NA	NA	NA	NA	NA	NA	0.011798	0.137606	NA	NA	NA	NA	NA	NA
GO:0045055	regulated exocytosis	NA	NA	0.0305826	0.265049	0.00445813	0.0290276	8.86452e-05	0.0141299	NA	NA	NA	NA	NA	NA	NA	NA	NA	NA
GO:0048524	positive regulation of viral process	NA	NA	0.0309567	0.267088	0.00415181	0.027402	NA	NA	0.0430802	0.187382	NA	NA	NA	NA	NA	NA	NA	NA
GO:2001244	positive regulation of intrinsic apoptotic signaling pathway	NA	NA	0.0309567	0.267088	NA	NA	NA	NA	NA	NA	NA	NA	NA	NA	NA	NA	NA	NA
GO:0030865	cortical cytoskeleton organization	NA	NA	0.0312369	0.267364	NA	NA	NA	NA	0.0113499	0.0715597	NA	NA	NA	NA	NA	NA	NA	NA
GO:2000649	regulation of sodium ion transmembrane transporter activity	NA	NA	0.0312369	0.267364	0.000439768	0.00456649	NA	NA	0.0113499	0.0715597	NA	NA	NA	NA	NA	NA	NA	NA
GO:0000002	mitochondrial genome maintenance	NA	NA	0.0313129	0.267364	0.000759663	0.00709571	NA	NA	NA	NA	NA	NA	NA	NA	NA	NA	NA	NA
GO:0009185	ribonucleoside diphosphate metabolic process	NA	NA	0.0313129	0.267364	0.0451343	0.174528	NA	NA	NA	NA	NA	NA	NA	NA	NA	NA	NA	NA
GO:0090140	regulation of mitochondrial fission	NA	NA	0.0313129	0.267364	0.00253013	0.0185435	NA	NA	0.00066891	0.0081419	0.0435616	0.288744	NA	NA	NA	NA	NA	NA
GO:0016311	dephosphorylation	NA	NA	0.0318718	0.271734	3.65989e-07	1.12528e-05	0.00027499	0.0279869	8.40711e-11	1.30612e-08	4.07482e-05	0.00256767	NA	NA	NA	NA	NA	NA
GO:0019362	pyridine nucleotide metabolic process	NA	NA	0.0325231	0.274736	NA	NA	NA	NA	NA	NA	NA	NA	NA	NA	NA	NA	NA	NA
GO:0046496	nicotinamide nucleotide metabolic process	NA	NA	0.0325231	0.274736	NA	NA	NA	NA	NA	NA	NA	NA	NA	NA	NA	NA	NA	NA
GO:0008203	cholesterol metabolic process	NA	NA	0.0325903	0.274736	NA	NA	NA	NA	NA	NA	NA	NA	NA	NA	NA	NA	NA	NA
GO:0005980	glycogen catabolic process	NA	NA	0.0328644	0.274736	NA	NA	NA	NA	NA	NA	NA	NA	NA	NA	NA	NA	NA	NA
GO:0007635	chemosensory behavior	NA	NA	0.0328644	0.274736	NA	NA	NA	NA	NA	NA	NA	NA	NA	NA	NA	NA	NA	NA
GO:0015693	magnesium ion transport	NA	NA	0.0328644	0.274736	0.0068766	0.0413975	NA	NA	NA	NA	NA	NA	NA	NA	NA	NA	NA	NA
GO:0046112	nucleobase biosynthetic process	NA	NA	0.0328644	0.274736	NA	NA	NA	NA	NA	NA	NA	NA	NA	NA	NA	NA	NA	NA
GO:0048490	anterograde synaptic vesicle transport	NA	NA	0.0328644	0.274736	0.0233023	0.107232	NA	NA	NA	NA	NA	NA	NA	NA	NA	NA	NA	NA
GO:0086103	G protein-coupled receptor signaling pathway involved in heart process	NA	NA	0.0328644	0.274736	NA	NA	NA	NA	NA	NA	NA	NA	NA	NA	NA	NA	0.0207883	0.151297
GO:0099514	synaptic vesicle cytoskeletal transport	NA	NA	0.0328644	0.274736	0.0233023	0.107232	NA	NA	NA	NA	NA	NA	NA	NA	NA	NA	NA	NA
GO:0099517	synaptic vesicle transport along microtubule	NA	NA	0.0328644	0.274736	0.0233023	0.107232	NA	NA	NA	NA	NA	NA	NA	NA	NA	NA	NA	NA
GO:1903578	regulation of ATP metabolic process	NA	NA	0.0328903	0.274736	NA	NA	NA	NA	NA	NA	NA	NA	NA	NA	NA	NA	NA	NA
GO:2000114	regulation of establishment of cell polarity	NA	NA	0.0328903	0.274736	8.83952e-06	0.000165741	NA	NA	7.66911e-06	0.000211214	NA	NA	NA	NA	NA	NA	NA	NA
GO:0032535	regulation of cellular component size	NA	NA	0.0330816	0.275935	5.17749e-09	2.65315e-07	0.00162416	0.0689281	4.88065e-09	3.79126e-07	2.56875e-07	6.23178e-05	NA	NA	NA	NA	NA	NA
GO:0009451	RNA modification	NA	NA	0.0333768	0.277995	0.000298716	0.00332651	NA	NA	NA	NA	NA	NA	NA	NA	NA	NA	NA	NA
GO:0009132	nucleoside diphosphate metabolic process	NA	NA	0.0337902	0.279423	NA	NA	NA	NA	NA	NA	NA	NA	NA	NA	NA	NA	NA	NA
GO:0014059	regulation of dopamine secretion	NA	NA	0.0337902	0.279423	0.0153034	0.0781662	NA	NA	NA	NA	NA	NA	NA	NA	NA	NA	NA	NA
GO:0045324	late endosome to vacuole transport	NA	NA	0.0337902	0.279423	0.000789348	0.00730581	NA	NA	0.0377694	0.169014	NA	NA	NA	NA	NA	NA	NA	NA
GO:0045773	positive regulation of axon extension	NA	NA	0.0337902	0.279423	0.000240383	0.00280061	NA	NA	0.00167738	0.0164138	2.80914e-05	0.00197535	NA	NA	NA	NA	NA	NA
GO:0050685	positive regulation of mRNA processing	NA	NA	0.0337902	0.279423	0.0338613	0.14238	NA	NA	0.00167738	0.0164138	NA	NA	NA	NA	NA	NA	NA	NA
GO:0098930	axonal transport	NA	NA	0.0344982	0.284462	3.09645e-09	1.66434e-07	NA	NA	2.3641e-06	7.65012e-05	NA	NA	NA	NA	NA	NA	NA	NA
GO:2000779	regulation of double-strand break repair	NA	NA	0.0345528	0.284506	1.17012e-06	3.08589e-05	NA	NA	7.00161e-05	0.00131069	NA	NA	NA	NA	NA	NA	NA	NA
GO:0009582	detection of abiotic stimulus	NA	NA	0.0349573	0.2857	NA	NA	NA	NA	NA	NA	NA	NA	NA	NA	NA	NA	NA	NA
GO:0021762	substantia nigra development	NA	NA	0.035004	0.2857	0.00204053	0.0157616	NA	NA	0.000326263	0.00456542	NA	NA	NA	NA	NA	NA	NA	NA
GO:0035329	hippo signaling	NA	NA	0.035004	0.2857	0.0119181	0.0630727	NA	NA	0.00327697	0.0277695	NA	NA	NA	NA	NA	NA	NA	NA
GO:1903573	negative regulation of response to endoplasmic reticulum stress	NA	NA	0.035004	0.2857	NA	NA	NA	NA	NA	NA	NA	NA	NA	NA	NA	NA	NA	NA
GO:2000300	regulation of synaptic vesicle exocytosis	NA	NA	0.035004	0.2857	5.56466e-06	0.000110644	0.000167893	0.0205716	0.00108317	0.01202	0.000120799	0.00604244	NA	NA	NA	NA	NA	NA
GO:0006399	tRNA metabolic process	NA	NA	0.0351928	0.2857	8.75236e-06	0.000164675	NA	NA	NA	NA	NA	NA	NA	NA	NA	NA	NA	NA
GO:1903747	regulation of establishment of protein localization to mitochondrion	NA	NA	0.0353587	0.28634	0.000665195	0.00650058	NA	NA	0.000692759	0.00834462	NA	NA	NA	NA	NA	NA	NA	NA
GO:0050954	sensory perception of mechanical stimulus	NA	NA	0.0354779	0.28634	NA	NA	0.021193	0.225891	NA	NA	NA	NA	NA	NA	NA	NA	NA	NA
GO:0050796	regulation of insulin secretion	NA	NA	0.0355197	0.28634	0.0297387	0.12821	NA	NA	NA	NA	NA	NA	NA	NA	NA	NA	NA	NA
GO:0031098	stress-activated protein kinase signaling cascade	NA	NA	0.0355894	0.286502	0.00407751	0.0271963	NA	NA	0.000110348	0.00191771	0.0399368	0.27476	NA	NA	NA	NA	NA	NA
GO:0031110	regulation of microtubule polymerization or depolymerization	NA	NA	0.0358501	0.288199	7.82585e-05	0.00108172	NA	NA	6.54635e-09	4.83711e-07	0.0265913	0.220652	NA	NA	NA	NA	NA	NA
GO:0051403	stress-activated MAPK cascade	NA	NA	0.0359863	0.288892	0.0098158	0.0551051	NA	NA	0.000150418	0.00244995	NA	NA	NA	NA	NA	NA	NA	NA
GO:0043270	positive regulation of monoatomic ion transport	NA	NA	0.0367009	0.293561	NA	NA	NA	NA	0.0452983	0.191664	NA	NA	NA	NA	NA	NA	NA	NA
GO:0006506	GPI anchor biosynthetic process	NA	NA	0.0369306	0.293561	NA	NA	NA	NA	NA	NA	NA	NA	NA	NA	NA	NA	NA	NA
GO:0008053	mitochondrial fusion	NA	NA	0.0369306	0.293561	9.33234e-05	0.00124887	NA	NA	NA	NA	NA	NA	NA	NA	NA	NA	NA	NA
GO:0034315	regulation of Arp2/3 complex-mediated actin nucleation	NA	NA	0.0369306	0.293561	0.0272586	0.120739	NA	NA	0.0109882	0.069642	0.0115338	0.136376	NA	NA	NA	NA	NA	NA
GO:0034755	iron ion transmembrane transport	NA	NA	0.0369306	0.293561	0.0272586	0.120739	NA	NA	NA	NA	NA	NA	NA	NA	NA	NA	NA	NA
GO:0036258	multivesicular body assembly	NA	NA	0.0369306	0.293561	0.00129823	0.0110428	NA	NA	NA	NA	NA	NA	NA	NA	NA	NA	NA	NA
GO:0051491	positive regulation of filopodium assembly	NA	NA	0.0369306	0.293561	0.00402602	0.0268813	NA	NA	NA	NA	NA	NA	NA	NA	NA	NA	NA	NA
GO:0033044	regulation of chromosome organization	NA	NA	0.0370211	0.293561	3.96666e-12	4.62998e-10	NA	NA	1.69652e-09	1.51164e-07	0.00799207	0.112725	NA	NA	NA	NA	NA	NA
GO:0008033	tRNA processing	NA	NA	0.0371037	0.293561	0.00111139	0.00975636	NA	NA	NA	NA	NA	NA	NA	NA	NA	NA	NA	NA
GO:0031109	microtubule polymerization or depolymerization	NA	NA	0.0371037	0.293561	8.56573e-06	0.000161704	NA	NA	1.15856e-08	7.97694e-07	NA	NA	NA	NA	NA	NA	NA	NA
GO:0051881	regulation of mitochondrial membrane potential	NA	NA	0.0371275	0.293561	0.0106615	0.058232	NA	NA	0.00367447	0.0305262	NA	NA	NA	NA	NA	NA	NA	NA
GO:0046330	positive regulation of JNK cascade	NA	NA	0.037572	0.295457	NA	NA	NA	NA	NA	NA	NA	NA	NA	NA	NA	NA	NA	NA
GO:0048284	organelle fusion	NA	NA	0.0378012	0.296855	1.16916e-11	1.18858e-09	NA	NA	0.00248009	0.0223948	NA	NA	NA	NA	NA	NA	NA	NA
GO:0031644	regulation of nervous system process	NA	NA	0.0387969	0.300391	0.000806001	0.0074381	NA	NA	NA	NA	0.017947	0.177193	NA	NA	NA	NA	NA	NA
GO:0006264	mitochondrial DNA replication	NA	NA	0.0388755	0.300391	0.00450865	0.0290276	NA	NA	NA	NA	NA	NA	NA	NA	NA	NA	NA	NA
GO:0006448	regulation of translational elongation	NA	NA	0.0388755	0.300391	NA	NA	NA	NA	NA	NA	NA	NA	NA	NA	NA	NA	NA	NA
GO:0009133	nucleoside diphosphate biosynthetic process	NA	NA	0.0388755	0.300391	NA	NA	NA	NA	NA	NA	NA	NA	NA	NA	NA	NA	NA	NA
GO:0021681	cerebellar granular layer development	NA	NA	0.0388755	0.300391	NA	NA	NA	NA	0.00691472	0.0492318	0.0183328	0.177193	NA	NA	NA	NA	NA	NA
GO:0035331	negative regulation of hippo signaling	NA	NA	0.0388755	0.300391	0.00450865	0.0290276	NA	NA	NA	NA	NA	NA	NA	NA	NA	NA	NA	NA
GO:0042921	glucocorticoid receptor signaling pathway	NA	NA	0.0388755	0.300391	0.0199978	0.0954893	NA	NA	NA	NA	NA	NA	NA	NA	NA	NA	NA	NA
GO:0070914	UV-damage excision repair	NA	NA	0.0388755	0.300391	0.00450865	0.0290276	NA	NA	NA	NA	NA	NA	NA	NA	NA	NA	NA	NA
GO:0090235	regulation of metaphase plate congression	NA	NA	0.0388755	0.300391	NA	NA	NA	NA	NA	NA	NA	NA	NA	NA	NA	NA	NA	NA
GO:1903867	extraembryonic membrane development	NA	NA	0.0388755	0.300391	NA	NA	NA	NA	NA	NA	NA	NA	NA	NA	NA	NA	NA	NA
GO:2000105	positive regulation of DNA-templated DNA replication	NA	NA	0.0388755	0.300391	NA	NA	NA	NA	NA	NA	NA	NA	NA	NA	NA	NA	NA	NA
GO:0045740	positive regulation of DNA replication	NA	NA	0.039032	0.300391	0.0443128	0.172091	NA	NA	NA	NA	NA	NA	NA	NA	NA	NA	NA	NA
GO:0060306	regulation of membrane repolarization	NA	NA	0.039032	0.300391	NA	NA	NA	NA	NA	NA	NA	NA	NA	NA	NA	NA	NA	NA
GO:0006826	iron ion transport	NA	NA	0.039267	0.300745	NA	NA	NA	NA	NA	NA	0.0159652	0.165874	NA	NA	NA	NA	NA	NA
GO:0008045	motor neuron axon guidance	NA	NA	0.0395859	0.300745	0.0198177	0.0954893	NA	NA	NA	NA	NA	NA	0.0402961	0.239447	NA	NA	NA	NA
GO:0010878	cholesterol storage	NA	NA	0.0395859	0.300745	NA	NA	NA	NA	NA	NA	NA	NA	NA	NA	NA	NA	NA	NA
GO:0048011	neurotrophin TRK receptor signaling pathway	NA	NA	0.0395859	0.300745	0.0198177	0.0954893	NA	NA	0.0071087	0.0502	0.0239487	0.207625	NA	NA	0.00154068	0.20491	NA	NA
GO:0086064	cell communication by electrical coupling involved in cardiac conduction	NA	NA	0.0395859	0.300745	0.0492801	0.187116	NA	NA	NA	NA	NA	NA	NA	NA	NA	NA	NA	NA
GO:2000311	regulation of AMPA receptor activity	NA	NA	0.0395859	0.300745	0.0069271	0.0415033	0.0351825	0.283166	NA	NA	NA	NA	NA	NA	NA	NA	NA	NA
GO:0009895	negative regulation of catabolic process	NA	NA	0.0397818	0.300745	1.2998e-07	4.68151e-06	NA	NA	4.62153e-06	0.000135931	0.00808055	0.113315	NA	NA	NA	NA	NA	NA
GO:0006638	neutral lipid metabolic process	NA	NA	0.039791	0.300745	NA	NA	NA	NA	NA	NA	NA	NA	NA	NA	NA	NA	NA	NA
GO:0010799	regulation of peptidyl-threonine phosphorylation	NA	NA	0.0398597	0.300745	NA	NA	NA	NA	NA	NA	NA	NA	NA	NA	NA	NA	NA	NA
GO:0010907	positive regulation of glucose metabolic process	NA	NA	0.0398597	0.300745	NA	NA	NA	NA	NA	NA	NA	NA	NA	NA	NA	NA	NA	NA
GO:0034331	cell junction maintenance	NA	NA	0.0398597	0.300745	0.0330332	0.139925	NA	NA	NA	NA	0.0498587	0.314583	NA	NA	NA	NA	NA	NA
GO:1903214	regulation of protein targeting to mitochondrion	NA	NA	0.0398597	0.300745	0.00113912	0.00995821	NA	NA	0.000437592	0.00582718	NA	NA	NA	NA	NA	NA	NA	NA
GO:0001845	phagolysosome assembly	NA	NA	0.0408898	0.305792	0.000722254	0.00692902	NA	NA	NA	NA	NA	NA	0.0307708	0.239447	NA	NA	NA	NA
GO:0009251	glucan catabolic process	NA	NA	0.0408898	0.305792	NA	NA	NA	NA	NA	NA	NA	NA	NA	NA	NA	NA	NA	NA
GO:0010885	regulation of cholesterol storage	NA	NA	0.0408898	0.305792	NA	NA	NA	NA	NA	NA	NA	NA	NA	NA	NA	NA	NA	NA
GO:1903376	regulation of oxidative stress-induced neuron intrinsic apoptotic signaling pathway	NA	NA	0.0408898	0.305792	NA	NA	NA	NA	NA	NA	NA	NA	NA	NA	NA	NA	NA	NA
GO:1903428	positive regulation of reactive oxygen species biosynthetic process	NA	NA	0.0408898	0.305792	NA	NA	NA	NA	NA	NA	NA	NA	NA	NA	NA	NA	NA	NA
GO:0050709	negative regulation of protein secretion	NA	NA	0.040911	0.305792	NA	NA	NA	NA	NA	NA	NA	NA	NA	NA	NA	NA	NA	NA
GO:0051453	regulation of intracellular pH	NA	NA	0.0410054	0.305792	8.88792e-06	0.000165741	NA	NA	NA	NA	NA	NA	NA	NA	NA	NA	NA	NA
GO:0050688	regulation of defense response to virus	NA	NA	0.0423863	0.315169	NA	NA	NA	NA	0.0240279	0.123902	NA	NA	NA	NA	NA	NA	NA	NA
GO:0010611	regulation of cardiac muscle hypertrophy	NA	NA	0.0424266	0.315169	NA	NA	NA	NA	0.0155805	0.0899925	NA	NA	NA	NA	NA	NA	NA	NA
GO:0048857	neural nucleus development	NA	NA	0.0424266	0.315169	0.00927947	0.0524561	NA	NA	0.000154782	0.00249421	NA	NA	NA	NA	NA	NA	NA	NA
GO:1905897	regulation of response to endoplasmic reticulum stress	NA	NA	0.0429974	0.317443	0.0222531	0.104751	NA	NA	NA	NA	NA	NA	NA	NA	NA	NA	NA	NA
GO:0006505	GPI anchor metabolic process	NA	NA	0.0431727	0.317443	NA	NA	NA	NA	NA	NA	NA	NA	NA	NA	NA	NA	NA	NA
GO:0031116	positive regulation of microtubule polymerization	NA	NA	0.0431727	0.317443	0.0160143	0.080686	NA	NA	0.00131257	0.0135712	NA	NA	NA	NA	NA	NA	NA	NA
GO:0036257	multivesicular body organization	NA	NA	0.0431727	0.317443	0.00212805	0.0161603	NA	NA	NA	NA	NA	NA	NA	NA	NA	NA	NA	NA
GO:0046685	response to arsenic-containing substance	NA	NA	0.0431727	0.317443	0.0371801	0.150608	NA	NA	NA	NA	NA	NA	NA	NA	NA	NA	NA	NA
GO:0048026	positive regulation of mRNA splicing, via spliceosome	NA	NA	0.0431727	0.317443	NA	NA	NA	NA	0.0139157	0.0838126	NA	NA	NA	NA	NA	NA	NA	NA
GO:2000463	positive regulation of excitatory postsynaptic potential	NA	NA	0.0431727	0.317443	0.000177674	0.00217453	NA	NA	NA	NA	NA	NA	NA	NA	NA	NA	NA	NA
GO:0070252	actin-mediated cell contraction	NA	NA	0.043468	0.319208	0.00471783	0.0301619	NA	NA	0.0312317	0.14971	0.0194006	0.183372	NA	NA	NA	NA	NA	NA
GO:0010762	regulation of fibroblast migration	NA	NA	0.0447898	0.3256	0.00195456	0.0151532	NA	NA	0.00287337	0.025014	NA	NA	NA	NA	NA	NA	NA	NA
GO:0016233	telomere capping	NA	NA	0.0447898	0.3256	0.000206647	0.00246685	NA	NA	0.000244666	0.00358942	0.029185	0.229507	NA	NA	NA	NA	NA	NA
GO:0017158	regulation of calcium ion-dependent exocytosis	NA	NA	0.0447898	0.3256	0.00521015	0.0326268	NA	NA	NA	NA	NA	NA	NA	NA	NA	NA	NA	NA
GO:0032435	negative regulation of proteasomal ubiquitin-dependent protein catabolic process	NA	NA	0.0447898	0.3256	1.46939e-05	0.000254439	0.0110145	0.170823	1.39115e-05	0.000334484	NA	NA	NA	NA	NA	NA	NA	NA
GO:0120033	negative regulation of plasma membrane bounded cell projection assembly	NA	NA	0.0447898	0.3256	NA	NA	NA	NA	NA	NA	NA	NA	NA	NA	NA	NA	NA	NA
GO:0030968	endoplasmic reticulum unfolded protein response	NA	NA	0.0449578	0.326411	0.00462041	0.029596	NA	NA	NA	NA	NA	NA	NA	NA	NA	NA	NA	NA
GO:1901992	positive regulation of mitotic cell cycle phase transition	NA	NA	0.0459553	0.332816	NA	NA	NA	NA	NA	NA	NA	NA	NA	NA	NA	NA	NA	NA
GO:0034394	protein localization to cell surface	NA	NA	0.0468311	0.336774	0.00602227	0.036817	NA	NA	0.00360507	0.0302734	0.0322218	0.242935	NA	NA	NA	NA	NA	NA
GO:1903051	negative regulation of proteolysis involved in protein catabolic process	NA	NA	0.0468311	0.336774	0.000233615	0.00273695	0.00870338	0.164938	6.5942e-05	0.00124081	NA	NA	NA	NA	NA	NA	NA	NA
GO:1901890	positive regulation of cell junction assembly	NA	NA	0.0469495	0.336774	0.0432116	0.169064	NA	NA	NA	NA	NA	NA	NA	NA	NA	NA	NA	NA
GO:0000027	ribosomal large subunit assembly	NA	NA	0.0470853	0.336774	NA	NA	NA	NA	NA	NA	NA	NA	NA	NA	NA	NA	NA	NA
GO:0014829	vascular associated smooth muscle contraction	NA	NA	0.0470853	0.336774	0.0287854	0.125291	0.0035078	0.103431	0.00947362	0.0621892	NA	NA	NA	NA	NA	NA	NA	NA
GO:0032469	endoplasmic reticulum calcium ion homeostasis	NA	NA	0.0470853	0.336774	0.00356458	0.0243155	NA	NA	0.00947362	0.0621892	NA	NA	NA	NA	NA	NA	NA	NA
GO:0035330	regulation of hippo signaling	NA	NA	0.0470853	0.336774	0.01085	0.0590058	NA	NA	0.0292472	0.143418	NA	NA	NA	NA	NA	NA	NA	NA
GO:0062149	detection of stimulus involved in sensory perception of pain	NA	NA	0.0470853	0.336774	NA	NA	NA	NA	NA	NA	NA	NA	NA	NA	NA	NA	NA	NA
GO:1901028	regulation of mitochondrial outer membrane permeabilization involved in apoptotic signaling pathway	NA	NA	0.0470853	0.336774	NA	NA	NA	NA	NA	NA	NA	NA	NA	NA	NA	NA	NA	NA
GO:1904353	regulation of telomere capping	NA	NA	0.0470853	0.336774	0.00101559	0.00905411	NA	NA	0.000636041	0.00791206	0.00536814	0.087994	NA	NA	NA	NA	NA	NA
GO:0022037	metencephalon development	NA	NA	0.0476856	0.340645	0.0154702	0.0788732	NA	NA	0.000403933	0.00545084	1.26951e-05	0.00106776	NA	NA	NA	NA	NA	NA
GO:0016125	sterol metabolic process	NA	NA	0.0486663	0.343602	NA	NA	NA	NA	NA	NA	NA	NA	NA	NA	NA	NA	NA	NA
GO:0009581	detection of external stimulus	NA	NA	0.0487068	0.343602	NA	NA	NA	NA	NA	NA	0.0461743	0.298717	NA	NA	NA	NA	NA	NA
GO:0046434	organophosphate catabolic process	NA	NA	0.0487443	0.343602	NA	NA	NA	NA	NA	NA	NA	NA	NA	NA	NA	NA	NA	NA
GO:0062012	regulation of small molecule metabolic process	NA	NA	0.0488899	0.343602	NA	NA	NA	NA	0.0130143	0.0798924	NA	NA	NA	NA	NA	NA	NA	NA
GO:0120032	regulation of plasma membrane bounded cell projection assembly	NA	NA	0.0491304	0.343602	2.70372e-06	6.08627e-05	NA	NA	0.000265021	0.00386	0.00201122	0.0472771	NA	NA	NA	NA	NA	NA
GO:0046470	phosphatidylcholine metabolic process	NA	NA	0.0492751	0.343602	NA	NA	NA	NA	NA	NA	NA	NA	NA	NA	NA	NA	NA	NA
GO:0009395	phospholipid catabolic process	NA	NA	0.0499505	0.343602	NA	NA	NA	NA	NA	NA	NA	NA	NA	NA	NA	NA	NA	NA
GO:0010761	fibroblast migration	NA	NA	0.0499505	0.343602	0.000108549	0.00142414	NA	NA	0.000153905	0.00249254	NA	NA	NA	NA	NA	NA	NA	NA
GO:0050805	negative regulation of synaptic transmission	NA	NA	0.0499505	0.343602	0.00472582	0.0301619	NA	NA	NA	NA	0.0100358	0.127805	NA	NA	NA	NA	NA	NA
GO:1990928	response to amino acid starvation	NA	NA	0.0499505	0.343602	0.000822133	0.00756482	NA	NA	0.00967071	0.0632091	NA	NA	NA	NA	NA	NA	NA	NA
GO:0010587	miRNA catabolic process	NA	NA	0.0499984	0.343602	NA	NA	NA	NA	NA	NA	NA	NA	NA	NA	NA	NA	NA	NA
GO:1904862	inhibitory synapse assembly	NA	NA	0.0499984	0.343602	NA	NA	NA	NA	NA	NA	NA	NA	NA	NA	NA	NA	NA	NA
GO:1905146	lysosomal protein catabolic process	NA	NA	0.0499984	0.343602	NA	NA	NA	NA	NA	NA	NA	NA	NA	NA	NA	NA	0.0230725	0.151297
GO:0007034	vacuolar transport	NA	NA	NA	NA	2.02573e-16	6.38409e-14	NA	NA	2.251e-07	1.04914e-05	0.00915387	0.121021	NA	NA	NA	NA	NA	NA
GO:0007033	vacuole organization	NA	NA	NA	NA	2.75111e-14	5.10007e-12	NA	NA	5.16719e-08	2.82054e-06	NA	NA	NA	NA	NA	NA	NA	NA
GO:1902414	protein localization to cell junction	NA	NA	NA	NA	2.87371e-12	3.69653e-10	NA	NA	0.000763	0.00902933	0.000331396	0.0130726	NA	NA	NA	NA	NA	NA
GO:1905037	autophagosome organization	NA	NA	NA	NA	9.47038e-12	1.01173e-09	NA	NA	3.21602e-07	1.41202e-05	NA	NA	NA	NA	NA	NA	NA	NA
GO:0000209	protein polyubiquitination	NA	NA	NA	NA	3.86229e-11	3.58001e-09	NA	NA	6.81415e-09	4.97433e-07	1.05535e-05	0.000948253	NA	NA	NA	NA	NA	NA
GO:0006354	DNA-templated transcription elongation	NA	NA	NA	NA	3.94054e-11	3.59959e-09	NA	NA	7.14546e-06	0.000199513	NA	NA	NA	NA	NA	NA	NA	NA
GO:0000045	autophagosome assembly	NA	NA	NA	NA	9.88604e-11	8.53585e-09	NA	NA	1.45301e-06	5.11849e-05	NA	NA	NA	NA	NA	NA	NA	NA
GO:0035418	protein localization to synapse	NA	NA	NA	NA	2.03113e-10	1.58052e-08	NA	NA	0.0169154	0.0960019	8.41313e-06	0.000850427	NA	NA	NA	NA	NA	NA
GO:0007041	lysosomal transport	NA	NA	NA	NA	2.34592e-10	1.80321e-08	NA	NA	0.000187742	0.00287982	NA	NA	NA	NA	NA	NA	NA	NA
GO:0032204	regulation of telomere maintenance	NA	NA	NA	NA	6.76843e-10	4.74016e-08	NA	NA	1.0701e-06	4.00229e-05	0.0182594	0.177193	NA	NA	NA	NA	NA	NA
GO:0090174	organelle membrane fusion	NA	NA	NA	NA	1.13287e-09	7.3613e-08	NA	NA	0.0048447	0.0382713	NA	NA	NA	NA	NA	NA	NA	NA
GO:0032784	regulation of DNA-templated transcription elongation	NA	NA	NA	NA	1.16294e-09	7.47961e-08	NA	NA	0.000195524	0.00298408	NA	NA	NA	NA	NA	NA	NA	NA
GO:0006906	vesicle fusion	NA	NA	NA	NA	1.32255e-09	8.25347e-08	NA	NA	0.00375867	0.0309426	NA	NA	NA	NA	NA	NA	NA	NA
GO:0032984	protein-containing complex disassembly	NA	NA	NA	NA	1.80481e-09	1.04364e-07	0.00909631	0.166226	4.46945e-10	5.08353e-08	0.0146362	0.154717	NA	NA	NA	NA	NA	NA
GO:0006368	transcription elongation by RNA polymerase II	NA	NA	NA	NA	2.93617e-09	1.5954e-07	NA	NA	0.000559319	0.00712237	NA	NA	NA	NA	NA	NA	NA	NA
GO:2000058	regulation of ubiquitin-dependent protein catabolic process	NA	NA	NA	NA	6.14142e-09	3.07217e-07	NA	NA	3.14283e-08	1.88539e-06	0.000414325	0.0152296	NA	NA	NA	NA	NA	NA
GO:0015931	nucleobase-containing compound transport	NA	NA	NA	NA	1.0239e-08	4.92642e-07	NA	NA	1.39925e-08	9.42008e-07	9.74495e-06	0.000927108	NA	NA	NA	NA	NA	NA
GO:0034504	protein localization to nucleus	NA	NA	NA	NA	2.83704e-08	1.22479e-06	NA	NA	1.03531e-11	2.09097e-09	0.00678464	0.101289	NA	NA	NA	NA	NA	NA
GO:0072666	establishment of protein localization to vacuole	NA	NA	NA	NA	5.551e-08	2.22916e-06	NA	NA	6.12514e-07	2.50758e-05	0.00831657	0.115297	NA	NA	NA	NA	NA	NA
GO:0016073	snRNA metabolic process	NA	NA	NA	NA	8.25171e-08	3.15215e-06	NA	NA	0.00273455	0.0239431	NA	NA	NA	NA	NA	NA	NA	NA
GO:0044088	regulation of vacuole organization	NA	NA	NA	NA	8.25171e-08	3.15215e-06	NA	NA	0.0160633	0.0918185	NA	NA	NA	NA	NA	NA	NA	NA
GO:0006302	double-strand break repair	NA	NA	NA	NA	9.57296e-08	3.61307e-06	NA	NA	0.000179912	0.0027951	NA	NA	NA	NA	NA	NA	NA	NA
GO:0060271	cilium assembly	NA	NA	NA	NA	1.02815e-07	3.8574e-06	NA	NA	0.024587	0.126462	NA	NA	NA	NA	NA	NA	NA	NA
GO:0042147	retrograde transport, endosome to Golgi	NA	NA	NA	NA	1.1245e-07	4.12077e-06	NA	NA	6.30321e-06	0.000179301	NA	NA	NA	NA	NA	NA	NA	NA
GO:0032456	endocytic recycling	NA	NA	NA	NA	1.30896e-07	4.68773e-06	NA	NA	1.76258e-05	0.000409176	0.046095	0.298717	NA	NA	NA	NA	NA	NA
GO:0031929	TOR signaling	NA	NA	NA	NA	1.4013e-07	4.96202e-06	NA	NA	2.93885e-05	0.000633684	NA	NA	NA	NA	NA	NA	NA	NA
GO:0051932	synaptic transmission, GABAergic	NA	NA	NA	NA	1.61026e-07	5.63858e-06	NA	NA	NA	NA	NA	NA	NA	NA	NA	NA	NA	NA
GO:0000288	nuclear-transcribed mRNA catabolic process, deadenylation-dependent decay	NA	NA	NA	NA	1.65479e-07	5.73085e-06	0.0488394	0.321341	1.24685e-11	2.40775e-09	0.000959892	0.0282266	NA	NA	0.0112908	0.329898	NA	NA
GO:0007004	telomere maintenance via telomerase	NA	NA	NA	NA	1.65479e-07	5.73085e-06	NA	NA	2.35149e-06	7.65012e-05	0.0117921	0.137606	NA	NA	NA	NA	NA	NA
GO:0000723	telomere maintenance	NA	NA	NA	NA	2.40162e-07	7.94016e-06	NA	NA	0.00011878	0.00203302	0.0482613	0.306677	NA	NA	NA	NA	NA	NA
GO:0072665	protein localization to vacuole	NA	NA	NA	NA	2.49404e-07	8.18746e-06	NA	NA	4.56226e-06	0.000134843	0.00595537	0.0935128	NA	NA	NA	NA	NA	NA
GO:2000785	regulation of autophagosome assembly	NA	NA	NA	NA	2.6334e-07	8.51196e-06	NA	NA	NA	NA	NA	NA	NA	NA	NA	NA	NA	NA
GO:0051966	regulation of synaptic transmission, glutamatergic	NA	NA	NA	NA	2.80462e-07	8.97337e-06	NA	NA	NA	NA	0.00272282	0.0592427	NA	NA	NA	NA	NA	NA
GO:0034332	adherens junction organization	NA	NA	NA	NA	3.41092e-07	1.05907e-05	NA	NA	3.20909e-05	0.000670479	3.83703e-05	0.0024823	NA	NA	NA	NA	NA	NA
GO:0032210	regulation of telomere maintenance via telomerase	NA	NA	NA	NA	4.19938e-07	1.26644e-05	NA	NA	2.12213e-06	7.02623e-05	NA	NA	NA	NA	NA	NA	NA	NA
GO:0034243	regulation of transcription elongation by RNA polymerase II	NA	NA	NA	NA	4.71313e-07	1.41461e-05	NA	NA	0.0068024	0.0492318	NA	NA	NA	NA	NA	NA	NA	NA
GO:0070646	protein modification by small protein removal	NA	NA	NA	NA	4.84292e-07	1.44668e-05	NA	NA	1.21089e-05	0.00029946	0.0368808	0.264712	NA	NA	NA	NA	NA	NA
GO:0035196	miRNA processing	NA	NA	NA	NA	5.4763e-07	1.62052e-05	0.00231183	0.0819532	0.000760312	0.00901512	0.0178831	0.177193	NA	NA	NA	NA	NA	NA
GO:0040029	epigenetic regulation of gene expression	NA	NA	NA	NA	6.04204e-07	1.75498e-05	NA	NA	3.8311e-07	1.64195e-05	NA	NA	NA	NA	NA	NA	NA	NA
GO:0033866	nucleoside bisphosphate biosynthetic process	NA	NA	NA	NA	6.35747e-07	1.81317e-05	NA	NA	0.00824029	0.0560988	NA	NA	NA	NA	NA	NA	NA	NA
GO:0034030	ribonucleoside bisphosphate biosynthetic process	NA	NA	NA	NA	6.35747e-07	1.81317e-05	NA	NA	0.00824029	0.0560988	NA	NA	NA	NA	NA	NA	NA	NA
GO:0034033	purine nucleoside bisphosphate biosynthetic process	NA	NA	NA	NA	6.35747e-07	1.81317e-05	NA	NA	0.00824029	0.0560988	NA	NA	NA	NA	NA	NA	NA	NA
GO:0044782	cilium organization	NA	NA	NA	NA	6.87832e-07	1.93545e-05	NA	NA	0.0311744	0.14971	NA	NA	NA	NA	NA	NA	NA	NA
GO:0006888	endoplasmic reticulum to Golgi vesicle-mediated transport	NA	NA	NA	NA	8.24629e-07	2.26971e-05	NA	NA	0.00506066	0.0389803	NA	NA	NA	NA	NA	NA	NA	NA
GO:1904356	regulation of telomere maintenance via telomere lengthening	NA	NA	NA	NA	1.01096e-06	2.71153e-05	NA	NA	2.33415e-06	7.64466e-05	NA	NA	NA	NA	NA	NA	NA	NA
GO:0045727	positive regulation of translation	NA	NA	NA	NA	1.36184e-06	3.43346e-05	NA	NA	9.1912e-06	0.000242128	NA	NA	NA	NA	NA	NA	NA	NA
GO:0008333	endosome to lysosome transport	NA	NA	NA	NA	1.42292e-06	3.54493e-05	NA	NA	0.0346272	0.159427	NA	NA	NA	NA	NA	NA	NA	NA
GO:0034067	protein localization to Golgi apparatus	NA	NA	NA	NA	1.61676e-06	3.94978e-05	NA	NA	0.0250925	0.127761	NA	NA	NA	NA	NA	NA	NA	NA
GO:0000289	nuclear-transcribed mRNA poly(A) tail shortening	NA	NA	NA	NA	1.66462e-06	4.01997e-05	NA	NA	3.83604e-09	3.10012e-07	0.00365713	0.0706255	NA	NA	0.00284296	0.244406	NA	NA
GO:0061025	membrane fusion	NA	NA	NA	NA	1.76481e-06	4.24565e-05	NA	NA	0.0268274	0.133894	NA	NA	NA	NA	NA	NA	NA	NA
GO:0061951	establishment of protein localization to plasma membrane	NA	NA	NA	NA	1.77268e-06	4.24836e-05	NA	NA	1.20041e-05	0.000299313	0.0205276	0.190077	NA	NA	NA	NA	NA	NA
GO:0032259	methylation	NA	NA	NA	NA	1.80611e-06	4.31208e-05	NA	NA	7.03045e-05	0.00131069	NA	NA	NA	NA	NA	NA	NA	NA
GO:0032006	regulation of TOR signaling	NA	NA	NA	NA	1.83841e-06	4.37265e-05	NA	NA	0.000138654	0.00230798	NA	NA	NA	NA	NA	NA	NA	NA
GO:0006446	regulation of translational initiation	NA	NA	NA	NA	1.93544e-06	4.56895e-05	NA	NA	3.26795e-07	1.4245e-05	NA	NA	NA	NA	NA	NA	NA	NA
GO:1902117	positive regulation of organelle assembly	NA	NA	NA	NA	1.93544e-06	4.56895e-05	NA	NA	0.000266195	0.00386781	0.0323939	0.242935	NA	NA	NA	NA	NA	NA
GO:0010833	telomere maintenance via telomere lengthening	NA	NA	NA	NA	2.28236e-06	5.28887e-05	NA	NA	6.93137e-06	0.000194431	0.0102115	0.129364	NA	NA	NA	NA	NA	NA
GO:0072583	clathrin-dependent endocytosis	NA	NA	NA	NA	2.34914e-06	5.36472e-05	NA	NA	3.86772e-06	0.000120177	0.00466537	0.0820158	NA	NA	NA	NA	NA	NA
GO:0032869	cellular response to insulin stimulus	NA	NA	NA	NA	2.95599e-06	6.56042e-05	0.000182569	0.0205716	2.51488e-10	3.10973e-08	0.011552	0.136376	NA	NA	NA	NA	NA	NA
GO:0032206	positive regulation of telomere maintenance	NA	NA	NA	NA	3.19042e-06	6.98237e-05	NA	NA	1.10674e-05	0.000281753	NA	NA	NA	NA	NA	NA	NA	NA
GO:0006997	nucleus organization	NA	NA	NA	NA	3.5742e-06	7.65514e-05	NA	NA	0.000188962	0.00289121	NA	NA	NA	NA	NA	NA	NA	NA
GO:1904358	positive regulation of telomere maintenance via telomere lengthening	NA	NA	NA	NA	3.5751e-06	7.65514e-05	NA	NA	1.08988e-06	4.0513e-05	NA	NA	NA	NA	NA	NA	NA	NA
GO:0038202	TORC1 signaling	NA	NA	NA	NA	3.72849e-06	7.76467e-05	NA	NA	0.000377533	0.00512886	NA	NA	NA	NA	NA	NA	NA	NA
GO:0006278	RNA-templated DNA biosynthetic process	NA	NA	NA	NA	3.73197e-06	7.76467e-05	NA	NA	1.37595e-05	0.000332147	0.0188578	0.180325	NA	NA	NA	NA	NA	NA
GO:0150116	regulation of cell-substrate junction organization	NA	NA	NA	NA	3.73266e-06	7.76467e-05	0.00127997	0.0621276	1.70305e-06	5.76467e-05	0.00322263	0.0651508	NA	NA	NA	NA	NA	NA
GO:2001252	positive regulation of chromosome organization	NA	NA	NA	NA	3.95133e-06	8.13266e-05	NA	NA	1.01067e-05	0.000262818	NA	NA	NA	NA	NA	NA	NA	NA
GO:0009048	dosage compensation by inactivation of X chromosome	NA	NA	NA	NA	3.96117e-06	8.13266e-05	NA	NA	0.000229999	0.00340724	NA	NA	NA	NA	NA	NA	NA	NA
GO:0031122	cytoplasmic microtubule organization	NA	NA	NA	NA	4.06969e-06	8.30137e-05	0.032995	0.27814	0.000561061	0.00712237	NA	NA	NA	NA	NA	NA	NA	NA
GO:0006623	protein targeting to vacuole	NA	NA	NA	NA	4.43956e-06	9.02663e-05	NA	NA	1.28247e-06	4.57087e-05	0.00525522	0.0867291	NA	NA	NA	NA	NA	NA
GO:0060491	regulation of cell projection assembly	NA	NA	NA	NA	4.49906e-06	9.11818e-05	NA	NA	0.000338398	0.00467187	0.002249	0.0509913	NA	NA	NA	NA	NA	NA
GO:0051170	import into nucleus	NA	NA	NA	NA	5.26051e-06	0.000104927	NA	NA	1.62303e-08	1.05741e-06	NA	NA	NA	NA	NA	NA	NA	NA
GO:0032008	positive regulation of TOR signaling	NA	NA	NA	NA	6.06993e-06	0.000119559	NA	NA	0.000687325	0.00831238	NA	NA	NA	NA	NA	NA	NA	NA
GO:0010639	negative regulation of organelle organization	NA	NA	NA	NA	6.17676e-06	0.000120907	NA	NA	1.38396e-07	6.76242e-06	NA	NA	NA	NA	NA	NA	NA	NA
GO:0031623	receptor internalization	NA	NA	NA	NA	6.45243e-06	0.000125912	NA	NA	0.000351185	0.00483597	0.00493418	0.0837086	NA	NA	NA	NA	NA	NA
GO:0002209	behavioral defense response	NA	NA	NA	NA	6.79869e-06	0.000131853	NA	NA	NA	NA	NA	NA	NA	NA	NA	NA	NA	NA
GO:0071786	endoplasmic reticulum tubular network organization	NA	NA	NA	NA	6.83595e-06	0.000132169	NA	NA	3.25485e-05	0.000677702	0.0109423	0.133397	NA	NA	NA	NA	NA	NA
GO:0007015	actin filament organization	NA	NA	NA	NA	8.116e-06	0.000154087	4.17896e-05	0.0109872	1.87029e-10	2.46349e-08	0.0289229	0.228929	NA	NA	NA	NA	NA	NA
GO:0032212	positive regulation of telomere maintenance via telomerase	NA	NA	NA	NA	8.56882e-06	0.000161704	NA	NA	7.46528e-06	0.000207487	NA	NA	NA	NA	NA	NA	NA	NA
GO:0035384	thioester biosynthetic process	NA	NA	NA	NA	9.22936e-06	0.000171096	NA	NA	0.0367394	0.166404	NA	NA	NA	NA	NA	NA	NA	NA
GO:0071616	acyl-CoA biosynthetic process	NA	NA	NA	NA	9.22936e-06	0.000171096	NA	NA	0.0367394	0.166404	NA	NA	NA	NA	NA	NA	NA	NA
GO:2000819	regulation of nucleotide-excision repair	NA	NA	NA	NA	9.44148e-06	0.000174515	0.0433189	0.305992	0.000313246	0.00439342	0.0348962	0.254995	NA	NA	NA	NA	NA	NA
GO:0016579	protein deubiquitination	NA	NA	NA	NA	9.55417e-06	0.000175568	0.0470155	0.316265	2.90001e-05	0.000627542	NA	NA	NA	NA	NA	NA	NA	NA
GO:0098732	macromolecule deacylation	NA	NA	NA	NA	9.69255e-06	0.000177079	NA	NA	0.00214687	0.0198897	NA	NA	NA	NA	NA	NA	NA	NA
GO:0006606	protein import into nucleus	NA	NA	NA	NA	1.16086e-05	0.000207867	NA	NA	4.01061e-08	2.29248e-06	NA	NA	NA	NA	NA	NA	NA	NA
GO:0000959	mitochondrial RNA metabolic process	NA	NA	NA	NA	1.24804e-05	0.000222214	NA	NA	NA	NA	NA	NA	NA	NA	NA	NA	NA	NA
GO:0006890	retrograde vesicle-mediated transport, Golgi to endoplasmic reticulum	NA	NA	NA	NA	1.24804e-05	0.000222214	NA	NA	0.000889514	0.0102854	NA	NA	NA	NA	NA	NA	NA	NA
GO:0008286	insulin receptor signaling pathway	NA	NA	NA	NA	1.26234e-05	0.000224128	1.85029e-05	0.00759691	8.98084e-10	8.69471e-08	0.0104287	0.130413	NA	NA	NA	NA	NA	NA
GO:0042594	response to starvation	NA	NA	NA	NA	1.46038e-05	0.000254275	NA	NA	1.31076e-07	6.50973e-06	NA	NA	NA	NA	NA	NA	NA	NA
GO:0001662	behavioral fear response	NA	NA	NA	NA	1.46939e-05	0.000254439	NA	NA	NA	NA	NA	NA	NA	NA	NA	NA	NA	NA
GO:1903432	regulation of TORC1 signaling	NA	NA	NA	NA	1.60943e-05	0.000277164	NA	NA	0.00167528	0.0164138	NA	NA	NA	NA	NA	NA	NA	NA
GO:0072698	protein localization to microtubule cytoskeleton	NA	NA	NA	NA	1.83014e-05	0.000310926	NA	NA	1.70522e-05	0.000397381	0.0358325	0.259105	NA	NA	NA	NA	NA	NA
GO:0007549	dosage compensation	NA	NA	NA	NA	1.9263e-05	0.000324638	NA	NA	0.000479163	0.00629772	NA	NA	NA	NA	NA	NA	NA	NA
GO:0032868	response to insulin	NA	NA	NA	NA	2.07379e-05	0.000347636	0.00145592	0.0647867	3.04087e-09	2.55898e-07	0.00993177	0.127805	NA	NA	NA	NA	NA	NA
GO:0035601	protein deacylation	NA	NA	NA	NA	2.12882e-05	0.000354972	NA	NA	0.00119366	0.0128377	NA	NA	NA	NA	NA	NA	NA	NA
GO:0016188	synaptic vesicle maturation	NA	NA	NA	NA	2.2388e-05	0.000368437	NA	NA	NA	NA	NA	NA	NA	NA	NA	NA	NA	NA
GO:0032878	regulation of establishment or maintenance of cell polarity	NA	NA	NA	NA	2.2388e-05	0.000368437	NA	NA	3.98774e-05	0.000808085	NA	NA	NA	NA	NA	NA	NA	NA
GO:0060260	regulation of transcription initiation by RNA polymerase II	NA	NA	NA	NA	2.34773e-05	0.000384357	NA	NA	0.00707611	0.0502	NA	NA	NA	NA	NA	NA	NA	NA
GO:0000910	cytokinesis	NA	NA	NA	NA	2.55087e-05	0.000414385	NA	NA	9.60164e-08	4.97234e-06	NA	NA	NA	NA	NA	NA	NA	NA
GO:0002183	cytoplasmic translational initiation	NA	NA	NA	NA	2.78526e-05	0.00045014	NA	NA	NA	NA	NA	NA	NA	NA	NA	NA	NA	NA
GO:0042073	intraciliary transport	NA	NA	NA	NA	2.87547e-05	0.000462349	NA	NA	0.0491629	0.202088	NA	NA	NA	NA	NA	NA	NA	NA
GO:0051893	regulation of focal adhesion assembly	NA	NA	NA	NA	2.97454e-05	0.000475852	0.00090538	0.049733	4.55939e-06	0.000134843	0.0068988	0.102052	NA	NA	NA	NA	NA	NA
GO:0090109	regulation of cell-substrate junction assembly	NA	NA	NA	NA	2.97454e-05	0.000475852	0.00090538	0.049733	4.55939e-06	0.000134843	0.0068988	0.102052	NA	NA	NA	NA	NA	NA
GO:0016239	positive regulation of macroautophagy	NA	NA	NA	NA	2.99823e-05	0.000478427	NA	NA	1.37595e-05	0.000332147	NA	NA	NA	NA	NA	NA	NA	NA
GO:0044772	mitotic cell cycle phase transition	NA	NA	NA	NA	3.03273e-05	0.000481494	0.025143	0.248672	5.97701e-07	2.46359e-05	NA	NA	NA	NA	NA	NA	NA	NA
GO:0031330	negative regulation of cellular catabolic process	NA	NA	NA	NA	3.261e-05	0.000512571	NA	NA	0.0015864	0.0158614	0.0126253	0.144698	NA	NA	NA	NA	NA	NA
GO:0050919	negative chemotaxis	NA	NA	NA	NA	3.32871e-05	0.000520617	0.00231183	0.0819532	0.015988	0.091561	NA	NA	NA	NA	NA	NA	NA	NA
GO:0042596	fear response	NA	NA	NA	NA	3.84331e-05	0.000598133	NA	NA	NA	NA	NA	NA	NA	NA	NA	NA	NA	NA
GO:0044380	protein localization to cytoskeleton	NA	NA	NA	NA	4.14783e-05	0.000638879	NA	NA	5.80401e-05	0.0011164	0.0480299	0.306677	NA	NA	NA	NA	NA	NA
GO:1904263	positive regulation of TORC1 signaling	NA	NA	NA	NA	4.1558e-05	0.000638879	NA	NA	0.00666833	0.0484453	NA	NA	NA	NA	NA	NA	NA	NA
GO:1902017	regulation of cilium assembly	NA	NA	NA	NA	4.24271e-05	0.000650653	NA	NA	0.00258157	0.0230364	0.00120276	0.0320648	NA	NA	NA	NA	NA	NA
GO:0045116	protein neddylation	NA	NA	NA	NA	4.97194e-05	0.00074261	NA	NA	0.00493469	0.038567	NA	NA	NA	NA	NA	NA	NA	NA
GO:0007040	lysosome organization	NA	NA	NA	NA	5.15323e-05	0.000760674	NA	NA	0.0266684	0.133437	NA	NA	NA	NA	NA	NA	NA	NA
GO:0080171	lytic vacuole organization	NA	NA	NA	NA	5.15323e-05	0.000760674	NA	NA	0.0266684	0.133437	NA	NA	NA	NA	NA	NA	NA	NA
GO:0099637	neurotransmitter receptor transport	NA	NA	NA	NA	5.23476e-05	0.000770904	NA	NA	NA	NA	NA	NA	NA	NA	NA	NA	NA	NA
GO:0071897	DNA biosynthetic process	NA	NA	NA	NA	5.46589e-05	0.000794317	NA	NA	0.00203093	0.0190192	NA	NA	NA	NA	NA	NA	NA	NA
GO:0032786	positive regulation of DNA-templated transcription, elongation	NA	NA	NA	NA	5.51326e-05	0.000798852	NA	NA	0.00702228	0.049939	NA	NA	NA	NA	NA	NA	NA	NA
GO:2000278	regulation of DNA biosynthetic process	NA	NA	NA	NA	5.61171e-05	0.000809396	NA	NA	0.000293501	0.00419416	0.0374329	0.26797	NA	NA	NA	NA	NA	NA
GO:1990089	response to nerve growth factor	NA	NA	NA	NA	5.67329e-05	0.000814549	NA	NA	0.000986161	0.0110243	0.00525522	0.0867291	NA	NA	0.00559937	0.279269	NA	NA
GO:0061462	protein localization to lysosome	NA	NA	NA	NA	6.53452e-05	0.000923477	NA	NA	0.00490889	0.038567	NA	NA	NA	NA	NA	NA	NA	NA
GO:1905168	positive regulation of double-strand break repair via homologous recombination	NA	NA	NA	NA	6.59347e-05	0.000929723	NA	NA	0.0149634	0.0874283	NA	NA	NA	NA	NA	NA	NA	NA
GO:1990090	cellular response to nerve growth factor stimulus	NA	NA	NA	NA	6.61127e-05	0.000930153	NA	NA	0.000580031	0.00732168	0.0041268	0.0744359	NA	NA	0.0051529	0.274134	NA	NA
GO:2000059	negative regulation of ubiquitin-dependent protein catabolic process	NA	NA	NA	NA	6.79609e-05	0.000949795	0.00359123	0.103948	3.28928e-05	0.000682526	NA	NA	NA	NA	NA	NA	NA	NA
GO:0050821	protein stabilization	NA	NA	NA	NA	6.94487e-05	0.00096844	NA	NA	0.00384809	0.031593	NA	NA	NA	NA	NA	NA	NA	NA
GO:0009267	cellular response to starvation	NA	NA	NA	NA	7.30236e-05	0.00101604	NA	NA	1.45187e-08	9.66688e-07	NA	NA	NA	NA	NA	NA	NA	NA
GO:0018107	peptidyl-threonine phosphorylation	NA	NA	NA	NA	7.6046e-05	0.00105345	NA	NA	0.000187047	0.00287644	0.0354457	0.257845	NA	NA	NA	NA	NA	NA
GO:2000142	regulation of DNA-templated transcription initiation	NA	NA	NA	NA	8.02133e-05	0.00110088	NA	NA	0.005114	0.0391877	NA	NA	NA	NA	NA	NA	NA	NA
GO:0006622	protein targeting to lysosome	NA	NA	NA	NA	8.37501e-05	0.00113767	NA	NA	0.000114148	0.00195928	NA	NA	NA	NA	NA	NA	NA	NA
GO:2000765	regulation of cytoplasmic translation	NA	NA	NA	NA	8.37501e-05	0.00113767	NA	NA	0.000479163	0.00629772	0.00312836	0.0637766	NA	NA	NA	NA	NA	NA
GO:0044272	sulfur compound biosynthetic process	NA	NA	NA	NA	8.98884e-05	0.00121249	NA	NA	NA	NA	NA	NA	NA	NA	NA	NA	NA	NA
GO:0035725	sodium ion transmembrane transport	NA	NA	NA	NA	9.1678e-05	0.00123208	NA	NA	NA	NA	NA	NA	NA	NA	NA	NA	NA	NA
GO:0099590	neurotransmitter receptor internalization	NA	NA	NA	NA	9.33234e-05	0.00124887	NA	NA	0.000946117	0.0106355	NA	NA	NA	NA	NA	NA	NA	NA
GO:0010569	regulation of double-strand break repair via homologous recombination	NA	NA	NA	NA	9.39407e-05	0.00124968	NA	NA	0.0174805	0.0981599	NA	NA	NA	NA	NA	NA	NA	NA
GO:1902459	positive regulation of stem cell population maintenance	NA	NA	NA	NA	9.40371e-05	0.00124968	NA	NA	0.000408254	0.00549692	NA	NA	NA	NA	NA	NA	NA	NA
GO:0007059	chromosome segregation	NA	NA	NA	NA	0.00010868	0.00142414	0.0127473	0.175857	4.55834e-06	0.000134843	0.0430276	0.287562	NA	NA	NA	NA	NA	NA
GO:0071985	multivesicular body sorting pathway	NA	NA	NA	NA	0.000110427	0.00144403	NA	NA	0.00634009	0.0467237	NA	NA	NA	NA	NA	NA	NA	NA
GO:0098877	neurotransmitter receptor transport to plasma membrane	NA	NA	NA	NA	0.00012211	0.00157017	NA	NA	NA	NA	NA	NA	NA	NA	NA	NA	NA	NA
GO:0090670	RNA localization to Cajal body	NA	NA	NA	NA	0.000129224	0.00163795	NA	NA	NA	NA	NA	NA	NA	NA	NA	NA	NA	NA
GO:0090671	telomerase RNA localization to Cajal body	NA	NA	NA	NA	0.000129224	0.00163795	NA	NA	NA	NA	NA	NA	NA	NA	NA	NA	NA	NA
GO:0090672	telomerase RNA localization	NA	NA	NA	NA	0.000129224	0.00163795	NA	NA	NA	NA	NA	NA	NA	NA	NA	NA	NA	NA
GO:0090685	RNA localization to nucleus	NA	NA	NA	NA	0.000129224	0.00163795	NA	NA	NA	NA	NA	NA	NA	NA	NA	NA	NA	NA
GO:0032970	regulation of actin filament-based process	NA	NA	NA	NA	0.000130964	0.00165424	0.00198379	0.0754078	1.20844e-05	0.00029946	0.00192287	0.0459594	NA	NA	NA	NA	NA	NA
GO:0060261	positive regulation of transcription initiation by RNA polymerase II	NA	NA	NA	NA	0.000153086	0.00191449	NA	NA	NA	NA	NA	NA	NA	NA	NA	NA	NA	NA
GO:1901987	regulation of cell cycle phase transition	NA	NA	NA	NA	0.000159886	0.00199557	NA	NA	9.6424e-05	0.00173879	0.0235919	0.207625	NA	NA	NA	NA	NA	NA
GO:0000077	DNA damage checkpoint signaling	NA	NA	NA	NA	0.000162221	0.00202009	NA	NA	1.93358e-05	0.00044351	NA	NA	NA	NA	NA	NA	NA	NA
GO:0033210	leptin-mediated signaling pathway	NA	NA	NA	NA	0.000163244	0.00202009	NA	NA	0.00917531	0.0607576	NA	NA	NA	NA	NA	NA	NA	NA
GO:0051292	nuclear pore complex assembly	NA	NA	NA	NA	0.000163244	0.00202009	NA	NA	0.0012599	0.0132305	NA	NA	NA	NA	NA	NA	NA	NA
GO:0006360	transcription by RNA polymerase I	NA	NA	NA	NA	0.000163453	0.00202009	NA	NA	NA	NA	NA	NA	NA	NA	NA	NA	NA	NA
GO:0061512	protein localization to cilium	NA	NA	NA	NA	0.000163453	0.00202009	NA	NA	0.0152102	0.0887846	NA	NA	NA	NA	NA	NA	NA	NA
GO:0007051	spindle organization	NA	NA	NA	NA	0.000167417	0.00206502	NA	NA	0.00149607	0.0151331	0.0198881	0.186288	NA	NA	NA	NA	NA	NA
GO:0032509	endosome transport via multivesicular body sorting pathway	NA	NA	NA	NA	0.000177199	0.00217453	NA	NA	0.012844	0.0791587	NA	NA	NA	NA	NA	NA	NA	NA
GO:0006356	regulation of transcription by RNA polymerase I	NA	NA	NA	NA	0.000179463	0.00219216	NA	NA	NA	NA	NA	NA	NA	NA	NA	NA	NA	NA
GO:0043254	regulation of protein-containing complex assembly	NA	NA	NA	NA	0.000181074	0.00220756	0.00445754	0.121237	3.83742e-09	3.10012e-07	0.0140086	0.152399	NA	NA	NA	NA	NA	NA
GO:0010507	negative regulation of autophagy	NA	NA	NA	NA	0.000184616	0.0022464	NA	NA	NA	NA	NA	NA	NA	NA	NA	NA	NA	NA
GO:1905515	non-motile cilium assembly	NA	NA	NA	NA	0.000190952	0.00231902	NA	NA	0.00503257	0.0388985	NA	NA	NA	NA	NA	NA	NA	NA
GO:0006885	regulation of pH	NA	NA	NA	NA	0.000191405	0.00232005	NA	NA	NA	NA	NA	NA	NA	NA	NA	NA	NA	NA
GO:0042770	signal transduction in response to DNA damage	NA	NA	NA	NA	0.00019677	0.0023714	NA	NA	1.66305e-06	5.75794e-05	NA	NA	NA	NA	NA	NA	NA	NA
GO:0031114	regulation of microtubule depolymerization	NA	NA	NA	NA	0.000200695	0.00240795	0.049092	0.321341	8.8778e-07	3.42118e-05	NA	NA	NA	NA	NA	NA	NA	NA
GO:1900271	regulation of long-term synaptic potentiation	NA	NA	NA	NA	0.000211897	0.00251998	NA	NA	0.0314412	0.14971	0.0161957	0.167231	NA	NA	NA	NA	NA	NA
GO:0006476	protein deacetylation	NA	NA	NA	NA	0.0002176	0.00257807	NA	NA	0.00125994	0.0132305	NA	NA	NA	NA	NA	NA	NA	NA
GO:0048008	platelet-derived growth factor receptor signaling pathway	NA	NA	NA	NA	0.0002176	0.00257807	0.0315858	0.277586	1.22311e-05	0.000301254	NA	NA	NA	NA	NA	NA	NA	NA
GO:0070050	neuron cellular homeostasis	NA	NA	NA	NA	0.000228095	0.00268726	NA	NA	0.0379801	0.169706	NA	NA	NA	NA	NA	NA	NA	NA
GO:0032200	telomere organization	NA	NA	NA	NA	0.000229994	0.0027002	NA	NA	0.00305913	0.0264412	NA	NA	NA	NA	NA	NA	NA	NA
GO:0098935	dendritic transport	NA	NA	NA	NA	0.000236551	0.0027662	NA	NA	0.0223353	0.117067	0.0145805	0.154717	NA	NA	NA	NA	NA	NA
GO:0048013	ephrin receptor signaling pathway	NA	NA	NA	NA	0.000239388	0.00279419	0.0226342	0.238007	NA	NA	NA	NA	NA	NA	NA	NA	NA	NA
GO:0007026	negative regulation of microtubule depolymerization	NA	NA	NA	NA	0.000249367	0.00289459	0.0378221	0.291757	3.73237e-06	0.000116569	NA	NA	NA	NA	NA	NA	NA	NA
GO:0006367	transcription initiation at RNA polymerase II promoter	NA	NA	NA	NA	0.000265671	0.00303678	NA	NA	0.0358087	0.163995	NA	NA	NA	NA	NA	NA	NA	NA
GO:0051494	negative regulation of cytoskeleton organization	NA	NA	NA	NA	0.000265842	0.00303678	0.0451839	0.313274	1.10983e-06	4.09251e-05	NA	NA	NA	NA	NA	NA	NA	NA
GO:0000082	G1/S transition of mitotic cell cycle	NA	NA	NA	NA	0.000265953	0.00303678	NA	NA	2.40123e-05	0.000534891	NA	NA	NA	NA	NA	NA	NA	NA
GO:0046777	protein autophosphorylation	NA	NA	NA	NA	0.000277716	0.00315964	NA	NA	3.95466e-06	0.00012128	NA	NA	NA	NA	NA	NA	NA	NA
GO:0032205	negative regulation of telomere maintenance	NA	NA	NA	NA	0.000278789	0.00316613	NA	NA	0.00316607	0.0270568	0.0190349	0.180738	NA	NA	NA	NA	NA	NA
GO:0035641	locomotory exploration behavior	NA	NA	NA	NA	0.000284991	0.00320338	NA	NA	NA	NA	NA	NA	NA	NA	NA	NA	NA	NA
GO:0035721	intraciliary retrograde transport	NA	NA	NA	NA	0.000284991	0.00320338	NA	NA	NA	NA	NA	NA	0.0227632	0.239447	NA	NA	NA	NA
GO:0032231	regulation of actin filament bundle assembly	NA	NA	NA	NA	0.000285118	0.00320338	0.000288605	0.0284547	0.000647999	0.00799639	0.00851455	0.115398	NA	NA	NA	NA	NA	NA
GO:0006400	tRNA modification	NA	NA	NA	NA	0.000287524	0.00321894	NA	NA	NA	NA	NA	NA	NA	NA	NA	NA	NA	NA
GO:0045947	negative regulation of translational initiation	NA	NA	NA	NA	0.00029397	0.00327946	NA	NA	0.000102682	0.00181915	NA	NA	NA	NA	NA	NA	NA	NA
GO:0001732	formation of cytoplasmic translation initiation complex	NA	NA	NA	NA	0.000310024	0.00341623	NA	NA	NA	NA	NA	NA	NA	NA	NA	NA	NA	NA
GO:0098969	neurotransmitter receptor transport to postsynaptic membrane	NA	NA	NA	NA	0.000310024	0.00341623	NA	NA	NA	NA	NA	NA	NA	NA	NA	NA	NA	NA
GO:2000758	positive regulation of peptidyl-lysine acetylation	NA	NA	NA	NA	0.000310024	0.00341623	NA	NA	0.000940643	0.0105936	0.0324948	0.242935	NA	NA	NA	NA	NA	NA
GO:0042407	cristae formation	NA	NA	NA	NA	0.000316497	0.00345135	NA	NA	NA	NA	NA	NA	NA	NA	NA	NA	NA	NA
GO:1904872	regulation of telomerase RNA localization to Cajal body	NA	NA	NA	NA	0.000316497	0.00345135	NA	NA	NA	NA	NA	NA	NA	NA	NA	NA	NA	NA
GO:0097352	autophagosome maturation	NA	NA	NA	NA	0.000325632	0.00353264	NA	NA	0.00156677	0.015691	NA	NA	NA	NA	NA	NA	NA	NA
GO:0000819	sister chromatid segregation	NA	NA	NA	NA	0.000327087	0.00354232	0.0055601	0.136942	8.09959e-05	0.0014962	NA	NA	NA	NA	NA	NA	NA	NA
GO:0000724	double-strand break repair via homologous recombination	NA	NA	NA	NA	0.000331927	0.00358857	NA	NA	NA	NA	NA	NA	NA	NA	NA	NA	NA	NA
GO:0044843	cell cycle G1/S phase transition	NA	NA	NA	NA	0.000338285	0.0036448	NA	NA	4.98026e-05	0.00097027	NA	NA	NA	NA	NA	NA	NA	NA
GO:0006814	sodium ion transport	NA	NA	NA	NA	0.0003535	0.0037893	NA	NA	NA	NA	NA	NA	NA	NA	NA	NA	NA	NA
GO:0010977	negative regulation of neuron projection development	NA	NA	NA	NA	0.000369116	0.00394328	NA	NA	0.00192254	0.0182868	1.13749e-06	0.000204411	NA	NA	NA	NA	NA	NA
GO:0060612	adipose tissue development	NA	NA	NA	NA	0.000389183	0.00413663	NA	NA	3.20909e-05	0.000670479	0.0416501	0.281491	NA	NA	NA	NA	NA	NA
GO:0043038	amino acid activation	NA	NA	NA	NA	0.00040054	0.00425018	NA	NA	NA	NA	NA	NA	NA	NA	NA	NA	NA	NA
GO:0006352	DNA-templated transcription initiation	NA	NA	NA	NA	0.000405426	0.00429102	NA	NA	NA	NA	NA	NA	NA	NA	NA	NA	NA	NA
GO:0031570	DNA integrity checkpoint signaling	NA	NA	NA	NA	0.000405751	0.00429102	NA	NA	9.85e-05	0.00177095	NA	NA	NA	NA	NA	NA	NA	NA
GO:0000725	recombinational repair	NA	NA	NA	NA	0.000427774	0.00448628	NA	NA	0.0471543	0.196021	NA	NA	NA	NA	NA	NA	NA	NA
GO:0006486	protein glycosylation	NA	NA	NA	NA	0.000437883	0.00456649	NA	NA	NA	NA	0.0134519	0.147334	NA	NA	NA	NA	NA	NA
GO:0043413	macromolecule glycosylation	NA	NA	NA	NA	0.000437883	0.00456649	NA	NA	NA	NA	0.0134519	0.147334	NA	NA	NA	NA	NA	NA
GO:0009299	mRNA transcription	NA	NA	NA	NA	0.000439768	0.00456649	NA	NA	0.00161078	0.0159996	NA	NA	NA	NA	NA	NA	NA	NA
GO:0006303	double-strand break repair via nonhomologous end joining	NA	NA	NA	NA	0.000481944	0.00495245	NA	NA	0.00503257	0.0388985	NA	NA	NA	NA	NA	NA	NA	NA
GO:0032511	late endosome to vacuole transport via multivesicular body sorting pathway	NA	NA	NA	NA	0.000482438	0.00495245	NA	NA	0.0123866	0.076817	NA	NA	NA	NA	NA	NA	NA	NA
GO:0099170	postsynaptic modulation of chemical synaptic transmission	NA	NA	NA	NA	0.000482438	0.00495245	0.0405349	0.296036	0.00364772	0.0305229	0.00105095	0.029194	NA	NA	NA	NA	NA	NA
GO:0099560	synaptic membrane adhesion	NA	NA	NA	NA	0.000482438	0.00495245	NA	NA	NA	NA	NA	NA	NA	NA	NA	NA	0.000447463	0.0657598
GO:0001952	regulation of cell-matrix adhesion	NA	NA	NA	NA	0.000488249	0.00500396	0.00380296	0.109076	1.58899e-05	0.000378977	0.00403178	0.0743809	NA	NA	NA	NA	NA	NA
GO:0061640	cytoskeleton-dependent cytokinesis	NA	NA	NA	NA	0.000492584	0.00504019	NA	NA	5.22122e-05	0.00101071	NA	NA	NA	NA	NA	NA	NA	NA
GO:0110053	regulation of actin filament organization	NA	NA	NA	NA	0.000509116	0.0052009	0.000438031	0.0345497	3.18773e-06	0.000100596	0.00590338	0.0929974	NA	NA	NA	NA	NA	NA
GO:0000018	regulation of DNA recombination	NA	NA	NA	NA	0.000512777	0.00522983	NA	NA	0.00225399	0.020661	NA	NA	NA	NA	NA	NA	NA	NA
GO:0097581	lamellipodium organization	NA	NA	NA	NA	0.000549777	0.0055891	0.00458572	0.12261	0.00577683	0.043319	0.0207318	0.190874	NA	NA	NA	NA	NA	NA
GO:0032956	regulation of actin cytoskeleton organization	NA	NA	NA	NA	0.000553513	0.00561802	0.000730847	0.048038	1.35432e-05	0.00032955	0.00519967	0.0866969	NA	NA	NA	NA	NA	NA
GO:0045879	negative regulation of smoothened signaling pathway	NA	NA	NA	NA	0.000559206	0.00565758	NA	NA	0.00761515	0.0524842	NA	NA	NA	NA	NA	NA	NA	NA
GO:2000144	positive regulation of DNA-templated transcription initiation	NA	NA	NA	NA	0.000571407	0.00577176	NA	NA	0.0363036	0.165457	NA	NA	NA	NA	NA	NA	NA	NA
GO:0043473	pigmentation	NA	NA	NA	NA	0.000583539	0.00587547	0.00251465	0.0871839	NA	NA	NA	NA	NA	NA	NA	NA	NA	NA
GO:0070085	glycosylation	NA	NA	NA	NA	0.000585269	0.0058835	NA	NA	NA	NA	0.0184577	0.177692	NA	NA	NA	NA	NA	NA
GO:0031445	regulation of heterochromatin formation	NA	NA	NA	NA	0.00060715	0.00608405	NA	NA	0.00374854	0.0309013	NA	NA	NA	NA	NA	NA	NA	NA
GO:0120261	regulation of heterochromatin organization	NA	NA	NA	NA	0.00060715	0.00608405	NA	NA	0.00374854	0.0309013	NA	NA	NA	NA	NA	NA	NA	NA
GO:0042789	mRNA transcription by RNA polymerase II	NA	NA	NA	NA	0.000625115	0.00623434	NA	NA	0.0133195	0.0815178	NA	NA	NA	NA	NA	NA	NA	NA
GO:0140718	facultative heterochromatin formation	NA	NA	NA	NA	0.000625115	0.00623434	NA	NA	0.000170519	0.00267818	NA	NA	NA	NA	NA	NA	NA	NA
GO:0009100	glycoprotein metabolic process	NA	NA	NA	NA	0.000629513	0.00625767	NA	NA	NA	NA	0.00498225	0.0840191	NA	NA	NA	NA	NA	NA
GO:0071044	histone mRNA catabolic process	NA	NA	NA	NA	0.000652892	0.00640994	NA	NA	NA	NA	NA	NA	NA	NA	NA	NA	NA	NA
GO:0051489	regulation of filopodium assembly	NA	NA	NA	NA	0.000665195	0.00650058	NA	NA	NA	NA	NA	NA	NA	NA	NA	NA	NA	NA
GO:0032011	ARF protein signal transduction	NA	NA	NA	NA	0.000668313	0.00650058	NA	NA	0.00749268	0.0520621	NA	NA	NA	NA	NA	NA	NA	NA
GO:0032012	regulation of ARF protein signal transduction	NA	NA	NA	NA	0.000668313	0.00650058	NA	NA	0.00749268	0.0520621	NA	NA	NA	NA	NA	NA	NA	NA
GO:0050771	negative regulation of axonogenesis	NA	NA	NA	NA	0.000684501	0.00664778	NA	NA	3.86029e-05	0.000784883	1.04843e-06	0.000198204	NA	NA	NA	NA	NA	NA
GO:2000060	positive regulation of ubiquitin-dependent protein catabolic process	NA	NA	NA	NA	0.000691212	0.00666546	NA	NA	0.00164599	0.016299	0.0047468	0.0820302	NA	NA	NA	NA	NA	NA
GO:0006611	protein export from nucleus	NA	NA	NA	NA	0.000691609	0.00666546	NA	NA	8.7672e-06	0.000235046	0.0189171	0.180325	NA	NA	NA	NA	NA	NA
GO:0016024	CDP-diacylglycerol biosynthetic process	NA	NA	NA	NA	0.000743366	0.00701413	NA	NA	NA	NA	NA	NA	NA	NA	NA	NA	NA	NA
GO:0034333	adherens junction assembly	NA	NA	NA	NA	0.000743366	0.00701413	NA	NA	0.00691472	0.0492318	NA	NA	NA	NA	NA	NA	NA	NA
GO:0034982	mitochondrial protein processing	NA	NA	NA	NA	0.000743366	0.00701413	NA	NA	0.0319731	0.14971	NA	NA	NA	NA	NA	NA	NA	NA
GO:0046341	CDP-diacylglycerol metabolic process	NA	NA	NA	NA	0.000743366	0.00701413	NA	NA	NA	NA	NA	NA	NA	NA	NA	NA	NA	NA
GO:0060213	positive regulation of nuclear-transcribed mRNA poly(A) tail shortening	NA	NA	NA	NA	0.000743366	0.00701413	NA	NA	0.000142496	0.00235254	0.0183328	0.177193	NA	NA	0.0299016	0.329898	NA	NA
GO:0061795	Golgi lumen acidification	NA	NA	NA	NA	0.000743366	0.00701413	NA	NA	NA	NA	NA	NA	NA	NA	NA	NA	NA	NA
GO:1990253	cellular response to leucine starvation	NA	NA	NA	NA	0.000743366	0.00701413	NA	NA	NA	NA	NA	NA	NA	NA	NA	NA	NA	NA
GO:0043039	tRNA aminoacylation	NA	NA	NA	NA	0.00074521	0.00702102	NA	NA	NA	NA	NA	NA	NA	NA	NA	NA	NA	NA
GO:0006895	Golgi to endosome transport	NA	NA	NA	NA	0.000761019	0.00709571	NA	NA	0.000257314	0.00375679	0.0381765	0.26797	NA	NA	NA	NA	NA	NA
GO:0048268	clathrin coat assembly	NA	NA	NA	NA	0.000761019	0.00709571	0.0169674	0.200495	3.11531e-07	1.38792e-05	NA	NA	NA	NA	NA	NA	NA	NA
GO:0061003	positive regulation of dendritic spine morphogenesis	NA	NA	NA	NA	0.000761019	0.00709571	NA	NA	NA	NA	NA	NA	NA	NA	NA	NA	NA	NA
GO:1903540	establishment of protein localization to postsynaptic membrane	NA	NA	NA	NA	0.000761019	0.00709571	NA	NA	NA	NA	NA	NA	NA	NA	NA	NA	NA	NA
GO:0006999	nuclear pore organization	NA	NA	NA	NA	0.000773194	0.00716683	NA	NA	0.000539987	0.00694646	NA	NA	NA	NA	NA	NA	NA	NA
GO:0043201	response to leucine	NA	NA	NA	NA	0.000773194	0.00716683	0.0133051	0.175857	0.000539987	0.00694646	NA	NA	NA	NA	NA	NA	NA	NA
GO:0010212	response to ionizing radiation	NA	NA	NA	NA	0.000805425	0.0074381	NA	NA	0.0028946	0.0251626	NA	NA	NA	NA	NA	NA	NA	NA
GO:0031400	negative regulation of protein modification process	NA	NA	NA	NA	0.000835675	0.00767584	0.00617928	0.141273	9.97354e-07	3.7534e-05	NA	NA	NA	NA	NA	NA	NA	NA
GO:0016180	snRNA processing	NA	NA	NA	NA	0.000880524	0.00805507	NA	NA	0.0445185	0.189689	NA	NA	NA	NA	NA	NA	NA	NA
GO:0046578	regulation of Ras protein signal transduction	NA	NA	NA	NA	0.000927292	0.00844613	NA	NA	0.00356233	0.029978	NA	NA	NA	NA	NA	NA	NA	NA
GO:0045943	positive regulation of transcription by RNA polymerase I	NA	NA	NA	NA	0.000933096	0.0084623	NA	NA	NA	NA	NA	NA	NA	NA	NA	NA	NA	NA
GO:0090311	regulation of protein deacetylation	NA	NA	NA	NA	0.000933096	0.0084623	NA	NA	0.000241994	0.0035762	NA	NA	NA	NA	NA	NA	NA	NA
GO:1905508	protein localization to microtubule organizing center	NA	NA	NA	NA	0.000933096	0.0084623	NA	NA	0.000925911	0.0105453	NA	NA	NA	NA	NA	NA	NA	NA
GO:0032436	positive regulation of proteasomal ubiquitin-dependent protein catabolic process	NA	NA	NA	NA	0.000963448	0.0087125	NA	NA	0.00366798	0.0305262	0.00293964	0.0617451	NA	NA	NA	NA	NA	NA
GO:0043242	negative regulation of protein-containing complex disassembly	NA	NA	NA	NA	0.000994097	0.00893836	NA	NA	1.65837e-05	0.000389459	NA	NA	NA	NA	NA	NA	NA	NA
GO:1900151	regulation of nuclear-transcribed mRNA catabolic process, deadenylation-dependent decay	NA	NA	NA	NA	0.00101559	0.00905411	0.0378221	0.291757	2.39023e-05	0.000534406	0.000110477	0.0057025	NA	NA	NA	NA	NA	NA
GO:0000266	mitochondrial fission	NA	NA	NA	NA	0.00105859	0.00941084	NA	NA	0.000338497	0.00467187	NA	NA	NA	NA	NA	NA	NA	NA
GO:0046839	phospholipid dephosphorylation	NA	NA	NA	NA	0.00105859	0.00941084	NA	NA	0.0104565	0.0671857	0.00831695	0.115297	NA	NA	NA	NA	NA	NA
GO:0033045	regulation of sister chromatid segregation	NA	NA	NA	NA	0.00106016	0.00941152	NA	NA	0.000891224	0.0102856	NA	NA	NA	NA	NA	NA	NA	NA
GO:0051051	negative regulation of transport	NA	NA	NA	NA	0.0010885	0.00963597	NA	NA	0.000177362	0.00276256	0.00415934	0.0747313	NA	NA	NA	NA	NA	NA
GO:0016556	mRNA modification	NA	NA	NA	NA	0.00110154	0.00969692	NA	NA	NA	NA	NA	NA	NA	NA	NA	NA	NA	NA
GO:0021591	ventricular system development	NA	NA	NA	NA	0.00110154	0.00969692	NA	NA	NA	NA	NA	NA	NA	NA	NA	NA	NA	NA
GO:0007019	microtubule depolymerization	NA	NA	NA	NA	0.00113912	0.00995821	0.0162392	0.198185	1.69116e-06	5.76467e-05	NA	NA	NA	NA	NA	NA	NA	NA
GO:0007020	microtubule nucleation	NA	NA	NA	NA	0.00113912	0.00995821	NA	NA	0.00412195	0.0336589	NA	NA	NA	NA	NA	NA	NA	NA
GO:0018279	protein N-linked glycosylation via asparagine	NA	NA	NA	NA	0.00116404	0.0100821	NA	NA	NA	NA	NA	NA	NA	NA	NA	NA	NA	NA
GO:0044090	positive regulation of vacuole organization	NA	NA	NA	NA	0.00116404	0.0100821	NA	NA	NA	NA	NA	NA	NA	NA	NA	NA	NA	NA
GO:0098884	postsynaptic neurotransmitter receptor internalization	NA	NA	NA	NA	0.00116404	0.0100821	NA	NA	4.94691e-05	0.000966882	NA	NA	NA	NA	NA	NA	NA	NA
GO:0140239	postsynaptic endocytosis	NA	NA	NA	NA	0.00116404	0.0100821	NA	NA	4.94691e-05	0.000966882	NA	NA	NA	NA	NA	NA	NA	NA
GO:2000001	regulation of DNA damage checkpoint	NA	NA	NA	NA	0.00116404	0.0100821	NA	NA	NA	NA	NA	NA	NA	NA	NA	NA	NA	NA
GO:0032271	regulation of protein polymerization	NA	NA	NA	NA	0.00116448	0.0100821	0.00309151	0.0977804	1.78779e-06	6.01791e-05	0.00487051	0.0837086	NA	NA	NA	NA	NA	NA
GO:0009101	glycoprotein biosynthetic process	NA	NA	NA	NA	0.00120158	0.0103464	NA	NA	NA	NA	0.0043657	0.0778764	NA	NA	NA	NA	NA	NA
GO:0120034	positive regulation of plasma membrane bounded cell projection assembly	NA	NA	NA	NA	0.0012374	0.0106185	NA	NA	0.00455202	0.0361952	0.010391	0.130276	NA	NA	NA	NA	NA	NA
GO:0008360	regulation of cell shape	NA	NA	NA	NA	0.00123823	0.0106185	NA	NA	0.00192254	0.0182868	NA	NA	NA	NA	NA	NA	NA	NA
GO:0007091	metaphase/anaphase transition of mitotic cell cycle	NA	NA	NA	NA	0.00125837	0.0107486	NA	NA	0.000866864	0.0100646	NA	NA	NA	NA	NA	NA	NA	NA
GO:0051492	regulation of stress fiber assembly	NA	NA	NA	NA	0.00125837	0.0107486	0.000129007	0.0173735	0.000866864	0.0100646	0.0250284	0.215697	NA	NA	NA	NA	NA	NA
GO:0033143	regulation of intracellular steroid hormone receptor signaling pathway	NA	NA	NA	NA	0.00125852	0.0107486	NA	NA	0.000601685	0.00753225	NA	NA	NA	NA	NA	NA	NA	NA
GO:0043001	Golgi to plasma membrane protein transport	NA	NA	NA	NA	0.00126126	0.0107574	NA	NA	0.000174148	0.00272606	NA	NA	NA	NA	NA	NA	NA	NA
GO:1903322	positive regulation of protein modification by small protein conjugation or removal	NA	NA	NA	NA	0.00130488	0.0110845	NA	NA	0.000300752	0.00424769	NA	NA	NA	NA	NA	NA	NA	NA
GO:0006401	RNA catabolic process	NA	NA	NA	NA	0.00131756	0.0111771	NA	NA	1.0605e-05	0.000271624	0.0420249	0.282929	NA	NA	NA	NA	NA	NA
GO:0031667	response to nutrient levels	NA	NA	NA	NA	0.00136922	0.0115531	NA	NA	1.51005e-06	5.28866e-05	NA	NA	NA	NA	NA	NA	NA	NA
GO:0044784	metaphase/anaphase transition of cell cycle	NA	NA	NA	NA	0.00137289	0.0115686	NA	NA	0.00143218	0.0145597	NA	NA	NA	NA	NA	NA	NA	NA
GO:0033059	cellular pigmentation	NA	NA	NA	NA	0.00137672	0.0115854	0.00666416	0.146056	NA	NA	NA	NA	NA	NA	NA	NA	NA	NA
GO:0070828	heterochromatin organization	NA	NA	NA	NA	0.0014898	0.0124209	NA	NA	2.79939e-05	0.000610125	NA	NA	NA	NA	NA	NA	NA	NA
GO:0045911	positive regulation of DNA recombination	NA	NA	NA	NA	0.00150588	0.0125384	NA	NA	NA	NA	NA	NA	NA	NA	NA	NA	NA	NA
GO:0030970	retrograde protein transport, ER to cytosol	NA	NA	NA	NA	0.00152687	0.0126297	NA	NA	NA	NA	NA	NA	NA	NA	NA	NA	NA	NA
GO:0060765	regulation of androgen receptor signaling pathway	NA	NA	NA	NA	0.00152687	0.0126297	NA	NA	0.00186171	0.0178483	NA	NA	NA	NA	NA	NA	NA	NA
GO:1903513	endoplasmic reticulum to cytosol transport	NA	NA	NA	NA	0.00152687	0.0126297	NA	NA	NA	NA	NA	NA	NA	NA	NA	NA	NA	NA
GO:0007052	mitotic spindle organization	NA	NA	NA	NA	0.00153153	0.0126517	NA	NA	0.0074711	0.0520621	NA	NA	NA	NA	NA	NA	NA	NA
GO:0070972	protein localization to endoplasmic reticulum	NA	NA	NA	NA	0.00158576	0.0130654	NA	NA	0.037013	0.167235	NA	NA	NA	NA	NA	NA	NA	NA
GO:0006418	tRNA aminoacylation for protein translation	NA	NA	NA	NA	0.00163228	0.0134311	NA	NA	NA	NA	NA	NA	NA	NA	NA	NA	NA	NA
GO:0006085	acetyl-CoA biosynthetic process	NA	NA	NA	NA	0.00165006	0.0135161	NA	NA	NA	NA	NA	NA	NA	NA	NA	NA	NA	NA
GO:0010042	response to manganese ion	NA	NA	NA	NA	0.00165006	0.0135161	NA	NA	NA	NA	NA	NA	NA	NA	NA	NA	NA	NA
GO:0090308	regulation of DNA methylation-dependent heterochromatin formation	NA	NA	NA	NA	0.00165006	0.0135161	NA	NA	0.0389257	0.172154	0.0443279	0.291435	NA	NA	NA	NA	NA	NA
GO:0033865	nucleoside bisphosphate metabolic process	NA	NA	NA	NA	0.001702	0.0138066	NA	NA	NA	NA	NA	NA	NA	NA	NA	NA	NA	NA
GO:0033875	ribonucleoside bisphosphate metabolic process	NA	NA	NA	NA	0.001702	0.0138066	NA	NA	NA	NA	NA	NA	NA	NA	NA	NA	NA	NA
GO:0034032	purine nucleoside bisphosphate metabolic process	NA	NA	NA	NA	0.001702	0.0138066	NA	NA	NA	NA	NA	NA	NA	NA	NA	NA	NA	NA
GO:0034198	cellular response to amino acid starvation	NA	NA	NA	NA	0.00171787	0.0139174	NA	NA	0.0308462	0.148645	NA	NA	NA	NA	NA	NA	NA	NA
GO:0035066	positive regulation of histone acetylation	NA	NA	NA	NA	0.00177209	0.0142447	NA	NA	0.00917531	0.0607576	NA	NA	NA	NA	NA	NA	NA	NA
GO:0044829	positive regulation by host of viral genome replication	NA	NA	NA	NA	0.00177209	0.0142447	NA	NA	0.000120072	0.00204935	NA	NA	NA	NA	NA	NA	NA	NA
GO:0060628	regulation of ER to Golgi vesicle-mediated transport	NA	NA	NA	NA	0.00177209	0.0142447	NA	NA	NA	NA	NA	NA	NA	NA	NA	NA	NA	NA
GO:0070922	RISC complex assembly	NA	NA	NA	NA	0.00177209	0.0142447	NA	NA	0.00917531	0.0607576	NA	NA	NA	NA	NA	NA	NA	NA
GO:0098779	positive regulation of mitophagy in response to mitochondrial depolarization	NA	NA	NA	NA	0.00177209	0.0142447	NA	NA	0.0473311	0.196021	NA	NA	NA	NA	NA	NA	NA	NA
GO:1905214	regulation of RNA binding	NA	NA	NA	NA	0.00177209	0.0142447	NA	NA	0.00917531	0.0607576	NA	NA	NA	NA	NA	NA	NA	NA
GO:0006301	postreplication repair	NA	NA	NA	NA	0.00178849	0.0142447	NA	NA	NA	NA	NA	NA	NA	NA	NA	NA	NA	NA
GO:0071539	protein localization to centrosome	NA	NA	NA	NA	0.00178849	0.0142447	NA	NA	0.000671885	0.0081419	NA	NA	NA	NA	NA	NA	NA	NA
GO:0046856	phosphatidylinositol dephosphorylation	NA	NA	NA	NA	0.00179108	0.0142447	NA	NA	0.0363465	0.165457	NA	NA	NA	NA	NA	NA	NA	NA
GO:0046949	fatty-acyl-CoA biosynthetic process	NA	NA	NA	NA	0.00179108	0.0142447	NA	NA	NA	NA	NA	NA	NA	NA	NA	NA	NA	NA
GO:0110156	methylguanosine-cap decapping	NA	NA	NA	NA	0.00179217	0.0142447	NA	NA	NA	NA	NA	NA	NA	NA	NA	NA	NA	NA
GO:1900034	regulation of cellular response to heat	NA	NA	NA	NA	0.00179217	0.0142447	NA	NA	0.000139332	0.00231291	0.0324948	0.242935	NA	NA	NA	NA	NA	NA
GO:2000573	positive regulation of DNA biosynthetic process	NA	NA	NA	NA	0.00180236	0.0143076	NA	NA	0.00430028	0.0344648	NA	NA	NA	NA	NA	NA	NA	NA
GO:0051495	positive regulation of cytoskeleton organization	NA	NA	NA	NA	0.00183965	0.0145645	7.19939e-05	0.0141299	1.87386e-05	0.000431701	0.000625925	0.0208013	NA	NA	NA	NA	NA	NA
GO:1901990	regulation of mitotic cell cycle phase transition	NA	NA	NA	NA	0.00184164	0.0145645	NA	NA	0.000694122	0.00834462	0.0176983	0.177193	NA	NA	NA	NA	NA	NA
GO:0038203	TORC2 signaling	NA	NA	NA	NA	0.00188931	0.0147997	0.0116212	0.170823	0.00199083	0.0187305	NA	NA	NA	NA	NA	NA	NA	NA
GO:0043967	histone H4 acetylation	NA	NA	NA	NA	0.00188931	0.0147997	NA	NA	0.0438428	0.187776	NA	NA	NA	NA	NA	NA	NA	NA
GO:0051645	Golgi localization	NA	NA	NA	NA	0.00188931	0.0147997	NA	NA	0.00199083	0.0187305	NA	NA	NA	NA	NA	NA	NA	NA
GO:1904925	positive regulation of autophagy of mitochondrion in response to mitochondrial depolarization	NA	NA	NA	NA	0.00188931	0.0147997	NA	NA	0.0438428	0.187776	NA	NA	NA	NA	NA	NA	NA	NA
GO:0019079	viral genome replication	NA	NA	NA	NA	0.00189203	0.0147997	NA	NA	0.00115817	0.0126898	NA	NA	NA	NA	NA	NA	NA	NA
GO:0010635	regulation of mitochondrial fusion	NA	NA	NA	NA	0.00190192	0.0147997	NA	NA	NA	NA	NA	NA	NA	NA	NA	NA	NA	NA
GO:0018206	peptidyl-methionine modification	NA	NA	NA	NA	0.00190192	0.0147997	NA	NA	0.0223353	0.117067	NA	NA	NA	NA	NA	NA	NA	NA
GO:0071233	cellular response to leucine	NA	NA	NA	NA	0.00190192	0.0147997	0.00856097	0.164694	0.00424952	0.0341131	NA	NA	NA	NA	NA	NA	NA	NA
GO:0045995	regulation of embryonic development	NA	NA	NA	NA	0.00193396	0.0150305	NA	NA	0.00167528	0.0164138	0.00873733	0.117434	NA	NA	NA	NA	NA	NA
GO:0030032	lamellipodium assembly	NA	NA	NA	NA	0.00202779	0.0157016	NA	NA	0.0306341	0.148134	0.0420957	0.282929	NA	NA	NA	NA	NA	NA
GO:0007224	smoothened signaling pathway	NA	NA	NA	NA	0.00203106	0.0157077	NA	NA	0.00497902	0.0388261	NA	NA	0.024487	0.239447	NA	NA	NA	NA
GO:0001841	neural tube formation	NA	NA	NA	NA	0.00204383	0.0157677	NA	NA	0.0155301	0.0898728	NA	NA	NA	NA	NA	NA	NA	NA
GO:0032968	positive regulation of transcription elongation by RNA polymerase II	NA	NA	NA	NA	0.0020636	0.0159009	NA	NA	0.0491629	0.202088	NA	NA	NA	NA	NA	NA	NA	NA
GO:0006637	acyl-CoA metabolic process	NA	NA	NA	NA	0.00209261	0.0160091	NA	NA	NA	NA	NA	NA	NA	NA	NA	NA	NA	NA
GO:0035383	thioester metabolic process	NA	NA	NA	NA	0.00209261	0.0160091	NA	NA	NA	NA	NA	NA	NA	NA	NA	NA	NA	NA
GO:1901985	positive regulation of protein acetylation	NA	NA	NA	NA	0.00209401	0.0160091	NA	NA	0.00187025	0.0179018	NA	NA	NA	NA	NA	NA	NA	NA
GO:0051261	protein depolymerization	NA	NA	NA	NA	0.00209797	0.0160091	0.0120576	0.174503	1.84067e-06	6.16168e-05	NA	NA	NA	NA	NA	NA	NA	NA
GO:0000281	mitotic cytokinesis	NA	NA	NA	NA	0.00211279	0.0161027	NA	NA	0.000109171	0.00191572	NA	NA	NA	NA	NA	NA	NA	NA
GO:0098813	nuclear chromosome segregation	NA	NA	NA	NA	0.00211761	0.0161199	0.0332357	0.27814	0.000499491	0.00652843	NA	NA	NA	NA	NA	NA	NA	NA
GO:0016242	negative regulation of macroautophagy	NA	NA	NA	NA	0.00212805	0.0161603	NA	NA	NA	NA	NA	NA	NA	NA	NA	NA	NA	NA
GO:0031507	heterochromatin formation	NA	NA	NA	NA	0.00229511	0.0173663	NA	NA	2.82576e-05	0.000613666	NA	NA	NA	NA	NA	NA	NA	NA
GO:0030148	sphingolipid biosynthetic process	NA	NA	NA	NA	0.00232659	0.0175833	NA	NA	0.00887868	0.0595747	NA	NA	NA	NA	NA	NA	NA	NA
GO:1901880	negative regulation of protein depolymerization	NA	NA	NA	NA	0.00242471	0.0182525	NA	NA	0.000109397	0.00191572	NA	NA	NA	NA	NA	NA	NA	NA
GO:0071218	cellular response to misfolded protein	NA	NA	NA	NA	0.0024376	0.0182525	NA	NA	NA	NA	NA	NA	NA	NA	NA	NA	NA	NA
GO:0090042	tubulin deacetylation	NA	NA	NA	NA	0.0024376	0.0182525	NA	NA	0.000867093	0.0100646	NA	NA	NA	NA	NA	NA	NA	NA
GO:0007254	JNK cascade	NA	NA	NA	NA	0.0024383	0.0182525	0.0133166	0.175857	0.00126753	0.0132413	0.0319824	0.242935	NA	NA	NA	NA	NA	NA
GO:0006260	DNA replication	NA	NA	NA	NA	0.00245057	0.0182585	NA	NA	NA	NA	NA	NA	NA	NA	NA	NA	NA	NA
GO:0046467	membrane lipid biosynthetic process	NA	NA	NA	NA	0.0024589	0.0182764	NA	NA	0.0169303	0.0960019	NA	NA	NA	NA	NA	NA	NA	NA
GO:0006275	regulation of DNA replication	NA	NA	NA	NA	0.0024707	0.018321	NA	NA	NA	NA	NA	NA	NA	NA	NA	NA	NA	NA
GO:0070918	regulatory ncRNA processing	NA	NA	NA	NA	0.00251102	0.0185435	0.0192612	0.216575	NA	NA	NA	NA	NA	NA	NA	NA	NA	NA
GO:0071214	cellular response to abiotic stimulus	NA	NA	NA	NA	0.00252574	0.0185435	NA	NA	0.000794928	0.00937038	NA	NA	NA	NA	NA	NA	NA	NA
GO:0104004	cellular response to environmental stimulus	NA	NA	NA	NA	0.00252574	0.0185435	NA	NA	0.000794928	0.00937038	NA	NA	NA	NA	NA	NA	NA	NA
GO:0035640	exploration behavior	NA	NA	NA	NA	0.00253013	0.0185435	NA	NA	NA	NA	0.0435616	0.288744	NA	NA	NA	NA	NA	NA
GO:0048679	regulation of axon regeneration	NA	NA	NA	NA	0.00253013	0.0185435	NA	NA	0.00855193	0.0577017	4.28523e-06	0.000519798	NA	NA	NA	NA	NA	NA
GO:0007098	centrosome cycle	NA	NA	NA	NA	0.00254049	0.0185791	NA	NA	0.0290235	0.143418	NA	NA	NA	NA	NA	NA	NA	NA
GO:0110020	regulation of actomyosin structure organization	NA	NA	NA	NA	0.00257772	0.0188049	0.000256994	0.0270272	0.000462646	0.00613385	0.0461387	0.298717	NA	NA	NA	NA	NA	NA
GO:0014020	primary neural tube formation	NA	NA	NA	NA	0.00266573	0.0193796	NA	NA	0.0428662	0.186585	NA	NA	NA	NA	NA	NA	NA	NA
GO:0000075	cell cycle checkpoint signaling	NA	NA	NA	NA	0.00271284	0.0196993	NA	NA	0.000897563	0.0103194	NA	NA	NA	NA	NA	NA	NA	NA
GO:1902905	positive regulation of supramolecular fiber organization	NA	NA	NA	NA	0.00275021	0.0198791	1.24831e-06	0.0013128	4.2251e-06	0.000127363	0.000117314	0.00599165	NA	NA	NA	NA	NA	NA
GO:0006979	response to oxidative stress	NA	NA	NA	NA	0.00275514	0.0198919	0.0499049	0.324639	0.00536352	0.0404702	NA	NA	NA	NA	NA	NA	NA	NA
GO:0010948	negative regulation of cell cycle process	NA	NA	NA	NA	0.00276559	0.0199445	NA	NA	0.00164631	0.016299	NA	NA	NA	NA	NA	NA	NA	NA
GO:0032366	intracellular sterol transport	NA	NA	NA	NA	0.00280428	0.0201625	NA	NA	NA	NA	NA	NA	NA	NA	NA	NA	NA	NA
GO:0000963	mitochondrial RNA processing	NA	NA	NA	NA	0.0028214	0.0201625	NA	NA	NA	NA	NA	NA	NA	NA	NA	NA	NA	NA
GO:0019081	viral translation	NA	NA	NA	NA	0.0028214	0.0201625	NA	NA	NA	NA	NA	NA	NA	NA	NA	NA	NA	NA
GO:0048670	regulation of collateral sprouting	NA	NA	NA	NA	0.0028214	0.0201625	NA	NA	0.00749268	0.0520621	0.0130467	0.145523	NA	NA	NA	NA	NA	NA
GO:0090043	regulation of tubulin deacetylation	NA	NA	NA	NA	0.0028214	0.0201625	NA	NA	0.000354461	0.00484996	NA	NA	NA	NA	NA	NA	NA	NA
GO:0007029	endoplasmic reticulum organization	NA	NA	NA	NA	0.00285285	0.020339	NA	NA	0.0330679	0.154122	NA	NA	NA	NA	NA	NA	NA	NA
GO:0007272	ensheathment of neurons	NA	NA	NA	NA	0.00285901	0.020339	NA	NA	7.27496e-07	2.88098e-05	0.00637728	0.0969081	NA	NA	NA	NA	NA	NA
GO:0008366	axon ensheathment	NA	NA	NA	NA	0.00285901	0.020339	NA	NA	7.27496e-07	2.88098e-05	0.00637728	0.0969081	NA	NA	NA	NA	NA	NA
GO:0098656	monoatomic anion transmembrane transport	NA	NA	NA	NA	0.00285901	0.020339	NA	NA	NA	NA	NA	NA	NA	NA	NA	NA	NA	NA
GO:0001738	morphogenesis of a polarized epithelium	NA	NA	NA	NA	0.00293781	0.0208168	NA	NA	0.000608278	0.00759908	0.0221	0.200559	NA	NA	NA	NA	NA	NA
GO:0018208	peptidyl-proline modification	NA	NA	NA	NA	0.00294484	0.0208168	NA	NA	NA	NA	NA	NA	NA	NA	NA	NA	NA	NA
GO:0035337	fatty-acyl-CoA metabolic process	NA	NA	NA	NA	0.00294484	0.0208168	NA	NA	NA	NA	NA	NA	NA	NA	NA	NA	NA	NA
GO:0044788	modulation by host of viral process	NA	NA	NA	NA	0.002946	0.0208168	NA	NA	4.59878e-05	0.000913573	NA	NA	NA	NA	NA	NA	NA	NA
GO:0031365	N-terminal protein amino acid modification	NA	NA	NA	NA	0.00300516	0.0210695	NA	NA	0.00493469	0.038567	0.0348962	0.254995	NA	NA	NA	NA	NA	NA
GO:0045724	positive regulation of cilium assembly	NA	NA	NA	NA	0.00300516	0.0210695	NA	NA	NA	NA	0.0348962	0.254995	NA	NA	NA	NA	NA	NA
GO:0002090	regulation of receptor internalization	NA	NA	NA	NA	0.00309601	0.0216584	NA	NA	0.00832496	0.0564848	NA	NA	NA	NA	NA	NA	NA	NA
GO:0000245	spliceosomal complex assembly	NA	NA	NA	NA	0.00315331	0.0220347	NA	NA	NA	NA	NA	NA	NA	NA	NA	NA	NA	NA
GO:0035720	intraciliary anterograde transport	NA	NA	NA	NA	0.00324059	0.0224456	NA	NA	NA	NA	NA	NA	0.0307708	0.239447	NA	NA	NA	NA
GO:0110154	RNA decapping	NA	NA	NA	NA	0.00324059	0.0224456	NA	NA	NA	NA	NA	NA	NA	NA	NA	NA	NA	NA
GO:1904505	regulation of telomere maintenance in response to DNA damage	NA	NA	NA	NA	0.00324059	0.0224456	NA	NA	NA	NA	NA	NA	NA	NA	NA	NA	NA	NA
GO:2000434	regulation of protein neddylation	NA	NA	NA	NA	0.00324059	0.0224456	NA	NA	0.0149189	0.0874211	NA	NA	NA	NA	NA	NA	NA	NA
GO:2000786	positive regulation of autophagosome assembly	NA	NA	NA	NA	0.00324059	0.0224456	NA	NA	NA	NA	NA	NA	NA	NA	NA	NA	NA	NA
GO:0042552	myelination	NA	NA	NA	NA	0.00332238	0.0229616	NA	NA	1.25432e-06	4.49701e-05	0.00566001	0.0915412	NA	NA	NA	NA	NA	NA
GO:0015012	heparan sulfate proteoglycan biosynthetic process	NA	NA	NA	NA	0.00335986	0.0231952	NA	NA	0.0450331	0.190942	NA	NA	NA	NA	NA	NA	NA	NA
GO:0006402	mRNA catabolic process	NA	NA	NA	NA	0.00344636	0.0237403	NA	NA	6.82705e-06	0.000192396	0.0399795	0.27476	NA	NA	NA	NA	NA	NA
GO:0030071	regulation of mitotic metaphase/anaphase transition	NA	NA	NA	NA	0.00348012	0.0238685	NA	NA	0.00230552	0.0209747	NA	NA	NA	NA	NA	NA	NA	NA
GO:0034644	cellular response to UV	NA	NA	NA	NA	0.00348012	0.0238685	NA	NA	0.0102845	0.0665743	NA	NA	NA	NA	NA	NA	NA	NA
GO:0071867	response to monoamine	NA	NA	NA	NA	0.00348012	0.0238685	NA	NA	NA	NA	NA	NA	NA	NA	NA	NA	NA	NA
GO:0071869	response to catecholamine	NA	NA	NA	NA	0.00348012	0.0238685	NA	NA	NA	NA	NA	NA	NA	NA	NA	NA	NA	NA
GO:0007212	dopamine receptor signaling pathway	NA	NA	NA	NA	0.00354061	0.0242269	NA	NA	0.0447147	0.190257	NA	NA	NA	NA	NA	NA	NA	NA
GO:1903749	positive regulation of establishment of protein localization to mitochondrion	NA	NA	NA	NA	0.00354061	0.0242269	NA	NA	0.00220976	0.0203789	NA	NA	NA	NA	NA	NA	NA	NA
GO:0048015	phosphatidylinositol-mediated signaling	NA	NA	NA	NA	0.00356458	0.0243155	NA	NA	0.00264163	0.0233319	NA	NA	NA	NA	NA	NA	NA	NA
GO:0031054	pre-miRNA processing	NA	NA	NA	NA	0.00368261	0.0249318	NA	NA	0.0295404	0.143418	NA	NA	NA	NA	NA	NA	NA	NA
GO:0060382	regulation of DNA strand elongation	NA	NA	NA	NA	0.00368261	0.0249318	NA	NA	NA	NA	NA	NA	NA	NA	NA	NA	NA	NA
GO:0099638	endosome to plasma membrane protein transport	NA	NA	NA	NA	0.00368261	0.0249318	NA	NA	NA	NA	NA	NA	NA	NA	NA	NA	NA	NA
GO:1902099	regulation of metaphase/anaphase transition of cell cycle	NA	NA	NA	NA	0.0037293	0.0251938	NA	NA	0.00366798	0.0305262	NA	NA	NA	NA	NA	NA	NA	NA
GO:1900180	regulation of protein localization to nucleus	NA	NA	NA	NA	0.00385861	0.0260394	NA	NA	0.00144239	0.014639	0.0273445	0.220652	NA	NA	NA	NA	NA	NA
GO:2000045	regulation of G1/S transition of mitotic cell cycle	NA	NA	NA	NA	0.00401908	0.0268813	NA	NA	0.00199981	0.0187858	0.00834344	0.115334	NA	NA	NA	NA	NA	NA
GO:0006515	protein quality control for misfolded or incompletely synthesized proteins	NA	NA	NA	NA	0.00402602	0.0268813	NA	NA	NA	NA	NA	NA	NA	NA	NA	NA	NA	NA
GO:0007064	mitotic sister chromatid cohesion	NA	NA	NA	NA	0.00402602	0.0268813	0.00580632	0.136942	4.94369e-05	0.000966882	NA	NA	NA	NA	NA	NA	NA	NA
GO:0070198	protein localization to chromosome, telomeric region	NA	NA	NA	NA	0.00402602	0.0268813	NA	NA	NA	NA	NA	NA	NA	NA	NA	NA	NA	NA
GO:0070536	protein K63-linked deubiquitination	NA	NA	NA	NA	0.00402602	0.0268813	NA	NA	0.000229999	0.00340724	NA	NA	NA	NA	NA	NA	NA	NA
GO:0010457	centriole-centriole cohesion	NA	NA	NA	NA	0.00412153	0.027266	NA	NA	NA	NA	NA	NA	NA	NA	NA	NA	NA	NA
GO:0043328	protein transport to vacuole involved in ubiquitin-dependent protein catabolic process via the multivesicular body sorting pathway	NA	NA	NA	NA	0.00412153	0.027266	NA	NA	0.0155058	0.0898182	NA	NA	NA	NA	NA	NA	NA	NA
GO:1904874	positive regulation of telomerase RNA localization to Cajal body	NA	NA	NA	NA	0.00412153	0.027266	NA	NA	NA	NA	NA	NA	NA	NA	NA	NA	NA	NA
GO:1904923	regulation of autophagy of mitochondrion in response to mitochondrial depolarization	NA	NA	NA	NA	0.00412153	0.027266	NA	NA	NA	NA	NA	NA	NA	NA	NA	NA	NA	NA
GO:0032365	intracellular lipid transport	NA	NA	NA	NA	0.00412689	0.027266	NA	NA	0.00547675	0.0412219	NA	NA	NA	NA	NA	NA	NA	NA
GO:0072599	establishment of protein localization to endoplasmic reticulum	NA	NA	NA	NA	0.00412689	0.027266	NA	NA	NA	NA	NA	NA	NA	NA	NA	NA	NA	NA
GO:0031338	regulation of vesicle fusion	NA	NA	NA	NA	0.00422057	0.0277573	NA	NA	NA	NA	NA	NA	NA	NA	NA	NA	NA	NA
GO:0032400	melanosome localization	NA	NA	NA	NA	0.00422057	0.0277573	NA	NA	NA	NA	NA	NA	NA	NA	NA	NA	NA	NA
GO:1902476	chloride transmembrane transport	NA	NA	NA	NA	0.00422767	0.0277573	NA	NA	NA	NA	NA	NA	NA	NA	NA	NA	NA	NA
GO:0031112	positive regulation of microtubule polymerization or depolymerization	NA	NA	NA	NA	0.00425949	0.0278791	NA	NA	0.0012556	0.0132305	NA	NA	NA	NA	NA	NA	NA	NA
GO:1902745	positive regulation of lamellipodium organization	NA	NA	NA	NA	0.00425949	0.0278791	NA	NA	0.00412131	0.0336589	NA	NA	NA	NA	NA	NA	NA	NA
GO:0001843	neural tube closure	NA	NA	NA	NA	0.00440954	0.0288014	NA	NA	0.0411154	0.181045	NA	NA	NA	NA	NA	NA	NA	NA
GO:0007062	sister chromatid cohesion	NA	NA	NA	NA	0.0044484	0.0290251	0.032995	0.27814	0.000561061	0.00712237	NA	NA	NA	NA	NA	NA	NA	NA
GO:0031453	positive regulation of heterochromatin formation	NA	NA	NA	NA	0.00450865	0.0290276	NA	NA	0.0319731	0.14971	NA	NA	NA	NA	NA	NA	NA	NA
GO:0032790	ribosome disassembly	NA	NA	NA	NA	0.00450865	0.0290276	NA	NA	NA	NA	NA	NA	NA	NA	NA	NA	NA	NA
GO:0048681	negative regulation of axon regeneration	NA	NA	NA	NA	0.00450865	0.0290276	NA	NA	0.0319731	0.14971	1.04404e-05	0.000948253	NA	NA	NA	NA	NA	NA
GO:0060831	smoothened signaling pathway involved in dorsal/ventral neural tube patterning	NA	NA	NA	NA	0.00450865	0.0290276	NA	NA	NA	NA	NA	NA	NA	NA	NA	NA	NA	NA
GO:0120263	positive regulation of heterochromatin organization	NA	NA	NA	NA	0.00450865	0.0290276	NA	NA	0.0319731	0.14971	NA	NA	NA	NA	NA	NA	NA	NA
GO:1902902	negative regulation of autophagosome assembly	NA	NA	NA	NA	0.00450865	0.0290276	NA	NA	NA	NA	NA	NA	NA	NA	NA	NA	NA	NA
GO:0071478	cellular response to radiation	NA	NA	NA	NA	0.00461205	0.029596	NA	NA	0.00863998	0.0581662	NA	NA	NA	NA	NA	NA	NA	NA
GO:1901988	negative regulation of cell cycle phase transition	NA	NA	NA	NA	0.00461349	0.029596	NA	NA	0.00512424	0.0391877	NA	NA	NA	NA	NA	NA	NA	NA
GO:0051298	centrosome duplication	NA	NA	NA	NA	0.00462041	0.029596	NA	NA	0.0437334	0.187776	NA	NA	NA	NA	NA	NA	NA	NA
GO:0000290	deadenylation-dependent decapping of nuclear-transcribed mRNA	NA	NA	NA	NA	0.00475661	0.0301619	NA	NA	0.0147995	0.087228	NA	NA	NA	NA	NA	NA	NA	NA
GO:0018027	peptidyl-lysine dimethylation	NA	NA	NA	NA	0.00475661	0.0301619	NA	NA	0.000287965	0.00412477	NA	NA	NA	NA	NA	NA	NA	NA
GO:0021860	pyramidal neuron development	NA	NA	NA	NA	0.00475661	0.0301619	NA	NA	NA	NA	NA	NA	NA	NA	NA	NA	NA	NA
GO:0060081	membrane hyperpolarization	NA	NA	NA	NA	0.00475661	0.0301619	NA	NA	NA	NA	NA	NA	NA	NA	NA	NA	NA	NA
GO:0075522	IRES-dependent viral translational initiation	NA	NA	NA	NA	0.00475661	0.0301619	NA	NA	NA	NA	NA	NA	NA	NA	NA	NA	NA	NA
GO:0090309	positive regulation of DNA methylation-dependent heterochromatin formation	NA	NA	NA	NA	0.00475661	0.0301619	NA	NA	NA	NA	NA	NA	NA	NA	NA	NA	NA	NA
GO:0098734	macromolecule depalmitoylation	NA	NA	NA	NA	0.00475661	0.0301619	NA	NA	NA	NA	NA	NA	NA	NA	NA	NA	NA	NA
GO:0031333	negative regulation of protein-containing complex assembly	NA	NA	NA	NA	0.00476987	0.0302156	NA	NA	2.7398e-05	0.000599294	NA	NA	NA	NA	NA	NA	NA	NA
GO:0010165	response to X-ray	NA	NA	NA	NA	0.00482459	0.0305315	NA	NA	NA	NA	NA	NA	NA	NA	NA	NA	NA	NA
GO:1901879	regulation of protein depolymerization	NA	NA	NA	NA	0.00488111	0.0308582	NA	NA	2.48506e-05	0.000545542	NA	NA	NA	NA	NA	NA	NA	NA
GO:0034655	nucleobase-containing compound catabolic process	NA	NA	NA	NA	0.00494518	0.031232	NA	NA	0.000157091	0.00252471	0.0395424	0.272528	NA	NA	NA	NA	NA	NA
GO:0019068	virion assembly	NA	NA	NA	NA	0.00512764	0.0321908	0.00753106	0.153294	NA	NA	NA	NA	NA	NA	NA	NA	NA	NA
GO:0090162	establishment of epithelial cell polarity	NA	NA	NA	NA	0.00512764	0.0321908	NA	NA	0.00761515	0.0524842	NA	NA	NA	NA	NA	NA	0.0389199	0.151297
GO:1903955	positive regulation of protein targeting to mitochondrion	NA	NA	NA	NA	0.00512764	0.0321908	NA	NA	0.000671885	0.0081419	NA	NA	NA	NA	NA	NA	NA	NA
GO:0070059	intrinsic apoptotic signaling pathway in response to endoplasmic reticulum stress	NA	NA	NA	NA	0.00549541	0.034325	0.0421235	0.304118	0.0486471	0.200922	NA	NA	NA	NA	NA	NA	NA	NA
GO:0006879	intracellular iron ion homeostasis	NA	NA	NA	NA	0.00550028	0.034325	NA	NA	NA	NA	0.0448386	0.293599	NA	NA	NA	NA	NA	NA
GO:0060606	tube closure	NA	NA	NA	NA	0.00554164	0.0345489	NA	NA	0.0455128	0.192437	NA	NA	NA	NA	NA	NA	NA	NA
GO:0006790	sulfur compound metabolic process	NA	NA	NA	NA	0.00556103	0.0346355	NA	NA	NA	NA	NA	NA	NA	NA	NA	NA	NA	NA
GO:0051983	regulation of chromosome segregation	NA	NA	NA	NA	0.00564664	0.0350994	NA	NA	0.00115817	0.0126898	NA	NA	NA	NA	NA	NA	NA	NA
GO:0009081	branched-chain amino acid metabolic process	NA	NA	NA	NA	0.00578146	0.035726	NA	NA	0.000931281	0.010547	NA	NA	NA	NA	NA	NA	NA	NA
GO:0033119	negative regulation of RNA splicing	NA	NA	NA	NA	0.00578146	0.035726	NA	NA	0.0363465	0.165457	0.00634932	0.0969081	NA	NA	NA	NA	NA	NA
GO:0044827	modulation by host of viral genome replication	NA	NA	NA	NA	0.00578146	0.035726	NA	NA	0.000206599	0.00309848	NA	NA	NA	NA	NA	NA	NA	NA
GO:0071108	protein K48-linked deubiquitination	NA	NA	NA	NA	0.00578146	0.035726	NA	NA	0.0123866	0.076817	NA	NA	NA	NA	NA	NA	NA	NA
GO:1904357	negative regulation of telomere maintenance via telomere lengthening	NA	NA	NA	NA	0.00578146	0.035726	NA	NA	0.0123866	0.076817	0.0309753	0.240083	NA	NA	NA	NA	NA	NA
GO:0006896	Golgi to vacuole transport	NA	NA	NA	NA	0.00586868	0.0360178	NA	NA	NA	NA	NA	NA	NA	NA	NA	NA	NA	NA
GO:0008334	histone mRNA metabolic process	NA	NA	NA	NA	0.00586868	0.0360178	NA	NA	NA	NA	NA	NA	NA	NA	NA	NA	NA	NA
GO:0032211	negative regulation of telomere maintenance via telomerase	NA	NA	NA	NA	0.00586868	0.0360178	NA	NA	0.0200895	0.108805	NA	NA	NA	NA	0.0456386	0.329898	NA	NA
GO:0045814	negative regulation of gene expression, epigenetic	NA	NA	NA	NA	0.00589712	0.0361571	NA	NA	9.11509e-05	0.00165851	NA	NA	NA	NA	NA	NA	NA	NA
GO:1904262	negative regulation of TORC1 signaling	NA	NA	NA	NA	0.00597728	0.0365775	NA	NA	0.015988	0.091561	NA	NA	NA	NA	NA	NA	NA	NA
GO:1903313	positive regulation of mRNA metabolic process	NA	NA	NA	NA	0.00604692	0.0369319	NA	NA	4.63311e-08	2.62211e-06	0.0207274	0.190874	NA	NA	0.0117524	0.329898	NA	NA
GO:0071868	cellular response to monoamine stimulus	NA	NA	NA	NA	0.00616041	0.0374798	NA	NA	NA	NA	NA	NA	NA	NA	NA	NA	NA	NA
GO:0071870	cellular response to catecholamine stimulus	NA	NA	NA	NA	0.00616041	0.0374798	NA	NA	NA	NA	NA	NA	NA	NA	NA	NA	NA	NA
GO:0032367	intracellular cholesterol transport	NA	NA	NA	NA	0.00617705	0.0375086	NA	NA	0.0374938	0.168528	NA	NA	NA	NA	NA	NA	NA	NA
GO:0070570	regulation of neuron projection regeneration	NA	NA	NA	NA	0.00617705	0.0375086	NA	NA	0.0139157	0.0838126	7.74897e-06	0.000835511	NA	NA	NA	NA	NA	NA
GO:0000086	G2/M transition of mitotic cell cycle	NA	NA	NA	NA	0.00620455	0.0376393	NA	NA	0.00681129	0.0492318	NA	NA	NA	NA	NA	NA	NA	NA
GO:0016032	viral process	NA	NA	NA	NA	0.0062655	0.0379726	NA	NA	0.000222487	0.00332032	NA	NA	NA	NA	NA	NA	NA	NA
GO:0043162	ubiquitin-dependent protein catabolic process via the multivesicular body sorting pathway	NA	NA	NA	NA	0.0062846	0.0380152	NA	NA	NA	NA	NA	NA	NA	NA	NA	NA	NA	NA
GO:0048854	brain morphogenesis	NA	NA	NA	NA	0.0062846	0.0380152	NA	NA	0.0052944	0.0400484	0.0237617	0.207625	NA	NA	NA	NA	NA	NA
GO:0051452	intracellular pH reduction	NA	NA	NA	NA	0.00640187	0.0386875	NA	NA	NA	NA	NA	NA	NA	NA	NA	NA	NA	NA
GO:1900076	regulation of cellular response to insulin stimulus	NA	NA	NA	NA	0.00654779	0.0395313	0.010103	0.166226	4.66574e-05	0.000923846	0.0138838	0.151381	NA	NA	NA	NA	NA	NA
GO:0035065	regulation of histone acetylation	NA	NA	NA	NA	0.0068766	0.0413975	NA	NA	0.0107699	0.0683294	NA	NA	NA	NA	NA	NA	NA	NA
GO:0034453	microtubule anchoring	NA	NA	NA	NA	0.0069271	0.0415033	0.0351825	0.283166	0.000423005	0.00564534	0.00449913	0.0796707	NA	NA	NA	NA	NA	NA
GO:0051788	response to misfolded protein	NA	NA	NA	NA	0.0069271	0.0415033	NA	NA	NA	NA	NA	NA	NA	NA	NA	NA	NA	NA
GO:0051875	pigment granule localization	NA	NA	NA	NA	0.0069271	0.0415033	NA	NA	NA	NA	NA	NA	NA	NA	NA	NA	NA	NA
GO:0006612	protein targeting to membrane	NA	NA	NA	NA	0.00697659	0.0417602	NA	NA	NA	NA	NA	NA	NA	NA	NA	NA	NA	NA
GO:0043489	RNA stabilization	NA	NA	NA	NA	0.00706977	0.0422778	NA	NA	0.00184811	0.0177741	0.0175105	0.176662	NA	NA	NA	NA	NA	NA
GO:0070534	protein K63-linked ubiquitination	NA	NA	NA	NA	0.00712761	0.0425429	NA	NA	0.00334597	0.0282751	NA	NA	NA	NA	NA	NA	NA	NA
GO:0009154	purine ribonucleotide catabolic process	NA	NA	NA	NA	0.00720119	0.0429008	NA	NA	NA	NA	0.0146215	0.154717	NA	NA	NA	NA	NA	NA
GO:0032480	negative regulation of type I interferon production	NA	NA	NA	NA	0.00720119	0.0429008	NA	NA	0.0267138	0.133437	NA	NA	NA	NA	NA	NA	NA	NA
GO:0031398	positive regulation of protein ubiquitination	NA	NA	NA	NA	0.00742509	0.044193	NA	NA	0.00455202	0.0361952	NA	NA	NA	NA	NA	NA	NA	NA
GO:0043247	telomere maintenance in response to DNA damage	NA	NA	NA	NA	0.00744682	0.0441971	NA	NA	NA	NA	NA	NA	NA	NA	NA	NA	NA	NA
GO:0062125	regulation of mitochondrial gene expression	NA	NA	NA	NA	0.00744682	0.0441971	NA	NA	NA	NA	NA	NA	NA	NA	NA	NA	NA	NA
GO:0045023	G0 to G1 transition	NA	NA	NA	NA	0.00747545	0.0443253	NA	NA	0.0104565	0.0671857	NA	NA	NA	NA	NA	NA	NA	NA
GO:0032228	regulation of synaptic transmission, GABAergic	NA	NA	NA	NA	0.00758767	0.0449062	NA	NA	NA	NA	NA	NA	NA	NA	NA	NA	NA	NA
GO:0034389	lipid droplet organization	NA	NA	NA	NA	0.00758767	0.0449062	NA	NA	0.000925911	0.0105453	NA	NA	NA	NA	NA	NA	NA	NA
GO:1903305	regulation of regulated secretory pathway	NA	NA	NA	NA	0.00761228	0.0450096	0.000810214	0.0490815	NA	NA	0.0275626	0.221413	NA	NA	NA	NA	NA	NA
GO:0046626	regulation of insulin receptor signaling pathway	NA	NA	NA	NA	0.00779487	0.0460029	0.00136683	0.0644548	8.5234e-05	0.00156495	NA	NA	NA	NA	NA	NA	NA	NA
GO:0045862	positive regulation of proteolysis	NA	NA	NA	NA	0.00784378	0.0462482	NA	NA	0.00117372	0.0126958	NA	NA	NA	NA	NA	NA	NA	NA
GO:0006474	N-terminal protein amino acid acetylation	NA	NA	NA	NA	0.0080038	0.0467977	NA	NA	0.000940643	0.0105936	0.0324948	0.242935	NA	NA	NA	NA	NA	NA
GO:0032793	positive regulation of CREB transcription factor activity	NA	NA	NA	NA	0.0080038	0.0467977	NA	NA	NA	NA	NA	NA	NA	NA	NA	NA	NA	NA
GO:0090110	COPII-coated vesicle cargo loading	NA	NA	NA	NA	0.0080038	0.0467977	NA	NA	0.0217706	0.116116	NA	NA	NA	NA	NA	NA	NA	NA
GO:0097401	synaptic vesicle lumen acidification	NA	NA	NA	NA	0.0080038	0.0467977	NA	NA	NA	NA	NA	NA	NA	NA	NA	NA	NA	NA
GO:1900006	positive regulation of dendrite development	NA	NA	NA	NA	0.0080038	0.0467977	NA	NA	NA	NA	NA	NA	NA	NA	NA	NA	NA	NA
GO:0051225	spindle assembly	NA	NA	NA	NA	0.00807628	0.0471777	NA	NA	0.0103843	0.0670056	NA	NA	NA	NA	NA	NA	NA	NA
GO:0006497	protein lipidation	NA	NA	NA	NA	0.00813344	0.0473362	NA	NA	0.00270159	0.0236888	NA	NA	NA	NA	NA	NA	NA	NA
GO:0005996	monosaccharide metabolic process	NA	NA	NA	NA	0.00818456	0.0475897	NA	NA	NA	NA	NA	NA	NA	NA	NA	NA	NA	NA
GO:0032527	protein exit from endoplasmic reticulum	NA	NA	NA	NA	0.00821599	0.0476845	NA	NA	NA	NA	NA	NA	NA	NA	NA	NA	NA	NA
GO:0044331	cell-cell adhesion mediated by cadherin	NA	NA	NA	NA	0.00821599	0.0476845	NA	NA	NA	NA	0.0196871	0.184762	NA	NA	NA	NA	NA	NA
GO:0018126	protein hydroxylation	NA	NA	NA	NA	0.008297	0.048022	NA	NA	NA	NA	NA	NA	NA	NA	NA	NA	NA	NA
GO:0043954	cellular component maintenance	NA	NA	NA	NA	0.00839907	0.0485237	NA	NA	0.00308784	0.0266513	0.0150255	0.156821	NA	NA	NA	NA	NA	NA
GO:0009791	post-embryonic development	NA	NA	NA	NA	0.00854901	0.0493447	NA	NA	0.00425076	0.0341131	NA	NA	NA	NA	NA	NA	NA	NA
GO:0010592	positive regulation of lamellipodium assembly	NA	NA	NA	NA	0.00898488	0.0517657	NA	NA	0.00133119	0.0136475	NA	NA	NA	NA	NA	NA	NA	NA
GO:0070316	regulation of G0 to G1 transition	NA	NA	NA	NA	0.00902859	0.0518281	NA	NA	0.0183226	0.101517	NA	NA	NA	NA	NA	NA	NA	NA
GO:1900181	negative regulation of protein localization to nucleus	NA	NA	NA	NA	0.00902859	0.0518281	NA	NA	0.0183226	0.101517	0.00645122	0.0969081	NA	NA	NA	NA	NA	NA
GO:0021859	pyramidal neuron differentiation	NA	NA	NA	NA	0.00922348	0.0522247	NA	NA	NA	NA	NA	NA	NA	NA	NA	NA	NA	NA
GO:0031958	corticosteroid receptor signaling pathway	NA	NA	NA	NA	0.00922348	0.0522247	NA	NA	0.0438428	0.187776	NA	NA	NA	NA	NA	NA	NA	NA
GO:0048148	behavioral response to cocaine	NA	NA	NA	NA	0.00922348	0.0522247	NA	NA	NA	NA	NA	NA	NA	NA	NA	NA	NA	NA
GO:0048388	endosomal lumen acidification	NA	NA	NA	NA	0.00922348	0.0522247	NA	NA	NA	NA	NA	NA	NA	NA	NA	NA	NA	NA
GO:0051127	positive regulation of actin nucleation	NA	NA	NA	NA	0.00922348	0.0522247	NA	NA	0.00199083	0.0187305	0.00279957	0.0595769	NA	NA	0.0321651	0.329898	NA	NA
GO:0070571	negative regulation of neuron projection regeneration	NA	NA	NA	NA	0.00922348	0.0522247	NA	NA	0.0438428	0.187776	1.75773e-05	0.00139811	NA	NA	NA	NA	NA	NA
GO:0071871	response to epinephrine	NA	NA	NA	NA	0.00922348	0.0522247	NA	NA	NA	NA	NA	NA	NA	NA	NA	NA	0.0162046	0.151297
GO:0072393	microtubule anchoring at microtubule organizing center	NA	NA	NA	NA	0.00922348	0.0522247	NA	NA	0.00199083	0.0187305	0.00279957	0.0595769	NA	NA	NA	NA	NA	NA
GO:0090646	mitochondrial tRNA processing	NA	NA	NA	NA	0.00922348	0.0522247	NA	NA	NA	NA	NA	NA	NA	NA	NA	NA	NA	NA
GO:1904321	response to forskolin	NA	NA	NA	NA	0.00922348	0.0522247	NA	NA	NA	NA	NA	NA	NA	NA	NA	NA	NA	NA
GO:1904322	cellular response to forskolin	NA	NA	NA	NA	0.00922348	0.0522247	NA	NA	NA	NA	NA	NA	NA	NA	NA	NA	NA	NA
GO:1905269	positive regulation of chromatin organization	NA	NA	NA	NA	0.00922348	0.0522247	NA	NA	0.0438428	0.187776	NA	NA	NA	NA	NA	NA	NA	NA
GO:0098661	inorganic anion transmembrane transport	NA	NA	NA	NA	0.00934244	0.0527647	NA	NA	NA	NA	NA	NA	NA	NA	NA	NA	NA	NA
GO:0034766	negative regulation of monoatomic ion transmembrane transport	NA	NA	NA	NA	0.00935331	0.0527788	NA	NA	0.00228968	0.0209157	NA	NA	NA	NA	NA	NA	NA	NA
GO:0031023	microtubule organizing center organization	NA	NA	NA	NA	0.00951364	0.0536355	NA	NA	0.0263833	0.133328	NA	NA	NA	NA	NA	NA	NA	NA
GO:0002200	somatic diversification of immune receptors	NA	NA	NA	NA	0.00957879	0.0539064	NA	NA	0.0169154	0.0960019	NA	NA	NA	NA	NA	NA	NA	NA
GO:0031397	negative regulation of protein ubiquitination	NA	NA	NA	NA	0.00957879	0.0539064	NA	NA	0.00371086	0.030758	NA	NA	NA	NA	NA	NA	NA	NA
GO:1901655	cellular response to ketone	NA	NA	NA	NA	0.00974115	0.0547711	NA	NA	0.000755975	0.00899892	NA	NA	NA	NA	NA	NA	NA	NA
GO:0098659	inorganic cation import across plasma membrane	NA	NA	NA	NA	0.00982677	0.0551051	NA	NA	NA	NA	NA	NA	NA	NA	NA	NA	NA	NA
GO:0099587	inorganic ion import across plasma membrane	NA	NA	NA	NA	0.00982677	0.0551051	NA	NA	NA	NA	NA	NA	NA	NA	NA	NA	NA	NA
GO:0051972	regulation of telomerase activity	NA	NA	NA	NA	0.00989179	0.055322	NA	NA	1.13568e-05	0.000286953	0.0161957	0.167231	NA	NA	NA	NA	NA	NA
GO:0090224	regulation of spindle organization	NA	NA	NA	NA	0.00989179	0.055322	NA	NA	NA	NA	NA	NA	NA	NA	NA	NA	NA	NA
GO:1902116	negative regulation of organelle assembly	NA	NA	NA	NA	0.00989179	0.055322	NA	NA	0.0314412	0.14971	NA	NA	NA	NA	NA	NA	NA	NA
GO:0009083	branched-chain amino acid catabolic process	NA	NA	NA	NA	0.00993171	0.0553362	NA	NA	0.00749268	0.0520621	NA	NA	NA	NA	0.0478663	0.329898	NA	NA
GO:0032402	melanosome transport	NA	NA	NA	NA	0.00993171	0.0553362	NA	NA	NA	NA	NA	NA	NA	NA	NA	NA	NA	NA
GO:0001736	establishment of planar polarity	NA	NA	NA	NA	0.00997737	0.0554074	NA	NA	0.00214687	0.0198897	0.0128067	0.144698	NA	NA	NA	NA	NA	NA
GO:0007164	establishment of tissue polarity	NA	NA	NA	NA	0.00997737	0.0554074	NA	NA	0.00214687	0.0198897	0.0128067	0.144698	NA	NA	NA	NA	NA	NA
GO:0046847	filopodium assembly	NA	NA	NA	NA	0.00997737	0.0554074	NA	NA	NA	NA	NA	NA	NA	NA	NA	NA	NA	NA
GO:0006195	purine nucleotide catabolic process	NA	NA	NA	NA	0.0102363	0.0566458	NA	NA	NA	NA	0.0331308	0.246173	NA	NA	NA	NA	NA	NA
GO:0098703	calcium ion import across plasma membrane	NA	NA	NA	NA	0.0102363	0.0566458	NA	NA	NA	NA	0.0331308	0.246173	NA	NA	NA	NA	NA	NA
GO:0045786	negative regulation of cell cycle	NA	NA	NA	NA	0.0102731	0.0567997	NA	NA	0.00264088	0.0233319	NA	NA	NA	NA	NA	NA	NA	NA
GO:0021670	lateral ventricle development	NA	NA	NA	NA	0.010466	0.0573129	NA	NA	NA	NA	NA	NA	0.0195423	0.239447	NA	NA	NA	NA
GO:0036444	calcium import into the mitochondrion	NA	NA	NA	NA	0.010466	0.0573129	NA	NA	NA	NA	NA	NA	NA	NA	NA	NA	NA	NA
GO:0045161	neuronal ion channel clustering	NA	NA	NA	NA	0.010466	0.0573129	NA	NA	NA	NA	NA	NA	NA	NA	NA	NA	NA	NA
GO:0098976	excitatory chemical synaptic transmission	NA	NA	NA	NA	0.010466	0.0573129	NA	NA	NA	NA	NA	NA	NA	NA	NA	NA	NA	NA
GO:1900152	negative regulation of nuclear-transcribed mRNA catabolic process, deadenylation-dependent decay	NA	NA	NA	NA	0.010466	0.0573129	NA	NA	0.00424952	0.0341131	0.00148737	0.0379828	NA	NA	NA	NA	NA	NA
GO:1903441	protein localization to ciliary membrane	NA	NA	NA	NA	0.010466	0.0573129	NA	NA	NA	NA	NA	NA	NA	NA	NA	NA	NA	NA
GO:0043112	receptor metabolic process	NA	NA	NA	NA	0.0106615	0.058232	NA	NA	0.00827299	0.0562582	0.0162337	0.167231	NA	NA	NA	NA	NA	NA
GO:0022038	corpus callosum development	NA	NA	NA	NA	0.01085	0.0590058	NA	NA	NA	NA	NA	NA	NA	NA	NA	NA	NA	NA
GO:0032148	activation of protein kinase B activity	NA	NA	NA	NA	0.01085	0.0590058	0.0378221	0.291757	0.00947362	0.0621892	NA	NA	NA	NA	NA	NA	NA	NA
GO:0051560	mitochondrial calcium ion homeostasis	NA	NA	NA	NA	0.01085	0.0590058	NA	NA	0.00947362	0.0621892	NA	NA	NA	NA	NA	NA	NA	NA
GO:1902455	negative regulation of stem cell population maintenance	NA	NA	NA	NA	0.01085	0.0590058	NA	NA	NA	NA	NA	NA	NA	NA	NA	NA	NA	NA
GO:1905898	positive regulation of response to endoplasmic reticulum stress	NA	NA	NA	NA	0.0109159	0.0593127	NA	NA	0.0316056	0.14971	NA	NA	NA	NA	NA	NA	NA	NA
GO:0010324	membrane invagination	NA	NA	NA	NA	0.0110468	0.0599723	9.81635e-07	0.0013128	0.00503257	0.0388985	NA	NA	NA	NA	NA	NA	NA	NA
GO:0008154	actin polymerization or depolymerization	NA	NA	NA	NA	0.0115561	0.0618895	0.000121586	0.0173735	1.18535e-05	0.000298009	NA	NA	NA	NA	NA	NA	NA	NA
GO:0001514	selenocysteine incorporation	NA	NA	NA	NA	0.0115767	0.0618895	NA	NA	NA	NA	NA	NA	NA	NA	NA	NA	NA	NA
GO:0006451	translational readthrough	NA	NA	NA	NA	0.0115767	0.0618895	NA	NA	NA	NA	NA	NA	NA	NA	NA	NA	NA	NA
GO:0030953	astral microtubule organization	NA	NA	NA	NA	0.0115767	0.0618895	NA	NA	NA	NA	NA	NA	NA	NA	NA	NA	NA	NA
GO:0051081	nuclear membrane disassembly	NA	NA	NA	NA	0.0115767	0.0618895	NA	NA	0.0473311	0.196021	0.00850374	0.115398	NA	NA	NA	NA	NA	NA
GO:0060052	neurofilament cytoskeleton organization	NA	NA	NA	NA	0.0115767	0.0618895	NA	NA	0.00917531	0.0607576	NA	NA	NA	NA	NA	NA	NA	NA
GO:0070142	synaptic vesicle budding	NA	NA	NA	NA	0.0115767	0.0618895	NA	NA	NA	NA	NA	NA	NA	NA	NA	NA	NA	NA
GO:0070900	mitochondrial tRNA modification	NA	NA	NA	NA	0.0115767	0.0618895	NA	NA	NA	NA	NA	NA	NA	NA	NA	NA	NA	NA
GO:0071287	cellular response to manganese ion	NA	NA	NA	NA	0.0115767	0.0618895	NA	NA	NA	NA	NA	NA	NA	NA	NA	NA	NA	NA
GO:0099566	regulation of postsynaptic cytosolic calcium ion concentration	NA	NA	NA	NA	0.0115767	0.0618895	NA	NA	NA	NA	NA	NA	NA	NA	NA	NA	NA	NA
GO:1900864	mitochondrial RNA modification	NA	NA	NA	NA	0.0115767	0.0618895	NA	NA	NA	NA	NA	NA	NA	NA	NA	NA	NA	NA
GO:1904851	positive regulation of establishment of protein localization to telomere	NA	NA	NA	NA	0.0115767	0.0618895	NA	NA	NA	NA	NA	NA	NA	NA	NA	NA	NA	NA
GO:1990504	dense core granule exocytosis	NA	NA	NA	NA	0.0115767	0.0618895	NA	NA	NA	NA	NA	NA	NA	NA	NA	NA	NA	NA
GO:0030041	actin filament polymerization	NA	NA	NA	NA	0.0118276	0.0630094	0.000176188	0.0205716	6.41635e-05	0.00121168	NA	NA	NA	NA	NA	NA	NA	NA
GO:0006390	mitochondrial transcription	NA	NA	NA	NA	0.0118761	0.0630094	NA	NA	NA	NA	NA	NA	NA	NA	NA	NA	NA	NA
GO:0035372	protein localization to microtubule	NA	NA	NA	NA	0.0118761	0.0630094	NA	NA	0.0149189	0.0874211	NA	NA	NA	NA	NA	NA	NA	NA
GO:0044804	nucleophagy	NA	NA	NA	NA	0.0118761	0.0630094	NA	NA	0.000739107	0.00883284	NA	NA	NA	NA	NA	NA	NA	NA
GO:2000641	regulation of early endosome to late endosome transport	NA	NA	NA	NA	0.0118761	0.0630094	NA	NA	NA	NA	NA	NA	NA	NA	NA	NA	NA	NA
GO:1901570	fatty acid derivative biosynthetic process	NA	NA	NA	NA	0.0122741	0.0649023	NA	NA	NA	NA	NA	NA	NA	NA	NA	NA	NA	NA
GO:0051938	L-glutamate import	NA	NA	NA	NA	0.0126561	0.0667544	NA	NA	NA	NA	NA	NA	NA	NA	NA	NA	NA	NA
GO:0051098	regulation of binding	NA	NA	NA	NA	0.0130163	0.0685968	NA	NA	0.000482249	0.00632456	0.000756282	0.0236741	NA	NA	NA	NA	NA	NA
GO:1904950	negative regulation of establishment of protein localization	NA	NA	NA	NA	0.0130506	0.0686556	0.0213175	0.226453	NA	NA	NA	NA	NA	NA	NA	NA	NA	NA
GO:0006310	DNA recombination	NA	NA	NA	NA	0.0130653	0.0686556	NA	NA	NA	NA	NA	NA	NA	NA	NA	NA	NA	NA
GO:0010640	regulation of platelet-derived growth factor receptor signaling pathway	NA	NA	NA	NA	0.0131146	0.0686556	NA	NA	0.00522286	0.0397055	NA	NA	NA	NA	NA	NA	NA	NA
GO:0010839	negative regulation of keratinocyte proliferation	NA	NA	NA	NA	0.0131146	0.0686556	NA	NA	0.00522286	0.0397055	0.00373506	0.0707911	NA	NA	NA	NA	0.0276256	0.151297
GO:0043574	peroxisomal transport	NA	NA	NA	NA	0.0131146	0.0686556	NA	NA	0.00129135	0.0133978	NA	NA	NA	NA	NA	NA	NA	NA
GO:0050686	negative regulation of mRNA processing	NA	NA	NA	NA	0.0131146	0.0686556	NA	NA	NA	NA	0.00373506	0.0707911	NA	NA	NA	NA	NA	NA
GO:1903241	U2-type prespliceosome assembly	NA	NA	NA	NA	0.0131146	0.0686556	NA	NA	NA	NA	NA	NA	NA	NA	NA	NA	NA	NA
GO:0008631	intrinsic apoptotic signaling pathway in response to oxidative stress	NA	NA	NA	NA	0.0131505	0.0687861	NA	NA	0.00832496	0.0564848	NA	NA	NA	NA	NA	NA	NA	NA
GO:0006688	glycosphingolipid biosynthetic process	NA	NA	NA	NA	0.013213	0.0688846	NA	NA	NA	NA	NA	NA	NA	NA	NA	NA	NA	NA
GO:0035459	vesicle cargo loading	NA	NA	NA	NA	0.013213	0.0688846	NA	NA	NA	NA	NA	NA	NA	NA	NA	NA	NA	NA
GO:0051973	positive regulation of telomerase activity	NA	NA	NA	NA	0.013213	0.0688846	NA	NA	0.000167844	0.00265526	NA	NA	NA	NA	NA	NA	NA	NA
GO:0006665	sphingolipid metabolic process	NA	NA	NA	NA	0.0133048	0.0692489	NA	NA	0.00689712	0.0492318	NA	NA	NA	NA	NA	NA	NA	NA
GO:0098781	ncRNA transcription	NA	NA	NA	NA	0.0133245	0.069294	NA	NA	0.0399292	0.176078	NA	NA	NA	NA	NA	NA	NA	NA
GO:0032007	negative regulation of TOR signaling	NA	NA	NA	NA	0.0133981	0.0695622	NA	NA	0.00962789	0.0630653	NA	NA	NA	NA	NA	NA	NA	NA
GO:0051058	negative regulation of small GTPase mediated signal transduction	NA	NA	NA	NA	0.0134317	0.069679	NA	NA	NA	NA	NA	NA	NA	NA	NA	NA	NA	NA
GO:0019080	viral gene expression	NA	NA	NA	NA	0.0137546	0.0712955	NA	NA	0.0228148	0.118555	NA	NA	NA	NA	NA	NA	NA	NA
GO:0015800	acidic amino acid transport	NA	NA	NA	NA	0.0140746	0.0728851	NA	NA	0.0134236	0.081907	NA	NA	NA	NA	NA	NA	NA	NA
GO:0009306	protein secretion	NA	NA	NA	NA	0.0141072	0.0728851	0.0321105	0.27814	0.027544	0.137132	NA	NA	NA	NA	NA	NA	NA	NA
GO:0006491	N-glycan processing	NA	NA	NA	NA	0.0141769	0.0728851	NA	NA	NA	NA	NA	NA	NA	NA	NA	NA	NA	NA
GO:0006744	ubiquinone biosynthetic process	NA	NA	NA	NA	0.0141769	0.0728851	NA	NA	NA	NA	NA	NA	NA	NA	NA	NA	NA	NA
GO:0021535	cell migration in hindbrain	NA	NA	NA	NA	0.0141769	0.0728851	NA	NA	0.0295404	0.143418	0.0381765	0.26797	NA	NA	NA	NA	NA	NA
GO:0044320	cellular response to leptin stimulus	NA	NA	NA	NA	0.0141769	0.0728851	NA	NA	NA	NA	NA	NA	NA	NA	NA	NA	NA	NA
GO:1901663	quinone biosynthetic process	NA	NA	NA	NA	0.0141769	0.0728851	NA	NA	NA	NA	NA	NA	NA	NA	NA	NA	NA	NA
GO:1903830	magnesium ion transmembrane transport	NA	NA	NA	NA	0.0141769	0.0728851	NA	NA	NA	NA	NA	NA	NA	NA	NA	NA	NA	NA
GO:1990403	embryonic brain development	NA	NA	NA	NA	0.0141769	0.0728851	NA	NA	0.00752604	0.0521146	NA	NA	NA	NA	0.038925	0.329898	NA	NA
GO:0006821	chloride transport	NA	NA	NA	NA	0.0143931	0.0739362	NA	NA	NA	NA	NA	NA	NA	NA	NA	NA	NA	NA
GO:0050708	regulation of protein secretion	NA	NA	NA	NA	0.0145805	0.0748377	0.0399336	0.296036	NA	NA	NA	NA	NA	NA	NA	NA	NA	NA
GO:2001251	negative regulation of chromosome organization	NA	NA	NA	NA	0.0149632	0.0767201	NA	NA	0.0314973	0.14971	NA	NA	NA	NA	NA	NA	NA	NA
GO:0001678	intracellular glucose homeostasis	NA	NA	NA	NA	0.0149716	0.0767201	NA	NA	NA	NA	NA	NA	NA	NA	NA	NA	NA	NA
GO:0031334	positive regulation of protein-containing complex assembly	NA	NA	NA	NA	0.0150239	0.0769258	0.00013216	0.0173735	3.39611e-05	0.000699899	NA	NA	NA	NA	NA	NA	NA	NA
GO:0009225	nucleotide-sugar metabolic process	NA	NA	NA	NA	0.0153034	0.0781662	NA	NA	NA	NA	NA	NA	NA	NA	NA	NA	NA	NA
GO:2000279	negative regulation of DNA biosynthetic process	NA	NA	NA	NA	0.0153034	0.0781662	NA	NA	0.0149634	0.0874283	NA	NA	NA	NA	NA	NA	NA	NA
GO:1902850	microtubule cytoskeleton organization involved in mitosis	NA	NA	NA	NA	0.0153609	0.0783966	NA	NA	0.0214848	0.115609	NA	NA	NA	NA	NA	NA	NA	NA
GO:0035592	establishment of protein localization to extracellular region	NA	NA	NA	NA	0.0154793	0.0788732	0.0325876	0.27814	0.0290367	0.143418	NA	NA	NA	NA	NA	NA	NA	NA
GO:0042158	lipoprotein biosynthetic process	NA	NA	NA	NA	0.015501	0.0789201	NA	NA	0.00143218	0.0145597	NA	NA	NA	NA	NA	NA	NA	NA
GO:0015919	peroxisomal membrane transport	NA	NA	NA	NA	0.0158676	0.0803965	NA	NA	0.00262102	0.0233319	NA	NA	NA	NA	NA	NA	NA	NA
GO:0021756	striatum development	NA	NA	NA	NA	0.0158676	0.0803965	NA	NA	NA	NA	NA	NA	NA	NA	NA	NA	NA	NA
GO:0032042	mitochondrial DNA metabolic process	NA	NA	NA	NA	0.0158676	0.0803965	NA	NA	NA	NA	NA	NA	NA	NA	NA	NA	NA	NA
GO:0032401	establishment of melanosome localization	NA	NA	NA	NA	0.0158676	0.0803965	NA	NA	NA	NA	NA	NA	NA	NA	NA	NA	NA	NA
GO:0051220	cytoplasmic sequestering of protein	NA	NA	NA	NA	0.0158676	0.0803965	NA	NA	0.0339065	0.157064	NA	NA	NA	NA	NA	NA	NA	NA
GO:0051904	pigment granule transport	NA	NA	NA	NA	0.0158676	0.0803965	NA	NA	NA	NA	NA	NA	NA	NA	NA	NA	NA	NA
GO:0006820	monoatomic anion transport	NA	NA	NA	NA	0.0158832	0.0804113	NA	NA	NA	NA	NA	NA	NA	NA	NA	NA	NA	NA
GO:0021700	developmental maturation	NA	NA	NA	NA	0.0160018	0.080686	0.0173893	0.203238	NA	NA	NA	NA	NA	NA	NA	NA	NA	NA
GO:0006654	phosphatidic acid biosynthetic process	NA	NA	NA	NA	0.0160143	0.080686	NA	NA	NA	NA	NA	NA	NA	NA	NA	NA	NA	NA
GO:0010765	positive regulation of sodium ion transport	NA	NA	NA	NA	0.0160143	0.080686	NA	NA	0.0374938	0.168528	NA	NA	NA	NA	NA	NA	NA	NA
GO:0090169	regulation of spindle assembly	NA	NA	NA	NA	0.0160143	0.080686	NA	NA	NA	NA	NA	NA	NA	NA	NA	NA	NA	NA
GO:0046339	diacylglycerol metabolic process	NA	NA	NA	NA	0.0163085	0.0819064	NA	NA	NA	NA	NA	NA	NA	NA	NA	NA	NA	NA
GO:0035773	insulin secretion involved in cellular response to glucose stimulus	NA	NA	NA	NA	0.016713	0.0837378	NA	NA	NA	NA	NA	NA	NA	NA	NA	NA	NA	NA
GO:0043462	regulation of ATP-dependent activity	NA	NA	NA	NA	0.016713	0.0837378	NA	NA	0.00168228	0.0164138	NA	NA	NA	NA	NA	NA	NA	NA
GO:0044091	membrane biogenesis	NA	NA	NA	NA	0.016713	0.0837378	NA	NA	0.00981419	0.06394	NA	NA	NA	NA	NA	NA	NA	NA
GO:0033673	negative regulation of kinase activity	NA	NA	NA	NA	0.0168421	0.0837574	NA	NA	0.00028194	0.00406732	NA	NA	NA	NA	NA	NA	NA	NA
GO:0045936	negative regulation of phosphate metabolic process	NA	NA	NA	NA	0.0168443	0.0837574	NA	NA	4.81268e-06	0.000140192	NA	NA	NA	NA	NA	NA	NA	NA
GO:0031000	response to caffeine	NA	NA	NA	NA	0.0168764	0.0837574	NA	NA	NA	NA	NA	NA	NA	NA	NA	NA	NA	NA
GO:0042159	lipoprotein catabolic process	NA	NA	NA	NA	0.0168764	0.0837574	NA	NA	NA	NA	NA	NA	NA	NA	NA	NA	NA	NA
GO:0090030	regulation of steroid hormone biosynthetic process	NA	NA	NA	NA	0.0168764	0.0837574	NA	NA	NA	NA	0.0272905	0.220652	NA	NA	NA	NA	NA	NA
GO:1902065	response to L-glutamate	NA	NA	NA	NA	0.0168764	0.0837574	NA	NA	NA	NA	NA	NA	NA	NA	NA	NA	NA	NA
GO:1902306	negative regulation of sodium ion transmembrane transport	NA	NA	NA	NA	0.0168764	0.0837574	NA	NA	0.0155058	0.0898182	NA	NA	NA	NA	0.0344236	0.329898	NA	NA
GO:1904507	positive regulation of telomere maintenance in response to DNA damage	NA	NA	NA	NA	0.0168764	0.0837574	NA	NA	NA	NA	NA	NA	NA	NA	NA	NA	NA	NA
GO:0044839	cell cycle G2/M phase transition	NA	NA	NA	NA	0.0170721	0.0846622	NA	NA	0.0103365	0.0667682	NA	NA	NA	NA	NA	NA	NA	NA
GO:0051224	negative regulation of protein transport	NA	NA	NA	NA	0.017272	0.0855862	0.0189536	0.21588	NA	NA	NA	NA	NA	NA	NA	NA	NA	NA
GO:0001953	negative regulation of cell-matrix adhesion	NA	NA	NA	NA	0.0173434	0.0858722	0.0118051	0.171636	0.0266685	0.133437	NA	NA	NA	NA	NA	NA	NA	NA
GO:0045921	positive regulation of exocytosis	NA	NA	NA	NA	0.0174819	0.08649	NA	NA	NA	NA	NA	NA	NA	NA	NA	NA	NA	NA
GO:0010810	regulation of cell-substrate adhesion	NA	NA	NA	NA	0.0176257	0.0871332	0.0162694	0.198185	0.000559126	0.00712237	0.0394697	0.272414	NA	NA	NA	NA	NA	NA
GO:0097193	intrinsic apoptotic signaling pathway	NA	NA	NA	NA	0.0177783	0.0878187	NA	NA	0.000199398	0.00302795	NA	NA	NA	NA	NA	NA	NA	NA
GO:0043487	regulation of RNA stability	NA	NA	NA	NA	0.0180135	0.0889108	NA	NA	4.79399e-05	0.000946149	0.0158228	0.164748	NA	NA	NA	NA	NA	NA
GO:0048640	negative regulation of developmental growth	NA	NA	NA	NA	0.0183233	0.0903689	NA	NA	0.00047606	0.0062842	0.000632558	0.0208787	NA	NA	NA	NA	NA	NA
GO:0010563	negative regulation of phosphorus metabolic process	NA	NA	NA	NA	0.0184188	0.0906984	NA	NA	5.38486e-06	0.000155366	NA	NA	NA	NA	NA	NA	NA	NA
GO:0071692	protein localization to extracellular region	NA	NA	NA	NA	0.0184188	0.0906984	0.0365824	0.289993	0.0320526	0.149967	NA	NA	NA	NA	NA	NA	NA	NA
GO:0051968	positive regulation of synaptic transmission, glutamatergic	NA	NA	NA	NA	0.0185258	0.0910118	NA	NA	NA	NA	NA	NA	NA	NA	NA	NA	NA	NA
GO:0090659	walking behavior	NA	NA	NA	NA	0.0185258	0.0910118	NA	NA	NA	NA	NA	NA	NA	NA	NA	NA	NA	NA
GO:0033619	membrane protein proteolysis	NA	NA	NA	NA	0.0186342	0.0912596	NA	NA	0.000561061	0.00712237	NA	NA	NA	NA	NA	NA	NA	NA
GO:0072523	purine-containing compound catabolic process	NA	NA	NA	NA	0.0186342	0.0912596	NA	NA	NA	NA	0.0480299	0.306677	NA	NA	NA	NA	NA	NA
GO:0006487	protein N-linked glycosylation	NA	NA	NA	NA	0.0187163	0.0915905	NA	NA	NA	NA	NA	NA	NA	NA	NA	NA	NA	NA
GO:0006625	protein targeting to peroxisome	NA	NA	NA	NA	0.0192185	0.0937574	NA	NA	0.00116884	0.0126958	NA	NA	NA	NA	NA	NA	NA	NA
GO:0072662	protein localization to peroxisome	NA	NA	NA	NA	0.0192185	0.0937574	NA	NA	0.00116884	0.0126958	NA	NA	NA	NA	NA	NA	NA	NA
GO:0072663	establishment of protein localization to peroxisome	NA	NA	NA	NA	0.0192185	0.0937574	NA	NA	0.00116884	0.0126958	NA	NA	NA	NA	NA	NA	NA	NA
GO:0009261	ribonucleotide catabolic process	NA	NA	NA	NA	0.0192358	0.0937689	NA	NA	NA	NA	0.0258306	0.219923	NA	NA	NA	NA	NA	NA
GO:0035751	regulation of lysosomal lumen pH	NA	NA	NA	NA	0.0194378	0.0944616	NA	NA	NA	NA	NA	NA	0.0481645	0.239447	NA	NA	NA	NA
GO:0045948	positive regulation of translational initiation	NA	NA	NA	NA	0.0194378	0.0944616	NA	NA	0.00066891	0.0081419	NA	NA	NA	NA	NA	NA	NA	NA
GO:0070979	protein K11-linked ubiquitination	NA	NA	NA	NA	0.0194378	0.0944616	NA	NA	0.00855193	0.0577017	0.0435616	0.288744	NA	NA	NA	NA	NA	NA
GO:0006643	membrane lipid metabolic process	NA	NA	NA	NA	0.01956	0.0949822	NA	NA	0.0213283	0.11487	NA	NA	NA	NA	NA	NA	NA	NA
GO:0098739	import across plasma membrane	NA	NA	NA	NA	0.019632	0.0952582	NA	NA	NA	NA	NA	NA	NA	NA	NA	NA	NA	NA
GO:0009247	glycolipid biosynthetic process	NA	NA	NA	NA	0.0196592	0.095317	NA	NA	NA	NA	NA	NA	NA	NA	NA	NA	NA	NA
GO:0010842	retina layer formation	NA	NA	NA	NA	0.0198177	0.0954893	NA	NA	NA	NA	NA	NA	NA	NA	NA	NA	NA	NA
GO:0035336	long-chain fatty-acyl-CoA metabolic process	NA	NA	NA	NA	0.0198177	0.0954893	NA	NA	NA	NA	NA	NA	NA	NA	NA	NA	NA	NA
GO:0046755	viral budding	NA	NA	NA	NA	0.0198177	0.0954893	NA	NA	NA	NA	NA	NA	NA	NA	NA	NA	NA	NA
GO:0070129	regulation of mitochondrial translation	NA	NA	NA	NA	0.0198177	0.0954893	NA	NA	NA	NA	NA	NA	NA	NA	NA	NA	NA	NA
GO:0002566	somatic diversification of immune receptors via somatic mutation	NA	NA	NA	NA	0.0199978	0.0954893	NA	NA	NA	NA	NA	NA	NA	NA	NA	NA	NA	NA
GO:0010992	ubiquitin recycling	NA	NA	NA	NA	0.0199978	0.0954893	NA	NA	0.0319731	0.14971	NA	NA	NA	NA	NA	NA	NA	NA
GO:0021702	cerebellar Purkinje cell differentiation	NA	NA	NA	NA	0.0199978	0.0954893	NA	NA	0.0319731	0.14971	0.0183328	0.177193	NA	NA	NA	NA	NA	NA
GO:0038180	nerve growth factor signaling pathway	NA	NA	NA	NA	0.0199978	0.0954893	NA	NA	0.00691472	0.0492318	NA	NA	NA	NA	NA	NA	NA	NA
GO:0071361	cellular response to ethanol	NA	NA	NA	NA	0.0199978	0.0954893	NA	NA	0.0319731	0.14971	NA	NA	NA	NA	NA	NA	NA	NA
GO:0090435	protein localization to nuclear envelope	NA	NA	NA	NA	0.0199978	0.0954893	NA	NA	NA	NA	NA	NA	NA	NA	NA	NA	NA	NA
GO:0097499	protein localization to non-motile cilium	NA	NA	NA	NA	0.0199978	0.0954893	NA	NA	0.0319731	0.14971	NA	NA	NA	NA	NA	NA	NA	NA
GO:0098693	regulation of synaptic vesicle cycle	NA	NA	NA	NA	0.0199978	0.0954893	NA	NA	0.0319731	0.14971	NA	NA	NA	NA	NA	NA	NA	NA
GO:1900103	positive regulation of endoplasmic reticulum unfolded protein response	NA	NA	NA	NA	0.0199978	0.0954893	NA	NA	NA	NA	NA	NA	NA	NA	NA	NA	NA	NA
GO:1905666	regulation of protein localization to endosome	NA	NA	NA	NA	0.0199978	0.0954893	NA	NA	NA	NA	NA	NA	NA	NA	NA	NA	NA	NA
GO:1903321	negative regulation of protein modification by small protein conjugation or removal	NA	NA	NA	NA	0.0203995	0.0971866	0.0223506	0.236631	0.00499957	0.0388985	NA	NA	NA	NA	NA	NA	NA	NA
GO:0006998	nuclear envelope organization	NA	NA	NA	NA	0.0207402	0.0987352	NA	NA	NA	NA	NA	NA	NA	NA	NA	NA	NA	NA
GO:0048846	axon extension involved in axon guidance	NA	NA	NA	NA	0.0209507	0.0995868	0.0102555	0.166226	NA	NA	0.00645122	0.0969081	NA	NA	NA	NA	NA	NA
GO:1902284	neuron projection extension involved in neuron projection guidance	NA	NA	NA	NA	0.0209507	0.0995868	0.0102555	0.166226	NA	NA	0.00645122	0.0969081	NA	NA	NA	NA	NA	NA
GO:0032465	regulation of cytokinesis	NA	NA	NA	NA	0.0210533	0.0997735	NA	NA	0.000300743	0.00424769	0.0235317	0.207625	NA	NA	NA	NA	NA	NA
GO:0043279	response to alkaloid	NA	NA	NA	NA	0.0210533	0.0997735	NA	NA	NA	NA	NA	NA	NA	NA	NA	NA	NA	NA
GO:0045185	maintenance of protein location	NA	NA	NA	NA	0.0210533	0.0997735	NA	NA	0.000300743	0.00424769	6.54043e-05	0.00369002	NA	NA	NA	NA	NA	NA
GO:0030258	lipid modification	NA	NA	NA	NA	0.0215195	0.101906	NA	NA	NA	NA	0.00104854	0.029194	NA	NA	NA	NA	NA	NA
GO:1903532	positive regulation of secretion by cell	NA	NA	NA	NA	0.0221011	0.104382	NA	NA	NA	NA	NA	NA	NA	NA	NA	NA	NA	NA
GO:0016445	somatic diversification of immunoglobulins	NA	NA	NA	NA	0.0221086	0.104382	NA	NA	NA	NA	NA	NA	NA	NA	NA	NA	NA	NA
GO:0051123	RNA polymerase II preinitiation complex assembly	NA	NA	NA	NA	0.0221086	0.104382	NA	NA	NA	NA	NA	NA	NA	NA	NA	NA	NA	NA
GO:0071322	cellular response to carbohydrate stimulus	NA	NA	NA	NA	0.0221328	0.104418	NA	NA	NA	NA	NA	NA	NA	NA	NA	NA	NA	NA
GO:0042733	embryonic digit morphogenesis	NA	NA	NA	NA	0.0221799	0.104563	NA	NA	0.00689013	0.0492318	NA	NA	NA	NA	NA	NA	NA	NA
GO:0070897	transcription preinitiation complex assembly	NA	NA	NA	NA	0.0222531	0.104751	NA	NA	NA	NA	NA	NA	NA	NA	NA	NA	NA	NA
GO:0006084	acetyl-CoA metabolic process	NA	NA	NA	NA	0.0224557	0.105311	NA	NA	NA	NA	NA	NA	NA	NA	NA	NA	NA	NA
GO:0006346	DNA methylation-dependent heterochromatin formation	NA	NA	NA	NA	0.0224557	0.105311	NA	NA	0.017389	0.0980092	NA	NA	NA	NA	NA	NA	NA	NA
GO:1902235	regulation of endoplasmic reticulum stress-induced intrinsic apoptotic signaling pathway	NA	NA	NA	NA	0.0224557	0.105311	NA	NA	NA	NA	NA	NA	NA	NA	NA	NA	NA	NA
GO:0010591	regulation of lamellipodium assembly	NA	NA	NA	NA	0.0232728	0.107232	NA	NA	0.00468685	0.0372184	NA	NA	NA	NA	NA	NA	NA	NA
GO:0014046	dopamine secretion	NA	NA	NA	NA	0.0232728	0.107232	NA	NA	NA	NA	NA	NA	NA	NA	NA	NA	NA	NA
GO:0032781	positive regulation of ATP-dependent activity	NA	NA	NA	NA	0.0232728	0.107232	NA	NA	0.012844	0.0791587	NA	NA	NA	NA	NA	NA	NA	NA
GO:0001522	pseudouridine synthesis	NA	NA	NA	NA	0.0233023	0.107232	NA	NA	NA	NA	NA	NA	NA	NA	NA	NA	NA	NA
GO:0006450	regulation of translational fidelity	NA	NA	NA	NA	0.0233023	0.107232	NA	NA	NA	NA	NA	NA	NA	NA	NA	NA	NA	NA
GO:0006851	mitochondrial calcium ion transmembrane transport	NA	NA	NA	NA	0.0233023	0.107232	NA	NA	0.0389257	0.172154	NA	NA	NA	NA	NA	NA	NA	NA
GO:0010766	negative regulation of sodium ion transport	NA	NA	NA	NA	0.0233023	0.107232	NA	NA	0.0389257	0.172154	NA	NA	NA	NA	0.041168	0.329898	NA	NA
GO:0035864	response to potassium ion	NA	NA	NA	NA	0.0233023	0.107232	NA	NA	NA	NA	NA	NA	NA	NA	NA	NA	NA	NA
GO:0070200	establishment of protein localization to telomere	NA	NA	NA	NA	0.0233023	0.107232	NA	NA	NA	NA	NA	NA	NA	NA	NA	NA	NA	NA
GO:0072673	lamellipodium morphogenesis	NA	NA	NA	NA	0.0233023	0.107232	0.0189408	0.21588	0.0107699	0.0683294	NA	NA	NA	NA	0.041168	0.329898	NA	NA
GO:0001701	in utero embryonic development	NA	NA	NA	NA	0.0234334	0.107232	NA	NA	0.00987554	0.0642706	0.0183023	0.177193	NA	NA	NA	NA	NA	NA
GO:0006086	acetyl-CoA biosynthetic process from pyruvate	NA	NA	NA	NA	0.0235118	0.107232	NA	NA	NA	NA	NA	NA	NA	NA	NA	NA	NA	NA
GO:0006686	sphingomyelin biosynthetic process	NA	NA	NA	NA	0.0235118	0.107232	NA	NA	NA	NA	NA	NA	NA	NA	NA	NA	NA	NA
GO:0006734	NADH metabolic process	NA	NA	NA	NA	0.0235118	0.107232	NA	NA	NA	NA	NA	NA	NA	NA	NA	NA	NA	NA
GO:0030397	membrane disassembly	NA	NA	NA	NA	0.0235118	0.107232	NA	NA	0.0147995	0.087228	0.0113072	0.134797	NA	NA	NA	NA	NA	NA
GO:0031987	locomotion involved in locomotory behavior	NA	NA	NA	NA	0.0235118	0.107232	NA	NA	0.0147995	0.087228	NA	NA	NA	NA	NA	NA	NA	NA
GO:0042276	error-prone translesion synthesis	NA	NA	NA	NA	0.0235118	0.107232	NA	NA	NA	NA	NA	NA	NA	NA	NA	NA	NA	NA
GO:0043278	response to morphine	NA	NA	NA	NA	0.0235118	0.107232	NA	NA	NA	NA	NA	NA	NA	NA	NA	NA	NA	NA
GO:0051095	regulation of helicase activity	NA	NA	NA	NA	0.0235118	0.107232	NA	NA	0.00242623	0.0219624	NA	NA	NA	NA	NA	NA	NA	NA
GO:0060159	regulation of dopamine receptor signaling pathway	NA	NA	NA	NA	0.0235118	0.107232	NA	NA	NA	NA	NA	NA	NA	NA	NA	NA	NA	NA
GO:0070203	regulation of establishment of protein localization to telomere	NA	NA	NA	NA	0.0235118	0.107232	NA	NA	NA	NA	NA	NA	NA	NA	NA	NA	NA	NA
GO:0070934	CRD-mediated mRNA stabilization	NA	NA	NA	NA	0.0235118	0.107232	NA	NA	0.0147995	0.087228	0.00102789	0.029194	NA	NA	NA	NA	NA	NA
GO:0098887	neurotransmitter receptor transport, endosome to postsynaptic membrane	NA	NA	NA	NA	0.0235118	0.107232	NA	NA	NA	NA	NA	NA	NA	NA	NA	NA	NA	NA
GO:0099004	calmodulin dependent kinase signaling pathway	NA	NA	NA	NA	0.0235118	0.107232	NA	NA	NA	NA	NA	NA	NA	NA	NA	NA	NA	NA
GO:0099639	neurotransmitter receptor transport, endosome to plasma membrane	NA	NA	NA	NA	0.0235118	0.107232	NA	NA	NA	NA	NA	NA	NA	NA	NA	NA	NA	NA
GO:1901620	regulation of smoothened signaling pathway involved in dorsal/ventral neural tube patterning	NA	NA	NA	NA	0.0235118	0.107232	NA	NA	NA	NA	NA	NA	NA	NA	NA	NA	NA	NA
[truncated: 999 more rows]

## Sheet: log2FC 0.05
ID	Description	p-value (Astrocytes)	p.adjust (Astrocytes)	p-value (D1_MSN_GO)	p.adjust (D1_MSN_GO)	p-value (D2_MSN_GO)	p.adjust (D2_MSN_GO)	p-value (Microglia_GO)	p.adjust (Microglia_GO)	p-value (Oligodendrocytes_GO)	p.adjust (Oligodendrocytes_GO)	p-value (OPC_GO)	p.adjust (OPC_GO)	p-value (Eccentric_MSN_GO)	p.adjust (Eccentric_MSN_GO)	p-value (Neuroblasts_GO)	p.adjust (Neuroblasts_GO)	p-value (PV_GO)	p.adjust (PV_GO)
GO:0007409	axonogenesis	2.14985e-05	0.0732884	4.57646e-06	0.000375204	1.25433e-14	1.3112e-11	0.0090805	0.179013	1.48032e-12	8.67467e-09	7.6917e-11	1.19529e-07	0.0052682	0.228441	NA	NA	0.00163286	0.12065
GO:0048024	regulation of mRNA splicing, via spliceosome	0.000137282	0.0999915	3.86226e-05	0.00259775	1.35707e-07	8.95952e-06	NA	NA	3.02402e-09	8.86037e-07	1.15847e-05	0.00110221	NA	NA	0.0017327	0.194805	NA	NA
GO:0007626	locomotory behavior	0.000137809	0.0999915	0.00914138	0.138326	8.59824e-07	3.93636e-05	NA	NA	0.00144718	0.0243692	0.00164916	0.0404652	NA	NA	NA	NA	NA	NA
GO:0050808	synapse organization	0.000182381	0.0999915	1.73747e-12	4.98566e-09	4.10803e-21	2.57656e-17	0.035577	0.306368	6.9016e-10	3.19744e-07	3.86183e-05	0.00295145	NA	NA	NA	NA	NA	NA
GO:1990776	response to angiotensin	0.000183913	0.0999915	NA	NA	NA	NA	NA	NA	0.00560849	0.0608625	NA	NA	NA	NA	NA	NA	NA	NA
GO:0030900	forebrain development	0.000229563	0.0999915	NA	NA	0.000126967	0.00227524	NA	NA	1.37611e-05	0.000768001	7.82381e-05	0.00473696	NA	NA	NA	NA	NA	NA
GO:0048864	stem cell development	0.000245389	0.0999915	NA	NA	NA	NA	NA	NA	NA	NA	NA	NA	NA	NA	NA	NA	NA	NA
GO:0010463	mesenchymal cell proliferation	0.000371451	0.0999915	NA	NA	NA	NA	NA	NA	NA	NA	NA	NA	NA	NA	NA	NA	NA	NA
GO:0043200	response to amino acid	0.000420594	0.0999915	0.00300589	0.0670611	0.000206583	0.00333081	NA	NA	0.0007874	0.0164883	NA	NA	NA	NA	NA	NA	NA	NA
GO:0050684	regulation of mRNA processing	0.000492334	0.0999915	2.10796e-05	0.00155097	9.34689e-08	6.63466e-06	NA	NA	4.00986e-09	9.16309e-07	1.6954e-06	0.000219554	NA	NA	0.0029494	0.219342	NA	NA
GO:0000380	alternative mRNA splicing, via spliceosome	0.000493395	0.0999915	NA	NA	1.4586e-06	6.01864e-05	NA	NA	0.000126495	0.00428474	0.000316705	0.0124074	NA	NA	0.000527444	0.135658	NA	NA
GO:0030522	intracellular receptor signaling pathway	0.00051453	0.0999915	NA	NA	NA	NA	NA	NA	0.00184403	0.0293642	0.01516	0.170715	NA	NA	NA	NA	NA	NA
GO:0001967	suckling behavior	0.000554547	0.0999915	NA	NA	NA	NA	NA	NA	NA	NA	NA	NA	NA	NA	NA	NA	NA	NA
GO:0021537	telencephalon development	0.000575071	0.0999915	0.0375369	0.313117	1.14793e-05	0.000319993	NA	NA	7.63982e-05	0.00288835	0.000822614	0.0253975	NA	NA	NA	NA	NA	NA
GO:0061351	neural precursor cell proliferation	0.000593624	0.0999915	NA	NA	NA	NA	NA	NA	0.0313973	0.195803	NA	NA	NA	NA	NA	NA	NA	NA
GO:0001503	ossification	0.000596423	0.0999915	NA	NA	NA	NA	NA	NA	NA	NA	NA	NA	NA	NA	NA	NA	NA	NA
GO:0050804	modulation of chemical synaptic transmission	0.00060653	0.0999915	1.22363e-08	2.00775e-06	4.39125e-18	9.0313e-15	NA	NA	8.13191e-05	0.00305468	9.51231e-08	3.61634e-05	NA	NA	NA	NA	NA	NA
GO:0099177	regulation of trans-synaptic signaling	0.000620515	0.0999915	1.35282e-08	2.15661e-06	5.75976e-18	9.0313e-15	NA	NA	8.71938e-05	0.0032545	1.00842e-07	3.61634e-05	NA	NA	NA	NA	NA	NA
GO:0007623	circadian rhythm	0.000657634	0.0999915	NA	NA	0.0410702	0.188161	NA	NA	0.00099009	0.0190419	0.0460289	0.31152	NA	NA	NA	NA	NA	NA
GO:0051569	regulation of histone H3-K4 methylation	0.00071342	0.0999915	NA	NA	NA	NA	NA	NA	NA	NA	NA	NA	NA	NA	NA	NA	NA	NA
GO:0051571	positive regulation of histone H3-K4 methylation	0.00071342	0.0999915	NA	NA	NA	NA	NA	NA	NA	NA	NA	NA	NA	NA	NA	NA	NA	NA
GO:0048863	stem cell differentiation	0.000769462	0.0999915	NA	NA	NA	NA	0.0169455	0.234233	0.0049976	0.0555711	0.00109522	0.0308869	NA	NA	NA	NA	NA	NA
GO:0060688	regulation of morphogenesis of a branching structure	0.000811158	0.0999915	NA	NA	NA	NA	NA	NA	NA	NA	NA	NA	NA	NA	NA	NA	NA	NA
GO:0001101	response to acid chemical	0.000884966	0.0999915	0.00620192	0.106244	0.000607094	0.00811875	NA	NA	0.00202861	0.0308666	NA	NA	NA	NA	NA	NA	NA	NA
GO:0046822	regulation of nucleocytoplasmic transport	0.00089706	0.0999915	NA	NA	0.0154326	0.0928027	0.00636502	0.171908	0.000182861	0.00552732	0.000837513	0.0256139	NA	NA	NA	NA	NA	NA
GO:0000381	regulation of alternative mRNA splicing, via spliceosome	0.000964748	0.0999915	0.0158367	0.195456	1.21942e-05	0.000333982	NA	NA	0.000115762	0.00405362	0.000171005	0.00818499	NA	NA	0.000234994	0.103346	NA	NA
GO:0051056	regulation of small GTPase mediated signal transduction	0.00102723	0.0999915	NA	NA	4.53797e-07	2.314e-05	0.00133675	0.0780201	3.15922e-05	0.00148104	0.000855969	0.0259125	NA	NA	0.0277256	0.322649	0.045812	0.157018
GO:0048511	rhythmic process	0.00105751	0.0999915	NA	NA	0.00338391	0.0307147	NA	NA	0.000447075	0.0111011	0.0323797	0.257162	NA	NA	NA	NA	NA	NA
GO:0014032	neural crest cell development	0.00106069	0.0999915	NA	NA	NA	NA	NA	NA	NA	NA	NA	NA	NA	NA	NA	NA	NA	NA
GO:0030534	adult behavior	0.00106099	0.0999915	0.000454036	0.0179704	0.000365982	0.00535068	NA	NA	0.0361905	0.211902	0.00119171	0.0323178	0.0221617	0.228441	0.0413292	0.322649	NA	NA
GO:0030111	regulation of Wnt signaling pathway	0.00107122	0.0999915	NA	NA	NA	NA	0.0294934	0.28875	0.00308318	0.040601	5.12048e-06	0.000555155	NA	NA	NA	NA	NA	NA
GO:0042063	gliogenesis	0.00107122	0.0999915	NA	NA	NA	NA	NA	NA	0.0049553	0.0554161	0.0011078	0.0308869	NA	NA	NA	NA	NA	NA
GO:0021953	central nervous system neuron differentiation	0.00109819	0.0999915	NA	NA	0.00745737	0.0546477	NA	NA	0.000189298	0.00563091	0.000175668	0.00827234	NA	NA	NA	NA	NA	NA
GO:0031124	mRNA 3'-end processing	0.00113896	0.0999915	NA	NA	0.0380851	0.176941	NA	NA	NA	NA	NA	NA	NA	NA	NA	NA	NA	NA
GO:0019827	stem cell population maintenance	0.00118598	0.0999915	NA	NA	0.00138871	0.0152636	NA	NA	0.00101141	0.0193057	0.00158619	0.0395444	NA	NA	NA	NA	NA	NA
GO:0048259	regulation of receptor-mediated endocytosis	0.00122838	0.0999915	NA	NA	NA	NA	NA	NA	2.46033e-05	0.00118177	0.0117044	0.146683	NA	NA	NA	NA	NA	NA
GO:0060828	regulation of canonical Wnt signaling pathway	0.00128225	0.0999915	NA	NA	NA	NA	NA	NA	0.0141009	0.117208	5.95503e-05	0.0039101	NA	NA	NA	NA	NA	NA
GO:1904385	cellular response to angiotensin	0.0012835	0.0999915	0.0468378	0.349094	NA	NA	NA	NA	0.00231508	0.0333326	0.0380383	0.281038	NA	NA	NA	NA	NA	NA
GO:0002062	chondrocyte differentiation	0.00129185	0.0999915	NA	NA	NA	NA	NA	NA	NA	NA	0.0123906	0.152818	NA	NA	NA	NA	NA	NA
GO:0008380	RNA splicing	0.0012955	0.0999915	3.71594e-08	5.20866e-06	3.94919e-14	3.09617e-11	NA	NA	3.85275e-10	2.46643e-07	5.634e-06	0.000570994	NA	NA	0.00401366	0.231704	NA	NA
GO:0006941	striated muscle contraction	0.00132823	0.0999915	0.000349917	0.0146062	NA	NA	NA	NA	NA	NA	NA	NA	0.0350901	0.228441	NA	NA	NA	NA
GO:0021534	cell proliferation in hindbrain	0.00135387	0.0999915	NA	NA	NA	NA	NA	NA	NA	NA	NA	NA	NA	NA	NA	NA	NA	NA
GO:0021924	cell proliferation in external granule layer	0.00135387	0.0999915	NA	NA	NA	NA	NA	NA	NA	NA	NA	NA	NA	NA	NA	NA	NA	NA
GO:0021930	cerebellar granule cell precursor proliferation	0.00135387	0.0999915	NA	NA	NA	NA	NA	NA	NA	NA	NA	NA	NA	NA	NA	NA	NA	NA
GO:0031062	positive regulation of histone methylation	0.00135387	0.0999915	NA	NA	0.0233994	0.124797	NA	NA	NA	NA	NA	NA	NA	NA	NA	NA	NA	NA
GO:0097091	synaptic vesicle clustering	0.00135387	0.0999915	0.00319364	0.068135	0.00624166	0.0482709	NA	NA	0.0225322	0.154612	0.0207513	0.197031	NA	NA	NA	NA	NA	NA
GO:0098727	maintenance of cell number	0.00137859	0.0999915	NA	NA	0.00151093	0.0164238	NA	NA	0.00148532	0.0248685	0.00198144	0.0459575	NA	NA	NA	NA	NA	NA
GO:0006874	intracellular calcium ion homeostasis	0.00148252	0.102189	0.00905313	0.138326	0.000751487	0.00957993	NA	NA	0.0131809	0.111536	0.0448788	0.309504	NA	NA	NA	NA	NA	NA
GO:1990778	protein localization to cell periphery	0.00158039	0.102189	0.00155905	0.0416157	1.90677e-09	2.29985e-07	NA	NA	5.69316e-08	7.3447e-06	2.01884e-07	5.53637e-05	NA	NA	NA	NA	NA	NA
GO:0010959	regulation of metal ion transport	0.00162574	0.102189	0.00314792	0.068135	0.0211079	0.115543	NA	NA	NA	NA	0.00920293	0.12821	NA	NA	NA	NA	NA	NA
GO:0007252	I-kappaB phosphorylation	0.00162694	0.102189	NA	NA	NA	NA	NA	NA	NA	NA	NA	NA	NA	NA	NA	NA	NA	NA
GO:0048557	embryonic digestive tract morphogenesis	0.00162694	0.102189	NA	NA	NA	NA	NA	NA	NA	NA	NA	NA	NA	NA	NA	NA	NA	NA
GO:0055119	relaxation of cardiac muscle	0.00162694	0.102189	0.000100674	0.0056094	0.00252631	0.0241172	NA	NA	NA	NA	0.0245059	0.217199	NA	NA	NA	NA	0.0196443	0.151297
GO:2000310	regulation of NMDA receptor activity	0.00162694	0.102189	NA	NA	NA	NA	0.000735709	0.057833	NA	NA	NA	NA	NA	NA	NA	NA	NA	NA
GO:0030278	regulation of ossification	0.00164869	0.102189	NA	NA	NA	NA	0.00977853	0.181626	NA	NA	0.0396688	0.289869	NA	NA	NA	NA	NA	NA
GO:0032412	regulation of monoatomic ion transmembrane transporter activity	0.00168336	0.102475	0.000704725	0.0239315	0.00127447	0.0143252	NA	NA	NA	NA	NA	NA	NA	NA	NA	NA	NA	NA
GO:1904062	regulation of monoatomic cation transmembrane transport	0.0017897	0.105907	0.000606909	0.0212427	0.000479211	0.00670895	NA	NA	0.0285026	0.184967	NA	NA	NA	NA	NA	NA	NA	NA
GO:0046824	positive regulation of nucleocytoplasmic transport	0.00180188	0.105907	NA	NA	NA	NA	NA	NA	NA	NA	NA	NA	NA	NA	NA	NA	NA	NA
GO:0033194	response to hydroperoxide	0.00193211	0.109776	NA	NA	NA	NA	NA	NA	NA	NA	NA	NA	NA	NA	NA	NA	NA	NA
GO:0042753	positive regulation of circadian rhythm	0.00193211	0.109776	NA	NA	NA	NA	NA	NA	NA	NA	NA	NA	NA	NA	NA	NA	NA	NA
GO:0098742	cell-cell adhesion via plasma-membrane adhesion molecules	0.00210607	0.112993	NA	NA	NA	NA	NA	NA	NA	NA	6.03877e-05	0.0039101	NA	NA	NA	NA	0.00399902	0.151297
GO:0021915	neural tube development	0.002145	0.112993	NA	NA	0.00996306	0.0676398	NA	NA	NA	NA	NA	NA	NA	NA	NA	NA	NA	NA
GO:0022898	regulation of transmembrane transporter activity	0.0021608	0.112993	0.00072373	0.0243924	0.000906055	0.0111866	NA	NA	NA	NA	NA	NA	NA	NA	NA	NA	NA	NA
GO:0048588	developmental cell growth	0.0021608	0.112993	7.07344e-07	7.80663e-05	2.29371e-11	5.13792e-09	0.00430651	0.152408	1.69826e-09	5.53684e-07	1.12183e-07	3.7357e-05	NA	NA	0.0160184	0.322649	NA	NA
GO:1905330	regulation of morphogenesis of an epithelium	0.00222277	0.112993	NA	NA	NA	NA	NA	NA	NA	NA	NA	NA	NA	NA	NA	NA	NA	NA
GO:0050905	neuromuscular process	0.00222885	0.112993	0.0105648	0.154994	0.00435794	0.0376487	NA	NA	0.0147891	0.120702	0.0208759	0.197411	0.0275385	0.228441	NA	NA	NA	NA
GO:0014033	neural crest cell differentiation	0.00226237	0.112993	NA	NA	NA	NA	0.0190611	0.236015	NA	NA	NA	NA	NA	NA	NA	NA	NA	NA
GO:0031060	regulation of histone methylation	0.00227064	0.112993	NA	NA	0.00183085	0.0188845	NA	NA	0.045802	0.242993	NA	NA	NA	NA	NA	NA	NA	NA
GO:0042307	positive regulation of protein import into nucleus	0.00236762	0.112993	NA	NA	NA	NA	NA	NA	NA	NA	NA	NA	NA	NA	NA	NA	NA	NA
GO:0052652	cyclic purine nucleotide metabolic process	0.00236762	0.112993	NA	NA	0.0445338	0.20043	NA	NA	NA	NA	0.000664758	0.0221364	NA	NA	NA	NA	0.0456363	0.157018
GO:0001763	morphogenesis of a branching structure	0.00241574	0.112993	NA	NA	NA	NA	NA	NA	NA	NA	NA	NA	NA	NA	NA	NA	NA	NA
GO:0050807	regulation of synapse organization	0.00251082	0.112993	3.48129e-08	5.12284e-06	6.78673e-12	1.87307e-09	0.00487102	0.152408	2.24931e-06	0.000164762	0.000150081	0.00738194	NA	NA	NA	NA	NA	NA
GO:0060560	developmental growth involved in morphogenesis	0.00251082	0.112993	7.10098e-06	0.000558253	2.851e-07	1.67117e-05	0.00487102	0.152408	1.69335e-07	1.90827e-05	4.85736e-08	2.2645e-05	NA	NA	NA	NA	NA	NA
GO:0009187	cyclic nucleotide metabolic process	0.0025949	0.112993	NA	NA	NA	NA	NA	NA	NA	NA	0.000775875	0.0244267	NA	NA	NA	NA	0.0467513	0.157018
GO:0071560	cellular response to transforming growth factor beta stimulus	0.00262073	0.112993	NA	NA	NA	NA	NA	NA	NA	NA	0.000241737	0.0103392	NA	NA	NA	NA	NA	NA
GO:0051568	histone H3-K4 methylation	0.00264371	0.112993	NA	NA	NA	NA	NA	NA	NA	NA	NA	NA	NA	NA	NA	NA	NA	NA
GO:0048661	positive regulation of smooth muscle cell proliferation	0.00264608	0.112993	NA	NA	NA	NA	NA	NA	NA	NA	NA	NA	NA	NA	NA	NA	NA	NA
GO:0007156	homophilic cell adhesion via plasma membrane adhesion molecules	0.00268752	0.112993	NA	NA	NA	NA	NA	NA	NA	NA	0.00178318	0.042472	NA	NA	NA	NA	NA	NA
GO:0051168	nuclear export	0.00268752	0.112993	0.00447129	0.0846889	1.24473e-05	0.000337963	0.0347369	0.305584	6.35087e-06	0.000383671	2.0065e-05	0.00182729	0.0291169	0.228441	NA	NA	NA	NA
GO:0055074	calcium ion homeostasis	0.00269128	0.112993	0.0191629	0.213546	0.000911682	0.0112339	NA	NA	0.01909	0.141784	NA	NA	NA	NA	NA	NA	NA	NA
GO:0051216	cartilage development	0.00275337	0.112993	NA	NA	NA	NA	NA	NA	NA	NA	NA	NA	NA	NA	NA	NA	NA	NA
GO:0000377	RNA splicing, via transesterification reactions with bulged adenosine as nucleophile	0.00275807	0.112993	1.71814e-06	0.000156514	6.30471e-12	1.87307e-09	NA	NA	3.95011e-09	9.16309e-07	1.2484e-06	0.000187743	NA	NA	0.00622251	0.268727	NA	NA
GO:0000398	mRNA splicing, via spliceosome	0.00275807	0.112993	1.71814e-06	0.000156514	6.30471e-12	1.87307e-09	NA	NA	3.95011e-09	9.16309e-07	1.2484e-06	0.000187743	NA	NA	0.00622251	0.268727	NA	NA
GO:0006942	regulation of striated muscle contraction	0.00278423	0.112993	0.00376399	0.0752667	NA	NA	NA	NA	NA	NA	NA	NA	0.0107722	0.228441	NA	NA	NA	NA
GO:0030879	mammary gland development	0.00281824	0.113028	NA	NA	NA	NA	NA	NA	NA	NA	NA	NA	NA	NA	NA	NA	NA	NA
GO:0030100	regulation of endocytosis	0.00291376	0.1155	0.0142428	0.183272	0.00626292	0.0483757	NA	NA	4.85137e-07	4.73817e-05	NA	NA	NA	NA	NA	NA	NA	NA
GO:0050803	regulation of synapse structure or activity	0.00298942	0.115887	1.20863e-08	2.00775e-06	6.86873e-12	1.87307e-09	0.00562149	0.167939	4.69349e-06	0.00030224	0.00021237	0.00951185	NA	NA	NA	NA	NA	NA
GO:0000375	RNA splicing, via transesterification reactions	0.00303884	0.115887	1.22085e-06	0.000118754	3.54963e-12	1.23685e-09	NA	NA	6.74401e-09	1.41142e-06	1.61842e-06	0.000215574	NA	NA	0.00648769	0.268727	NA	NA
GO:0071559	response to transforming growth factor beta	0.00306988	0.115887	NA	NA	NA	NA	0.0387143	0.314165	0.0465857	0.246828	0.000328139	0.0126428	NA	NA	NA	NA	NA	NA
GO:0032922	circadian regulation of gene expression	0.003077	0.115887	NA	NA	0.0221861	0.120062	NA	NA	0.00661111	0.0679668	NA	NA	NA	NA	NA	NA	NA	NA
GO:0014002	astrocyte development	0.00309349	0.115887	NA	NA	NA	NA	NA	NA	NA	NA	0.00523914	0.0888791	NA	NA	NA	NA	NA	NA
GO:0010001	glial cell differentiation	0.00316421	0.117248	NA	NA	NA	NA	NA	NA	0.000429212	0.0107948	0.00023769	0.0102603	NA	NA	NA	NA	NA	NA
GO:0021510	spinal cord development	0.00323118	0.118442	NA	NA	NA	NA	NA	NA	NA	NA	0.00161065	0.0397293	0.0114047	0.228441	NA	NA	NA	NA
GO:0060411	cardiac septum morphogenesis	0.00347726	0.126106	NA	NA	NA	NA	0.00743924	0.176593	NA	NA	NA	NA	NA	NA	NA	NA	NA	NA
GO:0008038	neuron recognition	0.00365375	0.131063	0.030883	0.276071	NA	NA	NA	NA	0.0470594	0.247993	0.00137469	0.0356044	NA	NA	NA	NA	NA	NA
GO:0045665	negative regulation of neuron differentiation	0.00369082	0.131063	NA	NA	NA	NA	NA	NA	0.0457758	0.242993	NA	NA	NA	NA	NA	NA	NA	NA
GO:0007631	feeding behavior	0.00390772	0.136138	NA	NA	NA	NA	NA	NA	NA	NA	NA	NA	NA	NA	NA	NA	NA	NA
GO:0045669	positive regulation of osteoblast differentiation	0.00391362	0.136138	NA	NA	NA	NA	0.00818428	0.176593	NA	NA	NA	NA	NA	NA	NA	NA	NA	NA
GO:0048762	mesenchymal cell differentiation	0.00416421	0.14175	NA	NA	NA	NA	NA	NA	NA	NA	0.0405807	0.296068	NA	NA	NA	NA	NA	NA
GO:0043484	regulation of RNA splicing	0.00422848	0.14175	0.000206075	0.00985554	2.91764e-07	1.69439e-05	NA	NA	1.93534e-09	5.96899e-07	5.66462e-05	0.00384445	NA	NA	0.000689493	0.135658	NA	NA
GO:1905475	regulation of protein localization to membrane	0.00422848	0.14175	0.000445045	0.0177369	0.00288108	0.0271323	NA	NA	0.0304032	0.191432	0.00365661	0.0679168	NA	NA	NA	NA	NA	NA
GO:0048732	gland development	0.00427025	0.14175	NA	NA	NA	NA	NA	NA	NA	NA	NA	NA	NA	NA	NA	NA	NA	NA
GO:0090630	activation of GTPase activity	0.00428284	0.14175	NA	NA	0.00418696	0.0363218	NA	NA	NA	NA	NA	NA	NA	NA	NA	NA	NA	NA
GO:0035235	ionotropic glutamate receptor signaling pathway	0.00450291	0.1476	0.000305106	0.0132652	8.11149e-05	0.00164151	NA	NA	0.0108617	0.0973235	6.66999e-09	3.45506e-06	NA	NA	NA	NA	NA	NA
GO:0045747	positive regulation of Notch signaling pathway	0.00461728	0.148493	NA	NA	NA	NA	NA	NA	NA	NA	NA	NA	NA	NA	NA	NA	NA	NA
GO:0099601	regulation of neurotransmitter receptor activity	0.00461728	0.148493	0.0179891	0.205664	0.000951351	0.011497	0.0146822	0.21589	NA	NA	0.0339543	0.264707	NA	NA	NA	NA	NA	NA
GO:0031346	positive regulation of cell projection organization	0.00470624	0.14994	0.0017679	0.0445	8.45251e-12	2.20892e-09	0.0377268	0.311731	2.97054e-06	0.00020485	7.68924e-08	3.25884e-05	NA	NA	NA	NA	NA	NA
GO:0030318	melanocyte differentiation	0.00506421	0.154351	NA	NA	NA	NA	0.029106	0.285879	NA	NA	NA	NA	NA	NA	NA	NA	NA	NA
GO:0048143	astrocyte activation	0.00506421	0.154351	NA	NA	NA	NA	NA	NA	NA	NA	0.0135228	0.160825	NA	NA	NA	NA	NA	NA
GO:0099633	protein localization to postsynaptic specialization membrane	0.00506421	0.154351	NA	NA	0.024776	0.129496	NA	NA	NA	NA	2.80339e-05	0.00237625	NA	NA	NA	NA	NA	NA
GO:0099645	neurotransmitter receptor localization to postsynaptic specialization membrane	0.00506421	0.154351	NA	NA	0.024776	0.129496	NA	NA	NA	NA	2.80339e-05	0.00237625	NA	NA	NA	NA	NA	NA
GO:0038061	non-canonical NF-kappaB signal transduction	0.00507183	0.154351	NA	NA	NA	NA	0.0216295	0.25444	NA	NA	NA	NA	NA	NA	NA	NA	NA	NA
GO:0010975	regulation of neuron projection development	0.00518159	0.154351	0.000129617	0.00676249	4.06161e-13	2.12287e-10	0.0244058	0.268831	1.05033e-09	4.38852e-07	6.5362e-14	3.04718e-10	NA	NA	NA	NA	NA	NA
GO:0032409	regulation of transporter activity	0.00526393	0.154351	0.00433625	0.082677	0.0109001	0.0720391	NA	NA	NA	NA	NA	NA	NA	NA	NA	NA	NA	NA
GO:0007179	transforming growth factor beta receptor signaling pathway	0.00533218	0.154351	NA	NA	NA	NA	NA	NA	NA	NA	0.00113689	0.0313619	NA	NA	NA	NA	NA	NA
GO:0060070	canonical Wnt signaling pathway	0.00539697	0.154351	NA	NA	NA	NA	NA	NA	0.0298941	0.189999	0.00041935	0.0150652	NA	NA	NA	NA	NA	NA
GO:0045667	regulation of osteoblast differentiation	0.00545242	0.154351	NA	NA	NA	NA	0.0227651	0.260131	NA	NA	NA	NA	NA	NA	NA	NA	NA	NA
GO:1903311	regulation of mRNA metabolic process	0.00547937	0.154351	NA	NA	0.000525952	0.00717125	NA	NA	5.10956e-10	2.722e-07	3.69592e-07	7.83198e-05	NA	NA	0.00120005	0.184226	NA	NA
GO:0042752	regulation of circadian rhythm	0.00556808	0.154351	NA	NA	NA	NA	0.0342288	0.302823	0.00942906	0.0876017	NA	NA	NA	NA	NA	NA	NA	NA
GO:0007178	transmembrane receptor protein serine/threonine kinase signaling pathway	0.00564848	0.154351	NA	NA	NA	NA	NA	NA	NA	NA	0.000937403	0.0278355	NA	NA	NA	NA	NA	NA
GO:0033598	mammary gland epithelial cell proliferation	0.0056658	0.154351	NA	NA	NA	NA	NA	NA	NA	NA	NA	NA	NA	NA	NA	NA	0.0298945	0.151297
GO:0050885	neuromuscular process controlling balance	0.00573847	0.154351	NA	NA	NA	NA	NA	NA	NA	NA	0.0120183	0.149411	NA	NA	NA	NA	NA	NA
GO:0003151	outflow tract morphogenesis	0.00575024	0.154351	NA	NA	NA	NA	NA	NA	NA	NA	NA	NA	NA	NA	NA	NA	NA	NA
GO:0008344	adult locomotory behavior	0.00575024	0.154351	0.000299211	0.0131629	0.000828789	0.0104172	NA	NA	0.0020332	0.0308666	0.00091942	0.0276538	NA	NA	NA	NA	NA	NA
GO:0030500	regulation of bone mineralization	0.00575024	0.154351	NA	NA	NA	NA	NA	NA	NA	NA	NA	NA	NA	NA	NA	NA	NA	NA
GO:0072028	nephron morphogenesis	0.00575024	0.154351	NA	NA	NA	NA	NA	NA	NA	NA	NA	NA	NA	NA	NA	NA	NA	NA
GO:1901019	regulation of calcium ion transmembrane transporter activity	0.00575024	0.154351	NA	NA	NA	NA	NA	NA	NA	NA	0.0112808	0.14601	NA	NA	NA	NA	NA	NA
GO:0016055	Wnt signaling pathway	0.00579982	0.154466	NA	NA	NA	NA	NA	NA	0.00159225	0.0263576	6.81817e-05	0.00435429	NA	NA	NA	NA	NA	NA
GO:0007411	axon guidance	0.00595507	0.15616	0.0240441	0.243796	4.13958e-05	0.000961609	NA	NA	0.00186648	0.029561	7.64514e-05	0.00468969	0.00590003	0.228441	NA	NA	0.0298146	0.151297
GO:0097485	neuron projection guidance	0.00595507	0.15616	0.0240441	0.243796	4.13958e-05	0.000961609	NA	NA	0.00186648	0.029561	7.64514e-05	0.00468969	0.00590003	0.228441	NA	NA	0.0298146	0.151297
GO:0198738	cell-cell signaling by wnt	0.0060186	0.156369	NA	NA	NA	NA	0.0270956	0.281076	0.00178406	0.0288801	7.43663e-05	0.00468507	NA	NA	NA	NA	NA	NA
GO:0150076	neuroinflammatory response	0.00605475	0.156369	NA	NA	NA	NA	NA	NA	NA	NA	0.0350819	0.270781	NA	NA	NA	NA	NA	NA
GO:0051347	positive regulation of transferase activity	0.00611178	0.156434	NA	NA	0.0129333	0.0805535	0.00515112	0.159527	0.000404992	0.0105011	0.0422697	0.301018	NA	NA	NA	NA	NA	NA
GO:0099172	presynapse organization	0.00614907	0.156434	0.00429133	0.0821349	0.00134118	0.0148358	NA	NA	0.0475649	0.249535	0.0456595	0.310298	NA	NA	NA	NA	NA	NA
GO:0021801	cerebral cortex radial glia-guided migration	0.00630843	0.158128	NA	NA	NA	NA	NA	NA	NA	NA	NA	NA	NA	NA	NA	NA	NA	NA
GO:0022030	telencephalon glial cell migration	0.00630843	0.158128	NA	NA	NA	NA	NA	NA	NA	NA	NA	NA	NA	NA	NA	NA	NA	NA
GO:0055001	muscle cell development	0.00656905	0.160193	NA	NA	0.00463647	0.0395108	NA	NA	0.0166958	0.130799	NA	NA	NA	NA	NA	NA	NA	NA
GO:0007157	heterophilic cell-cell adhesion via plasma membrane cell adhesion molecules	0.00657876	0.160193	0.0341681	0.295364	NA	NA	NA	NA	NA	NA	0.00360146	0.0671601	NA	NA	NA	NA	NA	NA
GO:0032330	regulation of chondrocyte differentiation	0.00657876	0.160193	NA	NA	NA	NA	NA	NA	NA	NA	NA	NA	NA	NA	NA	NA	NA	NA
GO:0045778	positive regulation of ossification	0.00657876	0.160193	NA	NA	NA	NA	0.01913	0.236015	NA	NA	0.0143856	0.165186	NA	NA	NA	NA	NA	NA
GO:0031668	cellular response to extracellular stimulus	0.00674004	0.160894	NA	NA	0.000562608	0.00758855	NA	NA	3.1751e-07	3.15357e-05	NA	NA	NA	NA	NA	NA	NA	NA
GO:0071230	cellular response to amino acid stimulus	0.00703614	0.160894	0.0197586	0.217231	0.00102472	0.011858	NA	NA	0.017815	0.134878	NA	NA	NA	NA	NA	NA	NA	NA
GO:0016570	histone modification	0.0071149	0.160894	0.00155783	0.0416157	2.9691e-08	2.51651e-06	NA	NA	0.0041331	0.0495296	NA	NA	NA	NA	NA	NA	NA	NA
GO:0030326	embryonic limb morphogenesis	0.0071149	0.160894	NA	NA	NA	NA	NA	NA	NA	NA	NA	NA	NA	NA	NA	NA	NA	NA
GO:0035113	embryonic appendage morphogenesis	0.0071149	0.160894	NA	NA	NA	NA	NA	NA	NA	NA	NA	NA	NA	NA	NA	NA	NA	NA
GO:0045664	regulation of neuron differentiation	0.00717809	0.160894	NA	NA	NA	NA	0.0199807	0.240641	NA	NA	0.0376986	0.281038	NA	NA	NA	NA	0.0220467	0.151297
GO:0099504	synaptic vesicle cycle	0.00717809	0.160894	4.2861e-06	0.000356492	2.82402e-09	3.22041e-07	0.0199807	0.240641	4.93916e-06	0.00031122	0.00140197	0.0361104	NA	NA	NA	NA	NA	NA
GO:0007189	adenylate cyclase-activating G protein-coupled receptor signaling pathway	0.00719206	0.160894	NA	NA	NA	NA	NA	NA	NA	NA	NA	NA	NA	NA	NA	NA	NA	NA
GO:0010976	positive regulation of neuron projection development	0.00719206	0.160894	NA	NA	2.34279e-05	0.000594898	0.0276908	0.281076	0.00136235	0.023751	0.000322254	0.0125196	NA	NA	NA	NA	NA	NA
GO:0050657	nucleic acid transport	0.00719206	0.160894	0.0404218	0.326776	1.04203e-06	4.66829e-05	0.0276908	0.281076	0.00136235	0.023751	2.98452e-05	0.00239894	NA	NA	0.0482246	0.322649	NA	NA
GO:0050658	RNA transport	0.00719206	0.160894	0.0404218	0.326776	1.04203e-06	4.66829e-05	0.0276908	0.281076	0.00136235	0.023751	2.98452e-05	0.00239894	NA	NA	0.0482246	0.322649	NA	NA
GO:0090316	positive regulation of intracellular protein transport	0.00719206	0.160894	NA	NA	0.000646321	0.00853415	NA	NA	0.0178705	0.135124	NA	NA	NA	NA	NA	NA	NA	NA
GO:0006913	nucleocytoplasmic transport	0.0073855	0.160894	0.00472239	0.0882795	3.50545e-07	1.89173e-05	0.0260866	0.276828	1.98598e-10	1.66255e-07	0.000145482	0.00737212	NA	NA	0.0368427	0.322649	NA	NA
GO:0051169	nuclear transport	0.0073855	0.160894	0.00472239	0.0882795	3.50545e-07	1.89173e-05	0.0260866	0.276828	1.98598e-10	1.66255e-07	0.000145482	0.00737212	NA	NA	0.0368427	0.322649	NA	NA
GO:1901379	regulation of potassium ion transmembrane transport	0.00738657	0.160894	0.010077	0.149824	NA	NA	NA	NA	NA	NA	0.0436924	0.303568	NA	NA	NA	NA	NA	NA
GO:0048675	axon extension	0.0074001	0.160894	0.000755294	0.0249117	5.23976e-06	0.000163501	0.00193713	0.0948258	2.44256e-05	0.00118177	6.50955e-07	0.000126448	NA	NA	NA	NA	NA	NA
GO:0045088	regulation of innate immune response	0.00754373	0.160894	NA	NA	NA	NA	0.0398452	0.318839	NA	NA	NA	NA	NA	NA	NA	NA	NA	NA
GO:0022612	gland morphogenesis	0.00769346	0.160894	NA	NA	NA	NA	NA	NA	NA	NA	NA	NA	NA	NA	NA	NA	NA	NA
GO:0072344	rescue of stalled ribosome	0.0077195	0.160894	NA	NA	0.0324769	0.159886	NA	NA	0.030515	0.191659	NA	NA	NA	NA	NA	NA	NA	NA
GO:0048708	astrocyte differentiation	0.00774899	0.160894	NA	NA	NA	NA	NA	NA	0.0218928	0.153034	0.000100655	0.00572259	NA	NA	NA	NA	NA	NA
GO:0032388	positive regulation of intracellular transport	0.00782884	0.160894	0.00276458	0.0627111	1.79645e-06	7.17665e-05	NA	NA	0.000745749	0.0160774	0.0417177	0.299673	NA	NA	NA	NA	NA	NA
GO:0051236	establishment of RNA localization	0.00794027	0.160894	0.0484568	0.355618	1.01902e-06	4.63138e-05	0.0296994	0.289242	0.00090156	0.0179748	3.84292e-05	0.00295145	NA	NA	0.049872	0.322649	NA	NA
GO:0030282	bone mineralization	0.00799512	0.160894	NA	NA	NA	NA	NA	NA	NA	NA	NA	NA	NA	NA	NA	NA	NA	NA
GO:0032147	activation of protein kinase activity	0.00812359	0.160894	NA	NA	0.043043	0.195769	NA	NA	NA	NA	NA	NA	NA	NA	NA	NA	NA	NA
GO:0038130	ERBB4 signaling pathway	0.00826779	0.160894	NA	NA	NA	NA	NA	NA	0.0163447	0.128564	NA	NA	NA	NA	NA	NA	NA	NA
GO:0048703	embryonic viscerocranium morphogenesis	0.00826779	0.160894	NA	NA	NA	NA	NA	NA	NA	NA	NA	NA	NA	NA	NA	NA	NA	NA
GO:0050861	positive regulation of B cell receptor signaling pathway	0.00826779	0.160894	NA	NA	NA	NA	NA	NA	NA	NA	NA	NA	NA	NA	NA	NA	NA	NA
GO:0060245	detection of cell density	0.00826779	0.160894	NA	NA	NA	NA	NA	NA	NA	NA	NA	NA	NA	NA	NA	NA	NA	NA
GO:0060502	epithelial cell proliferation involved in lung morphogenesis	0.00826779	0.160894	NA	NA	NA	NA	NA	NA	NA	NA	NA	NA	NA	NA	NA	NA	NA	NA
GO:0097113	AMPA glutamate receptor clustering	0.00826779	0.160894	NA	NA	0.00299585	0.0278783	0.00484924	0.152408	NA	NA	NA	NA	NA	NA	NA	NA	NA	NA
GO:0097688	glutamate receptor clustering	0.00826779	0.160894	NA	NA	0.00299585	0.0278783	0.00484924	0.152408	NA	NA	NA	NA	NA	NA	NA	NA	NA	NA
GO:0098953	receptor diffusion trapping	0.00826779	0.160894	NA	NA	0.0174045	0.100043	NA	NA	NA	NA	NA	NA	NA	NA	NA	NA	NA	NA
GO:0098970	postsynaptic neurotransmitter receptor diffusion trapping	0.00826779	0.160894	NA	NA	0.0174045	0.100043	NA	NA	NA	NA	NA	NA	NA	NA	NA	NA	NA	NA
GO:0099628	neurotransmitter receptor diffusion trapping	0.00826779	0.160894	NA	NA	0.0174045	0.100043	NA	NA	NA	NA	NA	NA	NA	NA	NA	NA	NA	NA
GO:0043434	response to peptide hormone	0.00827674	0.160894	NA	NA	0.0077973	0.0566682	0.000769238	0.057833	1.6895e-08	2.82871e-06	0.00701478	0.108582	NA	NA	NA	NA	NA	NA
GO:0072659	protein localization to plasma membrane	0.00832658	0.160894	0.000548741	0.0200587	1.67139e-07	1.08072e-05	NA	NA	1.88507e-07	2.04565e-05	5.53784e-06	0.000570994	NA	NA	NA	NA	NA	NA
GO:0050673	epithelial cell proliferation	0.0084453	0.160894	NA	NA	NA	NA	NA	NA	NA	NA	NA	NA	NA	NA	NA	NA	0.0175852	0.151297
GO:0006378	mRNA polyadenylation	0.00848914	0.160894	0.0250612	0.248385	0.0175349	0.100163	NA	NA	NA	NA	NA	NA	NA	NA	NA	NA	NA	NA
GO:1901021	positive regulation of calcium ion transmembrane transporter activity	0.00848914	0.160894	0.00192779	0.0474832	NA	NA	NA	NA	0.0362332	0.211902	0.0252751	0.219837	0.0466464	0.228441	NA	NA	NA	NA
GO:0061005	cell differentiation involved in kidney development	0.00849541	0.160894	NA	NA	NA	NA	NA	NA	NA	NA	NA	NA	NA	NA	NA	NA	NA	NA
GO:0033674	positive regulation of kinase activity	0.00857363	0.161478	NA	NA	0.0145698	0.0891017	0.0106342	0.186261	0.00466728	0.0534701	NA	NA	NA	NA	NA	NA	NA	NA
GO:2000027	regulation of animal organ morphogenesis	0.00895111	0.167661	NA	NA	NA	NA	NA	NA	NA	NA	NA	NA	NA	NA	NA	NA	NA	NA
GO:0042306	regulation of protein import into nucleus	0.00902578	0.168136	NA	NA	NA	NA	NA	NA	NA	NA	NA	NA	NA	NA	NA	NA	NA	NA
GO:0010880	regulation of release of sequestered calcium ion into cytosol by sarcoplasmic reticulum	0.00930225	0.171906	0.000578197	0.0210017	NA	NA	NA	NA	0.0426149	0.233052	NA	NA	0.0481645	0.228441	NA	NA	NA	NA
GO:0031032	actomyosin structure organization	0.00951906	0.171906	NA	NA	0.0142209	0.0873058	0.00184034	0.0915643	4.02149e-05	0.00175865	NA	NA	NA	NA	NA	NA	0.0241662	0.151297
GO:0050881	musculoskeletal movement	0.00957729	0.171906	NA	NA	NA	NA	NA	NA	NA	NA	NA	NA	NA	NA	NA	NA	NA	NA
GO:0050767	regulation of neurogenesis	0.00963509	0.171906	0.000726798	0.0243924	2.97782e-06	0.000106725	NA	NA	0.000122464	0.00419673	5.50553e-06	0.000570994	NA	NA	NA	NA	NA	NA
GO:0045089	positive regulation of innate immune response	0.00970565	0.171906	NA	NA	NA	NA	NA	NA	NA	NA	NA	NA	NA	NA	NA	NA	NA	NA
GO:0006405	RNA export from nucleus	0.00974779	0.171906	NA	NA	0.000107943	0.00204538	0.017145	0.234233	0.000232042	0.00668441	0.000682012	0.0224736	NA	NA	0.0178391	0.322649	NA	NA
GO:0001654	eye development	0.00981932	0.171906	NA	NA	0.0219627	0.119367	NA	NA	NA	NA	0.013705	0.162577	NA	NA	NA	NA	NA	NA
GO:0042428	serotonin metabolic process	0.0100117	0.171906	NA	NA	0.0304824	0.151855	NA	NA	NA	NA	NA	NA	NA	NA	NA	NA	NA	NA
GO:0045793	positive regulation of cell size	0.0100117	0.171906	NA	NA	NA	NA	NA	NA	NA	NA	NA	NA	NA	NA	NA	NA	NA	NA
GO:0098696	regulation of neurotransmitter receptor localization to postsynaptic specialization membrane	0.0100117	0.171906	NA	NA	NA	NA	NA	NA	NA	NA	0.000536422	0.018254	NA	NA	NA	NA	NA	NA
GO:0001658	branching involved in ureteric bud morphogenesis	0.0101502	0.171906	NA	NA	NA	NA	NA	NA	NA	NA	NA	NA	NA	NA	NA	NA	NA	NA
GO:0002011	morphogenesis of an epithelial sheet	0.0101502	0.171906	NA	NA	NA	NA	0.0038935	0.14771	NA	NA	NA	NA	NA	NA	NA	NA	NA	NA
GO:0050879	multicellular organismal movement	0.0101502	0.171906	NA	NA	NA	NA	NA	NA	NA	NA	NA	NA	NA	NA	NA	NA	NA	NA
GO:0007435	salivary gland morphogenesis	0.0101593	0.171906	NA	NA	NA	NA	NA	NA	NA	NA	NA	NA	NA	NA	NA	NA	NA	NA
GO:0010464	regulation of mesenchymal cell proliferation	0.0101593	0.171906	NA	NA	NA	NA	NA	NA	NA	NA	NA	NA	NA	NA	NA	NA	0.0366711	0.151297
GO:0061384	heart trabecula morphogenesis	0.0101593	0.171906	NA	NA	NA	NA	NA	NA	NA	NA	NA	NA	NA	NA	NA	NA	NA	NA
GO:0007264	small GTPase mediated signal transduction	0.0101702	0.171906	0.0211737	0.225447	2.98658e-12	1.10187e-09	8.15159e-05	0.0137445	3.66295e-10	2.46643e-07	0.000119055	0.00645391	NA	NA	0.0232449	0.322649	NA	NA
GO:0042475	odontogenesis of dentin-containing tooth	0.0101863	0.171906	NA	NA	NA	NA	NA	NA	NA	NA	NA	NA	NA	NA	NA	NA	NA	NA
GO:1900182	positive regulation of protein localization to nucleus	0.0101863	0.171906	NA	NA	0.0321371	0.158511	NA	NA	0.0383756	0.22004	NA	NA	NA	NA	NA	NA	NA	NA
GO:0150063	visual system development	0.0105838	0.175864	NA	NA	0.0291417	0.148117	NA	NA	NA	NA	0.0153325	0.172242	NA	NA	NA	NA	NA	NA
GO:0010720	positive regulation of cell development	0.0106309	0.175864	0.0269782	0.256989	NA	NA	NA	NA	0.0129316	0.110465	0.00307381	0.0612397	NA	NA	NA	NA	NA	NA
GO:0001656	metanephros development	0.010638	0.175864	NA	NA	NA	NA	NA	NA	NA	NA	NA	NA	NA	NA	NA	NA	NA	NA
GO:0071229	cellular response to acid chemical	0.010638	0.175864	0.0442952	0.342601	0.00185584	0.0190505	NA	NA	0.0104888	0.0948527	NA	NA	NA	NA	NA	NA	NA	NA
GO:0022029	telencephalon cell migration	0.010745	0.175864	NA	NA	0.00307257	0.0284235	NA	NA	0.0115476	0.101911	NA	NA	NA	NA	NA	NA	NA	NA
GO:0090497	mesenchymal cell migration	0.010745	0.175864	NA	NA	NA	NA	0.0276294	0.281076	NA	NA	NA	NA	NA	NA	NA	NA	NA	NA
GO:0031331	positive regulation of cellular catabolic process	0.0107819	0.175864	NA	NA	0.000284318	0.00433879	0.0271626	0.281076	3.33268e-09	9.16309e-07	0.00233433	0.0515109	NA	NA	NA	NA	NA	NA
GO:0001649	osteoblast differentiation	0.0109486	0.176196	NA	NA	NA	NA	NA	NA	NA	NA	NA	NA	NA	NA	NA	NA	NA	NA
GO:0034968	histone lysine methylation	0.0110607	0.176196	0.0405464	0.326776	0.00656734	0.0493235	NA	NA	NA	NA	NA	NA	NA	NA	NA	NA	NA	NA
GO:0045777	positive regulation of blood pressure	0.0110607	0.176196	NA	NA	NA	NA	0.0484646	0.347731	NA	NA	NA	NA	NA	NA	NA	NA	NA	NA
GO:0048566	embryonic digestive tract development	0.0110607	0.176196	NA	NA	NA	NA	NA	NA	NA	NA	NA	NA	NA	NA	NA	NA	NA	NA
GO:1990806	ligand-gated ion channel signaling pathway	0.0110607	0.176196	0.00100311	0.0299836	0.000692498	0.00900815	NA	NA	0.0208435	0.14892	1.30051e-09	1.2126e-06	NA	NA	NA	NA	NA	NA
GO:0097120	receptor localization to synapse	0.0113617	0.179524	0.0406548	0.326776	6.46705e-08	4.88691e-06	NA	NA	NA	NA	0.000498866	0.0173561	NA	NA	NA	NA	NA	NA
GO:0070588	calcium ion transmembrane transport	0.0116158	0.179524	0.00635161	0.106585	8.15891e-06	0.000236911	NA	NA	0.0241261	0.161207	0.0147178	0.168585	NA	NA	NA	NA	NA	NA
GO:0048880	sensory system development	0.011816	0.179524	NA	NA	0.0338172	0.162406	NA	NA	NA	NA	0.0180579	0.184214	NA	NA	NA	NA	NA	NA
GO:1903169	regulation of calcium ion transmembrane transport	0.011859	0.179524	NA	NA	0.0393392	0.181824	NA	NA	0.0190345	0.141551	NA	NA	NA	NA	NA	NA	NA	NA
GO:0002087	regulation of respiratory gaseous exchange by nervous system process	0.0119031	0.179524	NA	NA	NA	NA	NA	NA	NA	NA	NA	NA	NA	NA	NA	NA	NA	NA
GO:0048755	branching morphogenesis of a nerve	0.0119031	0.179524	NA	NA	0.000317952	0.0047708	NA	NA	NA	NA	NA	NA	NA	NA	NA	NA	NA	NA
GO:0061309	cardiac neural crest cell development involved in outflow tract morphogenesis	0.0119031	0.179524	NA	NA	NA	NA	NA	NA	NA	NA	NA	NA	NA	NA	NA	NA	NA	NA
GO:0071377	cellular response to glucagon stimulus	0.0119031	0.179524	NA	NA	NA	NA	NA	NA	NA	NA	NA	NA	NA	NA	NA	NA	NA	NA
GO:0071679	commissural neuron axon guidance	0.0119031	0.179524	NA	NA	NA	NA	NA	NA	NA	NA	NA	NA	NA	NA	NA	NA	NA	NA
GO:0140627	ubiquitin-dependent protein catabolic process via the C-end degron rule pathway	0.0119031	0.179524	NA	NA	0.000317952	0.0047708	NA	NA	0.0323637	0.195921	NA	NA	NA	NA	NA	NA	NA	NA
GO:1904672	regulation of somatic stem cell population maintenance	0.0119031	0.179524	NA	NA	NA	NA	NA	NA	NA	NA	NA	NA	NA	NA	NA	NA	NA	NA
GO:0007431	salivary gland development	0.0120069	0.179524	NA	NA	NA	NA	NA	NA	NA	NA	NA	NA	NA	NA	NA	NA	NA	NA
GO:0032743	positive regulation of interleukin-2 production	0.0120069	0.179524	NA	NA	NA	NA	NA	NA	NA	NA	NA	NA	NA	NA	NA	NA	0.0389199	0.151297
GO:0090075	relaxation of muscle	0.0120069	0.179524	0.00129588	0.0368172	0.0091436	0.0631593	NA	NA	NA	NA	NA	NA	NA	NA	NA	NA	0.0389199	0.151297
GO:0031214	biomineral tissue development	0.0122094	0.181755	NA	NA	NA	NA	NA	NA	NA	NA	NA	NA	NA	NA	NA	NA	NA	NA
GO:0051222	positive regulation of protein transport	0.0123469	0.182909	0.0330048	0.290959	0.000483255	0.00675051	NA	NA	0.0201298	0.145272	0.0448788	0.309504	NA	NA	NA	NA	NA	NA
GO:0010634	positive regulation of epithelial cell migration	0.0125672	0.182909	NA	NA	NA	NA	NA	NA	0.021869	0.153034	0.0350461	0.270781	NA	NA	NA	NA	NA	NA
GO:0001657	ureteric bud development	0.0125822	0.182909	NA	NA	NA	NA	NA	NA	NA	NA	NA	NA	NA	NA	NA	NA	NA	NA
GO:0008593	regulation of Notch signaling pathway	0.0125822	0.182909	NA	NA	NA	NA	NA	NA	NA	NA	NA	NA	NA	NA	NA	NA	NA	NA
GO:0060993	kidney morphogenesis	0.0125822	0.182909	NA	NA	NA	NA	NA	NA	NA	NA	NA	NA	NA	NA	NA	NA	NA	NA
GO:0034765	regulation of monoatomic ion transmembrane transport	0.0126102	0.182909	0.00415061	0.0807469	0.00130991	0.0146709	NA	NA	NA	NA	NA	NA	NA	NA	NA	NA	NA	NA
GO:0021885	forebrain cell migration	0.0126625	0.182909	0.0496592	0.363513	0.00296473	0.0278365	NA	NA	0.0170948	0.13112	NA	NA	NA	NA	NA	NA	NA	NA
GO:0007498	mesoderm development	0.0127281	0.183081	NA	NA	NA	NA	NA	NA	NA	NA	NA	NA	NA	NA	NA	NA	NA	NA
GO:0071375	cellular response to peptide hormone stimulus	0.0128707	0.183599	NA	NA	0.000957069	0.011497	0.000134162	0.020359	4.20892e-10	2.46643e-07	0.0035438	0.0671601	NA	NA	NA	NA	NA	NA
GO:0003007	heart morphogenesis	0.0128718	0.183599	NA	NA	NA	NA	0.00771412	0.176593	NA	NA	NA	NA	NA	NA	NA	NA	NA	NA
GO:0099003	vesicle-mediated transport in synapse	0.0130292	0.183825	2.66194e-05	0.00184059	1.02687e-10	1.84014e-08	0.0313458	0.290931	7.8802e-08	9.82511e-06	0.00421848	0.0762278	NA	NA	NA	NA	NA	NA
GO:0072163	mesonephric epithelium development	0.0131034	0.183825	NA	NA	NA	NA	NA	NA	NA	NA	NA	NA	NA	NA	NA	NA	NA	NA
GO:0072164	mesonephric tubule development	0.0131034	0.183825	NA	NA	NA	NA	NA	NA	NA	NA	NA	NA	NA	NA	NA	NA	NA	NA
GO:1903312	negative regulation of mRNA metabolic process	0.0131034	0.183825	NA	NA	NA	NA	NA	NA	0.00850471	0.0826494	2.03816e-05	0.00182729	NA	NA	NA	NA	NA	NA
GO:1904375	regulation of protein localization to cell periphery	0.0131588	0.183846	0.0298815	0.272282	0.00562797	0.0453127	NA	NA	0.0353194	0.209274	0.0020563	0.0469925	NA	NA	NA	NA	NA	NA
GO:0070936	protein K48-linked ubiquitination	0.0133471	0.185709	NA	NA	0.000104587	0.00200602	NA	NA	3.37448e-05	0.00155068	0.000711038	0.0231808	NA	NA	NA	NA	NA	NA
GO:0043161	proteasome-mediated ubiquitin-dependent protein catabolic process	0.0134773	0.185709	6.0276e-05	0.00380136	2.88114e-19	9.03525e-16	NA	NA	4.06553e-09	9.16309e-07	0.000643776	0.021592	NA	NA	NA	NA	NA	NA
GO:0033135	regulation of peptidyl-serine phosphorylation	0.0135997	0.185709	NA	NA	NA	NA	NA	NA	NA	NA	NA	NA	NA	NA	NA	NA	NA	NA
GO:0072080	nephron tubule development	0.0136389	0.185709	NA	NA	NA	NA	NA	NA	NA	NA	NA	NA	NA	NA	NA	NA	NA	NA
GO:2000177	regulation of neural precursor cell proliferation	0.0136389	0.185709	NA	NA	NA	NA	NA	NA	NA	NA	NA	NA	NA	NA	NA	NA	NA	NA
GO:1990138	neuron projection extension	0.0136859	0.185709	1.9885e-06	0.000178312	1.27208e-08	1.22746e-06	0.000703519	0.057833	5.02713e-06	0.000313393	4.17972e-06	0.000463949	NA	NA	NA	NA	NA	NA
GO:0046831	regulation of RNA export from nucleus	0.0139376	0.185709	NA	NA	0.00477328	0.0395383	0.00822977	0.176593	0.000155391	0.00500953	0.00109416	0.0308869	NA	NA	0.0285605	0.322649	NA	NA
GO:0070486	leukocyte aggregation	0.0139376	0.185709	NA	NA	NA	NA	NA	NA	NA	NA	NA	NA	NA	NA	NA	NA	NA	NA
GO:1900095	regulation of dosage compensation by inactivation of X chromosome	0.0139376	0.185709	NA	NA	NA	NA	NA	NA	NA	NA	NA	NA	NA	NA	NA	NA	NA	NA
GO:0014808	release of sequestered calcium ion into cytosol by sarcoplasmic reticulum	0.0140349	0.185709	0.000523572	0.0193857	0.0378688	0.176197	NA	NA	NA	NA	NA	NA	NA	NA	NA	NA	NA	NA
GO:0021799	cerebral cortex radially oriented cell migration	0.0140349	0.185709	NA	NA	NA	NA	NA	NA	NA	NA	NA	NA	NA	NA	NA	NA	NA	NA
GO:0050931	pigment cell differentiation	0.0140349	0.185709	NA	NA	NA	NA	0.00057416	0.0544555	NA	NA	NA	NA	NA	NA	NA	NA	NA	NA
GO:0043467	regulation of generation of precursor metabolites and energy	0.0140508	0.185709	0.00250788	0.0587459	0.046561	0.206706	NA	NA	0.0406505	0.229713	NA	NA	NA	NA	NA	NA	NA	NA
GO:0061180	mammary gland epithelium development	0.0140548	0.185709	NA	NA	NA	NA	NA	NA	NA	NA	0.0379249	0.281038	NA	NA	NA	NA	NA	NA
GO:0031123	RNA 3'-end processing	0.0147539	0.192386	NA	NA	0.000622249	0.00828609	NA	NA	0.00552691	0.0605378	NA	NA	NA	NA	NA	NA	NA	NA
GO:0043266	regulation of potassium ion transport	0.0147539	0.192386	0.0113993	0.161134	0.0152579	0.0920171	NA	NA	NA	NA	NA	NA	NA	NA	NA	NA	NA	NA
GO:0070167	regulation of biomineral tissue development	0.0147539	0.192386	NA	NA	NA	NA	NA	NA	NA	NA	NA	NA	NA	NA	NA	NA	NA	NA
GO:0060675	ureteric bud morphogenesis	0.0147859	0.192386	NA	NA	NA	NA	NA	NA	NA	NA	NA	NA	NA	NA	NA	NA	NA	NA
GO:0033157	regulation of intracellular protein transport	0.0151026	0.193013	0.0260489	0.255546	1.13533e-05	0.000317893	NA	NA	0.00191712	0.0297404	0.0480409	0.32108	NA	NA	NA	NA	NA	NA
GO:0002052	positive regulation of neuroblast proliferation	0.0151172	0.193013	NA	NA	NA	NA	NA	NA	NA	NA	NA	NA	NA	NA	NA	NA	NA	NA
GO:0043243	positive regulation of protein-containing complex disassembly	0.0151172	0.193013	NA	NA	NA	NA	NA	NA	NA	NA	NA	NA	NA	NA	NA	NA	NA	NA
GO:0048261	negative regulation of receptor-mediated endocytosis	0.0151172	0.193013	NA	NA	NA	NA	NA	NA	NA	NA	NA	NA	NA	NA	NA	NA	NA	NA
GO:1903514	release of sequestered calcium ion into cytosol by endoplasmic reticulum	0.0151172	0.193013	0.00067881	0.0231886	0.0476461	0.209138	NA	NA	NA	NA	NA	NA	NA	NA	NA	NA	NA	NA
GO:0001823	mesonephros development	0.0153336	0.19379	NA	NA	NA	NA	NA	NA	NA	NA	NA	NA	NA	NA	NA	NA	NA	NA
GO:0097306	cellular response to alcohol	0.0153336	0.19379	NA	NA	NA	NA	NA	NA	NA	NA	NA	NA	NA	NA	NA	NA	NA	NA
GO:0051960	regulation of nervous system development	0.0153486	0.19379	0.000104977	0.00579294	1.10208e-06	4.9023e-05	NA	NA	0.000134073	0.00446401	1.78657e-07	5.20562e-05	0.0371012	0.228441	NA	NA	NA	NA
GO:0072171	mesonephric tubule morphogenesis	0.0155405	0.195002	NA	NA	NA	NA	NA	NA	NA	NA	NA	NA	NA	NA	NA	NA	NA	NA
GO:0007163	establishment or maintenance of cell polarity	0.0158442	0.195002	0.00358656	0.072765	5.85325e-07	2.84586e-05	NA	NA	1.53338e-06	0.000116696	NA	NA	NA	NA	NA	NA	NA	NA
GO:0033138	positive regulation of peptidyl-serine phosphorylation	0.0159284	0.195002	NA	NA	NA	NA	NA	NA	NA	NA	NA	NA	NA	NA	NA	NA	NA	NA
GO:0061326	renal tubule development	0.0159284	0.195002	NA	NA	NA	NA	NA	NA	NA	NA	NA	NA	NA	NA	NA	NA	NA	NA
GO:0002833	positive regulation of response to biotic stimulus	0.0159932	0.195002	NA	NA	NA	NA	NA	NA	NA	NA	NA	NA	NA	NA	NA	NA	NA	NA
GO:0009214	cyclic nucleotide catabolic process	0.0161108	0.195002	NA	NA	0.00877166	0.0617462	NA	NA	NA	NA	0.00148636	0.0378656	NA	NA	NA	NA	0.0162046	0.151297
GO:0032252	secretory granule localization	0.0161108	0.195002	0.000173965	0.00860677	0.0017745	0.0186371	NA	NA	0.012382	0.107177	0.0142634	0.165002	NA	NA	NA	NA	NA	NA
GO:0060019	radial glial cell differentiation	0.0161108	0.195002	NA	NA	NA	NA	NA	NA	NA	NA	NA	NA	NA	NA	NA	NA	NA	NA
GO:0090649	response to oxygen-glucose deprivation	0.0161108	0.195002	NA	NA	0.00877166	0.0617462	NA	NA	NA	NA	NA	NA	NA	NA	NA	NA	NA	NA
GO:1901160	primary amino compound metabolic process	0.0161108	0.195002	NA	NA	0.00877166	0.0617462	NA	NA	NA	NA	NA	NA	NA	NA	NA	NA	NA	NA
GO:2000288	positive regulation of myoblast proliferation	0.0161108	0.195002	NA	NA	NA	NA	NA	NA	NA	NA	0.0142634	0.165002	NA	NA	NA	NA	NA	NA
GO:0042692	muscle cell differentiation	0.0161818	0.195002	NA	NA	0.00304071	0.0281703	0.036942	0.311442	0.0181721	0.137051	0.0472324	0.317745	NA	NA	NA	NA	NA	NA
GO:0007616	long-term memory	0.0162454	0.195002	0.0307923	0.276071	0.000162516	0.00271091	NA	NA	NA	NA	NA	NA	NA	NA	NA	NA	NA	NA
GO:0016571	histone methylation	0.0162454	0.195002	0.0307923	0.276071	0.00170603	0.0181667	NA	NA	NA	NA	NA	NA	NA	NA	NA	NA	NA	NA
GO:0035019	somatic stem cell population maintenance	0.0163191	0.195199	NA	NA	NA	NA	NA	NA	NA	NA	NA	NA	NA	NA	NA	NA	NA	NA
GO:0048705	skeletal system morphogenesis	0.0166118	0.198006	NA	NA	NA	NA	NA	NA	NA	NA	NA	NA	NA	NA	NA	NA	0.0291111	0.151297
GO:0002218	activation of innate immune response	0.0167383	0.198819	NA	NA	NA	NA	NA	NA	NA	NA	NA	NA	NA	NA	NA	NA	NA	NA
GO:0008361	regulation of cell size	0.0170155	0.199889	0.0106046	0.154994	6.11691e-07	2.90646e-05	0.0155245	0.223141	2.57036e-06	0.000181473	2.13492e-09	1.65883e-06	NA	NA	NA	NA	NA	NA
GO:0061138	morphogenesis of a branching epithelium	0.0170155	0.199889	NA	NA	NA	NA	NA	NA	NA	NA	NA	NA	NA	NA	NA	NA	NA	NA
GO:1904951	positive regulation of establishment of protein localization	0.0170192	0.199889	0.0451339	0.344446	3.59193e-05	0.000853354	NA	NA	0.0201003	0.145237	NA	NA	NA	NA	NA	NA	NA	NA
GO:0006406	mRNA export from nucleus	0.0171216	0.199889	NA	NA	7.84081e-05	0.00160187	0.0392156	0.316541	0.00260217	0.0361343	0.000281455	0.0117396	NA	NA	NA	NA	NA	NA
GO:0006414	translational elongation	0.0171216	0.199889	0.0194666	0.215258	2.8149e-05	0.000697828	NA	NA	NA	NA	NA	NA	NA	NA	NA	NA	NA	NA
GO:0001941	postsynaptic membrane organization	0.0174197	0.200237	NA	NA	0.0160386	0.0958039	NA	NA	NA	NA	NA	NA	NA	NA	NA	NA	0.04452	0.15582
GO:0006109	regulation of carbohydrate metabolic process	0.0174686	0.200237	0.0328655	0.290177	0.0171741	0.100043	NA	NA	0.010157	0.0922794	NA	NA	NA	NA	NA	NA	NA	NA
GO:1901653	cellular response to peptide	0.0174902	0.200237	0.0277066	0.25855	0.0104883	0.0699815	0.000731294	0.057833	2.8902e-08	4.34271e-06	0.00213895	0.0484068	NA	NA	NA	NA	NA	NA
GO:0002753	cytosolic pattern recognition receptor signaling pathway	0.0175038	0.200237	NA	NA	NA	NA	NA	NA	NA	NA	0.00937785	0.12821	NA	NA	NA	NA	NA	NA
GO:0035107	appendage morphogenesis	0.0175038	0.200237	NA	NA	0.0450722	0.201924	NA	NA	NA	NA	NA	NA	NA	NA	NA	NA	NA	NA
GO:0035108	limb morphogenesis	0.0175038	0.200237	NA	NA	0.0450722	0.201924	NA	NA	NA	NA	NA	NA	NA	NA	NA	NA	NA	NA
GO:1903829	positive regulation of protein localization	0.0179599	0.203666	0.00347141	0.0714065	3.77179e-07	1.98795e-05	NA	NA	0.000158443	0.00504607	0.00235515	0.0515109	NA	NA	NA	NA	NA	NA
GO:0060485	mesenchyme development	0.0180239	0.203666	NA	NA	NA	NA	NA	NA	NA	NA	0.0128161	0.157233	NA	NA	NA	NA	NA	NA
GO:0062013	positive regulation of small molecule metabolic process	0.0180406	0.203666	NA	NA	NA	NA	NA	NA	NA	NA	NA	NA	NA	NA	NA	NA	NA	NA
GO:0016322	neuron remodeling	0.0184183	0.203666	0.0124095	0.167695	NA	NA	NA	NA	NA	NA	0.0173375	0.180822	NA	NA	NA	NA	NA	NA
GO:0044065	regulation of respiratory system process	0.0184183	0.203666	NA	NA	NA	NA	NA	NA	NA	NA	NA	NA	NA	NA	NA	NA	NA	NA
GO:0048368	lateral mesoderm development	0.0184183	0.203666	NA	NA	NA	NA	NA	NA	NA	NA	NA	NA	NA	NA	NA	NA	NA	NA
GO:0060211	regulation of nuclear-transcribed mRNA poly(A) tail shortening	0.0184183	0.203666	NA	NA	0.00347889	0.031047	NA	NA	5.59213e-05	0.00224451	0.0173375	0.180822	NA	NA	0.0328832	0.322649	NA	NA
GO:0061307	cardiac neural crest cell differentiation involved in heart development	0.0184183	0.203666	NA	NA	NA	NA	NA	NA	NA	NA	NA	NA	NA	NA	NA	NA	NA	NA
GO:0061308	cardiac neural crest cell development involved in heart development	0.0184183	0.203666	NA	NA	NA	NA	NA	NA	NA	NA	NA	NA	NA	NA	NA	NA	NA	NA
GO:0070207	protein homotrimerization	0.0184183	0.203666	NA	NA	NA	NA	NA	NA	NA	NA	NA	NA	NA	NA	0.0328832	0.322649	0.0173525	0.151297
GO:0003279	cardiac septum development	0.0184607	0.203666	NA	NA	NA	NA	0.00108123	0.0669699	NA	NA	NA	NA	NA	NA	NA	NA	NA	NA
GO:0021532	neural tube patterning	0.0186401	0.204322	NA	NA	NA	NA	NA	NA	NA	NA	NA	NA	NA	NA	NA	NA	NA	NA
GO:0031056	regulation of histone modification	0.0186401	0.204322	0.040621	0.326776	3.15155e-05	0.000772129	NA	NA	0.00825072	0.081396	NA	NA	NA	NA	NA	NA	NA	NA
GO:0061035	regulation of cartilage development	0.0187996	0.204754	NA	NA	NA	NA	NA	NA	NA	NA	NA	NA	NA	NA	NA	NA	NA	NA
GO:1904888	cranial skeletal system development	0.0187996	0.204754	NA	NA	NA	NA	NA	NA	NA	NA	NA	NA	NA	NA	NA	NA	NA	NA
GO:0021543	pallium development	0.0188787	0.204961	0.039063	0.320486	0.000565041	0.00760501	NA	NA	0.000555432	0.0129675	0.000341787	0.0129546	NA	NA	NA	NA	NA	NA
GO:0045860	positive regulation of protein kinase activity	0.0189627	0.205218	NA	NA	0.00236644	0.0231453	0.0112076	0.190029	0.0179848	0.135813	NA	NA	NA	NA	NA	NA	NA	NA
GO:0002221	pattern recognition receptor signaling pathway	0.0190755	0.205786	NA	NA	NA	NA	NA	NA	NA	NA	NA	NA	NA	NA	NA	NA	NA	NA
GO:0051651	maintenance of location in cell	0.0195102	0.207906	0.0461783	0.348988	0.0140669	0.0865826	NA	NA	0.00256456	0.0360744	9.82835e-05	0.00572259	0.00618408	0.228441	NA	NA	NA	NA
GO:0048663	neuron fate commitment	0.0196755	0.207906	NA	NA	NA	NA	NA	NA	NA	NA	NA	NA	NA	NA	NA	NA	NA	NA
GO:0072073	kidney epithelium development	0.0197185	0.207906	NA	NA	NA	NA	NA	NA	NA	NA	NA	NA	NA	NA	NA	NA	NA	NA
GO:0120161	regulation of cold-induced thermogenesis	0.0197185	0.207906	NA	NA	NA	NA	NA	NA	NA	NA	NA	NA	NA	NA	NA	NA	NA	NA
GO:0010469	regulation of signaling receptor activity	0.0198209	0.207906	0.044135	0.342285	0.0105322	0.070125	NA	NA	NA	NA	NA	NA	NA	NA	NA	NA	NA	NA
GO:0018210	peptidyl-threonine modification	0.0198209	0.207906	0.044135	0.342285	0.000876945	0.0108915	NA	NA	0.0247501	0.163805	0.0233266	0.212991	NA	NA	NA	NA	NA	NA
GO:0030038	contractile actin filament bundle assembly	0.0198209	0.207906	NA	NA	0.0179164	0.100963	0.00118911	0.0707639	0.00289749	0.0388542	NA	NA	NA	NA	NA	NA	NA	NA
GO:0043149	stress fiber assembly	0.0198209	0.207906	NA	NA	0.0179164	0.100963	0.00118911	0.0707639	0.00289749	0.0388542	NA	NA	NA	NA	NA	NA	NA	NA
GO:0045445	myoblast differentiation	0.0198209	0.207906	NA	NA	0.0179164	0.100963	0.0305908	0.290931	0.00289749	0.0388542	0.00869478	0.125885	NA	NA	NA	NA	NA	NA
GO:0061448	connective tissue development	0.020152	0.2085	NA	NA	NA	NA	NA	NA	0.0469633	0.247933	0.042875	0.301018	NA	NA	NA	NA	NA	NA
GO:0106106	cold-induced thermogenesis	0.0203006	0.2085	NA	NA	NA	NA	NA	NA	NA	NA	NA	NA	NA	NA	NA	NA	NA	NA
GO:0030512	negative regulation of transforming growth factor beta receptor signaling pathway	0.020525	0.2085	NA	NA	NA	NA	NA	NA	NA	NA	0.00924309	0.12821	NA	NA	NA	NA	NA	NA
GO:0007585	respiratory gaseous exchange by respiratory system	0.0205762	0.2085	NA	NA	NA	NA	NA	NA	NA	NA	NA	NA	NA	NA	NA	NA	NA	NA
GO:0009880	embryonic pattern specification	0.0205762	0.2085	NA	NA	NA	NA	NA	NA	NA	NA	0.00182078	0.0428711	NA	NA	NA	NA	NA	NA
GO:2000036	regulation of stem cell population maintenance	0.0205762	0.2085	NA	NA	0.0433922	0.196929	NA	NA	NA	NA	NA	NA	NA	NA	NA	NA	NA	NA
GO:0002903	negative regulation of B cell apoptotic process	0.0208561	0.2085	NA	NA	NA	NA	NA	NA	NA	NA	NA	NA	NA	NA	0.0350374	0.322649	0.018499	0.151297
GO:0006369	termination of RNA polymerase II transcription	0.0208561	0.2085	NA	NA	NA	NA	NA	NA	NA	NA	NA	NA	NA	NA	NA	NA	NA	NA
GO:0007250	activation of NF-kappaB-inducing kinase activity	0.0208561	0.2085	NA	NA	NA	NA	NA	NA	NA	NA	NA	NA	NA	NA	NA	NA	NA	NA
GO:0032239	regulation of nucleobase-containing compound transport	0.0208561	0.2085	NA	NA	0.0233994	0.124797	0.0123974	0.198032	0.000774107	0.0164883	0.00254477	0.0541067	NA	NA	0.0350374	0.322649	NA	NA
GO:0043455	regulation of secondary metabolic process	0.0208561	0.2085	NA	NA	NA	NA	NA	NA	NA	NA	NA	NA	NA	NA	NA	NA	NA	NA
GO:0048021	regulation of melanin biosynthetic process	0.0208561	0.2085	NA	NA	NA	NA	NA	NA	NA	NA	NA	NA	NA	NA	NA	NA	NA	NA
GO:0048532	anatomical structure arrangement	0.0208561	0.2085	NA	NA	NA	NA	NA	NA	NA	NA	NA	NA	NA	NA	NA	NA	NA	NA
GO:1900376	regulation of secondary metabolite biosynthetic process	0.0208561	0.2085	NA	NA	NA	NA	NA	NA	NA	NA	NA	NA	NA	NA	NA	NA	NA	NA
GO:1902285	semaphorin-plexin signaling pathway involved in neuron projection guidance	0.0208561	0.2085	NA	NA	NA	NA	NA	NA	NA	NA	NA	NA	NA	NA	NA	NA	NA	NA
GO:2001256	regulation of store-operated calcium entry	0.0208561	0.2085	NA	NA	NA	NA	NA	NA	NA	NA	NA	NA	0.025146	0.228441	NA	NA	NA	NA
GO:0032386	regulation of intracellular transport	0.0213008	0.212323	0.000867118	0.0278011	1.75139e-10	2.89072e-08	NA	NA	5.26889e-05	0.00214415	0.00219182	0.0492064	NA	NA	NA	NA	NA	NA
GO:0045806	negative regulation of endocytosis	0.0215018	0.213702	0.0150337	0.190041	NA	NA	NA	NA	NA	NA	NA	NA	NA	NA	NA	NA	NA	NA
GO:0050769	positive regulation of neurogenesis	0.0217901	0.215938	0.00172438	0.0437886	0.00018442	0.00302797	NA	NA	0.010689	0.0965141	0.0049067	0.0867212	NA	NA	NA	NA	NA	NA
GO:0006403	RNA localization	0.0219352	0.216745	0.0340156	0.294888	8.40684e-10	1.12187e-07	NA	NA	0.000116131	0.00405362	1.60338e-06	0.000215574	NA	NA	NA	NA	NA	NA
GO:0051962	positive regulation of nervous system development	0.0222527	0.219247	7.97407e-05	0.004767	0.000107206	0.00204292	NA	NA	0.0116097	0.102151	0.000282033	0.0117396	NA	NA	NA	NA	NA	NA
GO:0060443	mammary gland morphogenesis	0.0225794	0.221187	NA	NA	NA	NA	NA	NA	NA	NA	NA	NA	NA	NA	NA	NA	NA	NA
GO:0070296	sarcoplasmic reticulum calcium ion transport	0.0225794	0.221187	0.00261655	0.0600554	0.0415915	0.189994	NA	NA	NA	NA	NA	NA	NA	NA	NA	NA	NA	NA
GO:0018958	phenol-containing compound metabolic process	0.0227347	0.221544	NA	NA	0.0488075	0.209815	NA	NA	NA	NA	NA	NA	NA	NA	NA	NA	NA	NA
GO:0007584	response to nutrient	0.0227458	0.221544	NA	NA	NA	NA	NA	NA	NA	NA	NA	NA	NA	NA	NA	NA	NA	NA
GO:0048754	branching morphogenesis of an epithelial tube	0.0233867	0.223096	NA	NA	NA	NA	NA	NA	NA	NA	NA	NA	NA	NA	NA	NA	NA	NA
GO:0072006	nephron development	0.0233867	0.223096	NA	NA	NA	NA	NA	NA	NA	NA	NA	NA	NA	NA	NA	NA	NA	NA
GO:0002091	negative regulation of receptor internalization	0.02342	0.223096	NA	NA	0.0104214	0.0696837	NA	NA	NA	NA	NA	NA	NA	NA	NA	NA	NA	NA
GO:0046068	cGMP metabolic process	0.02342	0.223096	NA	NA	NA	NA	NA	NA	NA	NA	0.0245059	0.217199	NA	NA	NA	NA	NA	NA
GO:0060644	mammary gland epithelial cell differentiation	0.02342	0.223096	NA	NA	NA	NA	NA	NA	NA	NA	NA	NA	NA	NA	NA	NA	NA	NA
GO:0070206	protein trimerization	0.02342	0.223096	NA	NA	NA	NA	NA	NA	NA	NA	NA	NA	NA	NA	0.037187	0.322649	0.0196443	0.151297
GO:0072578	neurotransmitter-gated ion channel clustering	0.02342	0.223096	NA	NA	9.1055e-06	0.000258415	0.0139523	0.208597	NA	NA	NA	NA	NA	NA	NA	NA	NA	NA
GO:0072078	nephron tubule morphogenesis	0.0234287	0.223096	NA	NA	NA	NA	NA	NA	NA	NA	NA	NA	NA	NA	NA	NA	NA	NA
GO:0007416	synapse assembly	0.0235852	0.223961	8.86409e-07	9.42056e-05	4.35978e-05	0.00100017	NA	NA	0.000336256	0.00895664	0.000213313	0.00951185	0.0400374	0.228441	NA	NA	0.0224641	0.151297
GO:0019216	regulation of lipid metabolic process	0.0237141	0.224559	NA	NA	NA	NA	NA	NA	0.00243876	0.0349416	NA	NA	NA	NA	NA	NA	NA	NA
GO:0030501	positive regulation of bone mineralization	0.0239853	0.22514	NA	NA	NA	NA	0.0115974	0.192142	NA	NA	NA	NA	NA	NA	NA	NA	NA	NA
GO:1903539	protein localization to postsynaptic membrane	0.0239853	0.22514	NA	NA	1.67082e-05	0.000442169	NA	NA	NA	NA	0.000209925	0.00951185	NA	NA	NA	NA	NA	NA
GO:0030902	hindbrain development	0.0240396	0.22514	NA	NA	NA	NA	NA	NA	0.00487905	0.0546678	0.000299867	0.0121563	NA	NA	NA	NA	NA	NA
GO:0050770	regulation of axonogenesis	0.0240396	0.22514	0.00163739	0.0423287	2.25746e-08	1.96649e-06	NA	NA	3.03455e-06	0.000206773	1.08563e-12	2.5306e-09	NA	NA	NA	NA	NA	NA
GO:0045582	positive regulation of T cell differentiation	0.0242902	0.226456	NA	NA	NA	NA	0.0361383	0.306368	NA	NA	NA	NA	NA	NA	NA	NA	NA	NA
GO:0055117	regulation of cardiac muscle contraction	0.0244301	0.226456	0.00146793	0.0405021	NA	NA	NA	NA	NA	NA	NA	NA	NA	NA	NA	NA	NA	NA
GO:2000736	regulation of stem cell differentiation	0.0244301	0.226456	NA	NA	0.0150219	0.0907679	NA	NA	0.00331465	0.0419522	0.00263004	0.0552309	NA	NA	NA	NA	NA	NA
GO:0018105	peptidyl-serine phosphorylation	0.0245062	0.226456	0.0269705	0.256989	3.12555e-08	2.58637e-06	0.0399205	0.318839	7.67646e-06	0.000453564	0.01686	0.180822	NA	NA	NA	NA	NA	NA
GO:0006816	calcium ion transport	0.0245122	0.226456	0.0391463	0.320486	0.000536688	0.00727021	NA	NA	NA	NA	0.0315968	0.252027	NA	NA	NA	NA	NA	NA
GO:0007188	adenylate cyclase-modulating G protein-coupled receptor signaling pathway	0.0247676	0.228196	NA	NA	NA	NA	NA	NA	NA	NA	NA	NA	NA	NA	NA	NA	NA	NA
GO:0034249	negative regulation of amide metabolic process	0.0249922	0.228377	NA	NA	NA	NA	NA	NA	0.0114298	0.101329	0.038595	0.284699	NA	NA	0.041169	0.322649	NA	NA
GO:0001819	positive regulation of cytokine production	0.0252304	0.228377	NA	NA	NA	NA	NA	NA	NA	NA	NA	NA	NA	NA	NA	NA	0.0194819	0.151297
GO:1901875	positive regulation of post-translational protein modification	0.0253818	0.228377	0.0429826	0.338047	0.000117161	0.00212704	NA	NA	0.00583194	0.062822	NA	NA	NA	NA	NA	NA	NA	NA
GO:0071496	cellular response to external stimulus	0.0254291	0.228377	NA	NA	0.000428309	0.006064	NA	NA	1.17224e-06	9.41004e-05	NA	NA	NA	NA	NA	NA	NA	NA
GO:0001504	neurotransmitter uptake	0.0254375	0.228377	NA	NA	NA	NA	NA	NA	NA	NA	NA	NA	NA	NA	NA	NA	NA	NA
GO:0045214	sarcomere organization	0.0254375	0.228377	NA	NA	NA	NA	NA	NA	NA	NA	NA	NA	NA	NA	NA	NA	NA	NA
GO:0048701	embryonic cranial skeleton morphogenesis	0.0254375	0.228377	NA	NA	NA	NA	NA	NA	NA	NA	NA	NA	NA	NA	NA	NA	NA	NA
GO:0062237	protein localization to postsynapse	0.0254375	0.228377	NA	NA	7.22266e-06	0.000212679	NA	NA	NA	NA	0.000246974	0.0104672	NA	NA	NA	NA	NA	NA
GO:0090092	regulation of transmembrane receptor protein serine/threonine kinase signaling pathway	0.0254515	0.228377	NA	NA	NA	NA	NA	NA	NA	NA	0.000399865	0.0145638	NA	NA	NA	NA	NA	NA
GO:0072088	nephron epithelium morphogenesis	0.0254571	0.228377	NA	NA	NA	NA	NA	NA	NA	NA	NA	NA	NA	NA	NA	NA	NA	NA
GO:0017015	regulation of transforming growth factor beta receptor signaling pathway	0.0260713	0.230558	NA	NA	NA	NA	NA	NA	NA	NA	0.000118207	0.00645391	NA	NA	NA	NA	NA	NA
GO:0014819	regulation of skeletal muscle contraction	0.026106	0.230558	NA	NA	NA	NA	NA	NA	NA	NA	NA	NA	0.028246	0.228441	NA	NA	NA	NA
GO:0090190	positive regulation of branching involved in ureteric bud morphogenesis	0.026106	0.230558	NA	NA	NA	NA	NA	NA	NA	NA	NA	NA	NA	NA	NA	NA	NA	NA
GO:0097094	craniofacial suture morphogenesis	0.026106	0.230558	NA	NA	NA	NA	NA	NA	NA	NA	NA	NA	NA	NA	NA	NA	NA	NA
GO:1904044	response to aldosterone	0.026106	0.230558	NA	NA	NA	NA	NA	NA	NA	NA	NA	NA	NA	NA	NA	NA	NA	NA
GO:2000369	regulation of clathrin-dependent endocytosis	0.026106	0.230558	NA	NA	NA	NA	NA	NA	0.00902863	0.0854729	NA	NA	NA	NA	NA	NA	NA	NA
GO:0031669	cellular response to nutrient levels	0.0263584	0.232186	NA	NA	5.05369e-05	0.00110828	NA	NA	3.00703e-08	4.40529e-06	NA	NA	NA	NA	NA	NA	NA	NA
GO:1990748	cellular detoxification	0.0267493	0.234627	NA	NA	NA	NA	NA	NA	NA	NA	NA	NA	NA	NA	NA	NA	NA	NA
GO:0051017	actin filament bundle assembly	0.0267732	0.234627	0.0484568	0.355618	0.00324375	0.0296571	0.00176735	0.0915643	0.00364982	0.0453134	0.0191472	0.191554	NA	NA	0.049872	0.322649	NA	NA
GO:0003009	skeletal muscle contraction	0.0269361	0.234847	NA	NA	NA	NA	NA	NA	NA	NA	NA	NA	NA	NA	NA	NA	NA	NA
GO:0035272	exocrine system development	0.0269361	0.234847	NA	NA	NA	NA	NA	NA	NA	NA	NA	NA	NA	NA	NA	NA	NA	NA
GO:0003012	muscle system process	0.0272147	0.23667	0.00153104	0.0414463	0.029042	0.147942	NA	NA	0.00596834	0.0634745	NA	NA	NA	NA	NA	NA	NA	NA
GO:0048592	eye morphogenesis	0.0274875	0.237024	NA	NA	NA	NA	NA	NA	NA	NA	0.0434368	0.302556	NA	NA	NA	NA	NA	NA
GO:0007405	neuroblast proliferation	0.0275882	0.237024	NA	NA	NA	NA	NA	NA	0.0487907	0.25528	NA	NA	NA	NA	NA	NA	NA	NA
GO:0045913	positive regulation of carbohydrate metabolic process	0.0275882	0.237024	0.00561077	0.100001	0.0252574	0.131246	NA	NA	0.0487907	0.25528	NA	NA	NA	NA	NA	NA	NA	NA
GO:0061333	renal tubule morphogenesis	0.0275882	0.237024	NA	NA	NA	NA	NA	NA	NA	NA	NA	NA	NA	NA	NA	NA	NA	NA
GO:0072009	nephron epithelium development	0.027603	0.237024	NA	NA	NA	NA	NA	NA	NA	NA	NA	NA	NA	NA	NA	NA	NA	NA
GO:0006936	muscle contraction	0.0276962	0.237227	0.000803954	0.0260672	NA	NA	NA	NA	NA	NA	NA	NA	NA	NA	NA	NA	NA	NA
GO:1903844	regulation of cellular response to transforming growth factor beta stimulus	0.0282142	0.240377	NA	NA	NA	NA	NA	NA	NA	NA	0.000148451	0.00738194	NA	NA	NA	NA	NA	NA
GO:0016339	calcium-dependent cell-cell adhesion via plasma membrane cell adhesion molecules	0.0284809	0.240377	0.00547646	0.0991464	NA	NA	NA	NA	NA	NA	0.00178518	0.042472	NA	NA	NA	NA	NA	NA
GO:0061383	trabecula morphogenesis	0.0284809	0.240377	NA	NA	NA	NA	NA	NA	NA	NA	NA	NA	NA	NA	NA	NA	NA	NA
GO:0099054	presynapse assembly	0.0284809	0.240377	0.0155913	0.194519	0.00465334	0.0395383	NA	NA	NA	NA	NA	NA	NA	NA	NA	NA	NA	NA
GO:0002758	innate immune response-activating signaling pathway	0.0285885	0.240377	NA	NA	NA	NA	NA	NA	NA	NA	NA	NA	NA	NA	NA	NA	NA	NA
GO:0008356	asymmetric cell division	0.0289102	0.240377	NA	NA	0.0245249	0.129152	NA	NA	0.00255218	0.0360744	NA	NA	NA	NA	NA	NA	0.021931	0.151297
GO:0015810	aspartate transmembrane transport	0.0289102	0.240377	NA	NA	NA	NA	NA	NA	NA	NA	NA	NA	NA	NA	NA	NA	NA	NA
GO:0021513	spinal cord dorsal/ventral patterning	0.0289102	0.240377	NA	NA	NA	NA	NA	NA	NA	NA	NA	NA	0.0297923	0.228441	NA	NA	NA	NA
GO:0046931	pore complex assembly	0.0289102	0.240377	NA	NA	NA	NA	NA	NA	0.045802	0.242993	NA	NA	NA	NA	NA	NA	NA	NA
GO:0051580	regulation of neurotransmitter uptake	0.0289102	0.240377	NA	NA	0.0245249	0.129152	NA	NA	NA	NA	NA	NA	NA	NA	NA	NA	NA	NA
GO:0071625	vocalization behavior	0.0289102	0.240377	NA	NA	NA	NA	NA	NA	NA	NA	NA	NA	0.0297923	0.228441	0.0414722	0.322649	0.021931	0.151297
GO:1900242	regulation of synaptic vesicle endocytosis	0.0289102	0.240377	0.00163347	0.0423287	0.000374845	0.00546367	NA	NA	6.29818e-05	0.00247146	NA	NA	NA	NA	NA	NA	NA	NA
GO:0021782	glial cell development	0.0293618	0.242948	NA	NA	NA	NA	NA	NA	0.0357936	0.211442	0.0171617	0.180822	NA	NA	NA	NA	NA	NA
GO:0030518	intracellular steroid hormone receptor signaling pathway	0.0293618	0.242948	NA	NA	0.0013574	0.0149624	NA	NA	0.00109185	0.0203766	NA	NA	NA	NA	NA	NA	NA	NA
GO:0051146	striated muscle cell differentiation	0.0294924	0.243438	NA	NA	0.00277526	0.026254	NA	NA	0.0259491	0.169901	NA	NA	NA	NA	NA	NA	NA	NA
GO:0019722	calcium-mediated signaling	0.0296994	0.244016	NA	NA	NA	NA	NA	NA	NA	NA	NA	NA	NA	NA	NA	NA	NA	NA
GO:0061572	actin filament bundle organization	0.0297056	0.244016	NA	NA	0.00351481	0.0313134	0.00203166	0.0963451	0.00272405	0.037037	0.0227179	0.209725	NA	NA	NA	NA	NA	NA
GO:0051279	regulation of release of sequestered calcium ion into cytosol	0.0298227	0.244389	NA	NA	NA	NA	NA	NA	0.0143467	0.117965	NA	NA	NA	NA	NA	NA	NA	NA
GO:0021795	cerebral cortex cell migration	0.0300718	0.245085	0.0447752	0.343906	0.0294435	0.149047	NA	NA	NA	NA	NA	NA	NA	NA	NA	NA	NA	NA
GO:0031670	cellular response to nutrient	0.0300718	0.245085	NA	NA	NA	NA	NA	NA	NA	NA	NA	NA	NA	NA	NA	NA	NA	NA
GO:0002065	columnar/cuboidal epithelial cell differentiation	0.0302672	0.245085	NA	NA	NA	NA	NA	NA	NA	NA	NA	NA	NA	NA	NA	NA	NA	NA
GO:0021761	limbic system development	0.0302672	0.245085	NA	NA	0.00929824	0.0640159	NA	NA	0.0027042	0.0369385	0.00238671	0.0515131	NA	NA	NA	NA	NA	NA
GO:0043244	regulation of protein-containing complex disassembly	0.0302672	0.245085	NA	NA	0.000216583	0.00345651	NA	NA	3.38715e-05	0.00155068	NA	NA	NA	NA	NA	NA	NA	NA
GO:0006898	receptor-mediated endocytosis	0.0303444	0.245128	0.02351	0.239949	0.000154587	0.00259938	NA	NA	1.09659e-06	8.92501e-05	0.000819896	0.0253975	NA	NA	0.019593	0.322649	NA	NA
GO:0048678	response to axon injury	0.030979	0.248488	0.0178621	0.205664	0.0234874	0.12516	NA	NA	0.0328844	0.197847	2.86793e-06	0.000342828	NA	NA	NA	NA	NA	NA
GO:0060395	SMAD protein signal transduction	0.030979	0.248488	NA	NA	NA	NA	NA	NA	NA	NA	NA	NA	NA	NA	NA	NA	NA	NA
GO:1904427	positive regulation of calcium ion transmembrane transport	0.030979	0.248488	NA	NA	NA	NA	NA	NA	0.0328844	0.197847	0.0392329	0.288947	NA	NA	NA	NA	NA	NA
GO:0018209	peptidyl-serine modification	0.0311176	0.248862	0.0142764	0.183294	3.17523e-08	2.58637e-06	0.0483604	0.347731	1.43533e-05	0.000789083	0.0250827	0.219837	NA	NA	NA	NA	NA	NA
GO:0038127	ERBB signaling pathway	0.03119	0.248862	NA	NA	0.00197819	0.0200116	0.0107963	0.186261	0.00625546	0.0661508	0.00255418	0.0541067	NA	NA	NA	NA	NA	NA
GO:0010171	body morphogenesis	0.0317087	0.248862	NA	NA	NA	NA	NA	NA	NA	NA	NA	NA	NA	NA	NA	NA	NA	NA
GO:0048546	digestive tract morphogenesis	0.0317087	0.248862	NA	NA	NA	NA	NA	NA	NA	NA	NA	NA	NA	NA	NA	NA	NA	NA
GO:1902275	regulation of chromatin organization	0.0317087	0.248862	NA	NA	0.00133303	0.0147716	NA	NA	0.0132092	0.111536	0.00228492	0.0507251	NA	NA	NA	NA	NA	NA
GO:0030705	cytoskeleton-dependent intracellular transport	0.0317241	0.248862	0.000271107	0.0127531	2.85276e-11	6.16983e-09	NA	NA	1.2914e-11	2.52254e-08	0.00123283	0.0328425	0.0448551	0.228441	NA	NA	NA	NA
GO:0003215	cardiac right ventricle morphogenesis	0.0318286	0.248862	NA	NA	NA	NA	NA	NA	NA	NA	NA	NA	NA	NA	NA	NA	NA	NA
GO:0031053	primary miRNA processing	0.0318286	0.248862	NA	NA	0.000138498	0.00241952	0.0190874	0.236015	NA	NA	NA	NA	NA	NA	NA	NA	NA	NA
GO:0032332	positive regulation of chondrocyte differentiation	0.0318286	0.248862	NA	NA	NA	NA	NA	NA	NA	NA	0.00600983	0.0974992	NA	NA	NA	NA	NA	NA
GO:0035020	regulation of Rac protein signal transduction	0.0318286	0.248862	NA	NA	0.00317712	0.0291755	0.0190874	0.236015	NA	NA	NA	NA	NA	NA	NA	NA	NA	NA
GO:1900227	positive regulation of NLRP3 inflammasome complex assembly	0.0318286	0.248862	NA	NA	NA	NA	NA	NA	NA	NA	NA	NA	NA	NA	NA	NA	NA	NA
GO:0003205	cardiac chamber development	0.0320382	0.249357	NA	NA	NA	NA	0.00224921	0.0989327	NA	NA	NA	NA	NA	NA	NA	NA	NA	NA
GO:1990845	adaptive thermogenesis	0.0320382	0.249357	NA	NA	NA	NA	NA	NA	NA	NA	NA	NA	NA	NA	NA	NA	NA	NA
GO:0002028	regulation of sodium ion transport	0.0321614	0.249745	0.00901176	0.138326	0.00438469	0.0377764	NA	NA	0.017815	0.134878	0.0148209	0.169351	NA	NA	NA	NA	NA	NA
GO:0019932	second-messenger-mediated signaling	0.0322351	0.249749	NA	NA	NA	NA	NA	NA	NA	NA	0.0265794	0.228622	NA	NA	NA	NA	NA	NA
GO:0048167	regulation of synaptic plasticity	0.0324191	0.250038	6.6906e-05	0.00412781	4.34679e-08	3.40788e-06	NA	NA	NA	NA	0.000183244	0.00845824	NA	NA	NA	NA	NA	NA
GO:0060541	respiratory system development	0.0324191	0.250038	NA	NA	NA	NA	NA	NA	NA	NA	NA	NA	NA	NA	NA	NA	NA	NA
GO:0008589	regulation of smoothened signaling pathway	0.0333699	0.255227	NA	NA	NA	NA	NA	NA	0.0395656	0.22532	0.0158193	0.174737	NA	NA	NA	NA	NA	NA
GO:0007215	glutamate receptor signaling pathway	0.0333913	0.255227	0.00891353	0.138326	6.44816e-06	0.000196325	NA	NA	0.00566667	0.0611542	2.46753e-07	6.05454e-05	NA	NA	NA	NA	NA	NA
GO:0030521	androgen receptor signaling pathway	0.0333913	0.255227	NA	NA	0.0440696	0.19957	NA	NA	0.0153366	0.12465	NA	NA	NA	NA	NA	NA	NA	NA
GO:0048066	developmental pigmentation	0.0333913	0.255227	NA	NA	NA	NA	0.00199779	0.0962427	NA	NA	NA	NA	NA	NA	NA	NA	NA	NA
GO:0006937	regulation of muscle contraction	0.0336578	0.256366	0.0176164	0.205664	NA	NA	NA	NA	NA	NA	NA	NA	0.0297583	0.228441	NA	NA	NA	NA
GO:0051648	vesicle localization	0.0338395	0.256366	3.83111e-11	3.61149e-08	4.16278e-12	1.37416e-09	NA	NA	7.09391e-07	6.29853e-05	0.0172875	0.180822	NA	NA	NA	NA	NA	NA
GO:0003206	cardiac chamber morphogenesis	0.0340635	0.256366	NA	NA	NA	NA	0.0118842	0.19288	NA	NA	NA	NA	NA	NA	NA	NA	NA	NA
GO:0021987	cerebral cortex development	0.0340635	0.256366	0.013744	0.181743	0.0100757	0.0680978	NA	NA	0.00196898	0.0301259	0.000314979	0.0124074	NA	NA	NA	NA	NA	NA
GO:0051028	mRNA transport	0.0340635	0.256366	NA	NA	2.13128e-06	8.33794e-05	0.0477223	0.347731	0.00196898	0.0301259	8.93417e-05	0.00527229	NA	NA	NA	NA	NA	NA
GO:0048660	regulation of smooth muscle cell proliferation	0.0344871	0.256366	NA	NA	NA	NA	0.010349	0.186261	NA	NA	NA	NA	NA	NA	NA	NA	NA	NA
GO:1902369	negative regulation of RNA catabolic process	0.0346046	0.256366	NA	NA	NA	NA	NA	NA	0.00460539	0.0529885	0.000100655	0.00572259	NA	NA	NA	NA	NA	NA
GO:0002902	regulation of B cell apoptotic process	0.0348577	0.256366	NA	NA	NA	NA	NA	NA	NA	NA	NA	NA	NA	NA	0.0457387	0.322649	0.0242126	0.151297
GO:0007413	axonal fasciculation	0.0348577	0.256366	NA	NA	NA	NA	NA	NA	NA	NA	0.0429041	0.301018	NA	NA	NA	NA	NA	NA
GO:0021511	spinal cord patterning	0.0348577	0.256366	NA	NA	NA	NA	NA	NA	NA	NA	NA	NA	0.032878	0.228441	NA	NA	NA	NA
GO:0033962	P-body assembly	0.0348577	0.256366	NA	NA	0.000282344	0.00431917	NA	NA	2.29827e-05	0.00114135	NA	NA	NA	NA	0.0457387	0.322649	NA	NA
GO:0060445	branching involved in salivary gland morphogenesis	0.0348577	0.256366	NA	NA	NA	NA	NA	NA	NA	NA	NA	NA	NA	NA	NA	NA	NA	NA
GO:0090189	regulation of branching involved in ureteric bud morphogenesis	0.0348577	0.256366	NA	NA	NA	NA	NA	NA	NA	NA	NA	NA	NA	NA	NA	NA	NA	NA
GO:0106030	neuron projection fasciculation	0.0348577	0.256366	NA	NA	NA	NA	NA	NA	NA	NA	0.0429041	0.301018	NA	NA	NA	NA	NA	NA
GO:0141087	positive regulation of inflammasome-mediated signaling pathway	0.0348577	0.256366	NA	NA	NA	NA	NA	NA	NA	NA	NA	NA	NA	NA	NA	NA	NA	NA
GO:1902683	regulation of receptor localization to synapse	0.0348577	0.256366	NA	NA	0.0485416	0.209138	NA	NA	NA	NA	0.00720571	0.110503	NA	NA	NA	NA	NA	NA
GO:0000956	nuclear-transcribed mRNA catabolic process	0.0350566	0.256366	NA	NA	6.77591e-06	0.000203342	NA	NA	3.86285e-08	5.3896e-06	0.00332236	0.0640035	NA	NA	0.0329445	0.322649	NA	NA
GO:0048706	embryonic skeletal system development	0.0350566	0.256366	NA	NA	NA	NA	NA	NA	NA	NA	NA	NA	NA	NA	NA	NA	NA	NA
GO:0097237	cellular response to toxic substance	0.0350566	0.256366	NA	NA	NA	NA	NA	NA	NA	NA	NA	NA	NA	NA	NA	NA	NA	NA
GO:0021695	cerebellar cortex development	0.0351196	0.256366	0.0103686	0.153364	NA	NA	NA	NA	NA	NA	0.0028861	0.0587554	NA	NA	NA	NA	NA	NA
GO:0038084	vascular endothelial growth factor signaling pathway	0.0351196	0.256366	NA	NA	NA	NA	NA	NA	NA	NA	NA	NA	NA	NA	NA	NA	NA	NA
GO:0043406	positive regulation of MAP kinase activity	0.0358656	0.260695	NA	NA	0.0145756	0.0891017	NA	NA	NA	NA	NA	NA	NA	NA	NA	NA	NA	NA
GO:0099072	regulation of postsynaptic membrane neurotransmitter receptor levels	0.0358656	0.260695	0.0263679	0.256989	1.56782e-08	1.46406e-06	NA	NA	3.87225e-05	0.00171904	0.0017459	0.042472	NA	NA	NA	NA	NA	NA
GO:0009952	anterior/posterior pattern specification	0.0360468	0.261346	NA	NA	NA	NA	NA	NA	NA	NA	NA	NA	NA	NA	NA	NA	NA	NA
GO:0010970	transport along microtubule	0.0361851	0.261346	8.26957e-05	0.00489268	9.85226e-11	1.81745e-08	NA	NA	3.8127e-09	9.16309e-07	0.00237555	0.0515109	0.0307309	0.228441	NA	NA	NA	NA
GO:0030178	negative regulation of Wnt signaling pathway	0.0361851	0.261346	NA	NA	NA	NA	NA	NA	NA	NA	0.00602228	0.0974992	NA	NA	NA	NA	NA	NA
GO:0017148	negative regulation of translation	0.0363656	0.261541	NA	NA	NA	NA	NA	NA	0.0211658	0.149797	NA	NA	NA	NA	0.0332957	0.322649	NA	NA
GO:0050890	cognition	0.0363656	0.261541	3.00659e-05	0.00205415	7.81733e-10	1.06669e-07	NA	NA	0.00125651	0.0226558	0.000439456	0.0155742	NA	NA	NA	NA	NA	NA
GO:0002757	immune response-activating signaling pathway	0.0366209	0.262768	NA	NA	NA	NA	0.00181164	0.0915643	NA	NA	NA	NA	NA	NA	NA	NA	NA	NA
GO:0003197	endocardial cushion development	0.0368934	0.262768	NA	NA	NA	NA	NA	NA	NA	NA	NA	NA	NA	NA	NA	NA	NA	NA
GO:0006110	regulation of glycolytic process	0.0368934	0.262768	0.0303284	0.274534	NA	NA	NA	NA	NA	NA	NA	NA	NA	NA	NA	NA	NA	NA
GO:0045621	positive regulation of lymphocyte differentiation	0.0370963	0.262768	NA	NA	NA	NA	NA	NA	NA	NA	NA	NA	NA	NA	NA	NA	NA	NA
GO:0043410	positive regulation of MAPK cascade	0.0371198	0.262768	NA	NA	NA	NA	NA	NA	NA	NA	NA	NA	NA	NA	NA	NA	NA	NA
GO:0006096	glycolytic process	0.0371529	0.262768	0.0138793	0.181946	0.00256544	0.0244165	NA	NA	NA	NA	NA	NA	NA	NA	NA	NA	NA	NA
GO:0021954	central nervous system neuron development	0.0371529	0.262768	0.0288994	0.267506	0.00057844	0.00776869	NA	NA	1.50454e-05	0.000808865	0.0191056	0.191554	NA	NA	NA	NA	NA	NA
GO:0055017	cardiac muscle tissue growth	0.0371529	0.262768	NA	NA	0.0172605	0.100043	NA	NA	0.00590478	0.0629128	0.0191056	0.191554	NA	NA	NA	NA	NA	NA
GO:0007389	pattern specification process	0.0376235	0.263789	NA	NA	NA	NA	NA	NA	NA	NA	NA	NA	NA	NA	NA	NA	NA	NA
GO:0048659	smooth muscle cell proliferation	0.037936	0.263789	NA	NA	NA	NA	0.0115067	0.192142	NA	NA	NA	NA	NA	NA	NA	NA	NA	NA
GO:0002115	store-operated calcium entry	0.0379937	0.263789	NA	NA	NA	NA	NA	NA	NA	NA	NA	NA	0.0344173	0.228441	NA	NA	NA	NA
GO:0033762	response to glucagon	0.0379937	0.263789	NA	NA	NA	NA	NA	NA	NA	NA	NA	NA	NA	NA	NA	NA	NA	NA
GO:0045821	positive regulation of glycolytic process	0.0379937	0.263789	0.0177172	0.205664	0.00815569	0.058796	NA	NA	NA	NA	0.0483286	0.32108	NA	NA	NA	NA	NA	NA
GO:0048025	negative regulation of mRNA splicing, via spliceosome	0.0379937	0.263789	NA	NA	0.0249047	0.129521	NA	NA	NA	NA	0.0085485	0.124541	NA	NA	NA	NA	NA	NA
GO:0048169	regulation of long-term neuronal synaptic plasticity	0.0379937	0.263789	NA	NA	0.00815569	0.058796	NA	NA	NA	NA	0.0483286	0.32108	NA	NA	NA	NA	NA	NA
GO:1900273	positive regulation of long-term synaptic potentiation	0.0379937	0.263789	NA	NA	0.00227233	0.0224442	NA	NA	NA	NA	NA	NA	NA	NA	NA	NA	NA	NA
GO:1902473	regulation of protein localization to synapse	0.0379937	0.263789	NA	NA	NA	NA	NA	NA	NA	NA	0.000125551	0.00666941	NA	NA	NA	NA	NA	NA
GO:0046889	positive regulation of lipid biosynthetic process	0.0384665	0.266069	NA	NA	NA	NA	NA	NA	0.00665841	0.0683333	NA	NA	NA	NA	NA	NA	NA	NA
GO:0018022	peptidyl-lysine methylation	0.0387122	0.266069	0.00505564	0.0929945	0.00182904	0.0188845	NA	NA	NA	NA	NA	NA	NA	NA	NA	NA	NA	NA
GO:0021872	forebrain generation of neurons	0.0387122	0.266069	NA	NA	NA	NA	NA	NA	NA	NA	NA	NA	NA	NA	NA	NA	NA	NA
GO:0048260	positive regulation of receptor-mediated endocytosis	0.0387122	0.266069	NA	NA	NA	NA	NA	NA	0.00109062	0.0203766	0.0489172	0.323478	NA	NA	NA	NA	NA	NA
GO:1902692	regulation of neuroblast proliferation	0.0387122	0.266069	NA	NA	NA	NA	NA	NA	NA	NA	NA	NA	NA	NA	NA	NA	NA	NA
GO:0042476	odontogenesis	0.0392074	0.26893	NA	NA	NA	NA	NA	NA	NA	NA	NA	NA	NA	NA	NA	NA	NA	NA
GO:0001764	neuron migration	0.0397401	0.271401	NA	NA	0.0005252	0.00717125	0.0419489	0.324117	0.000118637	0.00408949	0.00295938	0.0597256	NA	NA	NA	NA	NA	NA
GO:0035265	organ growth	0.0397401	0.271401	NA	NA	NA	NA	NA	NA	0.0136957	0.114832	NA	NA	NA	NA	NA	NA	NA	NA
GO:0106027	neuron projection organization	0.0398065	0.271401	0.000188143	0.00922864	1.80662e-08	1.59593e-06	NA	NA	0.000532249	0.0127305	0.000156085	0.00757988	NA	NA	NA	NA	NA	NA
GO:0031349	positive regulation of defense response	0.0402149	0.272938	NA	NA	NA	NA	NA	NA	NA	NA	NA	NA	NA	NA	NA	NA	NA	NA
GO:0070169	positive regulation of biomineral tissue development	0.040576	0.272938	NA	NA	NA	NA	0.0200992	0.241111	NA	NA	NA	NA	NA	NA	NA	NA	NA	NA
GO:0097479	synaptic vesicle localization	0.040576	0.272938	2.43868e-06	0.000215317	3.41839e-06	0.000119112	NA	NA	0.000409385	0.0105219	NA	NA	NA	NA	NA	NA	NA	NA
GO:0001837	epithelial to mesenchymal transition	0.0406622	0.272938	NA	NA	NA	NA	NA	NA	NA	NA	NA	NA	NA	NA	NA	NA	NA	NA
GO:0015931	nucleobase-containing compound transport	0.0407425	0.272938	0.0389671	0.32039	2.48123e-06	9.34834e-05	NA	NA	0.0396845	0.225559	0.000355443	0.0132566	NA	NA	NA	NA	NA	NA
GO:0007611	learning or memory	0.040967	0.272938	0.000145687	0.00746515	2.20967e-09	2.61492e-07	NA	NA	0.0025052	0.0357189	0.000747178	0.0241899	NA	NA	NA	NA	NA	NA
GO:0002223	stimulatory C-type lectin receptor signaling pathway	0.041233	0.272938	NA	NA	NA	NA	NA	NA	NA	NA	NA	NA	NA	NA	NA	NA	NA	NA
GO:0046058	cAMP metabolic process	0.041233	0.272938	NA	NA	NA	NA	NA	NA	NA	NA	0.0100449	0.134181	NA	NA	NA	NA	0.0264892	0.151297
GO:0050855	regulation of B cell receptor signaling pathway	0.041233	0.272938	NA	NA	NA	NA	NA	NA	NA	NA	NA	NA	NA	NA	NA	NA	NA	NA
GO:0060252	positive regulation of glial cell proliferation	0.041233	0.272938	NA	NA	NA	NA	NA	NA	NA	NA	NA	NA	NA	NA	NA	NA	NA	NA
GO:0072202	cell differentiation involved in metanephros development	0.041233	0.272938	NA	NA	NA	NA	NA	NA	NA	NA	NA	NA	NA	NA	NA	NA	NA	NA
GO:0097150	neuronal stem cell population maintenance	0.041233	0.272938	NA	NA	0.00370509	0.0324704	NA	NA	0.00846312	0.0823819	NA	NA	NA	NA	NA	NA	NA	NA
GO:0097164	ammonium ion metabolic process	0.041233	0.272938	NA	NA	NA	NA	NA	NA	NA	NA	NA	NA	NA	NA	NA	NA	NA	NA
GO:1990840	response to lectin	0.041233	0.272938	NA	NA	NA	NA	NA	NA	NA	NA	NA	NA	NA	NA	NA	NA	NA	NA
GO:1990858	cellular response to lectin	0.041233	0.272938	NA	NA	NA	NA	NA	NA	NA	NA	NA	NA	NA	NA	NA	NA	NA	NA
GO:0048565	digestive tract development	0.0413904	0.273449	NA	NA	NA	NA	NA	NA	NA	NA	NA	NA	NA	NA	NA	NA	NA	NA
GO:0030098	lymphocyte differentiation	0.0415181	0.273523	NA	NA	NA	NA	0.0418646	0.324117	NA	NA	NA	NA	NA	NA	NA	NA	NA	NA
GO:0000209	protein polyubiquitination	0.0415621	0.273523	NA	NA	3.726e-07	1.98046e-05	NA	NA	0.00345023	0.043387	4.84175e-05	0.00336899	NA	NA	NA	NA	NA	NA
GO:0090596	sensory organ morphogenesis	0.0432027	0.280862	NA	NA	NA	NA	NA	NA	NA	NA	NA	NA	NA	NA	NA	NA	NA	NA
GO:0007219	Notch signaling pathway	0.0435095	0.280862	NA	NA	NA	NA	NA	NA	NA	NA	NA	NA	NA	NA	NA	NA	NA	NA
GO:0048638	regulation of developmental growth	0.0435671	0.280862	0.0067864	0.11289	4.63238e-06	0.000147484	NA	NA	7.28925e-07	6.37538e-05	2.94558e-09	1.96176e-06	NA	NA	NA	NA	NA	NA
GO:0051209	release of sequestered calcium ion into cytosol	0.0436457	0.280862	0.0278148	0.259139	0.013417	0.0830714	NA	NA	0.0328576	0.197847	NA	NA	0.0196593	0.228441	NA	NA	NA	NA
GO:0060537	muscle tissue development	0.0438752	0.280862	NA	NA	0.0173192	0.100043	0.0185327	0.236015	0.00136544	0.023751	NA	NA	NA	NA	NA	NA	NA	NA
GO:0021766	hippocampus development	0.0439844	0.280862	NA	NA	0.00185584	0.0190505	NA	NA	0.00083771	0.0170451	0.00285967	0.0584727	NA	NA	NA	NA	NA	NA
GO:0048704	embryonic skeletal system morphogenesis	0.0439844	0.280862	NA	NA	NA	NA	NA	NA	NA	NA	NA	NA	NA	NA	NA	NA	NA	NA
GO:0007632	visual behavior	0.0444372	0.280862	1.89341e-05	0.00142978	2.48911e-06	9.34834e-05	NA	NA	NA	NA	NA	NA	NA	NA	NA	NA	NA	NA
GO:0048168	regulation of neuronal synaptic plasticity	0.0444372	0.280862	0.0205268	0.222891	2.48911e-06	9.34834e-05	NA	NA	NA	NA	0.0185162	0.187886	NA	NA	NA	NA	NA	NA
GO:0048736	appendage development	0.0444857	0.280862	NA	NA	NA	NA	NA	NA	NA	NA	0.0434819	0.302556	NA	NA	NA	NA	NA	NA
GO:0060173	limb development	0.0444857	0.280862	NA	NA	NA	NA	NA	NA	NA	NA	0.0434819	0.302556	NA	NA	NA	NA	NA	NA
GO:0003148	outflow tract septum morphogenesis	0.0445721	0.280862	NA	NA	NA	NA	NA	NA	NA	NA	NA	NA	NA	NA	NA	NA	0.0276256	0.151297
GO:0003323	type B pancreatic cell development	0.0445721	0.280862	NA	NA	NA	NA	NA	NA	0.0375025	0.216731	NA	NA	NA	NA	NA	NA	NA	NA
GO:0009220	pyrimidine ribonucleotide biosynthetic process	0.0445721	0.280862	0.00161391	0.0421011	NA	NA	NA	NA	NA	NA	NA	NA	NA	NA	NA	NA	NA	NA
GO:0021904	dorsal/ventral neural tube patterning	0.0445721	0.280862	NA	NA	NA	NA	NA	NA	NA	NA	NA	NA	NA	NA	NA	NA	NA	NA
GO:0034114	regulation of heterotypic cell-cell adhesion	0.0445721	0.280862	NA	NA	NA	NA	NA	NA	NA	NA	NA	NA	NA	NA	NA	NA	NA	NA
GO:0042430	indole-containing compound metabolic process	0.0445721	0.280862	NA	NA	NA	NA	NA	NA	NA	NA	NA	NA	NA	NA	NA	NA	NA	NA
GO:0042438	melanin biosynthetic process	0.0445721	0.280862	NA	NA	NA	NA	NA	NA	NA	NA	NA	NA	NA	NA	NA	NA	NA	NA
GO:0043576	regulation of respiratory gaseous exchange	0.0445721	0.280862	NA	NA	NA	NA	NA	NA	NA	NA	NA	NA	NA	NA	NA	NA	NA	NA
GO:0045822	negative regulation of heart contraction	0.0445721	0.280862	NA	NA	NA	NA	NA	NA	NA	NA	NA	NA	NA	NA	NA	NA	NA	NA
GO:0050686	negative regulation of mRNA processing	0.0445721	0.280862	NA	NA	0.0467608	0.206706	NA	NA	NA	NA	0.0117011	0.146683	NA	NA	NA	NA	NA	NA
GO:0072273	metanephric nephron morphogenesis	0.0445721	0.280862	NA	NA	NA	NA	NA	NA	NA	NA	NA	NA	NA	NA	NA	NA	NA	NA
GO:2000114	regulation of establishment of cell polarity	0.0445721	0.280862	0.0269353	0.256989	1.41911e-05	0.000377147	NA	NA	9.43803e-05	0.00347842	NA	NA	NA	NA	NA	NA	NA	NA
GO:0051283	negative regulation of sequestering of calcium ion	0.0448005	0.28178	0.0163988	0.199891	0.00943699	0.0649	NA	NA	0.0353194	0.209274	NA	NA	0.019931	0.228441	NA	NA	NA	NA
GO:0001659	temperature homeostasis	0.0454755	0.285499	NA	NA	NA	NA	NA	NA	NA	NA	NA	NA	NA	NA	NA	NA	NA	NA
GO:0043401	steroid hormone mediated signaling pathway	0.0459734	0.288095	NA	NA	0.00217887	0.0218305	NA	NA	0.00146383	0.0245789	NA	NA	NA	NA	NA	NA	NA	NA
GO:0042733	embryonic digit morphogenesis	0.0464339	0.289384	NA	NA	NA	NA	NA	NA	0.0163827	0.12869	NA	NA	NA	NA	NA	NA	NA	NA
GO:0043113	receptor clustering	0.0464339	0.289384	0.00925548	0.138326	0.000132859	0.00234071	NA	NA	NA	NA	0.00542786	0.091024	NA	NA	NA	NA	NA	NA
GO:0061900	glial cell activation	0.0464339	0.289384	NA	NA	NA	NA	NA	NA	NA	NA	NA	NA	NA	NA	NA	NA	NA	NA
GO:0051282	regulation of sequestering of calcium ion	0.0471646	0.290173	0.0191542	0.213546	0.0124972	0.0790489	NA	NA	0.0406505	0.229713	NA	NA	0.0204793	0.228441	NA	NA	NA	NA
GO:0060048	cardiac muscle contraction	0.0471646	0.290173	0.000516537	0.0193857	NA	NA	NA	NA	NA	NA	NA	NA	NA	NA	NA	NA	NA	NA
GO:0045766	positive regulation of angiogenesis	0.0474961	0.290173	NA	NA	NA	NA	NA	NA	NA	NA	NA	NA	NA	NA	NA	NA	NA	NA
GO:1902107	positive regulation of leukocyte differentiation	0.0474961	0.290173	NA	NA	NA	NA	0.0147957	0.21589	NA	NA	NA	NA	NA	NA	NA	NA	NA	NA
GO:1903708	positive regulation of hemopoiesis	0.0474961	0.290173	NA	NA	NA	NA	0.0147957	0.21589	NA	NA	NA	NA	NA	NA	NA	NA	NA	NA
GO:1904018	positive regulation of vasculature development	0.0474961	0.290173	NA	NA	NA	NA	NA	NA	NA	NA	NA	NA	NA	NA	NA	NA	NA	NA
GO:0016358	dendrite development	0.0475992	0.290173	2.80338e-10	9.05169e-08	2.74585e-15	3.44439e-12	0.00369721	0.145728	1.70074e-09	5.53684e-07	1.08738e-09	1.2126e-06	NA	NA	NA	NA	NA	NA
GO:0060562	epithelial tube morphogenesis	0.0478732	0.290173	NA	NA	NA	NA	NA	NA	NA	NA	NA	NA	NA	NA	NA	NA	NA	NA
GO:0001779	natural killer cell differentiation	0.0480076	0.290173	NA	NA	NA	NA	NA	NA	NA	NA	NA	NA	NA	NA	NA	NA	NA	NA
GO:0002053	positive regulation of mesenchymal cell proliferation	0.0480076	0.290173	NA	NA	NA	NA	NA	NA	NA	NA	NA	NA	NA	NA	NA	NA	NA	NA
GO:0021884	forebrain neuron development	0.0480076	0.290173	NA	NA	0.024776	0.129496	NA	NA	NA	NA	NA	NA	NA	NA	NA	NA	NA	NA
GO:0036315	cellular response to sterol	0.0480076	0.290173	NA	NA	NA	NA	NA	NA	NA	NA	NA	NA	NA	NA	NA	NA	NA	NA
GO:0038095	Fc-epsilon receptor signaling pathway	0.0480076	0.290173	NA	NA	NA	NA	0.029106	0.285879	NA	NA	NA	NA	NA	NA	NA	NA	0.0287607	0.151297
GO:0050927	positive regulation of positive chemotaxis	0.0480076	0.290173	NA	NA	NA	NA	NA	NA	NA	NA	NA	NA	NA	NA	NA	NA	NA	NA
GO:0086064	cell communication by electrical coupling involved in cardiac conduction	0.0480076	0.290173	0.0325472	0.287809	0.024776	0.129496	NA	NA	NA	NA	NA	NA	NA	NA	NA	NA	NA	NA
GO:1903523	negative regulation of blood circulation	0.0480076	0.290173	NA	NA	NA	NA	NA	NA	NA	NA	NA	NA	NA	NA	NA	NA	NA	NA
GO:2000291	regulation of myoblast proliferation	0.0480076	0.290173	NA	NA	NA	NA	NA	NA	NA	NA	0.0135228	0.160825	NA	NA	NA	NA	NA	NA
GO:0071902	positive regulation of protein serine/threonine kinase activity	0.0483739	0.29042	NA	NA	0.00525193	0.0430028	NA	NA	NA	NA	NA	NA	NA	NA	NA	NA	NA	NA
GO:0090090	negative regulation of canonical Wnt signaling pathway	0.0483739	0.29042	NA	NA	NA	NA	NA	NA	NA	NA	0.0067988	0.106721	NA	NA	NA	NA	NA	NA
GO:0009953	dorsal/ventral pattern formation	0.0483993	0.29042	NA	NA	NA	NA	NA	NA	NA	NA	NA	NA	NA	NA	NA	NA	NA	NA
GO:0060419	heart growth	0.0483993	0.29042	NA	NA	0.0344068	0.164607	NA	NA	0.00681009	0.0695246	0.030197	0.247413	NA	NA	NA	NA	NA	NA
GO:0031102	neuron projection regeneration	0.0484744	0.29042	0.0261667	0.256264	NA	NA	NA	NA	0.0186979	0.140115	1.3744e-06	0.000194166	NA	NA	NA	NA	NA	NA
GO:1901873	regulation of post-translational protein modification	0.0487292	0.291435	0.0154054	0.193461	9.41462e-08	6.63466e-06	NA	NA	2.11131e-05	0.00106064	NA	NA	NA	NA	NA	NA	NA	NA
GO:0016049	cell growth	0.0499592	0.29727	0.00179211	0.0448796	1.61065e-08	1.46406e-06	0.0418516	0.324117	5.76547e-08	7.3447e-06	0.00031635	0.0124074	NA	NA	0.0241744	0.322649	NA	NA
GO:0002181	cytoplasmic translation	NA	NA	9.80531e-14	5.62727e-10	3.3828e-13	1.92881e-10	NA	NA	1.12334e-09	4.38852e-07	1.77844e-06	0.000224084	0.00191015	0.228441	NA	NA	NA	NA
GO:0009201	ribonucleoside triphosphate biosynthetic process	NA	NA	7.33479e-12	1.40315e-08	7.06522e-06	0.000209024	NA	NA	NA	NA	NA	NA	NA	NA	NA	NA	NA	NA
GO:0006754	ATP biosynthetic process	NA	NA	1.98685e-11	2.85063e-08	1.40662e-06	5.84261e-05	NA	NA	NA	NA	NA	NA	NA	NA	NA	NA	NA	NA
GO:0009199	ribonucleoside triphosphate metabolic process	NA	NA	3.09053e-11	3.54731e-08	1.02417e-07	7.05892e-06	NA	NA	NA	NA	NA	NA	NA	NA	NA	NA	NA	NA
GO:0015986	proton motive force-driven ATP synthesis	NA	NA	5.42917e-11	3.61149e-08	1.17828e-06	5.09669e-05	NA	NA	NA	NA	NA	NA	NA	NA	NA	NA	NA	NA
GO:0046034	ATP metabolic process	NA	NA	5.57182e-11	3.61149e-08	1.15658e-06	5.03756e-05	NA	NA	NA	NA	NA	NA	NA	NA	NA	NA	NA	NA
GO:0042776	proton motive force-driven mitochondrial ATP synthesis	NA	NA	5.6636e-11	3.61149e-08	2.2825e-07	1.41741e-05	NA	NA	NA	NA	NA	NA	NA	NA	NA	NA	NA	NA
GO:0009142	nucleoside triphosphate biosynthetic process	NA	NA	6.88747e-11	3.95272e-08	1.19361e-05	0.000329795	NA	NA	NA	NA	NA	NA	NA	NA	NA	NA	NA	NA
GO:0009060	aerobic respiration	NA	NA	1.02588e-10	5.35232e-08	2.73273e-13	1.71397e-10	NA	NA	NA	NA	NA	NA	NA	NA	NA	NA	NA	NA
GO:0009206	purine ribonucleoside triphosphate biosynthetic process	NA	NA	1.15832e-10	5.53965e-08	2.87458e-06	0.000103617	NA	NA	NA	NA	NA	NA	NA	NA	NA	NA	NA	NA
GO:0046390	ribose phosphate biosynthetic process	NA	NA	1.33175e-10	5.76844e-08	1.60126e-08	1.46406e-06	NA	NA	NA	NA	NA	NA	NA	NA	NA	NA	NA	NA
GO:0019693	ribose phosphate metabolic process	NA	NA	1.40718e-10	5.76844e-08	1.55135e-10	2.62975e-08	NA	NA	0.0244042	0.162695	NA	NA	NA	NA	NA	NA	NA	NA
GO:0009145	purine nucleoside triphosphate biosynthetic process	NA	NA	1.53247e-10	5.86324e-08	1.54085e-06	6.27544e-05	NA	NA	NA	NA	NA	NA	NA	NA	NA	NA	NA	NA
GO:0015980	energy derivation by oxidation of organic compounds	NA	NA	2.81116e-10	9.05169e-08	2.2505e-11	5.13792e-09	NA	NA	0.0113944	0.101169	NA	NA	NA	NA	NA	NA	NA	NA
GO:0009259	ribonucleotide metabolic process	NA	NA	2.96637e-10	9.05169e-08	4.46533e-10	6.94472e-08	NA	NA	0.0245934	0.163584	NA	NA	NA	NA	NA	NA	NA	NA
GO:0009205	purine ribonucleoside triphosphate metabolic process	NA	NA	2.99673e-10	9.05169e-08	7.73298e-08	5.57485e-06	NA	NA	NA	NA	NA	NA	NA	NA	NA	NA	NA	NA
GO:0009260	ribonucleotide biosynthetic process	NA	NA	3.48647e-10	1.00044e-07	6.32756e-08	4.83982e-06	NA	NA	NA	NA	NA	NA	NA	NA	NA	NA	NA	NA
GO:0051650	establishment of vesicle localization	NA	NA	4.01931e-10	1.09842e-07	4.53976e-10	6.94472e-08	NA	NA	4.93916e-06	0.00031122	0.0376986	0.281038	NA	NA	NA	NA	NA	NA
GO:0006119	oxidative phosphorylation	NA	NA	7.66872e-10	2.00049e-07	1.41065e-07	9.21628e-06	NA	NA	NA	NA	NA	NA	NA	NA	NA	NA	NA	NA
GO:0009141	nucleoside triphosphate metabolic process	NA	NA	8.9032e-10	2.22154e-07	2.84427e-07	1.67117e-05	NA	NA	NA	NA	NA	NA	NA	NA	NA	NA	NA	NA
GO:0009144	purine nucleoside triphosphate metabolic process	NA	NA	1.06604e-09	2.54918e-07	7.66686e-08	5.57485e-06	NA	NA	NA	NA	NA	NA	NA	NA	NA	NA	NA	NA
GO:0045333	cellular respiration	NA	NA	4.17184e-09	9.57687e-07	7.40741e-13	3.26528e-10	NA	NA	NA	NA	NA	NA	NA	NA	NA	NA	NA	NA
GO:0042254	ribosome biogenesis	NA	NA	5.44025e-09	1.20083e-06	2.34967e-09	2.7291e-07	NA	NA	NA	NA	NA	NA	NA	NA	NA	NA	NA	NA
GO:0051656	establishment of organelle localization	NA	NA	7.07496e-09	1.50382e-06	1.26139e-09	1.58229e-07	NA	NA	5.69031e-05	0.00225979	NA	NA	0.0377043	0.228441	NA	NA	NA	NA
GO:0042773	ATP synthesis coupled electron transport	NA	NA	7.97147e-09	1.54973e-06	3.76605e-06	0.000126314	NA	NA	NA	NA	NA	NA	NA	NA	NA	NA	NA	NA
GO:0042775	mitochondrial ATP synthesis coupled electron transport	NA	NA	7.97147e-09	1.54973e-06	3.76605e-06	0.000126314	NA	NA	NA	NA	NA	NA	NA	NA	NA	NA	NA	NA
GO:0006163	purine nucleotide metabolic process	NA	NA	8.10104e-09	1.54973e-06	7.64123e-10	1.06669e-07	NA	NA	NA	NA	NA	NA	NA	NA	NA	NA	NA	NA
GO:0009165	nucleotide biosynthetic process	NA	NA	9.35522e-09	1.73192e-06	2.37477e-07	1.46025e-05	NA	NA	NA	NA	NA	NA	NA	NA	NA	NA	NA	NA
GO:0009150	purine ribonucleotide metabolic process	NA	NA	1.04954e-08	1.88228e-06	7.82331e-10	1.06669e-07	NA	NA	0.0300428	0.190325	NA	NA	NA	NA	NA	NA	NA	NA
GO:1901293	nucleoside phosphate biosynthetic process	NA	NA	1.22445e-08	2.00775e-06	3.5289e-07	1.89173e-05	NA	NA	NA	NA	NA	NA	NA	NA	NA	NA	NA	NA
GO:0019646	aerobic electron transport chain	NA	NA	1.6497e-08	2.50479e-06	1.78358e-06	7.17091e-05	NA	NA	NA	NA	NA	NA	NA	NA	NA	NA	NA	NA
GO:0009152	purine ribonucleotide biosynthetic process	NA	NA	1.65851e-08	2.50479e-06	7.45479e-08	5.56625e-06	NA	NA	NA	NA	NA	NA	NA	NA	NA	NA	NA	NA
GO:0072521	purine-containing compound metabolic process	NA	NA	3.76308e-08	5.20866e-06	4.63092e-09	4.76149e-07	NA	NA	NA	NA	NA	NA	NA	NA	NA	NA	NA	NA
GO:0006164	purine nucleotide biosynthetic process	NA	NA	3.81188e-08	5.20866e-06	1.81078e-07	1.1589e-05	NA	NA	NA	NA	NA	NA	NA	NA	NA	NA	NA	NA
GO:0006650	glycerophospholipid metabolic process	NA	NA	8.20957e-08	1.09569e-05	4.28895e-07	2.22316e-05	0.0417755	0.324117	0.00275035	0.037308	NA	NA	NA	NA	NA	NA	NA	NA
GO:0072522	purine-containing compound biosynthetic process	NA	NA	1.28171e-07	1.67176e-05	6.09745e-07	2.90646e-05	NA	NA	NA	NA	NA	NA	NA	NA	NA	NA	NA	NA
GO:0006644	phospholipid metabolic process	NA	NA	1.62111e-07	2.06745e-05	8.0682e-07	3.74843e-05	NA	NA	0.00278227	0.0375671	NA	NA	NA	NA	NA	NA	NA	NA
GO:0006120	mitochondrial electron transport, NADH to ubiquinone	NA	NA	1.75672e-07	2.1917e-05	2.82192e-06	0.000102902	NA	NA	NA	NA	NA	NA	NA	NA	NA	NA	NA	NA
GO:0022904	respiratory electron transport chain	NA	NA	3.24103e-07	3.95751e-05	8.53619e-07	3.93636e-05	NA	NA	NA	NA	NA	NA	NA	NA	NA	NA	NA	NA
GO:0034329	cell junction assembly	NA	NA	5.20686e-07	6.22545e-05	3.33781e-06	0.000117611	0.00879916	0.179013	4.55079e-08	6.20178e-06	1.47385e-07	4.58074e-05	NA	NA	NA	NA	0.014465	0.151297
GO:0046474	glycerophospholipid biosynthetic process	NA	NA	5.50036e-07	6.44216e-05	1.51212e-08	1.43697e-06	NA	NA	0.00312959	0.0410121	NA	NA	NA	NA	NA	NA	NA	NA
GO:0010257	NADH dehydrogenase complex assembly	NA	NA	6.80046e-07	7.65252e-05	0.000138876	0.00241952	NA	NA	NA	NA	NA	NA	NA	NA	NA	NA	NA	NA
GO:0032981	mitochondrial respiratory chain complex I assembly	NA	NA	6.80046e-07	7.65252e-05	0.000138876	0.00241952	NA	NA	NA	NA	NA	NA	NA	NA	NA	NA	NA	NA
GO:0008654	phospholipid biosynthetic process	NA	NA	8.208e-07	8.88787e-05	1.67437e-08	1.50023e-06	NA	NA	0.00171029	0.0278398	NA	NA	NA	NA	NA	NA	NA	NA
GO:0006887	exocytosis	NA	NA	1.03236e-06	0.000107722	6.52537e-05	0.00137802	0.00139504	0.0795769	0.00926044	0.0871149	NA	NA	NA	NA	NA	NA	NA	NA
GO:0045017	glycerolipid biosynthetic process	NA	NA	1.18293e-06	0.000118754	1.99402e-06	7.8657e-05	NA	NA	0.00658902	0.0679668	NA	NA	NA	NA	NA	NA	NA	NA
GO:0042391	regulation of membrane potential	NA	NA	1.18922e-06	0.000118754	5.42479e-08	4.20053e-06	NA	NA	NA	NA	2.88113e-05	0.00239854	0.0320887	0.228441	NA	NA	NA	NA
GO:0006661	phosphatidylinositol biosynthetic process	NA	NA	1.21522e-06	0.000118754	4.6755e-07	2.36064e-05	NA	NA	0.00143189	0.0243341	NA	NA	NA	NA	NA	NA	NA	NA
GO:0046486	glycerolipid metabolic process	NA	NA	1.52633e-06	0.000145993	3.57761e-05	0.000853185	NA	NA	0.00168351	0.0274801	NA	NA	NA	NA	NA	NA	NA	NA
GO:0048813	dendrite morphogenesis	NA	NA	1.65269e-06	0.000155488	7.80918e-13	3.26528e-10	0.00386549	0.14771	1.20301e-07	1.4387e-05	1.20812e-06	0.000187743	NA	NA	0.0382853	0.322649	NA	NA
GO:0007269	neurotransmitter secretion	NA	NA	3.78215e-06	0.000323967	3.48188e-06	0.000119991	0.0194707	0.237324	NA	NA	0.0206447	0.197031	NA	NA	NA	NA	NA	NA
GO:0099643	signal release from synapse	NA	NA	3.78215e-06	0.000323967	3.48188e-06	0.000119991	0.0194707	0.237324	NA	NA	0.0206447	0.197031	NA	NA	NA	NA	NA	NA
GO:0033108	mitochondrial respiratory chain complex assembly	NA	NA	4.21617e-06	0.000355832	0.000101412	0.00196314	NA	NA	NA	NA	NA	NA	NA	NA	NA	NA	NA	NA
GO:0001508	action potential	NA	NA	5.19126e-06	0.000419614	0.00764259	0.0558675	NA	NA	NA	NA	0.0226053	0.209099	NA	NA	NA	NA	NA	NA
GO:0097484	dendrite extension	NA	NA	5.93018e-06	0.000472685	5.70155e-06	0.000176158	NA	NA	0.00456343	0.0529539	NA	NA	NA	NA	0.00306577	0.219342	NA	NA
GO:0022900	electron transport chain	NA	NA	8.60638e-06	0.000667459	8.68457e-06	0.000251012	NA	NA	NA	NA	NA	NA	NA	NA	NA	NA	NA	NA
GO:0006383	transcription by RNA polymerase III	NA	NA	1.67571e-05	0.00128225	2.32284e-05	0.000592229	NA	NA	NA	NA	NA	NA	NA	NA	NA	NA	NA	NA
GO:0046488	phosphatidylinositol metabolic process	NA	NA	1.96476e-05	0.00146438	2.42192e-06	9.31918e-05	NA	NA	0.000991087	0.0190419	0.0331366	0.260511	NA	NA	NA	NA	NA	NA
GO:0000422	autophagy of mitochondrion	NA	NA	2.40642e-05	0.0017263	3.29815e-07	1.84696e-05	NA	NA	2.42074e-07	2.53313e-05	NA	NA	NA	NA	NA	NA	NA	NA
GO:0061726	mitochondrion disassembly	NA	NA	2.40642e-05	0.0017263	3.29815e-07	1.84696e-05	NA	NA	2.42074e-07	2.53313e-05	NA	NA	NA	NA	NA	NA	NA	NA
GO:0051899	membrane depolarization	NA	NA	2.50381e-05	0.001774	0.0373196	0.174288	NA	NA	NA	NA	NA	NA	NA	NA	NA	NA	NA	NA
GO:1903859	regulation of dendrite extension	NA	NA	2.63794e-05	0.00184059	0.000116384	0.00212704	0.0335842	0.301562	NA	NA	NA	NA	NA	NA	NA	NA	NA	NA
GO:0099563	modification of synaptic structure	NA	NA	3.95533e-05	0.00259775	2.43479e-08	2.09192e-06	0.0359175	0.306368	0.000422244	0.0107425	NA	NA	NA	NA	NA	NA	NA	NA
GO:0008542	visual learning	NA	NA	3.97354e-05	0.00259775	8.85656e-06	0.000254809	NA	NA	NA	NA	0.0339543	0.264707	NA	NA	NA	NA	NA	NA
GO:0001505	regulation of neurotransmitter levels	NA	NA	3.98331e-05	0.00259775	3.52265e-06	0.000120076	0.015898	0.226528	NA	NA	0.0262928	0.226994	NA	NA	NA	NA	NA	NA
GO:0006364	rRNA processing	NA	NA	4.6023e-05	0.00296771	0.00010622	0.00203114	NA	NA	NA	NA	NA	NA	NA	NA	NA	NA	NA	NA
GO:1903861	positive regulation of dendrite extension	NA	NA	4.89673e-05	0.00312248	0.000393192	0.00568221	0.0269644	0.281076	NA	NA	NA	NA	NA	NA	NA	NA	NA	NA
GO:0006903	vesicle targeting	NA	NA	6.69731e-05	0.00412781	0.0124201	0.0790052	NA	NA	NA	NA	NA	NA	NA	NA	NA	NA	NA	NA
GO:0042274	ribosomal small subunit biogenesis	NA	NA	6.76101e-05	0.00412781	9.88162e-05	0.00194287	NA	NA	NA	NA	NA	NA	NA	NA	NA	NA	NA	NA
GO:0006836	neurotransmitter transport	NA	NA	6.85712e-05	0.00414242	4.68371e-05	0.00103803	0.0242197	0.268831	NA	NA	NA	NA	NA	NA	NA	NA	NA	NA
GO:0050773	regulation of dendrite development	NA	NA	8.51682e-05	0.00498755	4.80234e-07	2.37167e-05	NA	NA	0.00068819	0.0151041	NA	NA	NA	NA	NA	NA	NA	NA
GO:0070584	mitochondrion morphogenesis	NA	NA	9.04024e-05	0.0052406	4.9977e-05	0.00110372	NA	NA	2.15221e-08	3.40863e-06	NA	NA	NA	NA	0.0457387	0.322649	NA	NA
GO:1903008	organelle disassembly	NA	NA	9.16013e-05	0.005257	4.94177e-10	7.3797e-08	NA	NA	1.56227e-08	2.73897e-06	NA	NA	NA	NA	NA	NA	NA	NA
GO:1902600	proton transmembrane transport	NA	NA	9.35306e-05	0.00531457	0.000143407	0.00248466	NA	NA	NA	NA	NA	NA	NA	NA	NA	NA	NA	NA
GO:0099173	postsynapse organization	NA	NA	9.96616e-05	0.00560743	5.48924e-13	2.64835e-10	NA	NA	0.00010369	0.00375075	0.00125521	0.0330376	NA	NA	NA	NA	0.0216327	0.151297
GO:1903421	regulation of synaptic vesicle recycling	NA	NA	0.000110095	0.00601746	6.1284e-05	0.00132543	NA	NA	5.18025e-06	0.00031954	NA	NA	NA	NA	NA	NA	NA	NA
GO:0051963	regulation of synapse assembly	NA	NA	0.000116343	0.00627501	0.00661368	0.0493235	0.0342288	0.302823	0.00209465	0.0315544	0.00124477	0.0329723	0.014094	0.228441	NA	NA	NA	NA
GO:0016072	rRNA metabolic process	NA	NA	0.000116994	0.00627501	0.000135389	0.0023786	NA	NA	NA	NA	NA	NA	NA	NA	NA	NA	NA	NA
GO:0009416	response to light stimulus	NA	NA	0.000122982	0.00653512	4.7505e-06	0.00015048	NA	NA	0.022252	0.154315	NA	NA	NA	NA	NA	NA	NA	NA
GO:1901888	regulation of cell junction assembly	NA	NA	0.000129527	0.00676249	0.000241597	0.00380728	0.00213429	0.0973866	1.48037e-05	0.000803239	0.000172057	0.00818499	0.0448551	0.228441	NA	NA	NA	NA
GO:0072384	organelle transport along microtubule	NA	NA	0.000134702	0.00696445	2.62497e-07	1.58306e-05	NA	NA	0.000138737	0.00456741	0.00190195	0.0443346	NA	NA	NA	NA	NA	NA
GO:0099022	vesicle tethering	NA	NA	0.000163353	0.00829633	0.00460671	0.0393106	NA	NA	0.0496801	0.258319	NA	NA	NA	NA	NA	NA	NA	NA
GO:0000054	ribosomal subunit export from nucleus	NA	NA	0.000173965	0.00860677	0.0335992	0.162227	NA	NA	NA	NA	NA	NA	0.0220365	0.228441	NA	NA	NA	NA
GO:0033750	ribosome localization	NA	NA	0.000173965	0.00860677	0.0335992	0.162227	NA	NA	NA	NA	NA	NA	0.0220365	0.228441	NA	NA	NA	NA
GO:0006605	protein targeting	NA	NA	0.000189849	0.00923341	3.02064e-09	3.38311e-07	NA	NA	2.39009e-06	0.000172913	0.0050285	0.0881312	NA	NA	NA	NA	NA	NA
GO:0008306	associative learning	NA	NA	0.000200683	0.00967834	4.39398e-06	0.000141458	NA	NA	NA	NA	0.0414237	0.299673	NA	NA	NA	NA	NA	NA
GO:0034470	ncRNA processing	NA	NA	0.000256812	0.0121805	1.21829e-09	1.58229e-07	NA	NA	NA	NA	NA	NA	NA	NA	NA	NA	NA	NA
GO:0006828	manganese ion transport	NA	NA	0.00028544	0.0128987	0.0304824	0.151855	NA	NA	NA	NA	NA	NA	NA	NA	NA	NA	NA	NA
GO:0032253	dense core granule localization	NA	NA	0.00028544	0.0128987	0.000989853	0.011497	NA	NA	NA	NA	NA	NA	NA	NA	NA	NA	NA	NA
GO:0098885	modification of postsynaptic actin cytoskeleton	NA	NA	0.00028544	0.0128987	0.00650635	0.0491069	0.00588525	0.171038	NA	NA	NA	NA	NA	NA	0.024219	0.322649	NA	NA
GO:0099519	dense core granule cytoskeletal transport	NA	NA	0.00028544	0.0128987	0.000989853	0.011497	NA	NA	NA	NA	NA	NA	NA	NA	NA	NA	NA	NA
GO:1901950	dense core granule transport	NA	NA	0.00028544	0.0128987	0.000989853	0.011497	NA	NA	NA	NA	NA	NA	NA	NA	NA	NA	NA	NA
GO:1903599	positive regulation of autophagy of mitochondrion	NA	NA	0.000298194	0.0131629	8.95455e-05	0.00176613	NA	NA	0.00322727	0.0417479	0.0173375	0.180822	NA	NA	NA	NA	NA	NA
GO:0099111	microtubule-based transport	NA	NA	0.000298663	0.0131629	3.62013e-09	3.91474e-07	NA	NA	5.32087e-07	5.1e-05	0.0160191	0.176135	0.0452343	0.228441	NA	NA	NA	NA
GO:0006891	intra-Golgi vesicle-mediated transport	NA	NA	0.00030046	0.0131629	0.0091436	0.0631593	NA	NA	0.00231508	0.0333326	NA	NA	NA	NA	NA	NA	NA	NA
GO:0021952	central nervous system projection neuron axonogenesis	NA	NA	0.000314239	0.0135516	0.0127237	0.0793271	NA	NA	0.000116905	0.00405362	NA	NA	NA	NA	NA	NA	NA	NA
GO:0010822	positive regulation of mitochondrion organization	NA	NA	0.000316415	0.0135516	0.0292295	0.148323	NA	NA	0.012565	0.10828	NA	NA	NA	NA	NA	NA	NA	NA
GO:0071248	cellular response to metal ion	NA	NA	0.000324769	0.0138063	0.0193719	0.107904	NA	NA	NA	NA	NA	NA	NA	NA	NA	NA	NA	NA
GO:0006893	Golgi to plasma membrane transport	NA	NA	0.000339485	0.0143258	0.00554926	0.044794	NA	NA	9.00182e-07	7.53581e-05	0.020056	0.195865	NA	NA	NA	NA	NA	NA
GO:0140056	organelle localization by membrane tethering	NA	NA	0.000353668	0.0146062	1.182e-05	0.00032803	NA	NA	0.00234873	0.0337342	NA	NA	NA	NA	NA	NA	NA	NA
GO:0048489	synaptic vesicle transport	NA	NA	0.000356312	0.0146062	0.00039766	0.00569434	NA	NA	0.00257294	0.0360744	NA	NA	NA	NA	NA	NA	NA	NA
GO:1903146	regulation of autophagy of mitochondrion	NA	NA	0.000356312	0.0146062	0.00011734	0.00212704	NA	NA	0.00257294	0.0360744	NA	NA	NA	NA	NA	NA	NA	NA
GO:0042273	ribosomal large subunit biogenesis	NA	NA	0.000376616	0.0152211	NA	NA	NA	NA	NA	NA	NA	NA	NA	NA	NA	NA	NA	NA
GO:0086001	cardiac muscle cell action potential	NA	NA	0.000376616	0.0152211	0.010275	0.0692955	NA	NA	NA	NA	NA	NA	NA	NA	NA	NA	NA	NA
GO:0016079	synaptic vesicle exocytosis	NA	NA	0.000410582	0.0164778	3.59301e-06	0.000121813	0.0197281	0.239499	NA	NA	0.010309	0.136536	NA	NA	NA	NA	NA	NA
GO:0006206	pyrimidine nucleobase metabolic process	NA	NA	0.000484709	0.0189234	NA	NA	NA	NA	NA	NA	NA	NA	NA	NA	NA	NA	NA	NA
GO:0006517	protein deglycosylation	NA	NA	0.000484709	0.0189234	0.00624166	0.0482709	NA	NA	0.0225322	0.154612	NA	NA	NA	NA	NA	NA	NA	NA
GO:0021575	hindbrain morphogenesis	NA	NA	0.000493908	0.0190822	NA	NA	NA	NA	0.0253286	0.166396	0.00178518	0.042472	NA	NA	NA	NA	NA	NA
GO:1905477	positive regulation of protein localization to membrane	NA	NA	0.000495426	0.0190822	0.0121207	0.0788598	NA	NA	NA	NA	NA	NA	NA	NA	NA	NA	NA	NA
GO:0098900	regulation of action potential	NA	NA	0.000507602	0.0193364	NA	NA	NA	NA	NA	NA	NA	NA	NA	NA	NA	NA	NA	NA
GO:0030490	maturation of SSU-rRNA	NA	NA	0.000508765	0.0193364	NA	NA	NA	NA	NA	NA	NA	NA	NA	NA	NA	NA	NA	NA
GO:0006839	mitochondrial transport	NA	NA	0.000523222	0.0193857	0.0143355	0.0878906	NA	NA	0.0199755	0.145237	NA	NA	NA	NA	NA	NA	NA	NA
GO:0000462	maturation of SSU-rRNA from tricistronic rRNA transcript (SSU-rRNA, 5.8S rRNA, LSU-rRNA)	NA	NA	0.000523572	0.0193857	0.0378688	0.176197	NA	NA	NA	NA	NA	NA	NA	NA	NA	NA	NA	NA
GO:0023061	signal release	NA	NA	0.000548639	0.0200587	0.00138959	0.0152636	NA	NA	NA	NA	NA	NA	NA	NA	NA	NA	NA	NA
GO:0099010	modification of postsynaptic structure	NA	NA	0.000585752	0.0211423	7.26213e-06	0.000212842	0.0209499	0.247404	0.00486026	0.0545616	NA	NA	NA	NA	0.0457387	0.322649	NA	NA
GO:0071241	cellular response to inorganic substance	NA	NA	0.00059246	0.0212427	0.0189289	0.105813	NA	NA	NA	NA	NA	NA	NA	NA	NA	NA	NA	NA
GO:0099558	maintenance of synapse structure	NA	NA	0.00060686	0.0212427	NA	NA	NA	NA	NA	NA	NA	NA	NA	NA	NA	NA	NA	NA
GO:0009314	response to radiation	NA	NA	0.000607037	0.0212427	3.02996e-06	0.000107977	0.0172438	0.234233	0.00253318	0.0360302	NA	NA	NA	NA	NA	NA	NA	NA
GO:0022406	membrane docking	NA	NA	0.000607041	0.0212427	6.71128e-06	0.000202371	NA	NA	0.00374173	0.0460961	NA	NA	NA	NA	NA	NA	NA	NA
GO:0060078	regulation of postsynaptic membrane potential	NA	NA	0.000638416	0.0222053	4.41445e-05	0.00100017	NA	NA	NA	NA	1.21749e-05	0.00113519	NA	NA	NA	NA	NA	NA
GO:0042176	regulation of protein catabolic process	NA	NA	0.000650537	0.0224905	1.63641e-11	3.94753e-09	0.01682	0.234233	3.62674e-06	0.000241508	0.000684525	0.0224736	NA	NA	NA	NA	NA	NA
GO:0042177	negative regulation of protein catabolic process	NA	NA	0.000662622	0.0227712	2.87458e-06	0.000103617	0.0332968	0.301562	0.00033073	0.00895664	NA	NA	NA	NA	NA	NA	NA	NA
GO:1902074	response to salt	NA	NA	0.000743789	0.0248175	0.000237416	0.00375082	0.0173648	0.234233	NA	NA	NA	NA	NA	NA	NA	NA	NA	NA
GO:1905906	regulation of amyloid fibril formation	NA	NA	0.000753533	0.0249117	NA	NA	0.0139523	0.208597	0.0291662	0.185776	0.0245059	0.217199	NA	NA	NA	NA	NA	NA
GO:0071277	cellular response to calcium ion	NA	NA	0.00077478	0.0254084	0.00164448	0.017601	NA	NA	NA	NA	0.0460398	0.31152	NA	NA	NA	NA	NA	NA
GO:0007612	learning	NA	NA	0.000795104	0.0259267	6.19769e-07	2.9227e-05	NA	NA	0.00942789	0.0876017	0.011481	0.14601	NA	NA	0.0439336	0.322649	NA	NA
GO:0086012	membrane depolarization during cardiac muscle cell action potential	NA	NA	0.000840742	0.0271068	NA	NA	NA	NA	NA	NA	NA	NA	NA	NA	NA	NA	NA	NA
GO:0072594	establishment of protein localization to organelle	NA	NA	0.000883838	0.0281797	1.25255e-09	1.58229e-07	NA	NA	8.55828e-11	1.00303e-07	0.0155883	0.173858	NA	NA	NA	NA	NA	NA
GO:0051592	response to calcium ion	NA	NA	0.000910589	0.0286918	1.71834e-05	0.000450939	NA	NA	NA	NA	0.0463582	0.31322	NA	NA	NA	NA	NA	NA
GO:0021587	cerebellum morphogenesis	NA	NA	0.000924509	0.0286918	NA	NA	NA	NA	0.0414436	0.232847	0.00119927	0.0323178	NA	NA	NA	NA	NA	NA
GO:0097178	ruffle assembly	NA	NA	0.000924509	0.0286918	NA	NA	0.0115974	0.192142	NA	NA	0.0243214	0.217199	NA	NA	NA	NA	NA	NA
GO:0031529	ruffle organization	NA	NA	0.000924897	0.0286918	NA	NA	0.0030314	0.122671	NA	NA	NA	NA	NA	NA	NA	NA	NA	NA
GO:0060997	dendritic spine morphogenesis	NA	NA	0.000924897	0.0286918	7.80787e-09	7.65172e-07	NA	NA	0.0338275	0.202688	0.0185162	0.187886	NA	NA	NA	NA	NA	NA
GO:0060996	dendritic spine development	NA	NA	0.00093194	0.0287548	3.1752e-08	2.58637e-06	NA	NA	0.00540071	0.0594078	0.000235763	0.0102603	NA	NA	NA	NA	NA	NA
GO:0018205	peptidyl-lysine modification	NA	NA	0.000938922	0.0288154	1.9816e-05	0.000510664	NA	NA	0.00626514	0.0661508	NA	NA	NA	NA	NA	NA	NA	NA
GO:0050806	positive regulation of synaptic transmission	NA	NA	0.000970686	0.0296317	8.87231e-05	0.00175543	NA	NA	NA	NA	0.000106405	0.00597662	NA	NA	NA	NA	NA	NA
GO:0036465	synaptic vesicle recycling	NA	NA	0.000989083	0.0298755	8.23892e-05	0.00164569	NA	NA	0.000113675	0.00405362	NA	NA	NA	NA	NA	NA	NA	NA
GO:0140029	exocytic process	NA	NA	0.000989083	0.0298755	0.00106636	0.012272	NA	NA	NA	NA	NA	NA	NA	NA	NA	NA	NA	NA
GO:0051647	nucleus localization	NA	NA	0.00100311	0.0299836	0.00225395	0.0224038	NA	NA	0.00656431	0.0679668	NA	NA	NA	NA	NA	NA	NA	NA
GO:0046165	alcohol biosynthetic process	NA	NA	0.00101505	0.0301834	0.000365982	0.00535068	NA	NA	NA	NA	NA	NA	NA	NA	NA	NA	NA	NA
GO:0017157	regulation of exocytosis	NA	NA	0.00106746	0.0314369	0.000270463	0.00421976	0.00444218	0.152408	0.0117635	0.103195	0.0131757	0.159132	NA	NA	NA	NA	NA	NA
GO:0016236	macroautophagy	NA	NA	0.00106816	0.0314369	1.71294e-13	1.19373e-10	NA	NA	1.42397e-09	5.21529e-07	NA	NA	NA	NA	NA	NA	NA	NA
GO:0099175	regulation of postsynapse organization	NA	NA	0.00108821	0.0318634	1.55233e-11	3.89449e-09	NA	NA	0.000188871	0.00563091	0.000132286	0.00692941	NA	NA	NA	NA	NA	NA
GO:0060998	regulation of dendritic spine development	NA	NA	0.0011155	0.0323782	0.000132859	0.00234071	0.0231666	0.261378	0.037999	0.218308	4.75995e-05	0.00336899	NA	NA	NA	NA	NA	NA
GO:0086010	membrane depolarization during action potential	NA	NA	0.00111707	0.0323782	NA	NA	NA	NA	NA	NA	NA	NA	NA	NA	NA	NA	NA	NA
GO:0045945	positive regulation of transcription by RNA polymerase III	NA	NA	0.00112778	0.0325243	2.54192e-05	0.000635176	NA	NA	NA	NA	NA	NA	NA	NA	NA	NA	NA	NA
GO:1902075	cellular response to salt	NA	NA	0.00121312	0.0348104	0.0174183	0.100043	0.00569941	0.167939	NA	NA	NA	NA	NA	NA	NA	NA	NA	NA
GO:0061337	cardiac conduction	NA	NA	0.00122327	0.0349272	0.0344068	0.164607	NA	NA	NA	NA	0.030197	0.247413	NA	NA	NA	NA	NA	NA
GO:0048193	Golgi vesicle transport	NA	NA	0.00132858	0.0375601	5.79921e-11	1.13665e-08	NA	NA	2.45762e-08	3.78991e-06	NA	NA	NA	NA	NA	NA	NA	NA
GO:0034314	Arp2/3 complex-mediated actin nucleation	NA	NA	0.00141477	0.039534	0.00014879	0.00255674	NA	NA	0.00271758	0.0370349	NA	NA	NA	NA	NA	NA	NA	NA
GO:0047496	vesicle transport along microtubule	NA	NA	0.00141477	0.039534	4.43316e-05	0.00100017	NA	NA	0.0219889	0.153034	0.00731971	0.111155	NA	NA	NA	NA	NA	NA
GO:0006122	mitochondrial electron transport, ubiquinol to cytochrome c	NA	NA	0.00142595	0.039534	0.0335992	0.162227	NA	NA	NA	NA	NA	NA	NA	NA	NA	NA	NA	NA
GO:0098814	spontaneous synaptic transmission	NA	NA	0.00142595	0.039534	0.00877166	0.0617462	NA	NA	NA	NA	NA	NA	NA	NA	NA	NA	NA	NA
GO:0090150	establishment of protein localization to membrane	NA	NA	0.00152936	0.0414463	5.99778e-07	2.8937e-05	NA	NA	0.024748	0.163805	0.0372877	0.281038	NA	NA	NA	NA	NA	NA
GO:0048041	focal adhesion assembly	NA	NA	0.00153025	0.0414463	0.000462665	0.0064918	0.0131573	0.203736	2.11765e-05	0.00106064	0.00470753	0.0840862	NA	NA	NA	NA	NA	NA
GO:0051260	protein homooligomerization	NA	NA	0.0015304	0.0414463	NA	NA	NA	NA	NA	NA	NA	NA	NA	NA	NA	NA	NA	NA
GO:0007006	mitochondrial membrane organization	NA	NA	0.00155783	0.0416157	0.00997558	0.0676398	NA	NA	NA	NA	NA	NA	NA	NA	NA	NA	NA	NA
GO:0071421	manganese ion transmembrane transport	NA	NA	0.00158986	0.0420974	NA	NA	NA	NA	NA	NA	NA	NA	NA	NA	NA	NA	NA	NA
GO:0006626	protein targeting to mitochondrion	NA	NA	0.00159176	0.0420974	0.00148972	0.0162502	NA	NA	0.00400402	0.0482789	NA	NA	NA	NA	NA	NA	NA	NA
GO:0099518	vesicle cytoskeletal trafficking	NA	NA	0.00161285	0.0421011	6.94668e-06	0.000206491	NA	NA	0.00133153	0.0236447	0.00563076	0.0937521	NA	NA	NA	NA	NA	NA
GO:0010923	negative regulation of phosphatase activity	NA	NA	0.00161391	0.0421011	NA	NA	0.00207238	0.096764	0.0108617	0.0973235	NA	NA	NA	NA	NA	NA	NA	NA
GO:0045197	establishment or maintenance of epithelial cell apical/basal polarity	NA	NA	0.00167997	0.0430417	NA	NA	NA	NA	NA	NA	NA	NA	NA	NA	NA	NA	NA	NA
GO:0086002	cardiac muscle cell action potential involved in contraction	NA	NA	0.00167997	0.0430417	NA	NA	NA	NA	NA	NA	0.0489172	0.323478	NA	NA	NA	NA	NA	NA
GO:0098876	vesicle-mediated transport to the plasma membrane	NA	NA	0.00170815	0.0435692	5.89469e-09	5.96315e-07	NA	NA	1.1165e-08	2.18089e-06	0.011481	0.14601	NA	NA	NA	NA	NA	NA
GO:0017156	calcium-ion regulated exocytosis	NA	NA	0.00175748	0.0444325	0.0197229	0.109568	NA	NA	NA	NA	NA	NA	NA	NA	NA	NA	NA	NA
GO:1901796	regulation of signal transduction by p53 class mediator	NA	NA	0.00179862	0.0448796	0.0192574	0.107362	NA	NA	0.0189432	0.141328	NA	NA	NA	NA	NA	NA	NA	NA
GO:0006359	regulation of transcription by RNA polymerase III	NA	NA	0.00192779	0.0474832	0.000153409	0.00259348	NA	NA	NA	NA	NA	NA	NA	NA	NA	NA	NA	NA
GO:0090382	phagosome maturation	NA	NA	0.00192779	0.0474832	0.00643215	0.0491069	0.000280854	0.0400826	NA	NA	NA	NA	0.0466464	0.228441	NA	NA	NA	NA
GO:0086009	membrane repolarization	NA	NA	0.00201454	0.0494079	0.0491941	0.211188	NA	NA	NA	NA	0.015683	0.174081	NA	NA	NA	NA	NA	NA
GO:0016482	cytosolic transport	NA	NA	0.00204293	0.0498909	1.69251e-12	6.63463e-10	NA	NA	1.21634e-06	9.63208e-05	0.00385045	0.0709518	NA	NA	NA	NA	NA	NA
GO:0010821	regulation of mitochondrion organization	NA	NA	0.00208235	0.0506381	0.0107821	0.0714104	NA	NA	0.0200343	0.145237	NA	NA	NA	NA	NA	NA	NA	NA
GO:0006904	vesicle docking involved in exocytosis	NA	NA	0.00213608	0.0515083	0.0153895	0.0926326	NA	NA	0.0316062	0.195921	NA	NA	NA	NA	NA	NA	NA	NA
GO:0061001	regulation of dendritic spine morphogenesis	NA	NA	0.00213608	0.0515083	2.6205e-07	1.58306e-05	NA	NA	NA	NA	0.0202503	0.195865	NA	NA	NA	NA	NA	NA
GO:0010038	response to metal ion	NA	NA	0.00226028	0.0542751	0.000844602	0.0105735	NA	NA	NA	NA	NA	NA	NA	NA	NA	NA	NA	NA
GO:0061387	regulation of extent of cell growth	NA	NA	0.00228139	0.0545537	1.30918e-05	0.000353929	NA	NA	2.45382e-05	0.00118177	4.01958e-09	2.34241e-06	NA	NA	NA	NA	NA	NA
GO:0032515	negative regulation of phosphoprotein phosphatase activity	NA	NA	0.00229923	0.0547522	NA	NA	0.0190874	0.236015	0.0156397	0.125891	NA	NA	NA	NA	NA	NA	NA	NA
GO:0006892	post-Golgi vesicle-mediated transport	NA	NA	0.00230961	0.0547527	0.000132152	0.00234071	NA	NA	4.76519e-08	6.34637e-06	0.0149517	0.170005	NA	NA	NA	NA	NA	NA
GO:0007044	cell-substrate junction assembly	NA	NA	0.00231833	0.0547527	0.000535716	0.00727021	0.0190611	0.236015	4.832e-05	0.00199405	0.00965537	0.131234	NA	NA	NA	NA	NA	NA
GO:0072655	establishment of protein localization to mitochondrion	NA	NA	0.00243194	0.0572005	0.00197819	0.0200116	NA	NA	0.00625546	0.0661508	NA	NA	NA	NA	NA	NA	NA	NA
GO:2001259	positive regulation of cation channel activity	NA	NA	0.00253586	0.0591598	NA	NA	NA	NA	NA	NA	NA	NA	NA	NA	NA	NA	NA	NA
GO:0046928	regulation of neurotransmitter secretion	NA	NA	0.00259061	0.0600554	4.1729e-06	0.000136408	0.0116488	0.192142	NA	NA	0.00370083	0.0684654	NA	NA	NA	NA	NA	NA
GO:0071312	cellular response to alkaloid	NA	NA	0.00261211	0.0600554	NA	NA	NA	NA	NA	NA	NA	NA	NA	NA	NA	NA	NA	NA
GO:0072528	pyrimidine-containing compound biosynthetic process	NA	NA	0.00261655	0.0600554	NA	NA	NA	NA	NA	NA	NA	NA	NA	NA	NA	NA	NA	NA
GO:0061912	selective autophagy	NA	NA	0.00262658	0.0600554	0.000139362	0.00242127	NA	NA	5.3959e-07	5.1e-05	NA	NA	NA	NA	NA	NA	NA	NA
GO:0034975	protein folding in endoplasmic reticulum	NA	NA	0.00267688	0.0609628	0.0304824	0.151855	NA	NA	NA	NA	NA	NA	NA	NA	NA	NA	NA	NA
GO:0006929	substrate-dependent cell migration	NA	NA	0.00286291	0.0645755	0.0126035	0.0790489	0.0313131	0.290931	0.0170719	0.131115	NA	NA	NA	NA	NA	NA	0.0298945	0.151297
GO:0035249	synaptic transmission, glutamatergic	NA	NA	0.00286927	0.0645755	2.06256e-07	1.29364e-05	NA	NA	NA	NA	8.72715e-07	0.000162744	NA	NA	NA	NA	NA	NA
GO:0086003	cardiac muscle cell contraction	NA	NA	0.00290299	0.0650791	NA	NA	NA	NA	NA	NA	NA	NA	NA	NA	NA	NA	NA	NA
GO:0051054	positive regulation of DNA metabolic process	NA	NA	0.00301477	0.0670611	8.06656e-07	3.74843e-05	NA	NA	0.000155586	0.00500953	0.0185387	0.187886	NA	NA	NA	NA	NA	NA
GO:0009218	pyrimidine ribonucleotide metabolic process	NA	NA	0.00315026	0.068135	NA	NA	NA	NA	NA	NA	NA	NA	NA	NA	NA	NA	NA	NA
GO:1901889	negative regulation of cell junction assembly	NA	NA	0.00315026	0.068135	0.00460671	0.0393106	0.0458429	0.33607	0.00139052	0.0239665	NA	NA	0.0496803	0.228441	NA	NA	NA	NA
GO:1903649	regulation of cytoplasmic transport	NA	NA	0.00315026	0.068135	5.19741e-06	0.000162991	NA	NA	NA	NA	0.0312734	0.251374	NA	NA	NA	NA	NA	NA
GO:0098780	response to mitochondrial depolarisation	NA	NA	0.00315597	0.068135	0.000282344	0.00431917	NA	NA	0.0199515	0.145237	0.0429041	0.301018	NA	NA	NA	NA	NA	NA
GO:0006739	NADP metabolic process	NA	NA	0.00318056	0.068135	0.000637805	0.00844521	NA	NA	NA	NA	NA	NA	NA	NA	NA	NA	NA	NA
GO:0006103	2-oxoglutarate metabolic process	NA	NA	0.00319364	0.068135	2.76416e-06	0.000101385	NA	NA	NA	NA	NA	NA	NA	NA	NA	NA	NA	NA
GO:0042795	snRNA transcription by RNA polymerase II	NA	NA	0.00319364	0.068135	0.00624166	0.0482709	NA	NA	NA	NA	NA	NA	NA	NA	NA	NA	NA	NA
GO:0051895	negative regulation of focal adhesion assembly	NA	NA	0.00319364	0.068135	0.00624166	0.0482709	0.0123974	0.198032	0.0225322	0.154612	NA	NA	NA	NA	NA	NA	NA	NA
GO:0150118	negative regulation of cell-substrate junction organization	NA	NA	0.00319364	0.068135	0.00624166	0.0482709	0.0123974	0.198032	0.0225322	0.154612	NA	NA	NA	NA	NA	NA	NA	NA
GO:0031111	negative regulation of microtubule polymerization or depolymerization	NA	NA	0.00323412	0.0682375	4.32761e-05	0.00100017	NA	NA	2.05681e-05	0.00104808	0.0135065	0.160825	NA	NA	NA	NA	NA	NA
GO:0086091	regulation of heart rate by cardiac conduction	NA	NA	0.00323412	0.0682375	NA	NA	NA	NA	NA	NA	NA	NA	NA	NA	NA	NA	NA	NA
GO:0090151	establishment of protein localization to mitochondrial membrane	NA	NA	0.00323412	0.0682375	0.0280998	0.143286	NA	NA	NA	NA	NA	NA	NA	NA	NA	NA	NA	NA
GO:0051205	protein insertion into membrane	NA	NA	0.00333317	0.0700698	NA	NA	NA	NA	NA	NA	NA	NA	NA	NA	NA	NA	NA	NA
GO:0035088	establishment or maintenance of apical/basal cell polarity	NA	NA	0.00336076	0.070136	NA	NA	NA	NA	NA	NA	NA	NA	NA	NA	NA	NA	NA	NA
GO:0061245	establishment or maintenance of bipolar cell polarity	NA	NA	0.00336076	0.070136	NA	NA	NA	NA	NA	NA	NA	NA	NA	NA	NA	NA	NA	NA
GO:0006900	vesicle budding from membrane	NA	NA	0.00337714	0.0702225	0.000799899	0.0101353	NA	NA	0.0328844	0.197847	NA	NA	NA	NA	NA	NA	NA	NA
GO:0031503	protein-containing complex localization	NA	NA	0.00340794	0.0704547	1.18413e-10	2.06302e-08	NA	NA	2.97137e-06	0.00020485	0.00519755	0.0888791	0.0357811	0.228441	NA	NA	NA	NA
GO:0016050	vesicle organization	NA	NA	0.00341286	0.0704547	1.95319e-14	1.75006e-11	0.0173648	0.234233	1.65626e-05	0.000874385	NA	NA	NA	NA	NA	NA	NA	NA
GO:0042255	ribosome assembly	NA	NA	0.00358817	0.072765	0.0464811	0.206706	NA	NA	NA	NA	NA	NA	NA	NA	NA	NA	NA	NA
GO:0048278	vesicle docking	NA	NA	0.00358817	0.072765	7.32926e-05	0.00152216	NA	NA	0.00269853	0.0369385	NA	NA	NA	NA	NA	NA	NA	NA
GO:0048814	regulation of dendrite morphogenesis	NA	NA	0.00358817	0.072765	0.000202016	0.00327401	NA	NA	0.00269853	0.0369385	NA	NA	NA	NA	NA	NA	NA	NA
GO:0006473	protein acetylation	NA	NA	0.00368197	0.0744043	1.31662e-05	0.000354414	NA	NA	4.1296e-05	0.00179255	0.00674691	0.106264	NA	NA	NA	NA	NA	NA
GO:0001964	startle response	NA	NA	0.0037186	0.0748809	0.000116384	0.00212704	NA	NA	0.0209657	0.14892	NA	NA	NA	NA	NA	NA	NA	NA
GO:0048488	synaptic vesicle endocytosis	NA	NA	0.00373504	0.074949	0.000109624	0.00206507	0.0406332	0.322191	3.825e-05	0.00171103	NA	NA	NA	NA	NA	NA	NA	NA
GO:0030516	regulation of axon extension	NA	NA	0.00381891	0.0760998	0.000250471	0.00393722	NA	NA	0.000621042	0.0140514	3.10335e-07	6.88944e-05	NA	NA	NA	NA	NA	NA
GO:0032414	positive regulation of ion transmembrane transporter activity	NA	NA	0.00383886	0.0762327	NA	NA	NA	NA	NA	NA	NA	NA	NA	NA	NA	NA	NA	NA
GO:0086065	cell communication involved in cardiac conduction	NA	NA	0.00394512	0.0777285	NA	NA	NA	NA	NA	NA	NA	NA	NA	NA	NA	NA	NA	NA
GO:0006221	pyrimidine nucleotide biosynthetic process	NA	NA	0.00395543	0.0777285	NA	NA	NA	NA	NA	NA	NA	NA	NA	NA	NA	NA	NA	NA
GO:0000423	mitophagy	NA	NA	0.00396837	0.0777285	7.2282e-05	0.00150751	NA	NA	0.000555137	0.0129675	0.0150245	0.170005	NA	NA	NA	NA	NA	NA
GO:0021955	central nervous system neuron axonogenesis	NA	NA	0.00396837	0.0777285	0.00245389	0.0237146	NA	NA	5.63461e-06	0.000343946	NA	NA	NA	NA	NA	NA	NA	NA
GO:0051258	protein polymerization	NA	NA	0.00398315	0.0777527	5.87526e-05	0.0012795	6.25991e-05	0.0137445	1.12504e-07	1.37348e-05	0.044061	0.305673	NA	NA	NA	NA	NA	NA
GO:0022411	cellular component disassembly	NA	NA	0.00419316	0.0812992	7.31184e-11	1.38969e-08	0.0184063	0.236015	5.81586e-12	1.70405e-08	0.0376237	0.281038	NA	NA	NA	NA	NA	NA
GO:0043248	proteasome assembly	NA	NA	0.0042155	0.081341	0.0486167	0.209138	NA	NA	NA	NA	NA	NA	NA	NA	NA	NA	NA	NA
GO:0000041	transition metal ion transport	NA	NA	0.00422367	0.081341	NA	NA	NA	NA	NA	NA	NA	NA	NA	NA	NA	NA	NA	NA
GO:0140238	presynaptic endocytosis	NA	NA	0.00429351	0.0821349	0.000151566	0.00257621	0.0420764	0.324117	4.76711e-05	0.00198122	NA	NA	NA	NA	NA	NA	NA	NA
GO:0051259	protein complex oligomerization	NA	NA	0.00440494	0.0837085	NA	NA	NA	NA	NA	NA	NA	NA	NA	NA	NA	NA	NA	NA
GO:0045739	positive regulation of DNA repair	NA	NA	0.00449968	0.0849462	5.0464e-06	0.00015905	NA	NA	0.000567466	0.0131437	NA	NA	NA	NA	NA	NA	NA	NA
GO:1903541	regulation of exosomal secretion	NA	NA	0.00452461	0.0851368	0.0104214	0.0696837	NA	NA	0.00661073	0.0679668	NA	NA	NA	NA	NA	NA	NA	NA
GO:0046854	phosphatidylinositol phosphate biosynthetic process	NA	NA	0.00481107	0.0896451	0.00485436	0.0400612	0.0338042	0.302642	0.0217816	0.153034	NA	NA	NA	NA	NA	NA	NA	NA
GO:0032411	positive regulation of transporter activity	NA	NA	0.00484158	0.0899218	NA	NA	NA	NA	NA	NA	NA	NA	NA	NA	NA	NA	NA	NA
[truncated: 2,131 more rows]

## Sheet: log2FC_0.1
ID	Description	p-value (Astrocytes)	p.adjust (Astrocytes)	p-value (D1_MSN_GO)	p.adjust (D1_MSN_GO)	p-value (D2_MSN_GO)	p.adjust (D2_MSN_GO)	p-value (Microglia_GO)	p.adjust (Microglia_GO)	p-value (Oligodendrocytes_GO)	p.adjust (Oligodendrocytes_GO)	p-value (OPC_GO)	p.adjust (OPC_GO)	p-value (Eccentric_MSN_GO)	p.adjust (Eccentric_MSN_GO)	p-value (Neuroblasts_GO)	p.adjust (Neuroblasts_GO)	p-value (PV_GO)	p.adjust (PV_GO)
[truncated: 2,673 more rows]

[truncated: 2 more sheets: log2FC 0.15, log2FC 0.2]
