# Supplementary material for: Single nuclei RNA-seq reveals a medium spiny neuron glutamate excitotoxicity signature prior to the onset of neuronal death in an ovine Huntington’s disease model
Source: Hum Mol Genet. 2024 May 22;33(17):1524–39. doi: 10.1093/hmg/ddae087 (PMC11336116; doi:10.1093/hmg/ddae087)
Supplement: Supplementary_F6_ddae087 [file supplementary_f6_ddae087.xlsx]

## Sheet: MEGENA_GO_analysis
Gene Ontology ID	Term	FDR adjusted p-value (M1)	FDR adjusted p-value (M2)	FDR adjusted p-value (M3)	FDR adjusted p-value (M4)	FDR adjusted p-value (M5)	FDR adjusted p-value (M6)	FDR adjusted p-value (M7)	FDR adjusted p-value (M8)	FDR adjusted p-value (M9)	FDR adjusted p-value (M10)	FDR adjusted p-value (M11)	FDR adjusted p-value (M12)
GO:0022402	cell cycle process	1.23232e-28	0.999025	0.297661	0.468558	0.694891	0.970312	0.993976	0.0377946	0.499697	0.947838	0.501855	0.839649
GO:0007049	cell cycle	1.24555e-27	0.999146	0.393425	0.430648	0.822103	0.988031	0.985309	0.149742	0.367753	0.717823	0.629037	0.575421
GO:0000278	mitotic cell cycle	3.53784e-24	0.999645	0.76938	0.24465	0.524553	0.967174	0.991116	0.769751	0.348643	0.488913	0.554875	0.54456
GO:1903047	mitotic cell cycle process	3.97088e-24	0.999973	0.677892	0.54324	0.341531	0.932562	0.976639	0.818101	0.348828	0.698775	0.511723	0.667884
GO:0000280	nuclear division	6.56306e-23	0.991023	0.187822	0.85035	0.89599	0.94327	0.975247	0.784386	0.203601	0.82035	0.941412	0.948425
GO:0048285	organelle fission	5.23378e-22	0.974596	0.216491	0.87015	0.773954	0.954218	0.981225	0.593063	0.246531	0.850034	0.955842	0.973379
GO:0051301	cell division	2.44043e-20	0.886045	0.879583	0.467081	0.760932	0.980675	0.960844	0.753707	0.815229	0.121486	0.392969	0.984731
GO:0002376	immune system process	0.991533	0.995421	0.864225	0.0926386	7.27785e-20	0.691385	0.997144	0.99568	0.948573	0.28597	0.797835	0.99973
GO:0010564	regulation of cell cycle process	7.44741e-20	0.99839	0.579431	0.693072	0.523163	0.878747	0.948376	0.493577	0.375686	0.760946	0.495171	0.843633
GO:0005694	chromosome	2.72666e-19	0.722938	0.846227	0.996281	0.263932	0.938275	0.967697	0.743591	0.971911	0.192606	0.957252	0.997992
GO:0006955	immune response	0.948118	0.999948	0.664228	0.177326	2.5823e-18	0.730396	0.995452	0.974999	0.996904	0.958203	0.856177	0.941115
GO:0051726	regulation of cell cycle	4.36624e-16	0.999177	0.802788	0.49263	0.301963	0.917099	0.974998	0.658973	0.270291	0.726269	0.492189	0.711638
GO:0050776	regulation of immune response	0.668146	0.999873	0.726767	0.194737	4.30195e-15	0.318586	0.998099	0.956646	0.996053	0.896993	0.871627	0.924592
GO:0002682	regulation of immune system process	0.892963	0.987691	0.709381	0.361073	7.16759e-15	0.372238	0.997328	0.983069	0.976437	0.499742	0.742751	0.99483
GO:0050778	positive regulation of immune response	0.783329	0.999932	0.885052	0.112759	1.18695e-14	0.344353	0.994477	0.983738	0.989873	0.811612	0.873525	0.927291
GO:0002684	positive regulation of immune system process	0.868856	0.998683	0.881298	0.142806	1.469e-14	0.487243	0.998624	0.992873	0.983644	0.18321	0.830629	0.996077
GO:0002253	activation of immune response	0.668415	0.999522	0.821535	0.0530073	2.21437e-14	0.37475	0.984099	0.962415	0.974227	0.674338	0.962806	0.964108
GO:0045321	leukocyte activation	0.851032	0.984529	0.449901	0.123518	1.76551e-13	0.769776	0.990505	0.9989	0.995444	0.554111	0.797459	0.995648
GO:0051707	response to other organism	0.88481	0.999783	0.725571	0.844149	3.08738e-13	0.687236	0.994506	0.837504	0.9581	0.775943	0.859465	0.999079
GO:0043207	response to external biotic stimulus	0.887297	0.9998	0.729415	0.847115	3.73827e-13	0.692916	0.994754	0.841348	0.959502	0.780905	0.863869	0.999196
GO:1901987	regulation of cell cycle phase transition	3.94702e-13	0.995032	0.327526	0.425276	0.562369	0.644472	0.943486	0.379897	0.447531	0.698341	0.675778	0.953179
GO:0009607	response to biotic stimulus	0.903431	0.999888	0.755187	0.86656	1.36647e-12	0.730799	0.996211	0.866245	0.96818	0.813381	0.811566	0.998708
GO:0044419	biological process involved in interspecies interaction between organisms	0.813302	0.999268	0.592997	0.890632	1.43908e-12	0.639455	0.997636	0.795869	0.977635	0.601951	0.859539	0.999664
GO:0007346	regulation of mitotic cell cycle	3.44167e-12	0.992484	0.46153	0.119882	0.336529	0.7883	0.977836	0.797945	0.220464	0.386977	0.475156	0.96018
GO:0002757	immune response-activating signaling pathway	0.867106	0.998674	0.775373	0.031508	7.16817e-12	0.509299	0.972358	0.941755	0.957996	0.807085	0.934475	0.933745
GO:0044770	cell cycle phase transition	7.22847e-12	0.994252	0.483668	0.597002	0.206956	0.80765	0.981225	0.184399	0.246531	0.647137	0.704615	0.845987
GO:0001775	cell activation	0.924674	0.994517	0.59741	0.237103	9.10702e-12	0.783616	0.997745	0.987308	0.771826	0.323811	0.667873	0.995843
GO:0043228	non-membrane-bounded organelle	9.69818e-12	0.378284	0.959472	0.602852	0.143313	0.721101	0.99733	0.000530441	0.999905	0.292451	0.597358	0.481059
GO:0043232	intracellular non-membrane-bounded organelle	9.69818e-12	0.378284	0.959472	0.602852	0.143313	0.721101	0.99733	0.000530441	0.999905	0.292451	0.597358	0.481059
GO:0005634	nucleus	9.91889e-12	0.997528	0.15138	0.154569	0.0127194	0.981493	0.998752	0.643912	0.978601	0.0868532	0.144108	0.184273
GO:0002694	regulation of leukocyte activation	0.611847	0.941966	0.41104	0.153488	1.10588e-11	0.427184	0.977723	0.989566	0.96087	0.862043	0.522205	0.999557
GO:0002764	immune response-regulating signaling pathway	0.875105	0.991023	0.785456	0.0352646	1.37839e-11	0.529748	0.975247	0.946632	0.961899	0.82035	0.941412	0.948425
GO:0050865	regulation of cell activation	0.691232	0.973782	0.487876	0.214249	3.12702e-11	0.531563	0.988086	0.962619	0.647028	0.90983	0.496418	0.999869
GO:0044772	mitotic cell cycle phase transition	6.44541e-11	0.997794	0.392154	0.498579	0.239165	0.719856	0.963588	0.730577	0.148594	0.523344	0.562033	0.880752
GO:0006996	organelle organization	6.58516e-11	0.865143	0.911614	0.50029	0.741306	0.812147	0.99118	0.000610644	0.979512	0.863751	0.166764	0.283955
GO:0031981	nuclear lumen	1.18737e-10	0.998234	0.301697	0.391668	0.13148	0.924786	0.999896	0.948963	0.999273	0.000353961	0.280389	0.0904259
GO:0001816	cytokine production	0.968572	0.998981	0.9227	0.362138	3.39146e-10	0.845612	0.997873	0.953331	0.416774	0.753369	0.939795	0.942813
GO:0015630	microtubule cytoskeleton	4.64369e-10	0.402828	0.946775	0.778804	0.483246	0.212201	0.96407	0.000114281	0.999962	0.896983	0.74777	0.714501
GO:0005654	nucleoplasm	8.64707e-10	0.998986	0.437911	0.509899	0.231771	0.943175	0.999408	0.964227	0.996912	0.00287145	0.299841	0.0554697
GO:0030097	hemopoiesis	0.707165	0.835736	0.974602	0.260321	1.83131e-09	0.963778	0.992077	0.992284	0.982318	0.283742	0.450519	0.974153
GO:0002429	immune response-activating cell surface receptor signaling pathway	0.782068	0.993269	0.676107	0.0447741	2.60452e-09	0.612401	0.933385	0.883078	0.908645	0.902274	0.965592	0.770181
GO:0002768	immune response-regulating cell surface receptor signaling pathway	0.795095	0.964048	0.690546	0.0505706	4.99149e-09	0.634017	0.940301	0.892802	0.917075	0.91105	0.969977	0.812727
GO:0006952	defense response	0.797807	0.999823	0.542642	0.559881	5.41289e-09	0.547918	0.979546	0.960268	0.993915	0.976466	0.677088	0.992312
GO:0000226	microtubule cytoskeleton organization	6.7302e-09	0.957342	0.634017	0.744496	0.972699	0.760489	0.994778	0.043325	0.990361	0.81727	0.162038	0.397894
GO:0031325	positive regulation of cellular metabolic process	0.883675	0.999802	0.972043	0.694816	4.00372e-08	0.994468	0.995623	0.363187	0.394151	0.79318	0.0481959	0.897707
GO:0031347	regulation of defense response	0.828755	0.976419	0.41104	0.788504	8.53779e-08	0.427184	0.977723	0.939746	0.96087	0.992875	0.522205	0.92922
GO:0099080	supramolecular complex	1.18347e-07	0.413053	0.887428	0.526971	0.841058	0.916924	0.650761	0.118714	0.985554	0.676307	0.110188	0.460371
GO:0031974	membrane-enclosed lumen	1.80838e-07	0.999893	0.265001	0.523814	0.0823072	0.8753	0.999452	0.963456	0.997856	0.000200364	0.00171128	0.423976
GO:0043233	organelle lumen	1.80838e-07	0.999893	0.265001	0.523814	0.0823072	0.8753	0.999452	0.963456	0.997856	0.000200364	0.00171128	0.423976
GO:0070013	intracellular organelle lumen	1.80838e-07	0.999893	0.265001	0.523814	0.0823072	0.8753	0.999452	0.963456	0.997856	0.000200364	0.00171128	0.423976
GO:0033043	regulation of organelle organization	1.87841e-07	0.747776	0.73698	0.690267	0.324545	0.704076	0.89181	0.272188	0.534926	0.50202	0.201485	0.793709
GO:0009605	response to external stimulus	0.964967	0.871246	0.37991	0.659972	2.57814e-07	0.456733	0.998721	0.86947	0.206285	0.991075	0.066172	0.999903
GO:0009893	positive regulation of metabolic process	0.850832	0.999849	0.97182	0.515729	2.65561e-07	0.993712	0.976831	0.399175	0.544862	0.876786	0.0467264	0.841551
GO:0007017	microtubule-based process	3.1844e-07	0.347098	0.61116	0.905235	0.997303	0.51847	0.999589	0.00468615	0.99898	0.959472	0.297583	0.459525
GO:0006950	response to stress	0.0537039	0.999355	0.811246	0.187827	3.83113e-07	0.966881	0.998939	0.917162	0.874389	0.599473	0.150237	0.993183
GO:0031324	negative regulation of cellular metabolic process	0.413504	0.98306	0.318208	0.712369	3.97223e-07	0.998911	0.994996	0.911423	0.961319	0.443862	0.0203594	0.459569
GO:0006954	inflammatory response	0.918559	0.997268	0.580856	0.504599	4.34044e-07	0.653958	0.994849	0.928523	0.882482	0.868643	0.653913	0.986048
GO:0032101	regulation of response to external stimulus	0.974004	0.874973	0.765633	0.537686	4.37761e-07	0.104131	0.996708	0.763874	0.115543	0.989887	0.359851	0.999129
GO:0031323	regulation of cellular metabolic process	0.607055	0.997496	0.957796	0.411328	5.9271e-07	0.999603	0.98384	0.559439	0.42129	0.426502	0.0284466	0.955275
GO:1903706	regulation of hemopoiesis	0.858603	0.73561	0.764825	0.250707	8.49939e-07	0.932678	0.969135	0.936436	0.953698	0.324295	0.600972	0.955859
GO:0010604	positive regulation of macromolecule metabolic process	0.730151	0.999408	0.940083	0.595045	1.30755e-06	0.977896	0.985143	0.486524	0.515783	0.735374	0.0833609	0.857553
GO:0005829	cytosol	0.000803501	0.993292	0.968289	0.0187446	1.34044e-06	0.436891	0.969749	0.565631	0.999668	0.607467	0.530881	0.00141037
GO:0048584	positive regulation of response to stimulus	0.918509	0.999547	0.509351	0.0998053	1.41662e-06	0.654306	0.981349	0.914292	0.128761	0.61337	0.174062	0.872378
GO:0050896	response to stimulus	0.750043	0.999904	0.879503	0.794844	1.44125e-06	0.9311	0.82359	0.602198	0.103502	0.152412	0.306404	0.963293
GO:0009892	negative regulation of metabolic process	0.542733	0.979131	0.286524	0.805469	1.71563e-06	0.998713	0.980358	0.918778	0.966825	0.289732	0.0146861	0.541586
GO:0010562	positive regulation of phosphorus metabolic process	0.387278	0.993572	0.897855	0.490176	2.07266e-06	0.698529	0.888521	0.563093	0.677675	0.495087	0.663218	0.87789
GO:0045937	positive regulation of phosphate metabolic process	0.387278	0.993572	0.897855	0.490176	2.07266e-06	0.698529	0.888521	0.563093	0.677675	0.495087	0.663218	0.87789
GO:0045785	positive regulation of cell adhesion	0.963186	0.979407	0.913104	0.0673769	2.62438e-06	0.939351	0.997181	0.833009	0.374264	0.349294	0.249566	0.999159
GO:0051240	positive regulation of multicellular organismal process	0.993437	0.994674	0.881782	0.188503	3.07584e-06	0.282239	0.999375	0.996896	0.279442	0.762845	0.0815259	0.955612
GO:0019220	regulation of phosphate metabolic process	0.383407	0.990419	0.592052	0.17209	3.13035e-06	0.744707	0.930985	0.640461	0.644247	0.607772	0.649237	0.737146
GO:0019222	regulation of metabolic process	0.595623	0.998863	0.932302	0.492071	3.17132e-06	0.999195	0.974349	0.696207	0.502482	0.501933	0.00562964	0.940303
GO:0051174	regulation of phosphorus metabolic process	0.38813	0.981746	0.596047	0.175224	3.43384e-06	0.749129	0.932977	0.645753	0.649819	0.613466	0.655846	0.749257
GO:0065009	regulation of molecular function	0.886681	0.617509	0.993038	0.3068	6.64861e-06	0.67702	0.89946	0.707844	0.944397	0.155072	0.790758	0.175771
GO:0010628	positive regulation of gene expression	0.795645	0.996889	0.772401	0.547992	6.81018e-06	0.755824	0.920435	0.950391	0.455187	0.919169	0.112356	0.965276
GO:0006897	endocytosis	0.984888	0.904765	0.95503	0.504599	6.86514e-06	0.922049	0.719471	0.328353	0.956153	0.574554	0.880931	0.112766
GO:0010605	negative regulation of macromolecule metabolic process	0.409434	0.951933	0.314964	0.709069	8.41512e-06	0.998871	0.987675	0.952485	0.981157	0.332244	0.00622501	0.392454
GO:0051239	regulation of multicellular organismal process	0.997135	0.785999	0.972666	0.579478	8.42157e-06	0.389521	0.99113	0.999674	0.0420643	0.894783	0.0459267	0.999676
GO:0043005	neuron projection	0.999926	0.000195252	0.978342	0.943456	0.999675	0.309152	0.875853	0.0825145	0.996303	0.818195	0.994877	9.14819e-06
GO:0030234	enzyme regulator activity	0.366202	0.985791	0.359045	0.00271285	9.26556e-06	0.973507	0.682461	0.378574	0.844078	0.101555	0.799001	0.221036
GO:0042325	regulation of phosphorylation	0.588658	0.982024	0.683572	0.194694	9.2875e-06	0.753987	0.96752	0.773005	0.492568	0.455777	0.586105	0.755455
GO:0031326	regulation of cellular biosynthetic process	0.825836	0.994162	0.943109	0.261338	9.9214e-06	0.999569	0.973904	0.796669	0.523789	0.45463	0.0139482	0.969878
GO:0048729	tissue morphogenesis	0.989382	0.828703	0.965363	0.568161	0.553967	0.384354	0.650598	0.258473	0.133273	0.488542	1.01638e-05	0.99304
GO:0080134	regulation of response to stress	0.847868	0.998971	0.437423	0.157489	1.02894e-05	0.700159	0.994093	0.720836	0.189969	0.888798	0.122535	0.955084
GO:0060255	regulation of macromolecule metabolic process	0.363858	0.989745	0.906664	0.483746	1.04173e-05	0.998627	0.978218	0.880909	0.458069	0.465196	0.0449924	0.920011
GO:0044093	positive regulation of molecular function	0.755417	0.942827	0.996968	0.672647	1.08022e-05	0.686623	0.979818	0.581705	0.898169	0.133268	0.887712	0.0450368
GO:0031327	negative regulation of cellular biosynthetic process	0.418771	0.968076	0.566072	0.766047	1.10571e-05	0.999411	0.980454	0.711654	0.947962	0.576344	0.00659455	0.742376
GO:0009889	regulation of biosynthetic process	0.834029	0.995065	0.946146	0.271889	1.23123e-05	0.99899	0.960572	0.80744	0.540326	0.470964	0.00990869	0.976219
GO:0010629	negative regulation of gene expression	0.403151	0.925294	0.192987	0.533996	1.24105e-05	0.981898	0.99599	0.70361	0.638891	0.767395	0.186993	0.680806
GO:0009890	negative regulation of biosynthetic process	0.427719	0.950611	0.573646	0.772371	1.29548e-05	0.999456	0.981733	0.720546	0.950717	0.587195	0.00730497	0.764486
GO:0050790	regulation of catalytic activity	0.676164	0.879313	0.940357	0.419147	1.40284e-05	0.638121	0.894709	0.779526	0.932089	0.0728082	0.816262	0.43269
GO:0044877	protein-containing complex binding	1.55604e-05	0.977016	0.955183	0.849607	0.00620449	0.842287	0.758242	0.556769	0.764249	0.803491	0.322267	0.651082
GO:0051246	regulation of protein metabolic process	0.337085	0.908464	0.719749	0.355932	1.63134e-05	0.764361	0.792919	0.685138	0.937166	0.785638	0.483942	0.325433
GO:0001932	regulation of protein phosphorylation	0.496114	0.976904	0.800962	0.24968	1.66019e-05	0.662293	0.940366	0.683819	0.786189	0.481102	0.446821	0.691031
GO:0048583	regulation of response to stimulus	0.994338	0.993641	0.703885	0.417919	1.77435e-05	0.730455	0.996137	0.696104	0.0137159	0.71639	0.0767797	0.919346
GO:0010558	negative regulation of macromolecule biosynthetic process	0.387504	0.95683	0.539126	0.742941	1.78054e-05	0.999225	0.996391	0.791068	0.937237	0.537578	0.00454669	0.71159
GO:0010556	regulation of macromolecule biosynthetic process	0.780701	0.994987	0.925703	0.302952	1.81933e-05	0.999187	0.98573	0.810841	0.440311	0.37392	0.0183297	0.979905
GO:0043085	positive regulation of catalytic activity	0.678302	0.957342	0.987971	0.413218	1.82529e-05	0.667869	0.942285	0.540915	0.981314	0.141068	0.798937	0.361386
GO:0042327	positive regulation of phosphorylation	0.492802	0.984529	0.972053	0.413592	1.8743e-05	0.614077	0.918452	0.468424	0.584739	0.396351	0.68187	0.876171
GO:0005856	cytoskeleton	6.58093e-05	0.239939	0.955483	0.456021	0.51308	0.290131	0.993449	1.90402e-05	0.988278	0.920181	0.168451	0.178779
GO:0060429	epithelium development	0.762507	0.991696	0.923743	0.820375	0.191211	0.564999	0.915772	0.592543	0.358144	0.320102	2.16846e-05	0.979721
GO:0051173	positive regulation of nitrogen compound metabolic process	0.483752	0.999086	0.922994	0.605573	2.23317e-05	0.985637	0.968473	0.485352	0.842936	0.530068	0.0552464	0.694203
GO:0005737	cytoplasm	0.0603544	0.860354	0.967463	0.111546	2.49228e-05	0.62724	0.998557	0.26218	0.998695	0.284887	0.019649	0.099154
GO:0003677	DNA binding	2.88545e-05	0.898893	0.796031	0.98818	0.0360646	0.996273	0.931198	0.930556	0.954572	0.172735	0.204389	0.979171
GO:0031399	regulation of protein modification process	0.111595	0.996102	0.542642	0.388843	2.95029e-05	0.687651	0.828065	0.825208	0.897695	0.536751	0.450666	0.50295
GO:0010468	regulation of gene expression	0.728672	0.995746	0.904157	0.248391	3.27821e-05	0.999439	0.975791	0.882497	0.446162	0.297244	0.0365871	0.982719
GO:0051656	establishment of organelle localization	3.55293e-05	0.469439	0.730181	0.471756	0.393159	0.423457	0.816325	0.0904856	0.938012	0.93296	0.734478	0.740749
GO:0016043	cellular component organization	3.87796e-05	0.268174	0.998241	0.620816	0.598181	0.668108	0.927797	0.000910732	0.958703	0.531679	0.0360736	0.784923
GO:0001934	positive regulation of protein phosphorylation	0.403151	0.983794	0.960056	0.533996	4.30466e-05	0.511302	0.867952	0.363155	0.788487	0.443454	0.556636	0.813463
GO:0071840	cellular component organization or biogenesis	4.51669e-05	0.290764	0.998405	0.633974	0.617402	0.683501	0.934229	0.00105533	0.962562	0.549603	0.0406445	0.72877
GO:0034097	response to cytokine	0.982269	0.970052	0.321834	0.696354	4.94766e-05	0.78783	0.918133	0.458046	0.986364	0.984108	0.747357	0.986165
GO:0051247	positive regulation of protein metabolic process	0.186284	0.988978	0.869579	0.370309	6.03909e-05	0.52465	0.455254	0.409505	0.945336	0.771706	0.535995	0.757278
GO:2000026	regulation of multicellular organismal development	0.891	0.687911	0.908092	0.412628	6.52871e-05	0.430521	0.958371	0.972368	0.0265634	0.583404	0.133193	0.994523
GO:0120036	plasma membrane bounded cell projection organization	0.996931	0.0166094	0.991614	0.400335	0.91699	0.145106	0.640594	8.27453e-05	0.882948	0.85768	0.397443	0.597948
GO:0003676	nucleic acid binding	8.57129e-05	0.654882	0.886178	0.637936	0.0104127	0.979717	0.964685	0.936956	0.927565	0.647854	0.303922	0.925223
GO:0051640	organelle localization	8.71673e-05	0.0334167	0.837271	0.371128	0.447806	0.224507	0.609512	0.237196	0.978815	0.976384	0.770856	0.808559
GO:0043933	protein-containing complex organization	8.85829e-05	0.211923	0.678468	0.70731	0.316735	0.958293	0.985315	0.369109	0.852022	0.727681	0.0186573	0.87505
GO:0032991	protein-containing complex	9.80208e-05	0.446449	0.458934	0.55058	0.208664	0.973447	0.856478	0.673738	0.928833	0.571924	0.469408	0.515378
GO:0030155	regulation of cell adhesion	0.969374	0.903004	0.981411	0.323102	9.82378e-05	0.559816	0.999222	0.855998	0.0502567	0.666971	0.313679	0.988739
GO:0030030	cell projection organization	0.997387	0.0140686	0.992591	0.422802	0.883957	0.162357	0.669751	0.000113317	0.89653	0.87314	0.345554	0.618353
GO:0090304	nucleic acid metabolic process	0.000114762	0.9899	0.642528	0.682914	0.126229	0.999981	0.964733	0.737654	0.820859	0.11877	0.0106009	0.899749
GO:0033554	cellular response to stress	0.000123151	0.9981	0.719985	0.0119233	0.0447651	0.890906	0.94706	0.556574	0.946922	0.057654	0.543415	0.589354
GO:0099513	polymeric cytoskeletal fiber	0.000129855	0.140408	0.758229	0.960688	0.884871	0.749787	0.776624	0.114906	0.997483	0.912737	0.354241	0.447734
GO:0120025	plasma membrane bounded cell projection	0.999975	0.00867937	0.972057	0.98188	0.999293	0.229128	0.867831	0.000378833	0.998344	0.858185	0.94321	0.000146559
GO:0016020	membrane	0.99937	0.000151711	0.97719	0.824636	0.380263	0.0100491	0.157553	0.83207	0.0429843	0.502713	0.993828	0.0315181
GO:0080090	regulation of primary metabolic process	0.209882	0.989863	0.974732	0.316859	0.0001576	0.997002	0.923261	0.572309	0.736135	0.331883	0.00836121	0.831951
GO:1902531	regulation of intracellular signal transduction	0.93478	0.997617	0.740113	0.0908904	0.000163889	0.57059	0.982357	0.36765	0.102023	0.495389	0.431499	0.736351
GO:0051336	regulation of hydrolase activity	0.805281	0.800283	0.831931	0.184743	0.000170099	0.356863	0.947232	0.71561	0.905239	0.305452	0.709905	0.560031
GO:0031401	positive regulation of protein modification process	0.0825911	0.993473	0.864866	0.611587	0.00017173	0.607585	0.705976	0.461463	0.853077	0.546986	0.5412	0.760116
GO:0007010	cytoskeleton organization	0.000175338	0.901979	0.946421	0.869902	0.81549	0.538826	0.97765	0.00564425	0.973398	0.430098	0.0102203	0.193924
GO:0098772	molecular function regulator activity	0.637909	0.952478	0.708264	0.0321959	0.00018279	0.945193	0.935651	0.263305	0.369064	0.108353	0.715198	0.778782
GO:0008047	enzyme activator activity	0.188484	0.91126	0.249381	0.000489201	0.000184407	0.939299	0.699464	0.684181	0.879657	0.585611	0.929553	0.29382
GO:0048523	negative regulation of cellular process	0.228814	0.922106	0.841164	0.410584	0.000203026	0.930701	0.928076	0.759539	0.717718	0.47971	0.00119247	0.934776
GO:0016310	phosphorylation	0.542369	0.991502	0.666134	0.182536	0.000209607	0.695325	0.999174	0.258262	0.646353	0.812147	0.758875	0.119023
GO:0006468	protein phosphorylation	0.510449	0.981891	0.840314	0.265393	0.000210801	0.622969	0.995402	0.390427	0.776992	0.745941	0.509454	0.22949
GO:0009888	tissue development	0.925707	0.999308	0.777892	0.778345	0.0266907	0.631472	0.980879	0.459382	0.14276	0.0724104	0.00021202	0.998495
GO:0043067	regulation of programmed cell death	0.327312	0.996102	0.730313	0.559881	0.000223493	0.954871	0.902885	0.986121	0.980769	0.536751	0.3419	0.695588
GO:0051171	regulation of nitrogen compound metabolic process	0.159472	0.989901	0.964334	0.353072	0.00023914	0.997484	0.919382	0.81719	0.802432	0.327209	0.0248999	0.760563
GO:0044237	cellular metabolic process	0.186218	0.974293	0.569322	0.441825	0.000246068	0.968585	0.99531	0.64892	0.590635	0.705641	0.248424	0.528283
GO:0016192	vesicle-mediated transport	0.996596	0.485857	0.657072	0.522145	0.000266726	0.0749802	0.545178	0.597916	0.980336	0.888405	0.985974	0.257374
GO:0001525	angiogenesis	0.920619	0.999879	0.352643	0.308534	0.000295546	0.816811	0.167944	0.930761	0.020791	0.0811157	0.380069	0.999685
GO:0045892	negative regulation of DNA-templated transcription	0.321853	0.891132	0.973357	0.93498	0.236556	0.99884	0.923721	0.794853	0.995833	0.163867	0.000299858	0.739338
GO:1902679	negative regulation of RNA biosynthetic process	0.321853	0.891132	0.973357	0.93498	0.236556	0.99884	0.923721	0.794853	0.995833	0.163867	0.000299858	0.739338
GO:0048666	neuron development	0.985013	0.000338122	0.993494	0.848294	0.955069	0.0576549	0.516355	0.0682918	0.760365	0.819051	0.486681	0.734845
GO:0035295	tube development	0.959868	0.999234	0.842575	0.410449	0.0222001	0.495857	0.37937	0.654818	0.0487303	0.18418	0.000341221	0.999864
GO:0030054	cell junction	0.999994	0.000358617	0.998661	0.679384	0.959074	0.00536865	0.448796	0.342936	0.969172	0.849942	0.955798	0.00607909
GO:0046483	heterocycle metabolic process	0.00036088	0.954114	0.625632	0.181919	0.381253	0.993251	0.943487	0.842108	0.866066	0.0870695	0.0295537	0.713696
GO:0005622	intracellular anatomical structure	0.00039025	0.855209	0.66373	0.0674328	0.000450892	0.647962	0.999803	0.106323	0.99991	0.319868	0.0260355	0.153892
GO:0097435	supramolecular fiber organization	0.711919	0.660144	0.697516	0.989564	0.518228	0.793696	0.931066	0.502907	0.61938	0.431818	0.00039546	0.0641848
GO:0042981	regulation of apoptotic process	0.304436	0.994722	0.712946	0.536357	0.000402014	0.948123	0.888644	0.983617	0.977217	0.505963	0.307589	0.624377
GO:0030695	GTPase regulator activity	0.353448	0.981695	0.461403	0.000421225	0.0117919	0.628911	0.68368	0.160876	0.993609	0.23156	0.993946	0.0387272
GO:0060589	nucleoside-triphosphatase regulator activity	0.353448	0.981695	0.461403	0.000421225	0.0117919	0.628911	0.68368	0.160876	0.993609	0.23156	0.993946	0.0387272
GO:0035556	intracellular signal transduction	0.150326	0.99971	0.704832	0.283946	0.000422496	0.849818	0.909578	0.26027	0.477805	0.51196	0.731121	0.237093
GO:0005244	voltage-gated monoatomic ion channel activity	0.883482	0.000435075	0.524759	0.3207	0.985402	0.345818	0.360872	0.961153	0.660837	0.685721	0.993344	0.638257
GO:0022832	voltage-gated channel activity	0.883482	0.000435075	0.524759	0.3207	0.985402	0.345818	0.360872	0.961153	0.660837	0.685721	0.993344	0.638257
GO:0048519	negative regulation of biological process	0.369353	0.918231	0.910014	0.458525	0.000436276	0.93185	0.882643	0.83136	0.59701	0.512543	0.000976826	0.979715
GO:0030182	neuron differentiation	0.966833	0.000438593	0.990516	0.875586	0.984138	0.128988	0.610316	0.0577352	0.795707	0.840839	0.210056	0.809917
GO:0006139	nucleobase-containing compound metabolic process	0.00044053	0.936259	0.563748	0.413487	0.287274	0.99766	0.91017	0.850686	0.946569	0.0847319	0.0358598	0.709913
GO:0010467	gene expression	0.82006	0.989901	0.554786	0.25567	0.000479389	0.997484	0.947418	0.874109	0.569955	0.498847	0.10895	0.930957
GO:0048518	positive regulation of biological process	0.596691	0.998152	0.940082	0.347363	0.000490991	0.580391	0.999786	0.647119	0.0297456	0.669728	0.104835	0.911641
GO:0043231	intracellular membrane-bounded organelle	0.000777862	0.819788	0.657001	0.196878	0.000507666	0.954544	0.999606	0.673059	0.994856	0.0431532	0.00778633	0.59396
GO:0006796	phosphate-containing compound metabolic process	0.532433	0.93712	0.49284	0.182786	0.000526745	0.610803	0.977964	0.543169	0.543237	0.774129	0.92115	0.00953368
GO:0031090	organelle membrane	0.99578	0.00054477	0.952709	0.788876	0.0872934	0.193789	0.984127	0.606227	0.787384	0.230526	0.767144	0.0991497
GO:0140677	molecular function activator activity	0.305562	0.91002	0.486088	0.0128121	0.000589838	0.807464	0.956959	0.845218	0.16412	0.823048	0.821481	0.979131
GO:0006725	cellular aromatic compound metabolic process	0.000622236	0.961674	0.670716	0.221038	0.176153	0.998165	0.961605	0.749771	0.852189	0.0810003	0.0131424	0.78344
GO:0051094	positive regulation of developmental process	0.878979	0.896653	0.964174	0.155048	0.00062468	0.193871	0.996046	0.986944	0.25965	0.431492	0.0272665	0.643274
GO:0009887	animal organ morphogenesis	0.967287	0.730631	0.998297	0.75633	0.819482	0.296503	0.849538	0.141679	0.108118	0.221461	0.000631411	0.992729
GO:0048514	blood vessel morphogenesis	0.954145	0.999893	0.459961	0.25098	0.000640206	0.893972	0.300838	0.902972	0.0263744	0.0213769	0.0759245	0.999834
GO:0006793	phosphorus metabolic process	0.550864	0.946717	0.508831	0.195186	0.000670794	0.525943	0.964703	0.56499	0.566296	0.79073	0.93058	0.00745328
GO:0042995	cell projection	0.999948	0.0038564	0.983211	0.989939	0.989149	0.131748	0.892508	0.00120409	0.999421	0.873976	0.872092	0.000702701
GO:0051093	negative regulation of developmental process	0.996235	0.806342	0.561373	0.537686	0.17056	0.941333	0.213724	0.46415	0.0630859	0.826117	0.000722881	0.973141
GO:0001568	blood vessel development	0.977965	0.999777	0.588556	0.121382	0.000723995	0.774622	0.363492	0.893426	0.0779664	0.0331034	0.0241602	0.99992
GO:1901360	organic cyclic compound metabolic process	0.000730615	0.973575	0.751908	0.310144	0.229576	0.996198	0.983525	0.776705	0.823111	0.148848	0.0157358	0.626691
GO:0016462	pyrophosphatase activity	0.000771798	0.0974653	0.0409554	0.953074	0.072489	0.941361	0.984092	0.316377	0.964274	0.410512	0.977442	0.664646
GO:0016817	hydrolase activity, acting on acid anhydrides	0.000771798	0.0974653	0.0409554	0.953074	0.072489	0.941361	0.984092	0.316377	0.964274	0.410512	0.977442	0.664646
GO:0016818	hydrolase activity, acting on acid anhydrides, in phosphorus-containing anhydrides	0.000771798	0.0974653	0.0409554	0.953074	0.072489	0.941361	0.984092	0.316377	0.964274	0.410512	0.977442	0.664646
GO:0035239	tube morphogenesis	0.990262	0.999087	0.705786	0.526813	0.00208282	0.780359	0.215659	0.674397	0.0161576	0.0503151	0.000774677	0.999988
GO:0012501	programmed cell death	0.373784	0.994081	0.645856	0.555677	0.000787497	0.965799	0.783827	0.988447	0.971973	0.453102	0.535468	0.465558
GO:0051253	negative regulation of RNA metabolic process	0.38179	0.885223	0.979534	0.847115	0.203898	0.999291	0.88515	0.841348	0.99746	0.219465	0.000792335	0.636566
GO:0097159	organic cyclic compound binding	0.000815607	0.565776	0.497848	0.52769	0.0720115	0.593835	0.999861	0.448154	0.991596	0.631148	0.912274	0.383339
GO:0098657	import into cell	0.99811	0.708538	0.652263	0.458296	0.000832427	0.920126	0.60093	0.447855	0.911293	0.897158	0.406721	0.199109
GO:0008219	cell death	0.382224	0.994677	0.652691	0.563867	0.000882141	0.967558	0.792062	0.989136	0.973564	0.349799	0.548415	0.49305
GO:0040017	positive regulation of locomotion	0.985826	0.997653	0.816243	0.313991	0.000948003	0.821317	0.732816	0.833632	0.0974244	0.420685	0.389088	0.980405
GO:0001944	vasculature development	0.980278	0.999838	0.606157	0.0641488	0.000966706	0.792343	0.391248	0.903917	0.0476487	0.0388427	0.0295719	0.999956
GO:0030141	secretory granule	0.981568	0.93315	0.334948	0.251567	0.00100175	0.650076	0.975392	0.632548	0.955194	0.707215	0.854502	0.903811
GO:0043229	intracellular organelle	0.00101617	0.764803	0.731027	0.515061	0.00647859	0.671417	0.999938	0.00618848	0.999924	0.13594	0.0162953	0.506331
GO:0043226	organelle	0.00103631	0.857577	0.620299	0.769816	0.0547054	0.769706	0.996787	0.0136296	0.999671	0.151497	0.0167127	0.549362
GO:0071345	cellular response to cytokine stimulus	0.970502	0.925448	0.464668	0.606951	0.00104459	0.693259	0.857867	0.336129	0.97308	0.969312	0.757559	0.95337
GO:0034641	cellular nitrogen compound metabolic process	0.00107296	0.91388	0.467679	0.266591	0.377224	0.999596	0.934623	0.802102	0.955903	0.161548	0.00924934	0.78846
GO:0031012	extracellular matrix	0.700395	0.829717	0.976274	0.92886	0.610992	0.999158	0.139679	0.999031	0.00112764	0.0237394	0.00515373	0.991279
GO:0050794	regulation of cellular process	0.7934	0.946203	0.97517	0.790925	0.00113107	0.688856	0.574171	0.374955	0.151073	0.199645	0.361595	0.883885
GO:0001503	ossification	0.964332	0.897656	0.915113	0.569409	0.0131529	0.827167	0.332203	0.667314	0.566695	0.960914	0.00115605	0.969605
GO:0030312	external encapsulating structure	0.705178	0.836032	0.976845	0.930469	0.618289	0.999196	0.144327	0.999074	0.00121115	0.0248722	0.00552511	0.992219
GO:0140110	transcription regulator activity	0.925617	0.917194	0.952968	0.91011	0.514244	0.988887	0.613205	0.738986	0.800969	0.126289	0.00124401	0.9411
GO:0030335	positive regulation of cell migration	0.9811	0.998759	0.784781	0.265556	0.00124743	0.777408	0.810845	0.791175	0.0680956	0.352337	0.309113	0.982564
GO:0006915	apoptotic process	0.348637	0.991907	0.78056	0.530783	0.00124954	0.960002	0.757807	0.995345	0.966675	0.420694	0.496137	0.441315
GO:0005096	GTPase activator activity	0.100064	0.987705	0.183567	0.00125089	0.00641066	0.730216	0.860839	0.504702	0.948445	0.80692	0.985971	0.0622086
GO:0051172	negative regulation of nitrogen compound metabolic process	0.578028	0.827883	0.573646	0.882374	0.0012626	0.997454	0.865877	0.899972	0.999314	0.243544	0.00375462	0.423084
GO:0048232	male gamete generation	0.773087	0.948366	0.00371209	0.728212	0.968348	0.90113	0.874475	0.00129697	0.936269	0.929388	0.728849	0.794561
GO:0007399	nervous system development	0.995551	0.00131006	0.984884	0.897348	0.961701	0.0311314	0.559181	0.0413037	0.345775	0.454777	0.564271	0.770412
GO:0048585	negative regulation of response to stimulus	0.887107	0.997136	0.318712	0.704139	0.0139194	0.778169	0.917803	0.451479	0.00134518	0.928521	0.0832376	0.940181
GO:1901363	heterocyclic compound binding	0.00135149	0.489331	0.461169	0.488412	0.0540979	0.546481	0.999908	0.489291	0.99398	0.740822	0.88546	0.420197
GO:1902533	positive regulation of intracellular signal transduction	0.692009	0.999598	0.627542	0.0733352	0.00136673	0.684266	0.80483	0.70533	0.104283	0.367258	0.257655	0.886644
GO:0045934	negative regulation of nucleobase-containing compound metabolic process	0.260253	0.914807	0.908865	0.86656	0.245549	0.999482	0.907055	0.866245	0.998152	0.258407	0.00138789	0.535705
GO:0040007	growth	0.853551	0.700439	0.82655	0.916194	0.527623	0.283298	0.955771	0.44168	0.305298	0.539648	0.00139919	0.422481
GO:0048598	embryonic morphogenesis	0.982826	0.705321	0.950568	0.701411	0.937369	0.911868	0.691454	0.806191	0.0771458	0.37505	0.00140266	0.9877
GO:0045935	positive regulation of nucleobase-containing compound metabolic process	0.795769	0.995231	0.838028	0.561801	0.0204514	0.998982	0.998559	0.763455	0.772766	0.265069	0.00146835	0.559655
GO:0031410	cytoplasmic vesicle	0.999959	0.441283	0.955483	0.218003	0.00147849	0.796507	0.993449	0.67616	0.994914	0.307162	0.380476	0.544653
GO:0097708	intracellular vesicle	0.999959	0.441283	0.955483	0.218003	0.00147849	0.796507	0.993449	0.67616	0.994914	0.307162	0.380476	0.544653
GO:0033993	response to lipid	0.976062	0.934852	0.91878	0.881499	0.00148384	0.873807	0.98881	0.778005	0.857073	0.185778	0.383391	0.763431
GO:1902532	negative regulation of intracellular signal transduction	0.921731	0.961787	0.553393	0.902329	0.00148393	0.861354	0.819241	0.127972	0.54132	0.89651	0.285454	0.692851
GO:0051129	negative regulation of cellular component organization	0.00150121	0.179763	0.802788	0.71134	0.748763	0.170575	0.926505	0.0974481	0.587626	0.94614	0.0824118	0.780454
GO:0005515	protein binding	0.180488	0.692031	0.683118	0.46365	0.00159261	0.486758	0.590287	0.820064	0.926659	0.346927	0.364513	0.409082
GO:2000147	positive regulation of cell motility	0.982826	0.99903	0.795747	0.281512	0.00160471	0.792896	0.691454	0.806191	0.0771458	0.37505	0.335398	0.978123
GO:0031328	positive regulation of cellular biosynthetic process	0.951275	0.999583	0.940181	0.464068	0.00161823	0.982163	0.997562	0.738635	0.501719	0.757151	0.00463653	0.780704
GO:0045597	positive regulation of cell differentiation	0.998642	0.904625	0.854064	0.108093	0.00162143	0.343886	0.99926	0.881029	0.371749	0.225091	0.0125551	0.724565
GO:0043227	membrane-bounded organelle	0.00163009	0.959533	0.686022	0.459044	0.00196063	0.973054	0.998132	0.328273	0.987577	0.0999379	0.00324582	0.741197
GO:0051248	negative regulation of protein metabolic process	0.878164	0.447101	0.266254	0.843946	0.001637	0.873851	0.756489	0.740653	0.922178	0.629582	0.358994	0.154638
GO:0031175	neuron projection development	0.961637	0.00164587	0.984427	0.732575	0.960868	0.0603118	0.623395	0.0386003	0.682903	0.851608	0.530076	0.777623
GO:0070371	ERK1 and ERK2 cascade	0.721758	0.99979	0.560004	0.401128	0.00165142	0.255317	0.825564	0.688621	0.551014	0.080358	0.8032	0.866348
GO:0005488	binding	0.263707	0.687462	0.244227	0.786688	0.0016905	0.855103	0.176009	0.811593	0.741866	0.195716	0.478061	0.493658
GO:0010557	positive regulation of macromolecule biosynthetic process	0.936715	0.999816	0.925849	0.411558	0.00169591	0.974375	0.995928	0.683446	0.432338	0.701547	0.00445309	0.902094
GO:0009891	positive regulation of biosynthetic process	0.953097	0.99963	0.942018	0.341264	0.0017771	0.983081	0.994439	0.746012	0.511559	0.764526	0.0050783	0.798301
GO:0048699	generation of neurons	0.978735	0.00178126	0.993857	0.910277	0.992115	0.0471816	0.418149	0.0576877	0.59802	0.54761	0.313022	0.894602
GO:0032787	monocarboxylic acid metabolic process	0.727901	0.827678	0.288445	0.907751	0.00183424	0.870315	0.831699	0.87782	0.763795	0.981396	0.472014	0.118802
GO:0044248	cellular catabolic process	0.95535	0.829365	0.131165	0.936515	0.00183918	0.784365	0.591001	0.333475	0.752353	0.934708	0.317995	0.193528
GO:0060284	regulation of cell development	0.995271	0.342497	0.901653	0.318171	0.00184242	0.258005	0.983075	0.57605	0.2633	0.795304	0.423867	0.854305
GO:0051241	negative regulation of multicellular organismal process	0.99311	0.918262	0.746917	0.874642	0.00187668	0.826853	0.515034	0.842656	0.0902383	0.566902	0.0150533	0.981035
GO:0048522	positive regulation of cellular process	0.545649	0.997499	0.906864	0.515135	0.001888	0.541615	0.9999	0.521928	0.0110907	0.52808	0.250977	0.880235
GO:0009790	embryo development	0.734887	0.879742	0.947246	0.310906	0.973508	0.44699	0.847477	0.935748	0.0433765	0.196496	0.00198939	0.999002
GO:0008152	metabolic process	0.412637	0.982176	0.408064	0.378733	0.00228265	0.991429	0.988758	0.911296	0.546112	0.573994	0.0958838	0.395205
GO:0017111	ribonucleoside triphosphate phosphatase activity	0.00235564	0.0759511	0.0350867	0.947467	0.119171	0.932699	0.98069	0.464811	0.993295	0.376422	0.972216	0.582733
GO:0022008	neurogenesis	0.978042	0.00242268	0.989741	0.908382	0.982403	0.119842	0.536022	0.141487	0.486861	0.534712	0.376717	0.853365
GO:0045893	positive regulation of DNA-templated transcription	0.829129	0.997911	0.896409	0.435287	0.271792	0.997044	0.995211	0.756741	0.632967	0.228996	0.00246077	0.652998
GO:0050793	regulation of developmental process	0.975351	0.460274	0.992255	0.178628	0.00248438	0.574661	0.993914	0.791851	0.0245048	0.582549	0.00710594	0.976783
GO:0032501	multicellular organismal process	0.999969	0.677167	0.489392	0.960962	0.172806	0.125693	0.989505	0.564686	0.00256205	0.756016	0.126876	0.99752
GO:0050789	regulation of biological process	0.899057	0.940468	0.989335	0.749387	0.00257648	0.810085	0.544531	0.341084	0.0987019	0.420088	0.114618	0.863083
GO:0071944	cell periphery	1	0.425161	0.84186	0.78524	0.0799386	0.372788	0.0573441	0.45144	0.00259833	0.0813079	0.504421	0.522395
GO:1902680	positive regulation of RNA biosynthetic process	0.832039	0.998039	0.898127	0.439923	0.277513	0.997152	0.995407	0.761104	0.638629	0.233751	0.0026199	0.605106
GO:0031982	vesicle	0.996889	0.615346	0.991182	0.636337	0.00262623	0.744738	0.950149	0.433702	0.969556	0.455599	0.0474008	0.84244
GO:0042221	response to chemical	0.979929	0.823553	0.773258	0.446928	0.00266304	0.836234	0.91111	0.557826	0.895972	0.568054	0.357261	0.788533
GO:0098588	bounding membrane of organelle	0.999985	0.0350103	0.962161	0.817638	0.00266828	0.0775635	0.993173	0.569908	0.954019	0.195575	0.800929	0.0324761
GO:0009966	regulation of signal transduction	0.993766	0.963934	0.735181	0.471502	0.0026866	0.913766	0.938327	0.587522	0.0299044	0.484226	0.0844802	0.67657
GO:0007283	spermatogenesis	0.935133	0.974963	0.00288955	0.705174	0.961509	0.886677	0.952899	0.00320074	0.925247	0.917618	0.691825	0.72357
GO:0006366	transcription by RNA polymerase II	0.323838	0.994442	0.958459	0.505462	0.129654	0.99809	0.819491	0.75438	0.920974	0.0230664	0.002929	0.801024
GO:0060090	molecular adaptor activity	0.227206	0.0345018	0.612997	0.203457	0.19343	0.973352	0.498726	0.00302112	0.763717	0.590596	0.980176	0.254148
GO:0009056	catabolic process	0.961637	0.825037	0.115763	0.856368	0.00310724	0.855075	0.0816272	0.406507	0.932089	0.851608	0.635247	0.217129
GO:0007423	sensory organ development	0.874374	0.782533	0.709787	0.99045	0.803255	0.80711	0.867	0.135389	0.00680165	0.30911	0.00311931	0.761088
GO:0030100	regulation of endocytosis	0.8244	0.916559	0.72394	0.462632	0.00318682	0.90923	0.808578	0.91375	0.934928	0.477274	0.892628	0.160869
GO:0005524	ATP binding	0.00318716	0.452918	0.545856	0.129298	0.394632	0.199367	1	0.368408	0.948445	0.757874	0.986877	0.0607187
GO:0048871	multicellular organismal-level homeostasis	0.949015	0.999326	0.667432	0.797315	0.00324944	0.601036	0.912869	0.990222	0.16549	0.246947	0.00787598	0.806127
GO:0030162	regulation of proteolysis	0.875105	0.783201	0.785456	0.110753	0.00325862	0.529748	0.279921	0.14979	0.961899	0.82035	0.941412	0.427774
GO:0010256	endomembrane system organization	0.896361	0.0825355	0.813117	0.00334319	0.381141	0.588184	0.982236	0.958967	0.971578	0.428487	0.525517	0.270741
GO:0009058	biosynthetic process	0.935502	0.855197	0.542151	0.19659	0.00336524	0.994335	0.985976	0.938748	0.799514	0.66072	0.054775	0.601544
GO:0019219	regulation of nucleobase-containing compound metabolic process	0.185288	0.992076	0.97171	0.371502	0.0502718	0.999844	0.876824	0.622517	0.793593	0.0887017	0.00337955	0.889862
GO:0050877	nervous system process	0.999017	0.00341086	0.304989	0.964859	0.984617	0.287225	0.909007	0.785392	0.805455	0.774803	0.706221	0.0623525
GO:0051338	regulation of transferase activity	0.330511	0.928801	0.946938	0.462247	0.0034123	0.605971	0.810845	0.4429	0.855199	0.214533	0.44483	0.883861
GO:0045595	regulation of cell differentiation	0.991095	0.567304	0.860472	0.0891636	0.00697444	0.78605	0.996915	0.808377	0.154655	0.277001	0.00345543	0.946316
GO:0016740	transferase activity	0.311587	0.784112	0.547054	0.00364448	0.441585	0.193034	0.810714	0.0632084	0.876358	0.835493	0.808603	0.252477
GO:0006355	regulation of DNA-templated transcription	0.319195	0.995346	0.993459	0.445318	0.231335	0.999748	0.906018	0.61497	0.852029	0.0234959	0.00367369	0.847304
GO:0061630	ubiquitin protein ligase activity	0.52161	0.72232	0.458266	0.150295	0.765325	0.652352	0.154091	0.00373562	0.697172	0.710836	0.82072	0.965973
GO:0044249	cellular biosynthetic process	0.953454	0.877891	0.621249	0.169633	0.00374236	0.995911	0.988118	0.922359	0.760662	0.611906	0.0782405	0.510504
GO:0009967	positive regulation of signal transduction	0.950372	0.994386	0.194817	0.40852	0.003813	0.672971	0.863959	0.803335	0.0256714	0.458502	0.0858923	0.753998
GO:0009059	macromolecule biosynthetic process	0.822163	0.970211	0.735538	0.353782	0.00382197	0.985168	0.957589	0.942467	0.596176	0.605864	0.075405	0.840029
GO:2001141	regulation of RNA biosynthetic process	0.322795	0.995571	0.993595	0.449071	0.235574	0.999758	0.908126	0.619408	0.854782	0.0242246	0.00385109	0.821387
GO:0045859	regulation of protein kinase activity	0.380082	0.880766	0.908947	0.318014	0.00395832	0.427184	0.920793	0.269318	0.96087	0.190097	0.232515	0.834884
GO:0006357	regulation of transcription by RNA polymerase II	0.295491	0.991935	0.988229	0.475498	0.164532	0.997543	0.791566	0.724928	0.906351	0.0179035	0.00396597	0.85646
GO:0010563	negative regulation of phosphorus metabolic process	0.882628	0.968015	0.0663035	0.573775	0.00404861	0.549727	0.889693	0.797945	0.844433	0.8328	0.161226	0.271031
GO:0045936	negative regulation of phosphate metabolic process	0.882628	0.968015	0.0663035	0.573775	0.00404861	0.549727	0.889693	0.797945	0.844433	0.8328	0.161226	0.271031
GO:0022836	gated channel activity	0.970796	0.00423297	0.785112	0.63826	0.99904	0.353063	0.465274	0.760746	0.645816	0.335434	0.997423	0.223383
GO:0022839	monoatomic ion gated channel activity	0.970796	0.00423297	0.785112	0.63826	0.99904	0.353063	0.465274	0.760746	0.645816	0.335434	0.997423	0.223383
GO:0007178	transmembrane receptor protein serine/threonine kinase signaling pathway	0.914042	0.985324	0.533158	0.647557	0.64772	0.966118	0.987263	0.855093	0.0291716	0.289776	0.00436707	0.72397
GO:0014070	response to organic cyclic compound	0.94298	0.855339	0.82655	0.976321	0.00440041	0.918005	0.994584	0.44168	0.710581	0.398772	0.291265	0.491682
GO:0030334	regulation of cell migration	0.999025	0.9994	0.875784	0.555217	0.0134509	0.400876	0.602467	0.568199	0.00445926	0.665345	0.163872	0.953346
GO:0051254	positive regulation of RNA metabolic process	0.856502	0.997286	0.792216	0.481398	0.0990044	0.997971	0.996857	0.797939	0.687492	0.278286	0.00449339	0.483229
GO:0099536	synaptic signaling	0.999793	0.031858	0.943462	0.941377	0.999867	0.0180852	0.409323	0.422633	0.999	0.924309	0.936785	0.00452554
GO:0046907	intracellular transport	0.901259	0.134819	0.982286	0.333002	0.151181	0.166308	0.904161	0.00455038	0.916533	0.904098	0.888023	0.14595
GO:0015318	inorganic molecular entity transmembrane transporter activity	0.996983	0.00466176	0.486088	0.426371	0.999989	0.676735	0.725395	0.303908	0.792255	0.571384	0.724711	0.12538
GO:0050804	modulation of chemical synaptic transmission	0.995569	0.00467743	0.905321	0.955846	0.99719	0.162043	0.416164	0.431446	0.965893	0.901364	0.884259	0.0345657
GO:0099177	regulation of trans-synaptic signaling	0.995569	0.00467743	0.905321	0.955846	0.99719	0.162043	0.416164	0.431446	0.965893	0.901364	0.884259	0.0345657
GO:1901576	organic substance biosynthetic process	0.92974	0.835628	0.526749	0.18475	0.00479898	0.993448	0.990348	0.932098	0.78337	0.640102	0.0671535	0.585657
GO:0098590	plasma membrane region	0.984703	0.00497686	0.967146	0.964705	0.853932	0.0565366	0.424596	0.0795005	0.319244	0.736102	0.832259	0.057075
GO:0007276	gamete generation	0.159326	0.957383	0.00498252	0.437541	0.971638	0.967174	0.963393	0.012239	0.690589	0.666283	0.824835	0.780946
GO:0061659	ubiquitin-like protein ligase activity	0.548143	0.760039	0.483364	0.169147	0.790229	0.679647	0.180354	0.00522355	0.723913	0.375468	0.843051	0.977553
GO:0006351	DNA-templated transcription	0.348291	0.996887	0.942918	0.475294	0.194565	0.999814	0.87447	0.649831	0.872985	0.0298367	0.00531237	0.806753
GO:0090092	regulation of transmembrane receptor protein serine/threonine kinase signaling pathway	0.839956	0.981889	0.384204	0.489731	0.647909	0.920133	0.961528	0.722034	0.00554301	0.282929	0.0878622	0.783892
GO:0032559	adenyl ribonucleotide binding	0.00555139	0.491242	0.604916	0.0929455	0.487862	0.170986	0.999997	0.328106	0.966129	0.818451	0.992978	0.0576406
GO:0032774	RNA biosynthetic process	0.351972	0.997043	0.943806	0.47903	0.198378	0.999821	0.877063	0.654081	0.875436	0.0307148	0.0055556	0.7773
GO:0099512	supramolecular fiber	0.00560884	0.331607	0.923763	0.865077	0.855956	0.891325	0.768744	0.0659327	0.979214	0.719285	0.067495	0.234836
GO:0015075	monoatomic ion transmembrane transporter activity	0.997852	0.00561483	0.536028	0.659886	0.999994	0.590952	0.670416	0.651153	0.726304	0.502104	0.788596	0.154252
GO:0043436	oxoacid metabolic process	0.886908	0.610076	0.510622	0.65364	0.00565037	0.56208	0.891571	0.580941	0.827772	0.81068	0.38751	0.335087
GO:0043549	regulation of kinase activity	0.495092	0.903453	0.938879	0.425081	0.00565037	0.56208	0.775771	0.397126	0.827772	0.179322	0.38751	0.870694
GO:0043068	positive regulation of programmed cell death	0.727901	0.915601	0.855037	0.680573	0.00566921	0.870315	0.943444	0.87782	0.912466	0.904046	0.472014	0.639504
GO:0005576	extracellular region	0.998997	0.988089	0.942518	0.973063	0.0156245	0.642574	0.622888	0.918878	0.00569826	0.303939	0.0515109	0.999839
GO:0071704	organic substance metabolic process	0.427299	0.939916	0.368006	0.314512	0.00591494	0.988452	0.979791	0.923912	0.702677	0.66461	0.129197	0.303955
GO:2000145	regulation of cell motility	0.999202	0.999608	0.887435	0.58288	0.0177968	0.435401	0.639804	0.602309	0.00601975	0.697474	0.194023	0.916646
GO:0031400	negative regulation of protein modification process	0.65388	0.976489	0.22234	0.604536	0.00608045	0.588184	0.753307	0.822842	0.866173	0.855414	0.196571	0.270741
GO:0006082	organic acid metabolic process	0.889693	0.621354	0.516231	0.659198	0.00608142	0.569559	0.895256	0.588405	0.832619	0.815774	0.397056	0.354313
GO:0032504	multicellular organism reproduction	0.321853	0.969344	0.00630625	0.424661	0.97808	0.779581	0.991325	0.0576656	0.442027	0.847843	0.809012	0.739338
GO:1901702	salt transmembrane transporter activity	0.995503	0.0063206	0.42517	0.547554	0.999976	0.750798	0.768582	0.506897	0.587581	0.630798	0.387793	0.197904
GO:0016772	transferase activity, transferring phosphorus-containing groups	0.814118	0.932925	0.882675	0.00634573	0.121881	0.262757	0.99068	0.0524791	0.831062	0.936105	0.937617	0.0923024
GO:0019637	organophosphate metabolic process	0.92263	0.212732	0.357792	0.164464	0.47912	0.666985	0.424507	0.684979	0.88942	0.750362	0.889332	0.0063492
GO:0043009	chordate embryonic development	0.828755	0.788985	0.908947	0.153488	0.982576	0.812146	0.920793	0.82319	0.0210599	0.0962938	0.006352	0.993849
GO:0008610	lipid biosynthetic process	0.696817	0.57534	0.748827	0.636593	0.112005	0.960595	0.879836	0.558141	0.978191	0.912807	0.658296	0.00638425
GO:0048856	anatomical structure development	0.997514	0.343981	0.971003	0.814925	0.503798	0.205299	0.988097	0.205827	0.00647407	0.491984	0.0502226	0.995295
GO:0019953	sexual reproduction	0.00647552	0.841925	0.00713664	0.139492	0.980689	0.902315	0.992429	0.0306802	0.875346	0.859385	0.825409	0.780716
GO:0042802	identical protein binding	0.651146	0.955561	0.595146	0.738513	0.00652283	0.242238	0.912779	0.311824	0.906843	0.477383	0.0807428	0.69136
GO:0008285	negative regulation of cell population proliferation	0.832864	0.815108	0.619072	0.602724	0.00653249	0.374342	0.546258	0.165159	0.0126806	0.978271	0.0181273	0.995823
GO:0000902	cell morphogenesis	0.985404	0.00982365	0.997454	0.925776	0.948185	0.224268	0.868436	0.00658128	0.635655	0.597012	0.680003	0.364751
GO:0022607	cellular component assembly	0.00658144	0.356341	0.993066	0.785965	0.457821	0.886014	0.719775	0.0100074	0.998437	0.86673	0.189974	0.446129
GO:0005615	extracellular space	0.978852	0.899898	0.960568	0.891042	0.0118909	0.68975	0.806012	0.924735	0.00676825	0.723743	0.0429057	0.997805
GO:0071495	cellular response to endogenous stimulus	0.991316	0.983384	0.740113	0.797808	0.869088	0.687103	0.982357	0.715067	0.429477	0.196257	0.00683671	0.309084
GO:0098609	cell-cell adhesion	0.9985	0.674679	0.950314	0.324454	0.00691853	0.127548	0.112293	0.636198	0.0885274	0.723273	0.792692	0.995807
GO:0012505	endomembrane system	0.99847	0.105073	0.980776	0.312753	0.00707548	0.64578	0.917234	0.822849	0.565847	0.183577	0.396346	0.711575
GO:0051252	regulation of RNA metabolic process	0.30552	0.992646	0.985808	0.416058	0.0657456	0.999637	0.871686	0.729676	0.708837	0.0514864	0.00711573	0.885184
GO:0015267	channel activity	0.98811	0.00714273	0.695815	0.780543	0.998314	0.566337	0.408117	0.61843	0.685158	0.565833	0.932535	0.392946
GO:0036211	protein modification process	0.241972	0.949001	0.837795	0.0115119	0.00719145	0.742915	0.847188	0.467376	0.934775	0.40876	0.921401	0.0657543
GO:0099081	supramolecular polymer	0.00728085	0.387731	0.932297	0.734535	0.877977	0.907135	0.552952	0.0802607	0.98338	0.614712	0.0497997	0.321641
GO:0090287	regulation of cellular response to growth factor stimulus	0.90262	0.938488	0.821535	0.880767	0.797202	0.82543	0.769425	0.389716	0.0073259	0.254608	0.00827102	0.7348
GO:0048018	receptor ligand activity	0.740464	0.669838	0.891912	0.922144	0.386801	0.508141	0.962393	0.908497	0.00739802	0.816466	0.379493	0.999971
GO:0031984	organelle subcompartment	0.845573	0.0074686	0.944582	0.253609	0.235292	0.85144	0.844047	0.838015	0.0228795	0.268718	0.829682	0.413919
GO:0009792	embryo development ending in birth or egg hatching	0.836761	0.806237	0.913104	0.162307	0.984248	0.822276	0.926804	0.833009	0.0237371	0.10464	0.00751892	0.990324
GO:0044092	negative regulation of molecular function	0.836761	0.692683	0.693238	0.797348	0.0641929	0.939351	0.821535	0.461814	0.882666	0.349294	0.00751892	0.798435
GO:0044271	cellular nitrogen compound biosynthetic process	0.534089	0.955164	0.807238	0.272429	0.182241	0.999961	0.901881	0.716598	0.949266	0.115236	0.00767337	0.639239
GO:0065003	protein-containing complex assembly	0.0077019	0.155113	0.927697	0.761162	0.137951	0.891272	0.973713	0.24616	0.94365	0.934115	0.0883497	0.592645
GO:0048646	anatomical structure formation involved in morphogenesis	0.997827	0.954973	0.708952	0.284344	0.0139637	0.648049	0.403311	0.787269	0.00773164	0.294618	0.0471546	0.999702
GO:0022803	passive transmembrane transporter activity	0.988464	0.00776224	0.700163	0.784393	0.998401	0.572976	0.415925	0.624975	0.691395	0.415524	0.93512	0.411207
GO:0060326	cell chemotaxis	0.86292	0.87555	0.770158	0.258112	0.00780481	0.752292	0.863172	0.939153	0.353945	0.567163	0.410117	0.999819
GO:0030546	signaling receptor activator activity	0.745901	0.681804	0.894519	0.924295	0.396727	0.516728	0.964119	0.911677	0.00797407	0.643556	0.390263	0.999977
GO:0008092	cytoskeletal protein binding	0.00800151	0.349315	0.954907	0.628928	0.528309	0.0109507	0.846927	0.212164	0.983962	0.596675	0.639707	0.0495474
GO:0007268	chemical synaptic transmission	0.999709	0.0187828	0.932506	0.976129	0.999962	0.0124347	0.349785	0.497492	0.998489	0.979762	0.913844	0.00808663
GO:0098916	anterograde trans-synaptic signaling	0.999709	0.0187828	0.932506	0.976129	0.999962	0.0124347	0.349785	0.497492	0.998489	0.979762	0.913844	0.00808663
GO:0044085	cellular component biogenesis	0.00819722	0.40846	0.994088	0.805407	0.498303	0.901366	0.751608	0.0127794	0.998816	0.824328	0.222092	0.392405
GO:0022414	reproductive process	0.072157	0.964274	0.0082538	0.397411	0.954207	0.839795	0.998494	0.173973	0.657083	0.954785	0.212056	0.889098
GO:0045444	fat cell differentiation	0.81889	0.996334	0.717557	0.453419	0.189051	0.674442	0.800544	0.685595	0.258352	0.926327	0.00839869	0.443587
GO:0009314	response to radiation	0.044011	0.27868	0.431212	0.841623	0.711361	0.280677	0.8689	0.941755	0.819574	0.807085	0.00846766	0.808909
GO:0098660	inorganic ion transmembrane transport	0.999578	0.0279667	0.638607	0.664619	0.998402	0.408176	0.951817	0.436105	0.89308	0.416844	0.963685	0.00852281
GO:0140096	catalytic activity, acting on a protein	0.701534	0.975043	0.891122	0.00862909	0.696972	0.207118	0.554481	0.0743651	0.489187	0.33244	0.900822	0.0792182
GO:0005216	monoatomic ion channel activity	0.985755	0.00864913	0.66877	0.756277	0.999766	0.525574	0.361446	0.577916	0.646096	0.521562	0.996683	0.287825
GO:0001558	regulation of cell growth	0.930939	0.436081	0.300696	0.693072	0.712562	0.698151	0.676064	0.493577	0.104167	0.911072	0.00866813	0.584991
GO:0009150	purine ribonucleotide metabolic process	0.768225	0.295287	0.661007	0.139675	0.934767	0.128982	0.239288	0.87248	0.899366	0.644798	0.827262	0.00868188
GO:0012506	vesicle membrane	0.998918	0.110081	0.963931	0.688721	0.00870008	0.438099	0.982011	0.692647	0.995017	0.106539	0.657183	0.114069
GO:0018209	peptidyl-serine modification	0.246548	0.978467	0.730181	0.207155	0.624714	0.423457	0.957055	0.436797	0.938012	0.7451	0.898276	0.00880722
GO:1901564	organonitrogen compound metabolic process	0.896352	0.863598	0.729419	0.0287294	0.00893226	0.59148	0.824079	0.724182	0.677266	0.682882	0.698622	0.119476
GO:0000003	reproduction	0.0774145	0.968742	0.00904473	0.410449	0.958313	0.749795	0.99868	0.185233	0.672708	0.95844	0.227891	0.878622
GO:0030554	adenyl nucleotide binding	0.00919432	0.442225	0.493101	0.124314	0.578718	0.227349	0.999999	0.404667	0.95131	0.784987	0.980614	0.0546549
GO:0001501	skeletal system development	0.886908	0.828908	0.761335	0.968225	0.0662252	0.378081	0.775771	0.967806	0.00920296	0.179322	0.0468738	0.913071
GO:0000323	lytic vacuole	0.943037	0.525575	0.88706	0.921342	0.00927128	0.767913	0.753239	0.908604	0.471573	0.619517	0.733884	0.27209
GO:0005764	lysosome	0.943037	0.525575	0.88706	0.921342	0.00927128	0.767913	0.753239	0.908604	0.471573	0.619517	0.733884	0.27209
GO:0005739	mitochondrion	0.766405	0.896272	0.180313	0.271845	0.00943894	0.10766	0.979378	0.0981292	0.961517	0.947924	0.147164	0.412001
GO:0010033	response to organic substance	0.994929	0.902103	0.520636	0.578567	0.00944986	0.803	0.915043	0.367219	0.959975	0.627132	0.788969	0.438438
GO:0007155	cell adhesion	0.999832	0.924278	0.987904	0.333958	0.00965536	0.100195	0.255976	0.70093	0.012277	0.80285	0.380764	0.99015
GO:0019439	aromatic compound catabolic process	0.745821	0.935546	0.0751068	0.347039	0.00991125	0.848819	0.205408	0.854778	0.624777	0.876401	0.563396	0.359021
GO:0099537	trans-synaptic signaling	0.999728	0.0209745	0.934839	0.977211	0.999966	0.0134334	0.361563	0.50853	0.998608	0.954785	0.918915	0.00997757
GO:0016746	acyltransferase activity	0.0104025	0.3139	0.472157	0.269178	0.504952	0.760808	0.0636349	0.0614515	0.957285	0.619325	0.938308	0.954969
GO:0015629	actin cytoskeleton	0.848155	0.602649	0.924583	0.562879	0.369193	0.698388	0.721231	0.0845282	0.973942	0.382662	0.0956553	0.0104175
GO:0043412	macromolecule modification	0.182713	0.946031	0.856155	0.0147701	0.0104399	0.776694	0.874325	0.406677	0.947967	0.356308	0.9395	0.092132
GO:0043065	positive regulation of apoptotic process	0.696032	0.886897	0.837271	0.647557	0.0105295	0.846862	0.929104	0.968473	0.893643	0.884181	0.413097	0.625745
GO:0060627	regulation of vesicle-mediated transport	0.960786	0.281082	0.199061	0.318014	0.0106003	0.132391	0.809863	0.939746	0.96087	0.862043	0.971393	0.126857
GO:0065007	biological regulation	0.872008	0.975138	0.960263	0.682761	0.0106905	0.737467	0.660271	0.516233	0.0979409	0.424851	0.107358	0.77753
GO:0035639	purine ribonucleoside triphosphate binding	0.0107672	0.32032	0.512581	0.230604	0.290022	0.0573983	0.99999	0.21701	0.981232	0.706124	0.997081	0.12904
GO:0003006	developmental process involved in reproduction	0.894481	0.98625	0.0109256	0.50088	0.841497	0.928211	0.995435	0.0938177	0.2633	0.895698	0.20766	0.68436
GO:0098662	inorganic cation transmembrane transport	0.99877	0.0213932	0.508357	0.522014	0.998153	0.360854	0.938104	0.794278	0.780443	0.487249	0.942243	0.0110054
GO:0016049	cell growth	0.855339	0.622004	0.452907	0.594672	0.746188	0.484208	0.706855	0.181021	0.258197	0.966724	0.0111933	0.563412
GO:0040011	locomotion	0.999847	0.970778	0.740508	0.32338	0.0112609	0.695468	0.787344	0.59931	0.023013	0.885832	0.157873	0.988987
GO:0019752	carboxylic acid metabolic process	0.878164	0.57534	0.493608	0.636593	0.0114315	0.539279	0.879836	0.558141	0.812543	0.794718	0.358994	0.441908
GO:0040012	regulation of locomotion	0.999501	0.993512	0.910997	0.644048	0.017194	0.515257	0.719406	0.542904	0.0114568	0.764804	0.193009	0.957919
GO:0046983	protein dimerization activity	0.927705	0.991481	0.972927	0.0964643	0.175592	0.234452	0.961608	0.598434	0.992564	0.833615	0.01157	0.210427
GO:0030667	secretory granule membrane	0.765174	0.67188	0.294072	0.3597	0.0116237	0.329327	0.930728	0.597587	0.907191	0.367672	0.371755	0.956575
GO:0005773	vacuole	0.948114	0.565273	0.894806	0.927595	0.0116649	0.591812	0.775043	0.917733	0.499801	0.444764	0.759022	0.334093
GO:0022603	regulation of anatomical structure morphogenesis	0.98811	0.0678889	0.991856	0.929144	0.0918713	0.0707682	0.388288	0.351211	0.0117879	0.914631	0.347682	0.912999
GO:0035051	cardiocyte differentiation	0.760982	0.945353	0.0832595	0.133407	0.738929	0.578205	0.714078	0.0119395	0.894382	0.633242	0.359774	0.808367
GO:0061024	membrane organization	0.979856	0.0120672	0.777194	0.0188621	0.0179658	0.591609	0.799661	0.905242	0.983809	0.680298	0.716985	0.584355
GO:0034330	cell junction organization	0.989979	0.0122616	0.992969	0.842269	0.740014	0.148438	0.42844	0.0962546	0.874904	0.855987	0.730743	0.378197
GO:0051716	cellular response to stimulus	0.762553	0.999964	0.941122	0.482162	0.0122982	0.940523	0.465827	0.236205	0.230623	0.195247	0.409319	0.699718
GO:0070848	response to growth factor	0.99279	0.987125	0.973987	0.81522	0.150705	0.784365	0.971475	0.653492	0.0123162	0.0478237	0.0225692	0.861199
GO:0009653	anatomical structure morphogenesis	0.999267	0.207265	0.997038	0.983692	0.403494	0.341515	0.911998	0.164544	0.0123366	0.126019	0.0180276	0.997167
GO:0016070	RNA metabolic process	0.292511	0.989126	0.866376	0.516866	0.0878144	0.999871	0.888757	0.73934	0.730036	0.098758	0.0127285	0.727596
GO:0016788	hydrolase activity, acting on ester bonds	0.965097	0.999328	0.760507	0.191937	0.604795	0.849155	0.264463	0.873107	0.0127287	0.633796	0.199291	0.0260972
GO:0019693	ribose phosphate metabolic process	0.801318	0.382188	0.109858	0.172431	0.951077	0.167159	0.298241	0.89736	0.920997	0.429312	0.867028	0.0130524
GO:0000977	RNA polymerase II transcription regulatory region sequence-specific DNA binding	0.908081	0.925014	0.965245	0.978825	0.124939	0.978318	0.753843	0.983419	0.879839	0.191526	0.013095	0.978512
GO:0048511	rhythmic process	0.26275	0.932704	0.0413819	0.812325	0.647909	0.711216	0.961528	0.924316	0.775699	0.939	0.0131351	0.679381
GO:0010975	regulation of neuron projection development	0.9811	0.0142813	0.946938	0.686051	0.976293	0.0132375	0.669297	0.0370315	0.379782	0.839606	0.44483	0.773377
GO:0007165	signal transduction	0.969309	0.999912	0.845154	0.29774	0.0133392	0.901761	0.235389	0.340434	0.209957	0.465693	0.632432	0.692444
GO:2001233	regulation of apoptotic signaling pathway	0.254629	0.997297	0.376213	0.48079	0.0135256	0.916651	0.823793	0.713268	0.76755	0.936051	0.0331161	0.992681
GO:0000978	RNA polymerase II cis-regulatory region sequence-specific DNA binding	0.880928	0.931894	0.954314	0.971019	0.0802409	0.967758	0.678258	0.974717	0.83564	0.135011	0.0138199	0.958988
GO:1901615	organic hydroxy compound metabolic process	0.962005	0.945286	0.91105	0.949511	0.12196	0.937163	0.997018	0.6526	0.878684	0.866379	0.141219	0.0140796
GO:0000165	MAPK cascade	0.960939	0.999699	0.288856	0.279289	0.0141005	0.122581	0.481885	0.523277	0.485402	0.30911	0.484839	0.903711
GO:0030001	metal ion transport	0.996167	0.0722769	0.292462	0.668647	0.994963	0.681775	0.953275	0.899179	0.462831	0.55166	0.816396	0.0141331
GO:0048609	multicellular organismal reproductive process	0.274126	0.976494	0.0141638	0.374728	0.968151	0.865173	0.987012	0.040215	0.376453	0.808567	0.753013	0.800072
GO:0010648	negative regulation of cell communication	0.961637	0.999753	0.527387	0.578994	0.0430054	0.758084	0.824181	0.535855	0.0145811	0.759099	0.0254614	0.777623
GO:0048513	animal organ development	0.987855	0.975165	0.8231	0.984364	0.296626	0.421982	0.988816	0.0779372	0.0147655	0.494187	0.0197033	0.977817
GO:0000987	cis-regulatory region sequence-specific DNA binding	0.883669	0.935393	0.955434	0.866918	0.083813	0.968891	0.68569	0.975661	0.840148	0.139738	0.0147889	0.962981
GO:1901575	organic substance catabolic process	0.907126	0.785988	0.0491364	0.731861	0.0147932	0.956122	0.0627042	0.309113	0.952864	0.943701	0.458078	0.325914
GO:0019538	protein metabolic process	0.853312	0.915807	0.743035	0.0511254	0.0148222	0.641193	0.777025	0.765029	0.581096	0.763146	0.883837	0.0495771
GO:0019438	aromatic compound biosynthetic process	0.353262	0.97736	0.950599	0.226621	0.250365	0.999743	0.92443	0.713344	0.910915	0.0367543	0.0149401	0.733679
GO:0009968	negative regulation of signal transduction	0.932109	0.999471	0.607908	0.784259	0.0150301	0.931494	0.884208	0.525915	0.0206307	0.751301	0.0254759	0.783556
GO:0023057	negative regulation of signaling	0.962495	0.999371	0.531312	0.583246	0.0445643	0.762158	0.827985	0.541267	0.015172	0.763383	0.0453882	0.739858
GO:0030154	cell differentiation	0.997736	0.430455	0.942424	0.756652	0.18176	0.757459	0.974788	0.255797	0.411812	0.567338	0.0154524	0.989299
GO:0048869	cellular developmental process	0.997736	0.430455	0.942424	0.756652	0.18176	0.757459	0.974788	0.255797	0.411812	0.567338	0.0154524	0.989299
GO:0030659	cytoplasmic vesicle membrane	0.998806	0.0971471	0.961621	0.676534	0.0154573	0.420289	0.979879	0.677226	0.994382	0.163881	0.636684	0.12216
GO:0120035	regulation of plasma membrane bounded cell projection organization	0.993867	0.0154712	0.88565	0.657242	0.894753	0.0636382	0.343346	0.0155011	0.485402	0.755276	0.616526	0.625781
GO:0051128	regulation of cellular component organization	0.0156991	0.601488	0.947501	0.565988	0.171462	0.0498212	0.812788	0.215146	0.602415	0.445962	0.155181	0.736898
GO:0030545	signaling receptor regulator activity	0.795173	0.666897	0.917422	0.942835	0.494833	0.59853	0.920703	0.93829	0.015829	0.534311	0.341041	0.998951
GO:0018105	peptidyl-serine phosphorylation	0.214716	0.96966	0.704354	0.179235	0.575322	0.654694	0.946503	0.391393	0.924734	0.708221	0.873905	0.0163151
GO:0006812	monoatomic cation transport	0.997693	0.0663452	0.355485	0.732575	0.997556	0.638121	0.943175	0.932907	0.438	0.520644	0.882439	0.0163959
GO:0034654	nucleobase-containing compound biosynthetic process	0.315722	0.978119	0.941675	0.295427	0.277723	0.999621	0.903935	0.67146	0.932474	0.046	0.0165121	0.620042
GO:0070161	anchoring junction	0.928446	0.621308	0.814143	0.119154	0.0708407	0.407719	0.703172	0.0881224	0.819015	0.765824	0.0165895	0.929822
GO:0051051	negative regulation of transport	0.919247	0.899254	0.104517	0.386166	0.469696	0.856667	0.988602	0.253026	0.741764	0.509036	0.436794	0.0168139
GO:0055007	cardiac muscle cell differentiation	0.675102	0.877287	0.19571	0.265885	0.610546	0.44929	0.583941	0.0169835	0.828941	0.820217	0.700975	0.667719
GO:0008514	organic anion transmembrane transporter activity	0.779495	0.75558	0.349405	0.413992	0.948822	0.15572	0.779164	0.381966	0.209809	0.921467	0.0170494	0.91487
GO:0009719	response to endogenous stimulus	0.997525	0.970977	0.852645	0.899727	0.574964	0.771801	0.965875	0.703853	0.262734	0.307114	0.0171957	0.432249
GO:0098655	monoatomic cation transmembrane transport	0.999057	0.020171	0.542642	0.559881	0.998741	0.406624	0.902885	0.825208	0.703616	0.402298	0.956691	0.0172386
GO:1901362	organic cyclic compound biosynthetic process	0.30553	0.97205	0.962655	0.277763	0.328327	0.999866	0.918809	0.687316	0.899824	0.0573608	0.0173593	0.608141
GO:1901565	organonitrogen compound catabolic process	0.93872	0.400544	0.404089	0.363624	0.0981892	0.944803	0.01752	0.0777999	0.679775	0.798843	0.609196	0.706885
GO:0032555	purine ribonucleotide binding	0.0177831	0.370887	0.576916	0.180042	0.383158	0.0509118	0.999859	0.198061	0.988923	0.779119	0.998666	0.136225
GO:0009259	ribonucleotide metabolic process	0.788681	0.347135	0.311077	0.159063	0.945105	0.151421	0.274374	0.888044	0.912961	0.404768	0.85224	0.0177885
GO:0031344	regulation of cell projection organization	0.994436	0.0191141	0.891908	0.671667	0.904335	0.034213	0.365015	0.0178579	0.506805	0.7709	0.640266	0.528086
GO:0000976	transcription cis-regulatory region binding	0.775819	0.941795	0.969321	0.904824	0.149123	0.981938	0.783685	0.986345	0.896313	0.220224	0.0179991	0.965062
GO:0001067	transcription regulatory region nucleic acid binding	0.775819	0.941795	0.969321	0.904824	0.149123	0.981938	0.783685	0.986345	0.896313	0.220224	0.0179991	0.965062
GO:1902074	response to salt	0.824623	0.523398	0.404983	0.54324	0.341531	0.418934	0.642185	0.637471	0.870364	0.698775	0.969856	0.0180262
GO:0044255	cellular lipid metabolic process	0.928385	0.925294	0.373242	0.744147	0.0183635	0.933278	0.751998	0.846113	0.788487	0.957991	0.556636	0.0401041
GO:0018130	heterocycle biosynthetic process	0.325842	0.980553	0.944236	0.205408	0.290868	0.999659	0.909918	0.683183	0.936737	0.029679	0.0183944	0.652796
GO:0048589	developmental growth	0.851032	0.386895	0.867331	0.931805	0.624181	0.175875	0.967911	0.468424	0.286209	0.554111	0.0189758	0.483509
GO:0003700	DNA-binding transcription factor activity	0.985321	0.828468	0.970078	0.982168	0.154239	0.935401	0.653185	0.949002	0.788815	0.226162	0.0191312	0.994002
GO:0008289	lipid binding	0.989777	0.942141	0.297505	0.405309	0.0192843	0.599042	0.0653903	0.904348	0.976532	0.748795	0.293853	0.336172
GO:0032553	ribonucleotide binding	0.0193262	0.393739	0.42694	0.188484	0.400179	0.0551995	0.999878	0.209268	0.989931	0.790613	0.998842	0.160466
GO:0007275	multicellular organism development	0.999701	0.0637981	0.924719	0.846876	0.561139	0.110747	0.918245	0.501026	0.0196444	0.295051	0.0512444	0.997452
GO:0071363	cellular response to growth factor stimulus	0.990961	0.997245	0.969253	0.789768	0.310431	0.749203	0.96252	0.608482	0.0196902	0.0354533	0.030288	0.835901
GO:0005925	focal adhesion	0.906474	0.99617	0.835282	0.0511075	0.0197139	0.418771	0.610278	0.0396981	0.896445	0.46953	0.0253168	0.685346
GO:0008104	protein localization	0.767818	0.682807	0.991081	0.526899	0.323195	0.136904	0.720351	0.0197717	0.806002	0.675679	0.223621	0.0938793
GO:0006508	proteolysis	0.974004	0.979752	0.355892	0.10522	0.102641	0.440425	0.0201271	0.116181	0.589318	0.966068	0.827095	0.303711
GO:0007167	enzyme-linked receptor protein signaling pathway	0.999347	0.962724	0.588038	0.609709	0.38406	0.469854	0.315699	0.861766	0.0332674	0.0497638	0.0202023	0.924373
GO:0072359	circulatory system development	0.991379	0.999964	0.248667	0.199587	0.0203526	0.565105	0.68433	0.716122	0.119637	0.0576661	0.0398871	0.999383
GO:0007417	central nervous system development	0.99311	0.210761	0.966189	0.952984	0.462414	0.0679526	0.915581	0.0208168	0.470952	0.205869	0.277432	0.916646
GO:0043170	macromolecule metabolic process	0.271025	0.965667	0.475393	0.216984	0.0209279	0.993678	0.959335	0.914264	0.439622	0.652141	0.232576	0.677491
GO:0070727	cellular macromolecule localization	0.773719	0.695673	0.991439	0.534506	0.249846	0.142341	0.729153	0.0210242	0.812661	0.684431	0.232897	0.105213
GO:1901361	organic cyclic compound catabolic process	0.46153	0.881734	0.105214	0.415734	0.0212618	0.887695	0.286269	0.892802	0.70314	0.91105	0.434719	0.325459
GO:0004842	ubiquitin-protein transferase activity	0.0923724	0.513764	0.602297	0.082873	0.631467	0.795939	0.0511839	0.0213017	0.8342	0.547098	0.92465	0.930629
GO:0018193	peptidyl-amino acid modification	0.697493	0.986308	0.973357	0.129787	0.0217553	0.306628	0.991325	0.327054	0.864589	0.163867	0.696879	0.180867
GO:0006629	lipid metabolic process	0.876992	0.896838	0.683572	0.828122	0.0949805	0.935448	0.769009	0.87527	0.756987	0.964261	0.467987	0.0219894
GO:0009987	cellular process	0.286876	0.939078	0.871654	0.889718	0.0880555	0.879925	0.817556	0.241575	0.666807	0.0221338	0.464333	0.931827
GO:0016604	nuclear body	0.0226769	0.936579	0.51563	0.135559	0.20946	0.629733	0.589313	0.616233	0.977326	0.123927	0.212343	0.96489
GO:0005789	endoplasmic reticulum membrane	0.836782	0.0229411	0.971873	0.771935	0.410035	0.780145	0.718915	0.608356	0.106745	0.141745	0.517941	0.513295
GO:0048870	cell motility	0.999379	0.999544	0.719479	0.545848	0.0887035	0.314891	0.650444	0.0230197	0.109979	0.593305	0.0887539	0.997406
GO:0030900	forebrain development	0.959528	0.523398	0.906796	0.946515	0.68422	0.0234815	0.976639	0.026488	0.719791	0.698775	0.128988	0.973097
GO:0070062	extracellular exosome	0.622812	0.948685	0.79177	0.639212	0.0236654	0.319155	0.86203	0.405622	0.513776	0.654773	0.0996268	0.768941
GO:0009057	macromolecule catabolic process	0.872	0.678071	0.256357	0.624919	0.0236857	0.957628	0.0804626	0.109664	0.97627	0.906763	0.640283	0.244524
GO:0034220	monoatomic ion transmembrane transport	0.999847	0.0313829	0.740508	0.62868	0.999611	0.320485	0.922952	0.720546	0.8339	0.345985	0.86402	0.0240673
GO:0040008	regulation of growth	0.889693	0.495245	0.516231	0.857217	0.515683	0.569559	0.895256	0.588405	0.111423	0.815774	0.024152	0.524292
GO:1990837	sequence-specific double-stranded DNA binding	0.604128	0.955214	0.972927	0.915076	0.101507	0.984975	0.810753	0.98877	0.910794	0.250512	0.0242168	0.919559
GO:0042175	nuclear outer membrane-endoplasmic reticulum membrane network	0.840106	0.0245836	0.972547	0.775846	0.417848	0.785069	0.725386	0.614921	0.0582398	0.14614	0.526665	0.531727
GO:0098827	endoplasmic reticulum subcompartment	0.840106	0.0245836	0.972547	0.576363	0.417848	0.785069	0.725386	0.614921	0.110503	0.14614	0.526665	0.531727
GO:0044283	small molecule biosynthetic process	0.802623	0.326685	0.89527	0.280659	0.17078	0.919649	0.597663	0.925229	0.682389	0.944129	0.305122	0.0252668
GO:0042127	regulation of cell population proliferation	0.569078	0.933906	0.945068	0.681079	0.0496599	0.340925	0.946047	0.378884	0.0254676	0.251665	0.0305518	0.995133
GO:0008284	positive regulation of cell population proliferation	0.621157	0.984312	0.979476	0.362794	0.282522	0.207522	0.98183	0.830465	0.363778	0.223043	0.0255135	0.960069
GO:0090407	organophosphate biosynthetic process	0.916684	0.0731616	0.264105	0.066345	0.45878	0.851837	0.619504	0.664309	0.979829	0.716237	0.9959	0.0258045
GO:0006807	nitrogen compound metabolic process	0.156332	0.940387	0.692423	0.10961	0.0259091	0.963598	0.92229	0.908686	0.676448	0.418951	0.342126	0.587037
GO:0070887	cellular response to chemical stimulus	0.96838	0.927757	0.870309	0.33281	0.0259831	0.71748	0.968147	0.562675	0.959042	0.254018	0.25313	0.474789
GO:0048731	system development	0.99957	0.0668288	0.805171	0.92612	0.862526	0.053545	0.809064	0.274585	0.0261166	0.2174	0.0498409	0.991545
GO:0097190	apoptotic signaling pathway	0.418978	0.984113	0.526281	0.363588	0.0262826	0.964627	0.925854	0.850114	0.718158	0.879782	0.0644532	0.91664
GO:0030055	cell-substrate junction	0.917351	0.99733	0.850075	0.0610286	0.0265174	0.457168	0.450761	0.0499863	0.911858	0.509256	0.0345191	0.675433
GO:0017076	purine nucleotide binding	0.0265607	0.33024	0.471738	0.22409	0.468871	0.0749325	0.999932	0.256942	0.982742	0.745977	0.995514	0.128167
GO:0098797	plasma membrane protein complex	0.959314	0.0266649	0.505186	0.425378	0.941272	0.37998	0.158767	0.516001	0.377546	0.755252	0.958958	0.335
GO:0043066	negative regulation of apoptotic process	0.199646	0.996822	0.570447	0.49263	0.0270194	0.917099	0.705683	0.978767	0.952822	0.13982	0.636847	0.711638
GO:0008283	cell population proliferation	0.849613	0.60361	0.988059	0.508836	0.273825	0.237807	0.977203	0.0274715	0.223219	0.383715	0.0790093	0.99425
GO:0007166	cell surface receptor signaling pathway	0.999969	0.966317	0.916465	0.232208	0.027598	0.824283	0.553787	0.699178	0.0431067	0.228307	0.0836031	0.996565
GO:0000981	DNA-binding transcription factor activity, RNA polymerase II-specific	0.982423	0.866147	0.965245	0.978825	0.212936	0.922509	0.607742	0.983419	0.756454	0.191526	0.0276345	0.987665
GO:0045944	positive regulation of transcription by RNA polymerase II	0.664212	0.998069	0.927697	0.583224	0.0814691	0.997091	0.973713	0.804387	0.776689	0.129662	0.0281402	0.782732
GO:0043408	regulation of MAPK cascade	0.990044	0.998999	0.224978	0.374728	0.0284503	0.0748931	0.513823	0.588282	0.376453	0.217698	0.355966	0.92881
GO:0019787	ubiquitin-like protein transferase activity	0.10952	0.574343	0.629767	0.0985142	0.671946	0.819624	0.0667946	0.0285303	0.855788	0.308304	0.938354	0.95695
GO:0043687	post-translational protein modification	0.11345	0.727158	0.579431	0.0286327	0.712562	0.878747	0.0804796	0.293676	0.984979	0.194147	0.824975	0.584991
GO:0048167	regulation of synaptic plasticity	0.896361	0.257672	0.813117	0.873788	0.98549	0.0288008	0.753307	0.822842	0.866173	0.855414	0.71485	0.0470319
GO:0016477	cell migration	0.998171	0.99986	0.754035	0.546504	0.0291809	0.257429	0.453384	0.0464868	0.0423277	0.521247	0.150166	0.999125
GO:0006935	chemotaxis	0.963186	0.561458	0.693238	0.0673769	0.0293862	0.443622	0.821535	0.943966	0.0558622	0.720181	0.249566	0.999893
GO:0042330	taxis	0.963186	0.561458	0.693238	0.0673769	0.0293862	0.443622	0.821535	0.943966	0.0558622	0.720181	0.249566	0.999893
GO:0061061	muscle structure development	0.990961	0.980317	0.429636	0.595603	0.848064	0.587772	0.906958	0.289113	0.556007	0.368052	0.030288	0.644036
GO:0099503	secretory vesicle	0.996825	0.901423	0.608425	0.53938	0.0308916	0.674761	0.880875	0.354226	0.982087	0.602133	0.920671	0.762978
GO:0046872	metal ion binding	0.983484	0.826211	0.750898	0.557532	0.669361	0.789089	0.0905618	0.912359	0.736527	0.0692402	0.0311301	0.0944375
GO:0043230	extracellular organelle	0.654996	0.939805	0.811991	0.66897	0.0316551	0.358243	0.885606	0.44672	0.333587	0.693238	0.0319744	0.843018
GO:0065010	extracellular membrane-bounded organelle	0.654996	0.939805	0.811991	0.66897	0.0316551	0.358243	0.885606	0.44672	0.333587	0.693238	0.0319744	0.843018
GO:1903561	extracellular vesicle	0.654996	0.939805	0.811991	0.66897	0.0316551	0.358243	0.885606	0.44672	0.333587	0.693238	0.0319744	0.843018
GO:0051049	regulation of transport	0.999432	0.0321038	0.428489	0.807985	0.202717	0.234659	0.890158	0.787164	0.831668	0.870657	0.609406	0.0731276
GO:0048878	chemical homeostasis	0.998549	0.682958	0.303837	0.828122	0.341634	0.471127	0.927861	0.356988	0.990018	0.324879	0.35491	0.0321748
GO:0006811	monoatomic ion transport	0.999627	0.100838	0.575866	0.789526	0.998157	0.556036	0.96049	0.801697	0.413833	0.479767	0.50922	0.0322853
GO:0044238	primary metabolic process	0.258048	0.892419	0.569322	0.344754	0.0327454	0.98085	0.929687	0.921929	0.733004	0.556783	0.36537	0.116402
GO:0032502	developmental process	0.998921	0.706309	0.885318	0.734034	0.496202	0.33461	0.991453	0.266498	0.0327578	0.58659	0.0608632	0.954024
GO:0019900	kinase binding	0.686098	0.405342	0.328627	0.426446	0.517393	0.374866	0.655313	0.032807	0.66736	0.358715	0.695438	0.430297
GO:0016773	phosphotransferase activity, alcohol group as acceptor	0.771663	0.987389	0.854855	0.0329519	0.144099	0.20209	0.984715	0.0330717	0.893183	0.909074	0.904956	0.0678449
GO:0007420	brain development	0.959877	0.0459114	0.883492	0.828586	0.674569	0.118965	0.93561	0.0333978	0.632804	0.749902	0.241039	0.927952
GO:1902494	catalytic complex	0.0334401	0.433757	0.562421	0.439723	0.687014	0.804422	0.251391	0.79174	0.998499	0.360314	0.972139	0.247103
GO:0043069	negative regulation of programmed cell death	0.21872	0.997653	0.591113	0.516452	0.0335114	0.926731	0.732816	0.981783	0.959264	0.158971	0.52936	0.773271
GO:0005886	plasma membrane	1	0.243305	0.696059	0.682237	0.0919369	0.163571	0.0901671	0.288134	0.0335286	0.231441	0.911339	0.233549
GO:0005783	endoplasmic reticulum	0.995124	0.214442	0.993484	0.243533	0.0339429	0.822304	0.740688	0.699888	0.0390919	0.255003	0.191215	0.889445
GO:0016755	aminoacyltransferase activity	0.121592	0.612295	0.647036	0.109561	0.696899	0.833881	0.0785254	0.0341218	0.868608	0.334227	0.946084	0.969077
GO:0045296	cadherin binding	0.737876	0.464618	0.297672	0.0342867	0.731389	0.853202	0.09806	0.312214	0.350941	0.894941	0.955909	0.445975
GO:0060341	regulation of cellular localization	0.874374	0.688035	0.976923	0.831799	0.401152	0.344251	0.761106	0.03482	0.778891	0.110787	0.484839	0.625781
GO:0055085	transmembrane transport	0.999993	0.10683	0.558183	0.789876	0.986068	0.51581	0.921395	0.437134	0.809352	0.680071	0.741567	0.0350378
GO:0010038	response to metal ion	0.7155	0.529032	0.553393	0.667672	0.843821	0.666832	0.639011	0.261042	0.74928	0.731805	0.975209	0.0351866
GO:0048468	cell development	0.990449	0.0355217	0.986583	0.541955	0.179192	0.436183	0.977818	0.0754201	0.79426	0.813974	0.598452	0.791031
GO:0007369	gastrulation	0.694416	0.979576	0.584063	0.0873483	0.890687	0.805089	0.613056	0.811757	0.545803	0.836274	0.0361676	0.923859
GO:1901701	cellular response to oxygen-containing compound	0.822641	0.85008	0.718677	0.295908	0.49967	0.533512	0.950899	0.688685	0.989195	0.137683	0.666552	0.0361962
GO:0030855	epithelial cell differentiation	0.415258	0.994756	0.831931	0.752972	0.246271	0.997741	0.983076	0.71561	0.79887	0.184622	0.0363418	0.713726
GO:0015711	organic anion transport	0.944552	0.798435	0.150816	0.733733	0.593903	0.0850622	0.879091	0.555889	0.441405	0.932074	0.0365017	0.810157
GO:0030163	protein catabolic process	0.773087	0.519243	0.879583	0.467081	0.244191	0.90113	0.0503173	0.0368438	0.936269	0.799859	0.728849	0.424834
GO:0043565	sequence-specific DNA binding	0.646295	0.942141	0.977849	0.929384	0.0397473	0.95551	0.734286	0.991811	0.93029	0.301672	0.0373807	0.960425
GO:0034329	cell junction assembly	0.971422	0.0376352	0.927951	0.961073	0.886283	0.325953	0.562775	0.715476	0.910584	0.598583	0.765034	0.446396
GO:0004672	protein kinase activity	0.70181	0.967931	0.954314	0.120744	0.148202	0.130699	0.99312	0.0378199	0.933901	0.85643	0.837965	0.1423
GO:0016301	kinase activity	0.787923	0.976459	0.86559	0.0380002	0.16474	0.223456	0.987214	0.0394104	0.905229	0.91989	0.918223	0.0690553
GO:0010959	regulation of metal ion transport	0.956893	0.497473	0.667328	0.529832	0.821462	0.605338	0.91094	0.807557	0.514474	0.489202	0.654638	0.038262
GO:0098771	inorganic ion homeostasis	0.983366	0.599197	0.332082	0.88345	0.59315	0.914519	0.973904	0.652267	0.95107	0.135232	0.761664	0.0382657
GO:0010647	positive regulation of cell communication	0.986219	0.911558	0.242923	0.637004	0.0382662	0.36111	0.943209	0.507961	0.0492474	0.317109	0.133805	0.764454
GO:0003824	catalytic activity	0.100768	0.445313	0.170471	0.0985343	0.394583	0.406559	0.87307	0.458125	0.789502	0.58164	0.925692	0.0382711
GO:0071396	cellular response to lipid	0.878164	0.888169	0.748827	0.636593	0.0571883	0.960595	0.954943	0.740653	0.922178	0.0383421	0.234099	0.617499
GO:0022857	transmembrane transporter activity	0.999551	0.0389332	0.561959	0.536722	0.99996	0.580843	0.724077	0.389782	0.487834	0.775226	0.586395	0.173254
GO:0006163	purine nucleotide metabolic process	0.849564	0.123134	0.753792	0.0854088	0.863493	0.244133	0.219945	0.738898	0.948964	0.303526	0.918227	0.0390466
GO:0000166	nucleotide binding	0.0392008	0.299644	0.246548	0.275609	0.455621	0.0648674	0.999969	0.155575	0.975346	0.806822	0.994646	0.127468
GO:1901265	nucleoside phosphate binding	0.0392008	0.299644	0.246548	0.275609	0.455621	0.0648674	0.999969	0.155575	0.975346	0.806822	0.994646	0.127468
GO:0022411	cellular component disassembly	0.0589272	0.0403961	0.302825	0.396429	0.134944	0.612401	0.745889	0.623838	0.682231	0.902274	0.636274	0.863748
GO:0023056	positive regulation of signaling	0.986849	0.880716	0.24858	0.644132	0.0407625	0.370182	0.946081	0.517557	0.0520383	0.429594	0.140671	0.645009
GO:0010035	response to inorganic substance	0.643864	0.598272	0.707993	0.349504	0.396854	0.665549	0.837945	0.306073	0.760331	0.557945	0.97803	0.0410212
GO:0051130	positive regulation of cellular component organization	0.238692	0.865519	0.831851	0.644745	0.0414931	0.0584073	0.607555	0.454023	0.833195	0.552363	0.847624	0.524376
GO:0003008	system process	0.999984	0.0801674	0.0928211	0.930797	0.99489	0.504173	0.98033	0.545899	0.567823	0.848813	0.541244	0.0422436
GO:0007507	heart development	0.989035	0.988214	0.398959	0.19738	0.545844	0.377467	0.952864	0.144607	0.511465	0.326081	0.0426772	0.819085
GO:0048471	perinuclear region of cytoplasm	0.757269	0.351405	0.578425	0.681982	0.552807	0.486018	0.848285	0.0429035	0.958467	0.720039	0.757395	0.17293
GO:0042592	homeostatic process	0.998171	0.986782	0.442655	0.688785	0.0491475	0.359401	0.968669	0.73537	0.913786	0.30421	0.0429419	0.318759
GO:0046914	transition metal ion binding	0.699433	0.824811	0.554117	0.945431	0.561354	0.66624	0.267247	0.402361	0.775236	0.0435459	0.380776	0.3154
GO:0005102	signaling receptor binding	0.964545	0.687028	0.803649	0.88783	0.04505	0.944842	0.972136	0.286891	0.0728255	0.67728	0.642925	0.90805
GO:1901135	carbohydrate derivative metabolic process	0.989035	0.389767	0.63057	0.562557	0.545844	0.131974	0.643274	0.998268	0.511465	0.793841	0.732035	0.0456088
GO:0005215	transporter activity	0.999777	0.0456133	0.477381	0.470228	0.999988	0.687947	0.732681	0.383995	0.486504	0.768759	0.52135	0.153703
GO:0003690	double-stranded DNA binding	0.0746938	0.976908	0.979969	0.935668	0.154066	0.990391	0.865035	0.970155	0.938537	0.208665	0.0456461	0.936006
GO:0060322	head development	0.967664	0.0716109	0.89977	0.852902	0.726968	0.149588	0.89181	0.0460172	0.3866	0.790585	0.298653	0.886274
GO:0009991	response to extracellular stimulus	0.896361	0.555213	0.813117	0.873788	0.0463031	0.813747	0.982236	0.822842	0.866173	0.968578	0.341857	0.784945
GO:0043169	cation binding	0.987727	0.844651	0.684365	0.493149	0.658304	0.828523	0.122346	0.933577	0.714043	0.06355	0.0473394	0.0505859
GO:0009896	positive regulation of catabolic process	0.573775	0.867711	0.415734	0.524545	0.0574958	0.932678	0.113558	0.0473738	0.953698	0.792967	0.926772	0.225394
GO:0080135	regulation of cellular response to stress	0.65388	0.994745	0.490927	0.0481586	0.381141	0.813747	0.753307	0.370415	0.675225	0.237456	0.341857	0.367774
GO:0060485	mesenchyme development	0.899538	0.934267	0.817373	0.144073	0.0495282	0.819672	0.911413	0.380072	0.130112	0.665443	0.0489266	0.991018
GO:0048638	regulation of developmental growth	0.893084	0.0763261	0.483668	0.87015	0.574091	0.34636	0.903249	0.593063	0.0489896	0.850034	0.704615	0.845987
GO:0048762	mesenchymal cell differentiation	0.858603	0.987225	0.764825	0.0935048	0.134251	0.932678	0.969135	0.274505	0.072409	0.792967	0.0504017	0.979397
GO:0005794	Golgi apparatus	0.933203	0.0520916	0.801538	0.43712	0.186818	0.425746	0.841677	0.53396	0.354497	0.646874	0.78191	0.413504
GO:0032879	regulation of localization	0.999349	0.0522526	0.596652	0.831567	0.200855	0.252359	0.858517	0.694783	0.899681	0.530068	0.455726	0.156023
GO:0032970	regulation of actin filament-based process	0.942783	0.255344	0.879583	0.467081	0.244191	0.740939	0.993824	0.547225	0.432079	0.0546284	0.141198	0.794561
GO:0023051	regulation of signaling	0.998992	0.376142	0.869094	0.613977	0.0569632	0.705428	0.900314	0.582712	0.105508	0.521145	0.162542	0.550188
GO:0006753	nucleoside phosphate metabolic process	0.875105	0.100713	0.446481	0.110753	0.89599	0.299283	0.279921	0.784386	0.961899	0.188289	0.941412	0.0571787
GO:0032880	regulation of protein localization	0.816759	0.729574	0.96453	0.913663	0.545844	0.234971	0.643274	0.0749993	0.673167	0.0574831	0.461439	0.615227
GO:0042578	phosphoric ester hydrolase activity	0.89324	0.996508	0.8443	0.150486	0.803507	0.605297	0.113084	0.640966	0.132261	0.493272	0.561417	0.0577484
GO:0000785	chromatin	0.0580595	0.712904	0.965856	0.980502	0.07324	0.868064	0.797108	0.857774	0.831761	0.195912	0.719961	0.958083
GO:0032956	regulation of actin cytoskeleton organization	0.908506	0.455926	0.829581	0.887365	0.131186	0.624521	0.985768	0.408947	0.491398	0.0582723	0.125893	0.68133
GO:0010646	regulation of cell communication	0.999041	0.5093	0.871905	0.509766	0.0595624	0.627912	0.903923	0.590062	0.109275	0.442106	0.127046	0.611578
GO:0009986	cell surface	0.925121	0.499231	0.621509	0.554218	0.114844	0.543674	0.560066	0.52051	0.0609585	0.620927	0.432486	0.999111
GO:0043168	anion binding	0.16003	0.542078	0.495262	0.118985	0.155673	0.0802828	0.999796	0.186244	0.993827	0.556011	0.997221	0.0621041
GO:0072521	purine-containing compound metabolic process	0.582346	0.0792836	0.770158	0.0976868	0.880752	0.271448	0.249453	0.512978	0.955899	0.334722	0.930724	0.0630916
GO:0097367	carbohydrate derivative binding	0.0634566	0.603918	0.563374	0.139965	0.445202	0.190952	0.99946	0.57368	0.587341	0.88902	0.974805	0.363027
GO:0042803	protein homodimerization activity	0.846701	0.990292	0.940027	0.19662	0.294185	0.177993	0.953219	0.545691	0.995851	0.803269	0.0644669	0.150809
GO:0032993	protein-DNA complex	0.0661884	0.748138	0.969008	0.908738	0.0861701	0.881743	0.818239	0.872094	0.849252	0.124886	0.748367	0.954739
GO:0030036	actin cytoskeleton organization	0.847869	0.708412	0.971377	0.611587	0.470476	0.607585	0.828488	0.186462	0.853077	0.150068	0.0663632	0.106535
GO:0071900	regulation of protein serine/threonine kinase activity	0.471515	0.568646	0.697528	0.172431	0.0664461	0.367408	0.774645	0.655804	0.920997	0.429312	0.253975	0.979896
GO:0055086	nucleobase-containing small molecule metabolic process	0.893084	0.0763261	0.483668	0.13417	0.917451	0.173806	0.178082	0.816886	0.970153	0.229009	0.955842	0.0690371
GO:1901698	response to nitrogen compound	0.921299	0.763747	0.759653	0.600864	0.0693947	0.731132	0.964063	0.752324	0.919099	0.456716	0.733049	0.102229
GO:0060537	muscle tissue development	0.973179	0.989737	0.482116	0.393701	0.894205	0.86628	0.871422	0.542621	0.801801	0.431867	0.0699277	0.400684
GO:0051649	establishment of localization in cell	0.305888	0.130729	0.994435	0.615548	0.0709088	0.376655	0.90187	0.0816512	0.992867	0.754479	0.865924	0.15662
GO:0051179	localization	0.968171	0.695548	0.94345	0.698078	0.347362	0.278253	0.951177	0.0709384	0.929802	0.66465	0.346125	0.167577
GO:0007600	sensory perception	0.91645	0.499984	0.0714801	0.888651	0.755289	0.467596	0.557429	0.926219	0.595169	0.986556	0.242316	0.071452
GO:0033036	macromolecule localization	0.925707	0.749257	0.976569	0.292311	0.146236	0.108069	0.850837	0.0834144	0.82765	0.611586	0.17863	0.0722539
GO:0043269	regulation of monoatomic ion transport	0.991795	0.0811553	0.671854	0.801005	0.93446	0.288193	0.828488	0.780506	0.420174	0.703942	0.791493	0.0756808
GO:0031589	cell-substrate adhesion	0.949542	0.960003	0.639739	0.934584	0.0799087	0.76674	0.892056	0.213339	0.0762596	0.644474	0.436625	0.613863
GO:0046486	glycerolipid metabolic process	0.834928	0.666131	0.736284	0.806948	0.100271	0.916651	0.959353	0.920945	0.519676	0.936051	0.331061	0.0769525
GO:0051493	regulation of cytoskeleton organization	0.304357	0.391529	0.343765	0.928702	0.252674	0.74759	0.99416	0.35228	0.641705	0.12663	0.0771149	0.732999
GO:0043167	ion binding	0.750772	0.793409	0.639383	0.254102	0.516797	0.477998	0.428339	0.641666	0.908748	0.0855514	0.52385	0.0774725
GO:0019901	protein kinase binding	0.812441	0.218353	0.239149	0.553798	0.532748	0.427485	0.68368	0.0778771	0.534947	0.384943	0.696578	0.690768
GO:0030029	actin filament-based process	0.921154	0.470242	0.986088	0.568291	0.559916	0.332523	0.860225	0.230716	0.867638	0.200211	0.0785085	0.166817
GO:0009894	regulation of catabolic process	0.855339	0.622004	0.717507	0.818068	0.0821341	0.94926	0.226643	0.0904583	0.970731	0.753369	0.86146	0.0799057
GO:0016311	dephosphorylation	0.500811	0.910441	0.352013	0.453419	0.0823808	0.905278	0.334481	0.909913	0.258352	0.465444	0.492959	0.222079
GO:0009897	external side of plasma membrane	0.649071	0.927701	0.0827191	0.58411	0.0920543	0.828345	0.915102	0.958012	0.278598	0.656486	0.338158	0.989787
GO:0044281	small molecule metabolic process	0.949865	0.404609	0.818774	0.367103	0.200453	0.31621	0.773672	0.603259	0.907749	0.703723	0.343924	0.0827548
GO:0045184	establishment of protein localization	0.876992	0.488524	0.951298	0.497777	0.154877	0.130906	0.523241	0.0831921	0.929092	0.728398	0.797938	0.154151
GO:0009117	nucleotide metabolic process	0.871167	0.093225	0.438874	0.106312	0.891122	0.289958	0.269674	0.777315	0.959995	0.180489	0.938035	0.0839228
GO:0090066	regulation of anatomical structure size	0.972315	0.293812	0.929622	0.204411	0.452274	0.515972	0.867031	0.53477	0.0842326	0.777714	0.63108	0.467439
GO:0005911	cell-cell junction	0.874882	0.0846385	0.758229	0.379294	0.884871	0.232677	0.456771	0.21811	0.509729	0.794703	0.230247	0.973486
GO:0042692	muscle cell differentiation	0.940958	0.779644	0.610443	0.45989	0.890017	0.521831	0.718616	0.0847438	0.809356	0.398936	0.134578	0.500286
GO:0006886	intracellular protein transport	0.778259	0.266855	0.882349	0.474233	0.410397	0.0850622	0.734457	0.193522	0.820949	0.932074	0.573209	0.353278
GO:0006810	transport	0.999999	0.383328	0.867804	0.764698	0.233627	0.350581	0.849702	0.187992	0.917738	0.883478	0.806378	0.0858224
GO:0015031	protein transport	0.934401	0.548384	0.934428	0.423271	0.247374	0.0858668	0.419187	0.16931	0.951788	0.87678	0.709222	0.0941619
GO:0016053	organic acid biosynthetic process	0.51035	0.452163	0.72394	0.795736	0.0881292	0.90923	0.808578	0.91375	0.496155	0.929721	0.157654	0.160869
GO:0046394	carboxylic acid biosynthetic process	0.51035	0.452163	0.72394	0.795736	0.0881292	0.90923	0.808578	0.91375	0.496155	0.929721	0.157654	0.160869
GO:0010243	response to organonitrogen compound	0.910863	0.721062	0.740366	0.870056	0.233054	0.702598	0.956289	0.72469	0.905302	0.420431	0.696435	0.0886002
GO:0051050	positive regulation of transport	0.901259	0.686362	0.751626	0.956915	0.0889515	0.166308	0.957706	0.862898	0.967055	0.808981	0.448653	0.244872
GO:0016787	hydrolase activity	0.323864	0.433591	0.142509	0.540876	0.257604	0.796014	0.40053	0.848084	0.321623	0.708002	0.97549	0.0898868
GO:0016491	oxidoreductase activity	0.699638	0.430105	0.321282	0.905305	0.178437	0.864234	0.991276	0.48706	0.905528	0.368185	0.0923928	0.689191
GO:0051234	establishment of localization	0.993361	0.446171	0.89575	0.810661	0.247219	0.426662	0.895733	0.0927736	0.916717	0.833165	0.824849	0.150182
GO:0007267	cell-cell signaling	0.999994	0.0933315	0.889448	0.999161	0.984537	0.188924	0.223835	0.789159	0.507686	0.818518	0.520134	0.205082
GO:0043254	regulation of protein-containing complex assembly	0.829744	0.30244	0.730181	0.80142	0.0940934	0.423457	0.816325	0.436797	0.279236	0.7451	0.317981	0.835089
GO:0043410	positive regulation of MAPK cascade	0.971422	0.999215	0.246545	0.199553	0.0942561	0.325953	0.393625	0.715476	0.280196	0.256996	0.203258	0.957989
GO:0042063	gliogenesis	0.646429	0.974596	0.808763	0.87015	0.36997	0.578764	0.535397	0.816886	0.118293	0.418161	0.094277	0.845987
GO:0065008	regulation of biological quality	0.999999	0.320653	0.671569	0.913228	0.347912	0.189915	0.767758	0.301637	0.796774	0.744192	0.991798	0.0948658
GO:0051606	detection of stimulus	0.801318	0.382188	0.327526	0.771355	0.951077	0.644472	0.774645	0.89736	0.0952434	0.91514	0.867028	0.480334
GO:0098796	membrane protein complex	0.994333	0.0965424	0.432802	0.265074	0.885389	0.666417	0.266772	0.371824	0.573923	0.842986	0.902287	0.113923
GO:0051641	cellular localization	0.531521	0.291698	0.999016	0.489458	0.236717	0.614764	0.923567	0.0979125	0.958075	0.633878	0.409804	0.118255
GO:0031967	organelle envelope	0.605796	0.876957	0.423369	0.294444	0.0985631	0.279485	0.928962	0.264509	0.234421	0.862003	0.360494	0.603635
GO:0031975	envelope	0.605796	0.876957	0.423369	0.294444	0.0985631	0.279485	0.928962	0.264509	0.234421	0.862003	0.360494	0.603635
GO:0009628	response to abiotic stimulus	0.332883	0.529104	0.803948	0.901178	0.469929	0.667869	0.881539	0.908823	0.664923	0.63307	0.0989641	0.429563
GO:0008270	zinc ion binding	0.481153	0.931894	0.344796	0.863962	0.700731	0.758162	0.132583	0.446184	0.688053	0.135011	0.294493	0.100992
GO:0019899	enzyme binding	0.141261	0.639148	0.862571	0.188484	0.218463	0.453545	0.908352	0.136478	0.902597	0.582232	0.604618	0.101446
GO:0004713	protein tyrosine kinase activity	0.737876	0.991177	0.671466	0.356556	0.1059	0.284674	0.718995	0.86774	0.885751	0.649946	0.350364	0.713762
GO:0014706	striated muscle tissue development	0.899538	0.978248	0.228222	0.144073	0.789681	0.819672	0.911413	0.199017	0.460439	0.665443	0.106314	0.501423
GO:1903829	positive regulation of protein localization	0.43508	0.790663	0.840987	0.896594	0.45878	0.109075	0.806018	0.437573	0.734072	0.298714	0.424961	0.438862
GO:0007015	actin filament organization	0.7883	0.697665	0.887695	0.932678	0.269904	0.55624	0.887878	0.369204	0.831945	0.435414	0.425731	0.112083
GO:0005509	calcium ion binding	0.906017	0.419359	0.44407	0.888078	0.894995	0.879478	0.113445	0.811061	0.328321	0.250665	0.773667	0.115593
GO:0071310	cellular response to organic substance	0.968181	0.856112	0.702249	0.385421	0.115455	0.728088	0.97506	0.229438	0.99657	0.349389	0.46427	0.338286
GO:0071407	cellular response to organic cyclic compound	0.696817	0.699079	0.493608	0.843946	0.479693	0.993776	0.988652	0.117936	0.922178	0.162776	0.140368	0.211474
GO:0043086	negative regulation of catalytic activity	0.849564	0.850766	0.40006	0.822639	0.120055	0.926671	0.407288	0.738898	0.553838	0.534522	0.206966	0.49536
GO:1901700	response to oxygen-containing compound	0.936715	0.837774	0.574989	0.54961	0.194893	0.754177	0.93035	0.574114	0.965947	0.382425	0.685623	0.130634
GO:0019903	protein phosphatase binding	0.548143	0.939561	0.136083	0.531298	0.451267	0.679647	0.438945	0.698866	0.723913	0.375468	0.261964	0.688097
GO:0071702	organic substance transport	0.999189	0.438187	0.449543	0.50029	0.3933	0.171788	0.805048	0.138159	0.891851	0.971922	0.288956	0.207979
GO:0098858	actin-based cell projection	0.827002	0.80767	0.377272	0.78921	0.599188	0.711076	0.960554	0.216039	0.141449	0.262843	0.979686	0.274309
GO:0036094	small molecule binding	0.176701	0.444313	0.160772	0.212005	0.411735	0.143875	0.999989	0.208742	0.975799	0.486804	0.997907	0.141756
GO:0071705	nitrogen compound transport	0.980456	0.48344	0.788522	0.543289	0.425499	0.197574	0.452253	0.14361	0.712361	0.923135	0.515882	0.26426
GO:0043235	receptor complex	0.981568	0.792816	0.334948	0.671724	0.143905	0.470875	0.258598	0.451618	0.598827	0.536642	0.973454	0.665159
GO:0023052	signaling	0.995092	0.986853	0.840627	0.557188	0.144118	0.773501	0.183562	0.18219	0.355933	0.763575	0.672276	0.599265
GO:0048738	cardiac muscle tissue development	0.875105	0.962771	0.187822	0.557773	0.730477	0.774478	0.879707	0.14979	0.386197	0.598394	0.144746	0.542856
GO:0098552	side of membrane	0.938149	0.51723	0.232979	0.33989	0.14823	0.754249	0.536764	0.949786	0.406394	0.212564	0.230458	0.968698
GO:0051924	regulation of calcium ion transport	0.875105	0.783201	0.446481	0.557773	0.516679	0.774478	0.975247	0.946632	0.617714	0.366082	0.272281	0.151676
GO:0007154	cell communication	0.998149	0.99073	0.855227	0.584307	0.16783	0.798279	0.160942	0.152005	0.251165	0.65908	0.71039	0.749849
GO:0038023	signaling receptor activity	0.999279	0.980452	0.330497	0.789496	0.154419	0.366262	0.402699	0.812144	0.659444	0.333484	0.37562	0.879835
GO:0060089	molecular transducer activity	0.999279	0.980452	0.330497	0.789496	0.154419	0.366262	0.402699	0.812144	0.659444	0.333484	0.37562	0.879835
GO:0071417	cellular response to organonitrogen compound	0.851032	0.717337	0.676235	0.616832	0.478505	0.614077	0.967911	0.468424	0.979355	0.259024	0.549833	0.156985
GO:1902075	cellular response to salt	0.801318	0.227163	0.697528	0.425276	0.797359	0.167159	0.298241	0.89736	0.920997	0.698341	0.867028	0.157247
GO:0097305	response to alcohol	0.573775	0.569147	0.165706	0.832396	0.468372	0.932678	0.969135	0.502408	0.80587	0.157871	0.600972	0.321459
GO:0055001	muscle cell development	0.788681	0.533131	0.311077	0.758112	0.779287	0.344716	0.502964	0.159671	0.912961	0.404768	0.229347	0.679722
GO:0042180	cellular ketone metabolic process	0.694416	0.726484	0.584063	0.661249	0.16164	0.805089	0.613056	0.487819	0.844641	0.836274	0.465417	0.295371
GO:0004888	transmembrane signaling receptor activity	0.997249	0.975783	0.176113	0.624377	0.521291	0.1631	0.250241	0.743825	0.683681	0.450357	0.632577	0.856234
GO:0031667	response to nutrient levels	0.875105	0.630332	0.785456	0.85035	0.164894	0.774478	0.975247	0.784386	0.832414	0.958225	0.449352	0.758086
GO:0009725	response to hormone	0.907649	0.978598	0.76219	0.993698	0.165599	0.860914	0.831601	0.613832	0.841941	0.54972	0.246451	0.423609
GO:0050839	cell adhesion molecule binding	0.824543	0.842881	0.479753	0.169175	0.391274	0.989908	0.226987	0.497743	0.224338	0.768224	0.932606	0.313273
GO:0021700	developmental maturation	0.90262	0.172594	0.821535	0.619292	0.403465	0.606624	0.91525	0.834241	0.273372	0.865653	0.365543	0.7348
GO:1901699	cellular response to nitrogen compound	0.868856	0.767284	0.701647	0.26976	0.26264	0.651785	0.97467	0.509728	0.948713	0.296352	0.600289	0.180545
GO:0019902	phosphatase binding	0.619347	0.847755	0.185373	0.602024	0.276717	0.392905	0.54251	0.767598	0.790887	0.473035	0.369062	0.421662
GO:0051146	striated muscle cell differentiation	0.896361	0.841875	0.490927	0.325767	0.781933	0.588184	0.546406	0.191657	0.866173	0.237456	0.525517	0.367774
GO:0006816	calcium ion transport	0.982269	0.236963	0.321834	0.474474	0.728449	0.78783	0.971581	0.638614	0.730429	0.536396	0.61042	0.195925
GO:1901652	response to peptide	0.828755	0.941966	0.908947	0.788504	0.213205	0.628649	0.809863	0.445155	0.993826	0.706035	0.522205	0.767218
GO:0140352	export from cell	0.998397	0.460303	0.672056	0.315408	0.220744	0.453037	0.753575	0.478601	0.742114	0.577388	0.864353	0.320672
GO:0051223	regulation of protein transport	0.721758	0.543257	0.851643	0.905078	0.491324	0.449726	0.648522	0.465821	0.756624	0.32579	0.460329	0.229069
GO:0044089	positive regulation of cellular component biogenesis	0.914042	0.485499	0.837271	0.647557	0.271384	0.846862	0.236527	0.428067	0.726204	0.708199	0.900007	0.414015
GO:0032870	cellular response to hormone stimulus	0.707762	0.949402	0.504981	0.967288	0.34181	0.881045	0.887774	0.573407	0.822812	0.300163	0.250159	0.243731
GO:0070201	regulation of establishment of protein localization	0.727901	0.557314	0.855037	0.907751	0.502023	0.458938	0.657868	0.475133	0.763795	0.334883	0.472014	0.248764
GO:0044087	regulation of cellular component biogenesis	0.882274	0.295516	0.891908	0.841136	0.296556	0.36334	0.365015	0.249611	0.894725	0.629089	0.269299	0.674812
GO:0071375	cellular response to peptide hormone stimulus	0.556262	0.850766	0.753792	0.822639	0.249613	0.728281	0.8446	0.480934	0.948964	0.303526	0.775193	0.271101
GO:0007548	sex differentiation	0.312055	0.882986	0.431212	0.541361	0.492757	0.759886	0.972358	0.941755	0.364703	0.577734	0.249906	0.714911
GO:1901653	cellular response to peptide	0.682463	0.873273	0.829581	0.633632	0.252435	0.624521	0.922465	0.408947	0.976632	0.469289	0.573721	0.577532
GO:0045137	development of primary sexual characteristics	0.471515	0.966968	0.327526	0.425276	0.562369	0.892372	0.943486	0.89736	0.447531	0.429312	0.253975	0.610416
GO:0045177	apical part of cell	0.832963	0.419476	0.703295	0.537467	0.827926	0.294368	0.516519	0.45599	0.405885	0.532882	0.973524	0.371348
GO:0016324	apical plasma membrane	0.763432	0.358328	0.620968	0.703165	0.874382	0.345665	0.554646	0.330431	0.452495	0.399249	0.985028	0.60464
GO:0043434	response to peptide hormone	0.721758	0.964355	0.851643	0.905078	0.491324	0.674873	0.648522	0.688621	0.982591	0.528423	0.640997	0.409777
GO:0110165	cellular anatomical entity	0.810996	0.866013	0.852604	0.830354	0.683927	0.739591	0.949891	0.74403	0.709155	0.724236	0.628035	0.78679
GO:0000002	mitochondrial genome maintenance	NA	NA	NA	NA	NA	NA	0.148587	NA	NA	NA	0.18133	0.551811
GO:0000012	single strand break repair	NA	NA	NA	NA	NA	NA	NA	NA	NA	NA	NA	0.41427
GO:0000017	alpha-glucoside transport	NA	NA	NA	NA	NA	NA	NA	NA	NA	NA	NA	0.23462
GO:0000018	regulation of DNA recombination	0.0216868	NA	0.163677	NA	0.362991	NA	NA	NA	NA	NA	NA	0.593798
GO:0000022	mitotic spindle elongation	2.51148e-05	NA	NA	NA	NA	NA	NA	NA	NA	NA	NA	NA
GO:0000030	mannosyltransferase activity	NA	NA	NA	NA	NA	NA	NA	NA	NA	NA	NA	0.142953
GO:0000038	very long-chain fatty acid metabolic process	NA	0.500121	NA	NA	NA	0.252825	0.313166	NA	NA	NA	NA	0.0569557
GO:0000041	transition metal ion transport	NA	0.724578	0.252309	NA	NA	NA	NA	NA	NA	0.113207	0.202674	0.61966
GO:0000045	autophagosome assembly	NA	0.390464	NA	NA	NA	0.187868	0.235256	0.191457	NA	NA	NA	NA
GO:0000049	tRNA binding	NA	NA	NA	NA	NA	NA	NA	0.081715	NA	NA	NA	NA
GO:0000052	citrulline metabolic process	NA	NA	NA	NA	NA	NA	NA	0.119669	NA	NA	NA	NA
GO:0000070	mitotic sister chromatid segregation	1.49222e-28	NA	NA	NA	NA	NA	0.725497	NA	NA	NA	NA	0.944871
GO:0000075	cell cycle checkpoint signaling	1.67774e-16	NA	NA	NA	NA	NA	NA	0.640964	NA	NA	NA	0.508032
GO:0000076	DNA replication checkpoint signaling	0.00255913	NA	NA	NA	NA	NA	NA	NA	NA	NA	NA	0.551811
GO:0000077	DNA damage checkpoint signaling	8.06059e-07	NA	NA	NA	NA	NA	NA	0.425076	NA	NA	NA	0.61966
GO:0000079	regulation of cyclin-dependent protein serine/threonine kinase activity	0.282765	NA	NA	NA	0.118332	NA	NA	NA	0.40665	0.0845668	NA	0.76982
GO:0000080	mitotic G1 phase	NA	0.0941875	NA	NA	NA	NA	NA	NA	NA	NA	NA	NA
GO:0000082	G1/S transition of mitotic cell cycle	0.0623098	NA	0.148205	0.57639	0.513176	0.362342	NA	0.73423	0.424108	0.410085	0.135264	0.770163
GO:0000083	regulation of transcription involved in G1/S transition of mitotic cell cycle	NA	NA	0.105634	NA	NA	NA	NA	NA	NA	NA	0.283662	0.737687
GO:0000086	G2/M transition of mitotic cell cycle	0.000219349	0.862879	NA	NA	NA	0.566165	0.659174	0.573808	0.613609	0.603119	0.737848	0.725888
GO:0000096	sulfur amino acid metabolic process	NA	0.390464	NA	0.128694	NA	NA	NA	0.191457	NA	NA	0.0363125	NA
GO:0000097	sulfur amino acid biosynthetic process	NA	NA	NA	0.0535802	NA	NA	NA	NA	NA	NA	0.124844	NA
GO:0000099	sulfur amino acid transmembrane transporter activity	NA	NA	NA	NA	NA	NA	NA	NA	NA	NA	0.00402398	NA
GO:0000101	sulfur amino acid transport	NA	NA	NA	NA	NA	NA	NA	NA	NA	NA	0.00413319	NA
GO:0000103	sulfate assimilation	NA	NA	NA	NA	NA	NA	NA	NA	NA	NA	NA	0.23462
GO:0000117	regulation of transcription involved in G2/M transition of mitotic cell cycle	NA	NA	NA	NA	NA	NA	NA	NA	NA	NA	NA	0.23462
GO:0000118	histone deacetylase complex	NA	0.101806	NA	NA	NA	NA	NA	NA	NA	0.241558	NA	0.800218
GO:0000122	negative regulation of transcription by RNA polymerase II	0.662187	0.921325	0.924491	0.821982	0.0860612	NA	0.942432	0.859736	0.995851	0.243048	6.85039e-05	0.671094
GO:0000123	histone acetyltransferase complex	NA	NA	NA	NA	NA	NA	0.0535787	NA	NA	NA	NA	NA
GO:0000132	establishment of mitotic spindle orientation	0.165638	NA	NA	NA	NA	NA	NA	NA	0.247535	NA	0.0521925	NA
GO:0000137	Golgi cis cisterna	NA	0.325389	NA	NA	NA	NA	NA	NA	0.178206	NA	NA	0.658081
GO:0000139	Golgi membrane	NA	0.0457321	0.904327	0.270656	0.625589	0.130004	0.976238	0.798226	0.536539	0.480613	0.789741	0.0865282
GO:0000146	microfilament motor activity	NA	NA	NA	0.23631	NA	0.333001	NA	NA	NA	0.378463	NA	0.00253655
GO:0000149	SNARE binding	NA	0.0699294	NA	NA	NA	0.245515	0.129194	0.26458	0.667866	NA	0.795235	0.524247
GO:0000151	ubiquitin ligase complex	0.00154792	NA	NA	0.380679	NA	NA	0.250566	0.168679	NA	0.564631	NA	0.232473
GO:0000152	nuclear ubiquitin ligase complex	0.000855482	NA	NA	NA	NA	NA	NA	NA	NA	NA	NA	NA
GO:0000159	protein phosphatase type 2A complex	NA	NA	NA	NA	NA	NA	NA	NA	0.0934343	NA	NA	0.415115
GO:0000164	protein phosphatase type 1 complex	NA	0.178584	NA	NA	NA	NA	NA	NA	NA	NA	0.124327	NA
GO:0000182	rDNA binding	NA	NA	NA	NA	0.0539402	NA	NA	NA	NA	NA	NA	NA
GO:0000209	protein polyubiquitination	0.0798195	0.795684	NA	0.357177	0.0531584	NA	0.201821	0.494242	0.532361	0.522241	NA	0.918824
GO:0000212	meiotic spindle organization	0.0585278	NA	NA	0.0535802	NA	NA	NA	NA	NA	NA	NA	NA
GO:0000217	DNA secondary structure binding	3.51768e-05	NA	NA	NA	0.358708	NA	NA	NA	NA	NA	NA	0.886864
GO:0000221	vacuolar proton-transporting V-type ATPase, V1 domain	NA	NA	NA	NA	NA	NA	NA	NA	NA	NA	NA	0.0129548
GO:0000228	nuclear chromosome	5.72084e-08	0.599127	0.381077	NA	0.681167	NA	NA	NA	NA	0.243234	NA	0.973704
GO:0000235	astral microtubule	0.0294479	NA	NA	NA	NA	NA	NA	NA	NA	NA	NA	NA
GO:0000242	pericentriolar material	NA	NA	NA	NA	NA	NA	NA	0.0809274	NA	NA	NA	0.415115
GO:0000245	spliceosomal complex assembly	NA	0.00883508	NA	NA	NA	NA	NA	NA	NA	NA	NA	NA
GO:0000246	delta24(24-1) sterol reductase activity	NA	NA	NA	NA	NA	NA	NA	NA	NA	NA	NA	0.238095
GO:0000255	allantoin metabolic process	NA	NA	NA	NA	NA	NA	NA	NA	NA	NA	NA	0.41427
GO:0000266	mitochondrial fission	NA	0.326964	NA	NA	0.201714	NA	NA	0.156318	NA	NA	NA	NA
GO:0000271	polysaccharide biosynthetic process	NA	0.241344	NA	NA	0.431049	0.34074	NA	0.34656	0.377751	NA	0.487237	0.931416
GO:0000272	polysaccharide catabolic process	NA	0.326964	0.0854227	NA	NA	NA	NA	NA	NA	NA	NA	0.657099
GO:0000281	mitotic cytokinesis	1.82035e-10	NA	NA	0.281886	NA	NA	NA	NA	NA	NA	NA	0.560695
GO:0000287	magnesium ion binding	0.573225	0.552192	0.507319	0.18838	0.812509	0.704821	NA	0.358312	NA	0.761383	0.297501	0.078063
GO:0000288	nuclear-transcribed mRNA catabolic process, deadenylation-dependent decay	NA	NA	0.105634	NA	0.00147752	NA	NA	NA	NA	NA	NA	0.737687
GO:0000289	nuclear-transcribed mRNA poly(A) tail shortening	NA	NA	NA	NA	0.106488	NA	NA	NA	NA	NA	NA	0.41427
GO:0000293	ferric-chelate reductase activity	NA	NA	NA	NA	NA	NA	NA	NA	NA	NA	NA	0.238095
GO:0000295	adenine nucleotide transmembrane transporter activity	NA	NA	NA	NA	NA	NA	NA	0.0417193	NA	NA	NA	NA
GO:0000302	response to reactive oxygen species	0.256629	NA	NA	0.599386	0.00780344	NA	NA	0.756158	0.792676	0.183109	0.890895	0.128455
GO:0000303	response to superoxide	NA	NA	NA	NA	0.106488	NA	NA	NA	NA	0.0879406	NA	NA
GO:0000305	response to oxygen radical	NA	NA	NA	NA	0.106488	NA	NA	NA	NA	0.0879406	NA	NA
GO:0000307	cyclin-dependent protein kinase holoenzyme complex	0.138926	NA	NA	NA	0.0248692	NA	NA	NA	NA	NA	NA	NA
GO:0000309	nicotinamide-nucleotide adenylyltransferase activity	NA	0.180679	NA	0.0524034	NA	NA	NA	NA	NA	NA	NA	NA
GO:0000313	organellar ribosome	NA	0.178584	NA	NA	NA	NA	NA	NA	NA	NA	NA	NA
GO:0000315	organellar large ribosomal subunit	NA	0.178584	NA	NA	NA	NA	NA	NA	NA	NA	NA	NA
GO:0000339	RNA cap binding	NA	NA	NA	NA	NA	NA	0.0526759	NA	NA	NA	NA	NA
GO:0000375	RNA splicing, via transesterification reactions	NA	0.0601495	NA	NA	NA	0.34074	NA	NA	0.377751	NA	NA	0.931416
GO:0000377	RNA splicing, via transesterification reactions with bulged adenosine as nucleophile	NA	0.0601495	NA	NA	NA	0.34074	NA	NA	0.377751	NA	NA	0.931416
GO:0000380	alternative mRNA splicing, via spliceosome	NA	0.0451635	NA	NA	NA	0.312636	NA	NA	0.347459	NA	NA	0.910287
GO:0000381	regulation of alternative mRNA splicing, via spliceosome	NA	0.0451635	NA	NA	NA	0.312636	NA	NA	0.347459	NA	NA	0.910287
GO:0000398	mRNA splicing, via spliceosome	NA	0.0601495	NA	NA	NA	0.34074	NA	NA	0.377751	NA	NA	0.931416
GO:0000400	four-way junction DNA binding	NA	NA	NA	NA	NA	NA	NA	NA	NA	NA	NA	0.419578
GO:0000403	Y-form DNA binding	0.0548636	NA	NA	NA	NA	NA	NA	NA	NA	NA	NA	NA
GO:0000405	bubble DNA binding	0.0548636	NA	NA	NA	NA	NA	NA	NA	NA	NA	NA	NA
GO:0000407	phagophore assembly site	NA	NA	NA	NA	NA	NA	0.0535787	NA	NA	NA	NA	NA
GO:0000413	protein peptidyl-prolyl isomerization	NA	NA	NA	0.0271532	NA	NA	NA	NA	NA	NA	NA	NA
GO:0000421	autophagosome membrane	NA	NA	NA	NA	NA	NA	NA	NA	NA	0.0879731	NA	0.415115
GO:0000422	autophagy of mitochondrion	NA	0.447996	NA	NA	0.286862	NA	0.275249	NA	NA	NA	NA	0.799362
GO:0000423	mitophagy	NA	0.0941875	NA	NA	NA	NA	NA	NA	NA	NA	NA	NA
GO:0000428	DNA-directed RNA polymerase complex	NA	NA	0.107611	NA	NA	NA	NA	NA	NA	NA	0.282596	0.0882901
GO:0000462	maturation of SSU-rRNA from tricistronic rRNA transcript (SSU-rRNA, 5.8S rRNA, LSU-rRNA)	NA	NA	NA	NA	NA	NA	NA	NA	NA	NA	NA	0.23462
GO:0000502	proteasome complex	NA	NA	NA	NA	NA	NA	0.152337	0.118924	NA	NA	NA	0.552777
GO:0000578	embryonic axis specification	NA	NA	NA	NA	NA	NA	NA	NA	NA	NA	0.18133	0.551811
GO:0000706	meiotic DNA double-strand break processing	0.0296988	NA	NA	NA	NA	NA	NA	NA	NA	NA	NA	NA
GO:0000712	resolution of meiotic recombination intermediates	0.0585278	NA	0.0436463	NA	NA	NA	NA	NA	NA	NA	NA	NA
GO:0000723	telomere maintenance	NA	NA	NA	NA	NA	NA	NA	0.156318	NA	NA	0.234192	0.657099
GO:0000724	double-strand break repair via homologous recombination	0.0273533	0.205105	0.182191	NA	NA	NA	NA	NA	NA	NA	NA	0.910287
GO:0000725	recombinational repair	0.0273533	0.205105	0.182191	NA	NA	NA	NA	NA	NA	NA	NA	0.910287
GO:0000729	DNA double-strand break processing	0.0865121	NA	NA	NA	NA	NA	NA	NA	NA	NA	NA	0.551811
GO:0000731	DNA synthesis involved in DNA repair	0.0120739	0.447996	NA	NA	NA	NA	NA	NA	NA	NA	NA	NA
GO:0000741	karyogamy	0.0296988	NA	NA	NA	NA	NA	NA	NA	NA	NA	NA	NA
GO:0000768	syncytium formation by plasma membrane fusion	NA	0.750664	NA	0.320557	NA	NA	0.528802	NA	0.485604	0.475881	0.607784	0.672995
GO:0000774	adenyl-nucleotide exchange factor activity	NA	0.180679	NA	NA	NA	NA	NA	NA	NA	NA	NA	NA
GO:0000775	chromosome, centromeric region	5.11696e-20	0.943256	NA	NA	0.45791	NA	NA	0.707887	NA	NA	NA	0.936199
GO:0000776	kinetochore	3.12322e-17	NA	NA	NA	NA	NA	NA	0.533297	NA	NA	NA	0.832587
GO:0000779	condensed chromosome, centromeric region	1.02965e-18	NA	NA	NA	NA	NA	NA	0.552719	NA	NA	NA	0.859883
GO:0000781	chromosome, telomeric region	0.189004	NA	NA	NA	NA	NA	NA	0.25597	NA	NA	NA	0.517624
GO:0000786	nucleosome	0.00493887	NA	NA	NA	0.195031	NA	NA	NA	NA	NA	NA	NA
GO:0000791	euchromatin	0.0213493	NA	NA	NA	NA	NA	NA	NA	NA	NA	0.0888602	0.883327
GO:0000792	heterochromatin	0.0213493	0.168035	NA	NA	0.0627564	NA	NA	NA	NA	NA	NA	0.883327
GO:0000793	condensed chromosome	9.14143e-20	0.854196	0.551553	NA	NA	NA	NA	0.773974	NA	0.802643	NA	0.940232
GO:0000794	condensed nuclear chromosome	0.00566515	0.347551	0.256591	NA	NA	NA	NA	NA	NA	0.451156	NA	0.969658
GO:0000795	synaptonemal complex	0.236207	0.203322	NA	NA	NA	NA	NA	NA	NA	NA	NA	0.910856
GO:0000796	condensin complex	0.000855482	NA	NA	NA	NA	NA	NA	NA	NA	NA	NA	NA
GO:0000800	lateral element	0.112756	0.325389	NA	NA	NA	NA	NA	NA	NA	NA	NA	NA
GO:0000801	central element	NA	NA	NA	NA	NA	NA	NA	NA	NA	NA	NA	0.415115
GO:0000803	sex chromosome	0.00493887	NA	NA	NA	NA	NA	NA	NA	NA	NA	NA	0.658081
GO:0000810	diacylglycerol diphosphate phosphatase activity	NA	NA	NA	NA	NA	NA	NA	0.081715	0.087361	NA	NA	NA
GO:0000811	GINS complex	NA	NA	NA	NA	NA	NA	NA	NA	NA	0.0449898	NA	NA
GO:0000819	sister chromatid segregation	5.00217e-31	NA	NA	0.526433	NA	NA	0.766682	NA	NA	NA	NA	0.969739
GO:0000820	regulation of glutamine family amino acid metabolic process	NA	NA	NA	NA	NA	NA	NA	0.119669	NA	NA	0.18133	NA
GO:0000821	regulation of arginine metabolic process	NA	NA	NA	NA	NA	NA	NA	0.0415783	NA	NA	NA	NA
GO:0000822	inositol hexakisphosphate binding	NA	NA	NA	NA	NA	NA	NA	0.0417193	NA	NA	NA	NA
GO:0000900	mRNA regulatory element binding translation repressor activity	NA	0.0251778	NA	NA	NA	NA	NA	NA	NA	NA	NA	0.55789
GO:0000910	cytokinesis	6.26101e-09	0.652801	0.402824	0.127599	NA	NA	NA	0.247608	NA	NA	0.785764	0.462197
GO:0000912	assembly of actomyosin apparatus involved in cytokinesis	0.00255913	NA	NA	0.0793004	NA	NA	NA	NA	NA	NA	NA	NA
GO:0000915	actomyosin contractile ring assembly	0.00255913	NA	NA	0.0793004	NA	NA	NA	NA	NA	NA	NA	NA
GO:0000917	division septum assembly	NA	NA	NA	NA	NA	NA	NA	NA	NA	NA	NA	0.23462
GO:0000922	spindle pole	1.05979e-05	0.84676	NA	0.397011	0.644341	0.559942	NA	0.552719	NA	0.584363	NA	0.276984
GO:0000930	gamma-tubulin complex	0.0294479	NA	NA	NA	NA	NA	NA	NA	NA	NA	NA	NA
GO:0000931	gamma-tubulin ring complex	0.0294479	NA	NA	NA	NA	NA	NA	NA	NA	NA	NA	NA
GO:0000932	P-body	NA	0.133987	NA	NA	0.0487198	0.260409	NA	NA	NA	NA	NA	0.847317
GO:0000939	inner kinetochore	6.9261e-07	NA	NA	NA	NA	NA	NA	NA	NA	NA	NA	NA
GO:0000940	outer kinetochore	2.45124e-05	NA	NA	NA	NA	NA	NA	NA	NA	NA	NA	NA
GO:0000956	nuclear-transcribed mRNA catabolic process	NA	NA	0.125408	NA	0.002837	NA	NA	NA	NA	NA	NA	0.799362
GO:0000959	mitochondrial RNA metabolic process	NA	NA	NA	NA	NA	NA	NA	NA	NA	NA	NA	0.23462
GO:0000993	RNA polymerase II complex binding	NA	NA	NA	NA	NA	NA	NA	NA	NA	NA	NA	0.419578
GO:0001046	core promoter sequence-specific DNA binding	NA	NA	NA	NA	NA	NA	NA	NA	NA	NA	NA	0.55789
GO:0001091	RNA polymerase II general transcription initiation factor binding	NA	NA	NA	NA	NA	NA	NA	NA	NA	0.0905795	0.123241	NA
GO:0001093	TFIIB-class transcription factor binding	NA	NA	NA	NA	NA	NA	NA	NA	NA	NA	0.0636325	NA
GO:0001098	basal transcription machinery binding	NA	NA	NA	NA	NA	NA	NA	NA	NA	0.173022	0.231382	0.663288
GO:0001099	basal RNA polymerase II transcription machinery binding	NA	NA	NA	NA	NA	NA	NA	NA	NA	0.173022	0.231382	0.663288
GO:0001100	negative regulation of exit from mitosis	NA	NA	NA	NA	NA	NA	NA	NA	NA	0.0449724	NA	NA
GO:0001101	response to acid chemical	NA	0.614085	NA	NA	0.268966	0.39197	0.83155	0.402056	0.792676	0.183109	0.359157	0.525519
GO:0001216	DNA-binding transcription activator activity	NA	0.828428	NA	NA	0.0374084	0.947946	0.980887	0.812243	0.633058	0.430693	0.307243	0.973824
GO:0001217	DNA-binding transcription repressor activity	NA	0.513764	0.602297	0.652851	0.352189	NA	0.618261	NA	NA	0.103683	0.0979864	0.855815
GO:0001221	transcription coregulator binding	NA	0.834686	NA	0.384981	0.632777	NA	NA	NA	NA	0.201795	0.319321	0.433764
GO:0001222	transcription corepressor binding	NA	NA	NA	0.12598	NA	NA	NA	NA	NA	NA	0.0354152	0.743593
GO:0001223	transcription coactivator binding	NA	NA	NA	NA	NA	NA	NA	NA	NA	0.0383846	0.369242	0.0598134
GO:0001227	DNA-binding transcription repressor activity, RNA polymerase II-specific	NA	0.471303	0.582883	0.633336	0.321949	NA	0.589155	NA	NA	0.244197	0.0819971	0.905978
GO:0001228	DNA-binding transcription activator activity, RNA polymerase II-specific	NA	0.828428	NA	NA	0.0374084	0.947946	0.980887	0.812243	0.633058	0.430693	0.307243	0.973824
GO:0001325	formation of extrachromosomal circular DNA	NA	NA	NA	NA	NA	NA	NA	NA	NA	NA	NA	0.41427
GO:0001401	SAM complex	NA	NA	NA	NA	NA	NA	NA	0.0413088	NA	NA	NA	NA
GO:0001408	guanine nucleotide transport	NA	NA	NA	NA	NA	NA	NA	NA	NA	NA	NA	0.23462
GO:0001502	cartilage condensation	NA	NA	NA	NA	NA	NA	NA	NA	0.315705	0.0469834	0.413814	0.882664
GO:0001504	neurotransmitter uptake	NA	0.774288	NA	NA	NA	NA	NA	NA	0.509534	0.499593	0.00184935	0.720613
GO:0001505	regulation of neurotransmitter levels	NA	0.114107	NA	0.817554	0.969167	0.456322	0.963588	0.246555	0.946421	0.770103	0.196678	0.349868
GO:0001508	action potential	NA	0.0686237	NA	0.366969	0.930909	0.299252	0.921496	0.866831	0.371597	NA	0.593578	0.893565
GO:0001510	RNA methylation	NA	NA	NA	NA	NA	NA	NA	0.0814447	NA	NA	NA	NA
GO:0001515	opioid peptide activity	NA	NA	NA	NA	NA	NA	NA	NA	NA	NA	NA	0.419578
GO:0001516	prostaglandin biosynthetic process	NA	NA	NA	NA	0.00147752	NA	NA	NA	NA	NA	NA	0.737687
GO:0001518	voltage-gated sodium channel complex	NA	0.388677	NA	NA	NA	0.193764	NA	NA	NA	NA	NA	0.738623
GO:0001523	retinoid metabolic process	NA	NA	0.268896	NA	0.176309	NA	NA	0.449113	NA	NA	0.607784	0.424099
GO:0001527	microfibril	NA	0.325389	NA	NA	NA	NA	NA	NA	0.178206	0.168271	NA	NA
GO:0001530	lipopolysaccharide binding	NA	NA	NA	NA	NA	NA	0.237235	NA	NA	NA	NA	NA
GO:0001533	cornified envelope	NA	0.661789	NA	NA	NA	0.377761	NA	NA	0.417558	NA	NA	0.246414
GO:0001534	radial spoke	NA	NA	NA	NA	NA	NA	NA	NA	NA	NA	NA	0.235174
GO:0001537	N-acetylgalactosamine 4-O-sulfotransferase activity	NA	NA	NA	NA	NA	NA	NA	NA	NA	0.132771	0.179079	NA
GO:0001539	cilium or flagellum-dependent cell motility	NA	0.634773	0.534166	NA	NA	0.759253	NA	0.0501036	NA	0.793164	0.172486	0.402661
GO:0001540	amyloid-beta binding	NA	0.0212413	NA	NA	0.0370488	0.622758	0.728895	0.0755907	0.29133	NA	0.457778	0.987865
GO:0001541	ovarian follicle development	NA	NA	0.0525655	0.374751	0.617186	NA	NA	NA	NA	0.543874	0.0919154	0.934746
GO:0001544	initiation of primordial ovarian follicle growth	NA	NA	NA	NA	NA	NA	NA	NA	NA	0.0449724	NA	NA
GO:0001546	preantral ovarian follicle growth	NA	NA	NA	NA	NA	NA	NA	NA	NA	NA	NA	0.23462
GO:0001547	antral ovarian follicle growth	NA	NA	NA	NA	NA	NA	NA	NA	NA	0.241483	0.0521925	0.799362
GO:0001550	ovarian cumulus expansion	NA	NA	NA	NA	NA	NA	NA	NA	NA	NA	0.18133	NA
GO:0001553	luteinization	NA	NA	0.105634	NA	0.245479	NA	NA	NA	0.210969	NA	NA	0.737687
GO:0001554	luteolysis	NA	0.256883	NA	NA	NA	NA	NA	NA	NA	NA	NA	0.139188
GO:0001556	oocyte maturation	NA	NA	NA	0.197931	NA	NA	NA	NA	0.315705	NA	NA	0.593798
GO:0001560	regulation of cell growth by extracellular stimulus	NA	NA	NA	NA	NA	NA	NA	NA	NA	NA	NA	0.23462
GO:0001561	fatty acid alpha-oxidation	NA	NA	0.0647633	NA	NA	NA	NA	NA	NA	NA	NA	0.551811
GO:0001569	branching involved in blood vessel morphogenesis	NA	NA	NA	0.241051	0.100294	NA	0.415509	NA	NA	NA	0.487237	0.427895
GO:0001570	vasculogenesis	NA	NA	NA	NA	0.0449385	NA	NA	NA	0.509534	0.143916	0.0129633	0.982127
GO:0001572	lactosylceramide biosynthetic process	NA	NA	NA	NA	NA	NA	NA	NA	NA	NA	NA	0.23462
GO:0001573	ganglioside metabolic process	NA	0.447996	NA	0.152403	NA	NA	NA	NA	NA	NA	NA	0.799362
GO:0001574	ganglioside biosynthetic process	NA	0.447996	NA	0.152403	NA	NA	NA	NA	NA	NA	NA	0.799362
GO:0001578	microtubule bundle formation	NA	NA	NA	NA	NA	0.270993	NA	0.279004	NA	0.685387	0.215635	0.214152
GO:0001580	detection of chemical stimulus involved in sensory perception of bitter taste	NA	0.0941875	NA	NA	NA	NA	NA	NA	NA	NA	NA	NA
GO:0001587	Gq/11-coupled serotonin receptor activity	NA	NA	NA	NA	NA	NA	NA	NA	NA	NA	NA	0.0566129
GO:0001591	dopamine neurotransmitter receptor activity, coupled via Gi/Go	NA	NA	NA	NA	NA	NA	NA	NA	NA	NA	NA	0.0566129
GO:0001605	adrenomedullin receptor activity	NA	NA	NA	NA	NA	NA	NA	NA	0.0446692	NA	NA	NA
GO:0001614	purinergic nucleotide receptor activity	NA	NA	NA	NA	NA	NA	0.102598	NA	NA	NA	NA	NA
GO:0001618	virus receptor activity	0.326993	0.388767	NA	NA	NA	0.433027	NA	0.113241	NA	0.134914	0.602706	0.978053
GO:0001635	calcitonin gene-related peptide receptor activity	NA	NA	NA	NA	0.104992	NA	NA	NA	0.087361	NA	NA	NA
GO:0001640	adenylate cyclase inhibiting G protein-coupled glutamate receptor activity	NA	NA	NA	NA	NA	NA	0.14991	NA	NA	NA	NA	0.55789
GO:0001649	osteoblast differentiation	NA	0.916559	0.72394	0.795736	0.380433	0.683972	0.346626	0.425548	0.496155	0.929721	0.000188044	0.974155
GO:0001650	fibrillar center	NA	0.830795	NA	0.380679	0.0655302	0.540439	NA	NA	NA	0.044167	0.323275	0.642119
GO:0001653	peptide receptor activity	NA	0.869814	0.0490692	0.247516	0.866209	0.4211	0.859566	NA	0.215447	0.821243	0.907923	0.953388
GO:0001654	eye development	NA	0.327042	0.435088	NA	0.724051	0.459955	0.832619	0.0799604	0.236755	0.365772	0.00349683	0.826644
GO:0001655	urogenital system development	NA	0.774288	NA	NA	NA	0.465079	NA	NA	0.150576	0.499593	0.00184935	0.899303
GO:0001656	metanephros development	NA	0.397021	NA	0.4852	0.742742	0.255617	NA	NA	0.30561	NA	0.0163259	0.986686
GO:0001657	ureteric bud development	NA	0.397021	NA	0.4852	0.742742	0.255617	0.725497	0.640964	0.680847	NA	0.0163259	0.696728
GO:0001658	branching involved in ureteric bud morphogenesis	NA	0.724578	NA	0.301485	0.519838	0.418405	0.502707	0.425076	NA	NA	0.046617	0.969382
GO:0001659	temperature homeostasis	0.807355	0.99551	NA	NA	0.342168	0.654694	0.542194	0.901726	0.722906	0.708221	0.130907	0.638855
GO:0001660	fever generation	NA	0.500121	NA	NA	0.0520821	NA	NA	NA	NA	NA	NA	NA
GO:0001662	behavioral fear response	NA	NA	NA	NA	0.19652	0.0208637	0.182493	NA	NA	NA	0.251558	0.263427
GO:0001664	G protein-coupled receptor binding	NA	0.176691	NA	0.375941	0.935795	0.86483	NA	0.335514	0.652331	NA	0.197976	0.644412
GO:0001665	alpha-N-acetylgalactosaminide alpha-2,6-sialyltransferase activity	NA	0.0948167	NA	NA	NA	NA	NA	NA	NA	NA	NA	NA
GO:0001666	response to hypoxia	0.81889	0.788742	NA	0.789892	0.189051	0.674442	0.567352	0.909913	NA	0.242528	0.886692	0.570374
GO:0001667	ameboidal-type cell migration	NA	0.992904	0.688189	0.324295	0.528599	0.937163	0.314911	0.828159	0.0223692	0.341083	0.0370622	0.988963
GO:0001669	acrosomal vesicle	NA	0.772266	NA	0.329028	0.557562	NA	NA	0.46988	NA	NA	NA	0.900114
GO:0001673	male germ cell nucleus	0.00807488	NA	NA	NA	NA	NA	NA	NA	NA	0.205752	NA	NA
GO:0001674	female germ cell nucleus	NA	NA	NA	NA	NA	NA	NA	NA	NA	NA	0.124327	NA
GO:0001676	long-chain fatty acid metabolic process	NA	NA	NA	NA	0.0305895	0.418405	0.502707	NA	NA	NA	0.580586	0.168415
GO:0001678	intracellular glucose homeostasis	NA	0.474685	NA	0.526433	0.783116	0.301705	0.415754	0.310325	NA	0.344621	NA	0.160589
GO:0001692	histamine metabolic process	NA	NA	NA	NA	NA	NA	NA	NA	0.0462452	NA	NA	NA
GO:0001696	gastric acid secretion	NA	NA	NA	NA	NA	NA	NA	NA	NA	NA	NA	0.0424308
GO:0001701	in utero embryonic development	0.81889	0.788742	0.717557	0.193062	0.822031	NA	NA	0.909913	0.258352	0.0114529	0.148483	0.935925
GO:0001702	gastrulation with mouth forming second	NA	NA	NA	0.219784	NA	0.312636	0.383197	NA	NA	NA	0.451745	0.66168
GO:0001704	formation of primary germ layer	0.558955	0.931883	0.454322	0.0351091	NA	NA	0.766682	0.684353	0.357375	0.713344	0.0265345	0.795407
GO:0001706	endoderm formation	0.324937	NA	0.252309	0.301485	NA	NA	0.502707	NA	0.460517	NA	0.046617	0.969382
GO:0001707	mesoderm formation	0.383653	0.795684	0.300995	0.0682165	NA	NA	NA	0.494242	0.532361	0.522241	0.276166	0.538438
GO:0001708	cell fate specification	0.437328	0.546623	NA	0.408492	0.658239	NA	NA	0.555162	NA	0.584271	0.119401	0.685034
GO:0001709	cell fate determination	NA	NA	NA	NA	0.462321	NA	NA	0.373845	0.40665	0.0845668	0.155153	0.76982
GO:0001710	mesodermal cell fate commitment	NA	NA	NA	0.104332	NA	NA	NA	NA	NA	NA	0.234192	0.657099
GO:0001725	stress fiber	NA	0.9067	NA	0.47252	NA	0.645821	0.134149	0.0154126	0.693508	NA	0.0635658	0.0878574
GO:0001726	ruffle	0.64059	NA	NA	0.596694	0.543352	0.170227	0.848233	0.764092	0.220382	0.194866	0.170669	0.0381527
GO:0001727	lipid kinase activity	NA	NA	0.171288	NA	NA	NA	0.351809	0.289248	0.30659	NA	NA	0.291884
GO:0001736	establishment of planar polarity	NA	0.602366	NA	NA	0.69492	0.051162	0.300409	0.59168	0.253175	0.62112	0.396837	0.973387
GO:0001738	morphogenesis of a polarized epithelium	NA	0.423334	NA	NA	0.756966	0.0787939	0.378162	0.279004	0.32298	0.685387	0.215635	0.954747
GO:0001741	XY body	0.00493887	NA	NA	NA	NA	NA	NA	NA	NA	NA	NA	0.658081
GO:0001743	lens placode formation	NA	NA	NA	NA	NA	NA	NA	NA	NA	NA	NA	0.23462
GO:0001750	photoreceptor outer segment	NA	0.571927	0.366714	NA	0.285017	NA	0.291223	0.57134	0.247836	0.603209	NA	0.523968
GO:0001754	eye photoreceptor cell differentiation	NA	0.774288	NA	NA	NA	0.465079	NA	0.126527	0.509534	NA	0.633228	0.482525
GO:0001755	neural crest cell migration	NA	0.887698	NA	0.0203457	0.711767	NA	NA	0.231952	0.0782045	NA	NA	0.918876
GO:0001756	somitogenesis	NA	NA	NA	0.261747	NA	0.367706	NA	NA	0.40665	NA	0.155153	0.76982
GO:0001759	organ induction	NA	0.135249	NA	NA	NA	0.252825	NA	NA	0.282422	0.275683	NA	0.846556
GO:0001760	aminocarboxymuconate-semialdehyde decarboxylase activity	NA	NA	NA	NA	NA	NA	0.0526759	NA	NA	NA	NA	NA
GO:0001763	morphogenesis of a branching structure	NA	0.896979	NA	0.179235	0.575322	0.896857	0.542194	0.665974	0.722906	0.919044	0.00187839	0.916773
GO:0001764	neuron migration	0.782068	0.993269	NA	0.75121	0.522142	0.143779	0.0136145	0.0159843	NA	0.392386	0.844301	0.928607
GO:0001765	membrane raft assembly	NA	NA	NA	NA	0.106488	NA	NA	NA	NA	NA	NA	0.41427
GO:0001767	establishment of lymphocyte polarity	NA	0.326964	NA	0.104332	0.201714	NA	NA	NA	NA	NA	NA	0.657099
GO:0001768	establishment of T cell polarity	NA	0.326964	NA	0.104332	0.201714	NA	NA	NA	NA	NA	NA	0.657099
GO:0001771	immunological synapse formation	0.140044	NA	NA	0.128694	0.245479	NA	NA	NA	NA	0.205685	NA	0.737687
GO:0001772	immunological synapse	0.212955	NA	NA	0.000872586	NA	NA	NA	NA	NA	0.308441	NA	0.284756
GO:0001773	myeloid dendritic cell activation	NA	NA	NA	0.175476	0.325992	NA	NA	NA	NA	0.275683	NA	0.846556
GO:0001774	microglial cell activation	NA	0.695778	0.235353	NA	0.00300741	NA	NA	0.400001	NA	NA	NA	0.959933
GO:0001776	leukocyte homeostasis	NA	NA	NA	0.0682165	9.47494e-06	NA	NA	NA	0.532361	0.522241	0.657032	0.986347
GO:0001778	plasma membrane repair	NA	NA	NA	0.128694	NA	NA	NA	NA	NA	NA	0.283662	0.334746
GO:0001779	natural killer cell differentiation	NA	NA	NA	NA	0.0385635	NA	NA	NA	NA	0.241483	NA	0.799362
GO:0001780	neutrophil homeostasis	NA	NA	NA	0.104332	0.0165838	NA	NA	NA	NA	NA	0.234192	NA
GO:0001781	neutrophil apoptotic process	NA	NA	NA	0.0535802	NA	NA	NA	NA	NA	NA	0.124844	NA
GO:0001782	B cell homeostasis	NA	NA	NA	0.175476	8.75273e-06	NA	NA	NA	0.282422	NA	NA	NA
GO:0001783	B cell apoptotic process	NA	NA	NA	NA	0.000615664	NA	NA	NA	NA	NA	NA	0.657099
GO:0001784	phosphotyrosine residue binding	NA	NA	0.263345	0.295803	0.0294528	NA	0.147071	NA	NA	0.461318	NA	0.630908
GO:0001786	phosphatidylserine binding	NA	0.834686	NA	0.384981	0.632777	0.518188	0.0652536	0.536933	0.562022	NA	0.695126	0.24193
GO:0001787	natural killer cell proliferation	NA	NA	NA	NA	0.201714	NA	NA	NA	NA	NA	NA	NA
GO:0001794	type IIa hypersensitivity	NA	NA	NA	NA	0.0547306	NA	NA	NA	NA	NA	NA	NA
GO:0001796	regulation of type IIa hypersensitivity	NA	NA	NA	NA	0.0547306	NA	NA	NA	NA	NA	NA	NA
GO:0001798	positive regulation of type IIa hypersensitivity	NA	NA	NA	NA	0.0547306	NA	NA	NA	NA	NA	NA	NA
GO:0001802	type III hypersensitivity	NA	NA	NA	NA	0.0547306	NA	NA	NA	NA	NA	NA	NA
GO:0001803	regulation of type III hypersensitivity	NA	NA	NA	NA	0.0547306	NA	NA	NA	NA	NA	NA	NA
GO:0001805	positive regulation of type III hypersensitivity	NA	NA	NA	NA	0.0547306	NA	NA	NA	NA	NA	NA	NA
GO:0001810	regulation of type I hypersensitivity	NA	NA	NA	NA	0.0547306	NA	NA	NA	NA	NA	NA	NA
GO:0001812	positive regulation of type I hypersensitivity	NA	NA	NA	NA	0.0547306	NA	NA	NA	NA	NA	NA	NA
GO:0001817	regulation of cytokine production	0.965442	0.99868	0.917075	0.343192	1.8059e-10	0.831945	NA	0.947906	0.39127	0.733828	0.931049	0.952987
GO:0001818	negative regulation of cytokine production	NA	0.984902	0.611443	0.316804	8.62988e-06	0.828326	NA	NA	0.865551	0.292124	0.940709	0.895032
GO:0001819	positive regulation of cytokine production	0.899538	0.999471	NA	0.333338	1.39797e-06	0.597471	NA	0.828625	0.264349	0.970037	0.873643	0.95921
GO:0001820	serotonin secretion	NA	NA	NA	NA	NA	NA	NA	0.0415783	NA	NA	NA	NA
GO:0001821	histamine secretion	NA	NA	NA	NA	0.00297348	NA	NA	NA	NA	NA	NA	NA
GO:0001822	kidney development	NA	0.933763	0.867868	0.91772	0.876165	0.886677	0.854438	0.511758	0.0197766	0.575228	0.0103667	0.869427
GO:0001823	mesonephros development	NA	0.423334	NA	0.499323	0.756966	0.270993	0.739969	0.656045	0.32298	NA	0.0193728	0.732821
GO:0001824	blastocyst development	NA	NA	NA	NA	NA	NA	NA	NA	0.247535	NA	0.329956	0.799362
GO:0001825	blastocyst formation	NA	NA	NA	NA	NA	NA	NA	NA	NA	NA	0.0644888	NA
GO:0001829	trophectodermal cell differentiation	NA	NA	NA	NA	NA	NA	NA	NA	NA	NA	0.0644888	NA
GO:0001832	blastocyst growth	NA	NA	NA	NA	NA	NA	NA	NA	NA	NA	NA	0.41427
GO:0001834	trophectodermal cell proliferation	NA	NA	NA	NA	NA	NA	NA	NA	NA	NA	NA	0.41427
GO:0001835	blastocyst hatching	NA	NA	NA	NA	NA	NA	NA	NA	0.132472	NA	NA	NA
GO:0001836	release of cytochrome c from mitochondria	NA	NA	NA	NA	0.0266546	NA	NA	NA	0.210969	NA	NA	NA
GO:0001837	epithelial to mesenchymal transition	0.664998	0.972383	NA	0.255681	0.314797	0.778744	0.856916	0.44584	0.820512	0.487208	0.00689114	0.982367
GO:0001838	embryonic epithelial tube formation	NA	0.575158	NA	NA	NA	0.566165	0.659174	0.200889	0.613609	NA	0.0357939	0.882136
GO:0001841	neural tube formation	NA	0.795684	NA	NA	NA	0.487006	0.576986	0.140842	0.532361	NA	0.0164338	0.762653
GO:0001843	neural tube closure	NA	0.724578	NA	NA	NA	0.418405	0.502707	0.0991061	0.460517	NA	0.046617	0.61966
GO:0001846	opsonin binding	NA	NA	NA	NA	0.00288803	NA	NA	NA	NA	NA	NA	NA
GO:0001847	opsonin receptor activity	NA	NA	NA	NA	0.0539402	NA	NA	NA	NA	NA	NA	NA
GO:0001848	complement binding	NA	NA	NA	NA	0.00288803	NA	NA	NA	NA	NA	NA	NA
GO:0001851	complement component C3b binding	NA	NA	NA	NA	0.00288803	NA	NA	NA	NA	NA	NA	NA
GO:0001865	NK T cell differentiation	NA	NA	NA	NA	0.201714	NA	NA	NA	NA	0.168214	NA	NA
GO:0001866	NK T cell proliferation	NA	NA	NA	NA	0.155432	NA	NA	NA	NA	NA	NA	NA
GO:0001867	complement activation, lectin pathway	NA	NA	NA	NA	0.106488	NA	NA	NA	NA	NA	NA	NA
GO:0001868	regulation of complement activation, lectin pathway	NA	NA	NA	NA	0.0547306	NA	NA	NA	NA	NA	NA	NA
GO:0001869	negative regulation of complement activation, lectin pathway	NA	NA	NA	NA	0.0547306	NA	NA	NA	NA	NA	NA	NA
GO:0001881	receptor recycling	NA	0.205105	NA	NA	NA	NA	NA	0.318099	NA	NA	NA	0.0376177
GO:0001885	endothelial cell development	NA	NA	0.300995	0.357177	0.217	0.487006	NA	NA	NA	0.522241	0.657032	0.918824
GO:0001886	endothelial cell morphogenesis	NA	NA	NA	NA	NA	NA	NA	NA	NA	0.128993	NA	NA
GO:0001889	liver development	NA	NA	0.3611	NA	0.677096	NA	NA	NA	0.0618448	0.603119	0.737848	0.52162
GO:0001890	placenta development	NA	0.898375	0.402824	0.470686	0.361444	NA	NA	NA	0.288163	0.0814955	0.442672	0.997936
GO:0001891	phagocytic cup	NA	NA	NA	NA	0.0154525	NA	0.197809	NA	NA	NA	NA	NA
GO:0001892	embryonic placenta development	NA	0.815059	0.316521	0.374751	0.617186	NA	NA	NA	0.554135	0.176116	0.300733	NA
GO:0001894	tissue homeostasis	NA	0.873386	0.683407	NA	0.056923	NA	0.755804	0.888044	0.207835	0.404768	0.0425319	0.679722
GO:0001895	retina homeostasis	NA	0.241344	NA	NA	0.431049	NA	NA	NA	0.377751	0.36938	0.487237	0.427895
GO:0001905	activation of membrane attack complex	NA	NA	NA	NA	0.0547306	NA	NA	NA	NA	NA	NA	NA
GO:0001906	cell killing	0.470523	NA	0.0767803	0.440439	7.23062e-06	NA	NA	NA	NA	0.62112	NA	0.973387
GO:0001909	leukocyte mediated cytotoxicity	NA	NA	0.0470328	0.357177	0.000121833	NA	NA	NA	NA	0.522241	NA	0.918824
GO:0001910	regulation of leukocyte mediated cytotoxicity	NA	NA	0.019186	0.241051	0.00139039	NA	NA	NA	NA	NA	NA	0.931416
GO:0001911	negative regulation of leukocyte mediated cytotoxicity	NA	NA	NA	0.0793004	0.00859973	NA	NA	NA	NA	NA	NA	NA
GO:0001912	positive regulation of leukocyte mediated cytotoxicity	NA	NA	0.144752	NA	0.00476693	NA	NA	NA	NA	NA	NA	0.846556
GO:0001913	T cell mediated cytotoxicity	NA	NA	NA	NA	0.000615664	NA	NA	NA	NA	0.168214	NA	NA
GO:0001914	regulation of T cell mediated cytotoxicity	NA	NA	NA	NA	0.00297348	NA	NA	NA	NA	NA	NA	NA
GO:0001915	negative regulation of T cell mediated cytotoxicity	NA	NA	NA	NA	0.00297348	NA	NA	NA	NA	NA	NA	NA
GO:0001916	positive regulation of T cell mediated cytotoxicity	NA	NA	NA	NA	0.0547306	NA	NA	NA	NA	NA	NA	NA
GO:0001917	photoreceptor inner segment	NA	0.0202921	NA	NA	0.478972	NA	NA	NA	NA	NA	NA	0.128038
GO:0001919	regulation of receptor recycling	NA	0.205105	NA	NA	NA	NA	NA	0.318099	NA	NA	NA	0.0376177
GO:0001920	negative regulation of receptor recycling	NA	0.17954	NA	NA	NA	NA	NA	NA	NA	NA	NA	0.41427
GO:0001921	positive regulation of receptor recycling	NA	0.390464	NA	NA	NA	NA	NA	NA	NA	NA	NA	0.0122206
GO:0001922	B-1 B cell homeostasis	NA	NA	NA	NA	0.0547306	NA	NA	NA	NA	NA	NA	NA
GO:0001923	B-1 B cell differentiation	NA	NA	NA	0.0535802	NA	NA	NA	NA	NA	NA	NA	0.41427
GO:0001931	uropod	NA	NA	NA	0.051677	NA	NA	NA	NA	NA	NA	NA	NA
GO:0001933	negative regulation of protein phosphorylation	NA	0.903922	0.71103	0.444121	0.00892684	0.664683	0.792216	0.905907	0.732371	0.717833	0.139564	0.296878
GO:0001935	endothelial cell proliferation	NA	0.984902	NA	0.688551	0.406407	NA	0.376759	NA	0.0419499	0.117215	0.129972	0.982012
GO:0001936	regulation of endothelial cell proliferation	NA	NA	NA	0.631593	0.314797	NA	0.289188	NA	0.0818238	0.218333	0.199065	0.982367
GO:0001937	negative regulation of endothelial cell proliferation	NA	NA	NA	NA	0.176309	NA	0.528802	NA	0.485604	0.475881	0.227019	NA
GO:0001938	positive regulation of endothelial cell proliferation	NA	NA	NA	0.455769	0.711767	NA	0.320083	NA	0.0782045	0.260082	0.419983	0.795478
GO:0001939	female pronucleus	NA	0.0936605	NA	NA	NA	NA	NA	NA	NA	NA	NA	NA
GO:0001940	male pronucleus	NA	0.0936605	NA	NA	NA	NA	NA	NA	NA	NA	NA	NA
GO:0001941	postsynaptic membrane organization	NA	0.350171	NA	NA	NA	0.418405	0.502707	NA	NA	NA	0.046617	0.61966
GO:0001942	hair follicle development	NA	NA	0.389222	NA	0.341126	NA	NA	NA	0.0166102	0.638313	0.00204912	0.795478
GO:0001945	lymph vessel development	NA	0.500121	NA	NA	NA	NA	0.313166	NA	0.282422	NA	NA	0.846556
GO:0001946	lymphangiogenesis	NA	NA	NA	NA	NA	NA	0.193075	NA	0.172642	NA	NA	0.657099
GO:0001947	heart looping	NA	0.628877	NA	NA	0.100294	NA	NA	0.34656	NA	0.36938	NA	0.427895
GO:0001951	intestinal D-glucose absorption	NA	NA	NA	NA	NA	NA	NA	NA	NA	NA	NA	0.23462
GO:0001952	regulation of cell-matrix adhesion	NA	0.547487	NA	NA	0.224068	NA	0.80173	0.722545	0.407733	0.75073	0.304706	0.143437
GO:0001953	negative regulation of cell-matrix adhesion	NA	0.500121	NA	NA	NA	NA	NA	0.257445	NA	NA	0.373277	0.516199
GO:0001954	positive regulation of cell-matrix adhesion	NA	0.724578	NA	NA	0.156467	NA	0.502707	NA	0.118635	0.451057	0.580586	0.168415
GO:0001955	blood vessel maturation	NA	NA	0.0436463	NA	NA	NA	NA	NA	NA	NA	0.124844	NA
GO:0001956	positive regulation of neurotransmitter secretion	NA	0.1028	NA	NA	NA	0.221016	NA	NA	NA	NA	NA	0.14561
GO:0001957	intramembranous ossification	NA	0.0941875	NA	NA	NA	NA	NA	NA	NA	NA	NA	NA
GO:0001958	endochondral ossification	NA	0.628877	NA	NA	0.431049	0.34074	0.0923966	NA	NA	NA	0.487237	0.427895
GO:0001959	regulation of cytokine-mediated signaling pathway	NA	0.795684	0.300995	0.357177	0.0531584	0.487006	NA	NA	NA	NA	NA	0.538438
GO:0001960	negative regulation of cytokine-mediated signaling pathway	NA	NA	0.21802	0.261747	0.118332	0.367706	NA	NA	NA	NA	NA	0.496501
GO:0001961	positive regulation of cytokine-mediated signaling pathway	NA	NA	NA	NA	NA	NA	NA	NA	NA	NA	NA	0.41427
GO:0001963	synaptic transmission, dopaminergic	NA	NA	NA	NA	NA	0.312636	NA	NA	NA	NA	NA	0.356211
GO:0001964	startle response	NA	0.590123	0.182191	NA	NA	NA	NA	NA	NA	NA	0.451745	0.137785
GO:0001965	G-protein alpha-subunit binding	NA	NA	0.0253745	0.256671	0.115474	NA	NA	0.374856	NA	0.407397	NA	0.254134
GO:0001967	suckling behavior	NA	NA	NA	NA	NA	NA	NA	NA	NA	NA	NA	0.23462
GO:0001968	fibronectin binding	NA	NA	NA	NA	NA	NA	NA	NA	NA	0.0496538	0.0111577	NA
GO:0001969	regulation of activation of membrane attack complex	NA	NA	NA	NA	0.0547306	NA	NA	NA	NA	NA	NA	NA
GO:0001970	positive regulation of activation of membrane attack complex	NA	NA	NA	NA	0.0547306	NA	NA	NA	NA	NA	NA	NA
GO:0001973	G protein-coupled adenosine receptor signaling pathway	NA	NA	NA	NA	NA	NA	NA	NA	NA	NA	NA	0.0549705
GO:0001974	blood vessel remodeling	NA	NA	NA	0.241051	0.431049	NA	NA	0.34656	0.377751	0.0712281	0.487237	0.931416
GO:0001975	response to amphetamine	NA	0.695778	0.00193696	NA	NA	NA	NA	NA	NA	0.425068	NA	0.30392
GO:0001976	nervous system process involved in regulation of systemic arterial blood pressure	NA	NA	NA	NA	NA	0.221016	NA	NA	NA	NA	NA	0.429314
GO:0001990	regulation of systemic arterial blood pressure by hormone	NA	NA	0.182191	NA	NA	NA	0.383197	NA	NA	NA	0.451745	0.66168
GO:0001991	regulation of systemic arterial blood pressure by circulatory renin-angiotensin	NA	NA	0.0647633	NA	NA	NA	0.148587	NA	NA	NA	NA	NA
GO:0001993	regulation of systemic arterial blood pressure by norepinephrine-epinephrine	NA	NA	NA	0.104332	NA	NA	NA	NA	0.172642	NA	NA	0.657099
GO:0001996	positive regulation of heart rate by epinephrine-norepinephrine	NA	NA	NA	0.104332	NA	NA	NA	NA	0.172642	NA	NA	0.657099
GO:0001999	renal response to blood flow involved in circulatory renin-angiotensin regulation of systemic arterial blood pressure	NA	NA	NA	NA	NA	NA	0.101668	NA	NA	NA	NA	NA
GO:0002001	renin secretion into blood stream	NA	NA	NA	NA	NA	NA	0.101668	NA	NA	NA	NA	NA
GO:0002002	regulation of angiotensin levels in blood	NA	NA	0.0220619	NA	NA	NA	NA	NA	NA	NA	NA	NA
GO:0002003	angiotensin maturation	NA	NA	0.0220619	NA	NA	NA	NA	NA	NA	NA	NA	NA
GO:0002009	morphogenesis of an epithelium	NA	0.88265	NA	0.630787	0.316498	0.348198	0.420101	0.216549	0.302664	0.621965	1.09535e-05	0.990931
GO:0002011	morphogenesis of an epithelial sheet	NA	NA	NA	NA	0.0831303	NA	NA	0.318099	0.347459	0.339565	0.451745	0.910287
GO:0002016	regulation of blood volume by renin-angiotensin	NA	NA	NA	NA	NA	NA	NA	NA	NA	NA	0.234192	0.657099
GO:0002018	renin-angiotensin regulation of aldosterone production	NA	NA	NA	NA	NA	NA	NA	NA	NA	NA	0.124844	NA
GO:0002019	regulation of renal output by angiotensin	NA	NA	NA	NA	NA	NA	NA	NA	NA	NA	0.0644888	NA
GO:0002020	protease binding	NA	0.550388	NA	0.401433	0.0166354	0.537419	0.643776	NA	NA	0.595592	NA	0.866223
GO:0002021	response to dietary excess	NA	NA	0.163677	NA	NA	0.283348	0.349115	NA	NA	NA	0.413814	0.593798
GO:0002023	reduction of food intake in response to dietary excess	NA	NA	0.0220619	NA	NA	NA	NA	NA	NA	NA	NA	NA
GO:0002026	regulation of the force of heart contraction	NA	0.590123	NA	0.219784	NA	NA	NA	0.318099	NA	NA	0.451745	0.66168
GO:0002027	regulation of heart rate	NA	0.0408212	0.544594	0.245489	NA	0.769202	0.848913	NA	0.487158	0.802602	0.904703	0.599757
GO:0002028	regulation of sodium ion transport	NA	0.343582	NA	NA	NA	0.601083	0.694113	0.231952	0.648819	NA	0.770847	0.120833
GO:0002029	desensitization of G protein-coupled receptor signaling pathway	NA	NA	NA	NA	NA	NA	NA	NA	NA	NA	NA	0.0424308
GO:0002031	G protein-coupled receptor internalization	NA	NA	NA	NA	NA	NA	NA	NA	NA	NA	NA	0.0128615
GO:0002034	maintenance of blood vessel diameter homeostasis by renin-angiotensin	NA	NA	NA	NA	NA	NA	NA	NA	NA	NA	0.124844	NA
GO:0002035	brain renin-angiotensin system	NA	NA	NA	NA	NA	NA	NA	NA	NA	NA	NA	0.41427
GO:0002036	regulation of L-glutamate import across plasma membrane	NA	NA	NA	NA	NA	NA	NA	NA	NA	NA	0.18133	NA
GO:0002039	p53 binding	0.179386	NA	NA	NA	NA	0.246701	NA	NA	NA	NA	0.369242	0.525165
GO:0002040	sprouting angiogenesis	NA	0.969463	0.179627	NA	0.579801	0.769202	0.274671	0.776293	0.0753018	0.47227	0.904703	0.864149
GO:0002042	cell migration involved in sprouting angiogenesis	NA	0.724578	NA	NA	0.519838	0.418405	0.502707	NA	NA	0.451057	NA	0.61966
GO:0002043	blood vessel endothelial cell proliferation involved in sprouting angiogenesis	NA	NA	NA	NA	NA	NA	NA	NA	0.0119619	NA	NA	0.657099
GO:0002051	osteoblast fate commitment	NA	0.0941875	NA	NA	NA	NA	NA	NA	NA	NA	NA	NA
GO:0002052	positive regulation of neuroblast proliferation	NA	NA	NA	NA	NA	NA	0.383197	NA	0.0616804	NA	0.110364	0.66168
GO:0002053	positive regulation of mesenchymal cell proliferation	NA	0.326964	NA	NA	0.201714	NA	NA	NA	NA	0.168214	NA	0.657099
GO:0002054	nucleobase binding	NA	NA	0.0231774	NA	NA	NA	NA	NA	NA	NA	NA	NA
GO:0002060	purine nucleobase binding	NA	NA	0.0231774	NA	NA	NA	NA	NA	NA	NA	NA	NA
GO:0002062	chondrocyte differentiation	0.643853	0.844997	NA	NA	0.0090593	NA	NA	NA	0.0690564	0.0164309	0.0637874	0.844235
GO:0002063	chondrocyte development	NA	0.663981	NA	NA	0.462321	NA	NA	NA	0.0120974	0.0845668	0.155153	0.947576
GO:0002064	epithelial cell development	NA	0.993917	0.683407	0.758112	0.535772	0.882816	NA	0.356788	0.912961	0.0762244	0.106584	0.550619
GO:0002065	columnar/cuboidal epithelial cell differentiation	0.437328	0.848493	NA	NA	NA	NA	NA	0.555162	NA	NA	0.119401	0.274972
GO:0002066	columnar/cuboidal epithelial cell development	NA	NA	NA	NA	NA	NA	NA	NA	NA	NA	0.451745	0.137785
GO:0002067	glandular epithelial cell differentiation	NA	NA	NA	NA	NA	NA	NA	NA	NA	NA	0.0375932	0.126994
GO:0002068	glandular epithelial cell development	NA	NA	NA	NA	NA	NA	NA	NA	NA	NA	NA	0.0877461
GO:0002070	epithelial cell maturation	NA	NA	NA	NA	NA	NA	NA	NA	NA	0.0879406	NA	NA
GO:0002072	optic cup morphogenesis involved in camera-type eye development	NA	NA	NA	NA	NA	NA	NA	NA	NA	NA	NA	0.0549705
GO:0002074	extraocular skeletal muscle development	NA	NA	NA	NA	NA	NA	0.101668	NA	NA	NA	NA	0.41427
GO:0002076	osteoblast development	NA	0.500121	NA	NA	NA	NA	NA	NA	NA	NA	0.373277	0.516199
GO:0002082	regulation of oxidative phosphorylation	NA	NA	NA	NA	NA	NA	NA	NA	NA	NA	NA	0.41427
GO:0002085	inhibition of neuroepithelial cell differentiation	NA	NA	NA	NA	NA	NA	NA	0.0814447	NA	NA	0.124844	NA
GO:0002087	regulation of respiratory gaseous exchange by nervous system process	NA	0.326964	NA	NA	NA	NA	NA	NA	NA	NA	0.0227431	NA
GO:0002088	lens development in camera-type eye	NA	0.815059	NA	NA	0.237661	0.508043	NA	0.155486	0.554135	0.543874	0.0919154	0.591116
GO:0002089	lens morphogenesis in camera-type eye	NA	NA	NA	NA	NA	NA	NA	0.0814447	NA	NA	NA	0.41427
GO:0002090	regulation of receptor internalization	NA	0.419918	NA	0.339117	NA	NA	0.553538	NA	NA	0.499593	NA	0.0114752
GO:0002091	negative regulation of receptor internalization	NA	NA	NA	0.128694	NA	NA	NA	NA	NA	NA	NA	0.0122206
GO:0002092	positive regulation of receptor internalization	NA	NA	NA	NA	NA	NA	NA	NA	NA	NA	NA	0.235946
GO:0002093	auditory receptor cell morphogenesis	NA	0.447996	NA	NA	0.286862	NA	NA	NA	NA	NA	NA	NA
GO:0002096	polkadots	NA	NA	NA	0.0261759	NA	NA	NA	NA	NA	NA	NA	NA
GO:0002097	tRNA wobble base modification	NA	NA	NA	NA	NA	NA	NA	0.0814447	NA	NA	NA	NA
GO:0002098	tRNA wobble uridine modification	NA	NA	NA	NA	NA	NA	NA	0.0415783	NA	NA	NA	NA
GO:0002102	podosome	NA	NA	NA	0.212678	0.0779623	NA	NA	NA	NA	0.339656	0.109572	0.910856
GO:0002115	store-operated calcium entry	NA	0.256883	NA	NA	NA	NA	NA	NA	NA	NA	NA	0.139188
GO:0002116	semaphorin receptor complex	NA	0.446051	NA	0.14727	0.27788	0.0235959	NA	NA	NA	NA	NA	0.800218
GO:0002118	aggressive behavior	NA	NA	NA	NA	NA	NA	NA	NA	NA	NA	NA	0.41427
GO:0002138	retinoic acid biosynthetic process	NA	NA	NA	NA	NA	NA	NA	NA	NA	NA	NA	0.551811
GO:0002139	stereocilia coupling link	NA	NA	NA	NA	NA	NA	NA	NA	NA	NA	NA	0.235174
GO:0002141	stereocilia ankle link	NA	NA	NA	NA	NA	NA	NA	NA	NA	NA	NA	0.235174
GO:0002142	stereocilia ankle link complex	NA	NA	NA	NA	NA	NA	NA	NA	NA	NA	NA	0.235174
GO:0002151	G-quadruplex RNA binding	NA	NA	NA	NA	NA	NA	NA	NA	0.0446692	NA	NA	NA
GO:0002154	thyroid hormone mediated signaling pathway	NA	NA	NA	NA	NA	NA	NA	NA	NA	NA	NA	0.23462
GO:0002155	regulation of thyroid hormone mediated signaling pathway	NA	NA	NA	NA	NA	NA	NA	NA	NA	NA	NA	0.23462
GO:0002157	positive regulation of thyroid hormone mediated signaling pathway	NA	NA	NA	NA	NA	NA	NA	NA	NA	NA	NA	0.23462
GO:0002158	osteoclast proliferation	NA	0.256883	NA	NA	0.155432	NA	NA	NA	NA	0.128993	NA	NA
GO:0002159	desmosome assembly	NA	NA	NA	NA	NA	NA	NA	NA	NA	NA	NA	0.23462
GO:0002161	aminoacyl-tRNA editing activity	NA	NA	NA	NA	NA	NA	NA	NA	NA	NA	NA	0.238095
GO:0002162	dystroglycan binding	NA	0.180679	NA	NA	NA	NA	NA	NA	NA	NA	0.123241	NA
GO:0002174	mammary stem cell proliferation	NA	NA	NA	NA	NA	NA	NA	NA	0.0462452	NA	NA	NA
GO:0002175	protein localization to paranode region of axon	NA	0.0941875	NA	NA	NA	NA	NA	NA	NA	NA	NA	NA
GO:0002176	male germ cell proliferation	NA	0.0941875	NA	NA	NA	NA	NA	NA	NA	NA	NA	NA
GO:0002177	manchette	NA	0.325389	NA	NA	NA	NA	NA	0.00960157	NA	NA	NA	NA
GO:0002178	palmitoyltransferase complex	NA	NA	NA	NA	NA	NA	0.0535787	NA	NA	NA	NA	NA
GO:0002181	cytoplasmic translation	NA	0.046638	NA	NA	NA	NA	NA	NA	NA	NA	NA	0.235946
GO:0002182	cytoplasmic translational elongation	NA	NA	NA	NA	NA	NA	NA	NA	NA	NA	NA	0.23462
GO:0002189	ribose phosphate diphosphokinase complex	NA	NA	NA	NA	NA	NA	NA	NA	NA	NA	NA	0.235174
GO:0002194	hepatocyte cell migration	NA	NA	NA	NA	NA	NA	NA	NA	NA	NA	NA	0.23462
GO:0002200	somatic diversification of immune receptors	NA	0.447996	NA	NA	0.286862	NA	NA	NA	NA	0.241483	NA	0.799362
GO:0002204	somatic recombination of immunoglobulin genes involved in immune response	NA	NA	NA	NA	0.155432	NA	NA	NA	NA	NA	NA	0.551811
GO:0002208	somatic diversification of immunoglobulins involved in immune response	NA	NA	NA	NA	0.155432	NA	NA	NA	NA	NA	NA	0.551811
GO:0002209	behavioral defense response	NA	NA	NA	NA	0.19652	0.0208637	0.182493	NA	NA	NA	0.251558	0.263427
GO:0002218	activation of innate immune response	NA	0.931883	NA	0.526433	6.50251e-07	0.301705	0.766682	NA	NA	0.713344	0.836382	0.993428
GO:0002220	innate immune response activating cell surface receptor signaling pathway	NA	0.547344	NA	NA	0.00732396	0.283348	0.349115	NA	NA	NA	NA	NA
GO:0002221	pattern recognition receptor signaling pathway	NA	NA	NA	0.4852	1.74145e-07	0.255617	0.725497	NA	NA	0.670413	0.799716	0.998425
GO:0002223	stimulatory C-type lectin receptor signaling pathway	NA	0.256883	NA	NA	0.155432	NA	NA	NA	NA	NA	NA	NA
GO:0002224	toll-like receptor signaling pathway	NA	NA	NA	NA	0.0385635	0.221016	NA	NA	NA	NA	0.329956	0.799362
GO:0002228	natural killer cell mediated immunity	NA	NA	NA	0.241051	0.100294	NA	NA	NA	NA	0.36938	NA	0.931416
GO:0002230	positive regulation of defense response to virus by host	NA	NA	NA	NA	NA	NA	NA	NA	NA	NA	NA	0.139188
GO:0002237	response to molecule of bacterial origin	NA	0.974426	0.717557	0.453419	0.000700669	0.905278	0.952066	0.909913	0.931692	0.926327	0.886692	0.969919
GO:0002238	response to molecule of fungal origin	NA	NA	NA	NA	0.0547306	NA	NA	NA	NA	NA	NA	NA
GO:0002244	hematopoietic progenitor cell differentiation	0.17945	0.449248	0.441872	NA	0.0501933	NA	NA	0.6705	0.709979	0.699688	0.824969	0.765692
GO:0002246	wound healing involved in inflammatory response	NA	NA	NA	NA	0.00297348	NA	NA	NA	NA	NA	NA	NA
GO:0002248	connective tissue replacement involved in inflammatory response wound healing	NA	NA	NA	NA	0.00297348	NA	NA	NA	NA	NA	NA	NA
GO:0002250	adaptive immune response	0.81889	NA	0.717557	0.453419	1.66299e-08	0.674442	NA	0.685595	NA	0.926327	0.886692	0.935925
GO:0002252	immune effector process	0.418978	0.999649	0.252045	0.0608014	5.54663e-07	0.633262	NA	0.850114	0.97775	0.479337	0.968714	0.975817
GO:0002260	lymphocyte homeostasis	NA	NA	NA	0.219784	4.80138e-05	NA	NA	NA	0.347459	0.339565	NA	NA
GO:0002262	myeloid cell homeostasis	NA	0.819386	0.512603	0.215065	0.0013324	0.377226	NA	NA	0.782478	0.171737	0.62208	0.901962
GO:0002263	cell activation involved in immune response	0.367321	NA	0.244874	0.0276102	0.00185081	0.835446	NA	NA	NA	0.584135	0.944602	0.572671
GO:0002269	leukocyte activation involved in inflammatory response	NA	0.724578	0.252309	NA	0.00416174	NA	NA	0.425076	NA	NA	NA	0.846551
GO:0002274	myeloid leukocyte activation	0.737888	0.98766	0.0711732	0.705537	2.04069e-06	0.265406	NA	0.848353	NA	0.870465	NA	0.737633
GO:0002275	myeloid cell activation involved in immune response	0.454174	NA	0.0704372	0.424684	0.0209342	0.566165	NA	NA	NA	NA	NA	0.725888
GO:0002276	basophil activation involved in immune response	0.0296988	NA	NA	NA	NA	NA	NA	NA	NA	NA	NA	NA
GO:0002279	mast cell activation involved in immune response	0.260716	NA	0.200302	NA	0.100294	0.34074	NA	NA	NA	NA	NA	0.720126
GO:0002281	macrophage activation involved in immune response	NA	NA	NA	0.104332	NA	NA	NA	NA	NA	NA	NA	NA
GO:0002283	neutrophil activation involved in immune response	NA	NA	0.105634	NA	0.0266546	NA	NA	NA	NA	NA	NA	0.334746
GO:0002285	lymphocyte activation involved in immune response	0.501787	NA	NA	0.00297079	0.0337138	NA	NA	NA	NA	0.27709	0.785764	0.462197
GO:0002286	T cell activation involved in immune response	0.364663	NA	NA	0.00688158	0.0449385	NA	NA	NA	NA	0.499593	NA	0.720613
GO:0002287	alpha-beta T cell activation involved in immune response	NA	NA	NA	0.0340942	0.118332	NA	NA	NA	NA	NA	NA	0.496501
GO:0002291	T cell activation via T cell receptor contact with antigen bound to MHC molecule on antigen presenting cell	0.0585278	NA	NA	0.0535802	NA	NA	NA	NA	NA	NA	NA	NA
GO:0002292	T cell differentiation involved in immune response	NA	NA	NA	0.0340942	0.118332	NA	NA	NA	NA	NA	NA	0.496501
GO:0002293	alpha-beta T cell differentiation involved in immune response	NA	NA	NA	0.0340942	0.118332	NA	NA	NA	NA	NA	NA	0.496501
GO:0002294	CD4-positive, alpha-beta T cell differentiation involved in immune response	NA	NA	NA	0.0340942	0.118332	NA	NA	NA	NA	NA	NA	0.496501
GO:0002312	B cell activation involved in immune response	NA	NA	NA	0.197931	0.362991	NA	NA	NA	NA	0.308354	0.413814	0.283403
GO:0002313	mature B cell differentiation involved in immune response	NA	NA	NA	0.104332	NA	NA	NA	NA	NA	0.168214	0.234192	0.657099
GO:0002315	marginal zone B cell differentiation	NA	NA	NA	0.104332	NA	NA	NA	NA	NA	0.168214	0.234192	0.657099
GO:0002318	myeloid progenitor cell differentiation	NA	NA	NA	NA	NA	NA	NA	0.119669	NA	NA	NA	NA
GO:0002320	lymphoid progenitor cell differentiation	NA	NA	NA	NA	0.286862	NA	NA	NA	NA	NA	0.329956	NA
GO:0002322	B cell proliferation involved in immune response	NA	NA	NA	NA	NA	NA	NA	NA	NA	NA	NA	0.23462
GO:0002323	natural killer cell activation involved in immune response	NA	NA	NA	NA	NA	NA	NA	NA	NA	0.0449724	NA	NA
GO:0002326	B cell lineage commitment	NA	NA	NA	NA	0.0547306	NA	NA	NA	NA	NA	NA	NA
GO:0002328	pro-B cell differentiation	NA	NA	NA	NA	NA	NA	NA	NA	NA	NA	0.234192	NA
GO:0002335	mature B cell differentiation	NA	NA	NA	0.0101486	NA	NA	NA	NA	NA	0.241483	0.329956	0.429314
GO:0002337	B-1a B cell differentiation	NA	NA	NA	NA	NA	NA	NA	NA	NA	NA	NA	0.23462
GO:0002339	B cell selection	NA	NA	NA	NA	0.0547306	NA	NA	NA	NA	NA	NA	NA
GO:0002343	peripheral B cell selection	NA	NA	NA	NA	0.0547306	NA	NA	NA	NA	NA	NA	NA
GO:0002344	B cell affinity maturation	NA	NA	NA	NA	0.0547306	NA	NA	NA	NA	NA	NA	NA
GO:0002347	response to tumor cell	NA	0.390464	NA	0.128694	NA	NA	NA	NA	NA	0.205685	NA	NA
GO:0002349	histamine production involved in inflammatory response	NA	NA	NA	NA	0.00297348	NA	NA	NA	NA	NA	NA	NA
GO:0002357	defense response to tumor cell	NA	0.256883	NA	NA	NA	NA	NA	NA	NA	NA	NA	NA
GO:0002360	T cell lineage commitment	NA	NA	NA	NA	0.155432	NA	NA	NA	NA	0.128993	NA	NA
GO:0002361	CD4-positive, CD25-positive, alpha-beta regulatory T cell differentiation	NA	NA	NA	NA	NA	NA	NA	NA	NA	0.0449724	NA	NA
GO:0002362	CD4-positive, CD25-positive, alpha-beta regulatory T cell lineage commitment	NA	NA	NA	NA	NA	NA	NA	NA	NA	0.0449724	NA	NA
GO:0002363	alpha-beta T cell lineage commitment	NA	NA	NA	NA	0.155432	NA	NA	NA	NA	0.128993	NA	NA
GO:0002364	NK T cell lineage commitment	NA	NA	NA	NA	NA	NA	NA	NA	NA	0.0449724	NA	NA
GO:0002366	leukocyte activation involved in immune response	0.367321	NA	0.244874	0.0276102	0.00185081	0.835446	NA	NA	NA	0.584135	0.944602	0.572671
GO:0002367	cytokine production involved in immune response	NA	NA	NA	0.391851	0.00218632	NA	NA	0.535709	NA	NA	0.700133	0.831278
GO:0002368	B cell cytokine production	NA	NA	NA	NA	0.0547306	NA	NA	NA	NA	NA	NA	NA
GO:0002369	T cell cytokine production	NA	NA	NA	0.175476	0.00476693	NA	NA	0.257445	NA	NA	NA	0.846556
GO:0002377	immunoglobulin production	NA	0.628877	0.200302	NA	0.100294	0.34074	NA	NA	NA	0.36938	NA	0.931416
GO:0002381	immunoglobulin production involved in immunoglobulin-mediated immune response	NA	NA	NA	NA	0.0165838	NA	NA	NA	NA	NA	NA	0.657099
GO:0002418	immune response to tumor cell	NA	NA	NA	0.0271532	NA	NA	NA	NA	NA	NA	NA	NA
GO:0002420	natural killer cell mediated cytotoxicity directed against tumor cell target	NA	NA	NA	0.0271532	NA	NA	NA	NA	NA	NA	NA	NA
GO:0002423	natural killer cell mediated immune response to tumor cell	NA	NA	NA	0.0271532	NA	NA	NA	NA	NA	NA	NA	NA
GO:0002430	complement receptor mediated signaling pathway	NA	NA	NA	NA	0.0547306	NA	NA	NA	NA	NA	NA	NA
GO:0002431	Fc receptor mediated stimulatory signaling pathway	NA	NA	NA	0.219784	0.0105505	NA	NA	NA	0.347459	0.339565	NA	0.910287
GO:0002433	immune response-regulating cell surface receptor signaling pathway involved in phagocytosis	NA	NA	NA	0.175476	0.00476693	NA	NA	NA	0.282422	0.275683	NA	NA
GO:0002437	inflammatory response to antigenic stimulus	NA	NA	NA	NA	0.00209291	NA	NA	NA	NA	0.397862	NA	0.496501
GO:0002438	acute inflammatory response to antigenic stimulus	NA	NA	NA	NA	0.000615664	NA	NA	NA	NA	NA	NA	0.657099
GO:0002440	production of molecular mediator of immune response	NA	0.931883	0.454322	0.526433	0.00273321	0.676675	NA	0.684353	NA	0.713344	0.836382	0.908632
GO:0002441	histamine secretion involved in inflammatory response	NA	NA	NA	NA	0.00297348	NA	NA	NA	NA	NA	NA	NA
GO:0002443	leukocyte mediated immunity	0.745821	NA	0.0751068	0.347039	4.2051e-08	0.55423	NA	0.565645	NA	0.876401	NA	0.970583
GO:0002444	myeloid leukocyte mediated immunity	NA	NA	0.00553759	NA	0.00165063	0.508043	NA	NA	NA	NA	NA	0.591116
GO:0002445	type II hypersensitivity	NA	NA	NA	NA	0.0547306	NA	NA	NA	NA	NA	NA	NA
GO:0002446	neutrophil mediated immunity	NA	NA	0.105634	NA	0.0266546	NA	NA	NA	NA	NA	NA	0.334746
GO:0002448	mast cell mediated immunity	NA	NA	0.200302	NA	0.100294	0.34074	NA	NA	NA	NA	NA	0.720126
GO:0002449	lymphocyte mediated immunity	0.621394	NA	0.512603	0.215065	4.1714e-07	0.738064	NA	0.387106	NA	0.772927	NA	0.989347
GO:0002455	humoral immune response mediated by circulating immunoglobulin	0.19048	NA	NA	NA	0.0520821	0.252825	NA	NA	NA	NA	NA	NA
GO:0002456	T cell mediated immunity	NA	NA	NA	0.301485	1.63329e-06	NA	NA	0.0991061	NA	0.451057	NA	0.969382
GO:0002457	T cell antigen processing and presentation	NA	NA	NA	NA	0.0547306	NA	NA	NA	NA	NA	NA	NA
GO:0002460	adaptive immune response based on somatic recombination of immune receptors built from immunoglobulin superfamily domains	0.675102	NA	0.564767	0.265885	2.24329e-09	0.44929	NA	0.460045	NA	0.820217	0.916773	0.999418
GO:0002461	tolerance induction dependent upon immune response	NA	NA	NA	0.0271532	NA	NA	NA	NA	NA	NA	NA	NA
GO:0002467	germinal center formation	NA	NA	NA	NA	0.000160353	NA	NA	NA	NA	NA	NA	NA
GO:0002474	antigen processing and presentation of peptide antigen via MHC class I	NA	NA	NA	NA	NA	NA	NA	0.0415783	NA	NA	NA	NA
GO:0002483	antigen processing and presentation of endogenous peptide antigen	NA	NA	NA	NA	NA	NA	NA	0.0415783	NA	NA	NA	NA
GO:0002507	tolerance induction	NA	NA	NA	0.152403	0.002837	NA	NA	NA	NA	NA	NA	NA
GO:0002513	tolerance induction to self antigen	NA	NA	NA	NA	0.00297348	NA	NA	NA	NA	NA	NA	NA
GO:0002514	B cell tolerance induction	NA	NA	NA	NA	0.0547306	NA	NA	NA	NA	NA	NA	NA
GO:0002517	T cell tolerance induction	NA	NA	NA	NA	0.155432	NA	NA	NA	NA	NA	NA	NA
GO:0002519	natural killer cell tolerance induction	NA	NA	NA	0.0271532	NA	NA	NA	NA	NA	NA	NA	NA
GO:0002520	immune system development	NA	0.499575	NA	0.17522	0.0161415	0.689997	NA	NA	0.374347	0.12861	0.847056	0.923056
GO:0002521	leukocyte differentiation	0.964332	0.951423	0.915113	0.166795	8.95236e-10	0.989931	0.980694	NA	0.99468	0.209372	0.395417	0.9478
GO:0002524	hypersensitivity	NA	NA	NA	NA	0.00297348	NA	NA	NA	NA	NA	NA	NA
GO:0002526	acute inflammatory response	NA	0.848493	0.346567	0.0923272	3.63215e-05	NA	NA	0.555162	NA	NA	NA	0.958148
GO:0002528	regulation of vascular permeability involved in acute inflammatory response	NA	NA	NA	NA	NA	NA	NA	0.0415783	NA	NA	NA	NA
GO:0002532	production of molecular mediator involved in inflammatory response	NA	NA	NA	NA	0.00139039	0.34074	NA	NA	0.377751	NA	NA	0.720126
GO:0002534	cytokine production involved in inflammatory response	NA	NA	NA	NA	0.286862	0.221016	NA	NA	0.247535	NA	NA	0.799362
GO:0002536	respiratory burst involved in inflammatory response	NA	NA	NA	NA	NA	NA	NA	NA	NA	NA	NA	0.23462
GO:0002543	activation of blood coagulation via clotting cascade	NA	NA	NA	0.0271532	NA	NA	NA	NA	NA	NA	NA	NA
GO:0002544	chronic inflammatory response	NA	0.390464	NA	NA	0.245479	NA	NA	NA	NA	NA	NA	NA
GO:0002548	monocyte chemotaxis	0.324937	0.724578	NA	0.301485	0.519838	NA	NA	NA	0.460517	NA	NA	0.969382
GO:0002551	mast cell chemotaxis	NA	NA	NA	NA	NA	NA	0.148587	NA	NA	NA	NA	NA
GO:0002553	histamine secretion by mast cell	NA	NA	NA	NA	0.00297348	NA	NA	NA	NA	NA	NA	NA
GO:0002562	somatic diversification of immune receptors via germline recombination within a single locus	NA	0.447996	NA	NA	0.286862	NA	NA	NA	NA	0.241483	NA	0.799362
GO:0002566	somatic diversification of immune receptors via somatic mutation	NA	NA	NA	NA	NA	NA	NA	NA	NA	NA	NA	0.23462
GO:0002568	somatic diversification of T cell receptor genes	NA	0.256883	NA	NA	NA	NA	NA	NA	NA	NA	NA	NA
GO:0002573	myeloid leukocyte differentiation	NA	0.845164	0.661007	0.73682	0.000904143	0.866887	NA	NA	0.899366	0.367451	0.374855	0.721263
GO:0002576	platelet degranulation	NA	NA	NA	NA	0.00859973	0.117328	NA	NA	NA	NA	NA	NA
GO:0002634	regulation of germinal center formation	NA	NA	NA	NA	0.00297348	NA	NA	NA	NA	NA	NA	NA
GO:0002637	regulation of immunoglobulin production	NA	0.547344	0.163677	NA	0.0670015	0.283348	NA	NA	NA	NA	NA	0.882664
GO:0002638	negative regulation of immunoglobulin production	NA	NA	0.0436463	NA	NA	NA	NA	NA	NA	NA	NA	NA
GO:0002639	positive regulation of immunoglobulin production	NA	0.447996	NA	NA	0.0385635	0.221016	NA	NA	NA	NA	NA	0.799362
GO:0002643	regulation of tolerance induction	NA	NA	NA	0.0793004	0.155432	NA	NA	NA	NA	NA	NA	NA
GO:0002645	positive regulation of tolerance induction	NA	NA	NA	NA	0.106488	NA	NA	NA	NA	NA	NA	NA
GO:0002649	regulation of tolerance induction to self antigen	NA	NA	NA	NA	0.0547306	NA	NA	NA	NA	NA	NA	NA
GO:0002651	positive regulation of tolerance induction to self antigen	NA	NA	NA	NA	0.0547306	NA	NA	NA	NA	NA	NA	NA
GO:0002652	regulation of tolerance induction dependent upon immune response	NA	NA	NA	0.0271532	NA	NA	NA	NA	NA	NA	NA	NA
GO:0002661	regulation of B cell tolerance induction	NA	NA	NA	NA	0.0547306	NA	NA	NA	NA	NA	NA	NA
GO:0002663	positive regulation of B cell tolerance induction	NA	NA	NA	NA	0.0547306	NA	NA	NA	NA	NA	NA	NA
GO:0002664	regulation of T cell tolerance induction	NA	NA	NA	NA	0.106488	NA	NA	NA	NA	NA	NA	NA
GO:0002666	positive regulation of T cell tolerance induction	NA	NA	NA	NA	0.106488	NA	NA	NA	NA	NA	NA	NA
GO:0002673	regulation of acute inflammatory response	NA	0.628877	0.200302	NA	0.00139039	NA	NA	NA	NA	NA	NA	NA
GO:0002674	negative regulation of acute inflammatory response	NA	NA	NA	NA	0.0547306	NA	NA	NA	NA	NA	NA	NA
GO:0002675	positive regulation of acute inflammatory response	NA	0.500121	NA	NA	0.00476693	NA	NA	NA	NA	NA	NA	NA
GO:0002676	regulation of chronic inflammatory response	NA	0.326964	NA	NA	0.201714	NA	NA	NA	NA	NA	NA	NA
GO:0002677	negative regulation of chronic inflammatory response	NA	0.17954	NA	NA	0.106488	NA	NA	NA	NA	NA	NA	NA
GO:0002679	respiratory burst involved in defense response	NA	NA	NA	NA	NA	NA	NA	NA	NA	NA	NA	0.23462
GO:0002681	somatic recombination of T cell receptor gene segments	NA	0.256883	NA	NA	NA	NA	NA	NA	NA	NA	NA	NA
GO:0002683	negative regulation of immune system process	0.638854	0.823935	0.210678	0.866408	9.57396e-05	0.166964	0.898911	NA	0.855672	NA	0.694122	0.985832
GO:0002685	regulation of leukocyte migration	0.737888	0.930041	0.628707	0.705537	0.0304161	0.541893	0.907505	NA	0.877917	0.132994	NA	0.737633
GO:0002686	negative regulation of leukocyte migration	NA	0.385472	0.268896	NA	NA	0.108751	NA	NA	NA	NA	NA	0.672995
GO:0002687	positive regulation of leukocyte migration	0.59754	0.949564	NA	0.56441	0.0214456	NA	0.80173	NA	0.760568	0.0430247	NA	0.866997
GO:0002688	regulation of leukocyte chemotaxis	NA	0.676054	0.416128	0.4852	0.0387925	0.633217	0.725497	NA	0.680847	0.670413	NA	0.850107
GO:0002689	negative regulation of leukocyte chemotaxis	NA	0.500121	0.144752	NA	NA	0.252825	NA	NA	NA	NA	NA	0.846556
GO:0002690	positive regulation of leukocyte chemotaxis	NA	0.795684	NA	0.357177	0.0531584	NA	0.576986	NA	0.532361	0.522241	NA	0.762653
GO:0002691	regulation of cellular extravasation	NA	0.547344	NA	NA	NA	0.283348	NA	NA	NA	0.308354	NA	0.882664
GO:0002692	negative regulation of cellular extravasation	NA	NA	NA	NA	NA	0.117328	NA	NA	NA	NA	NA	0.551811
GO:0002693	positive regulation of cellular extravasation	NA	0.256883	NA	NA	NA	NA	NA	NA	NA	0.128993	NA	NA
GO:0002695	negative regulation of leukocyte activation	0.267797	0.634773	0.171668	0.610418	8.4159e-07	0.759253	0.840465	NA	0.8024	NA	0.377222	0.928652
GO:0002696	positive regulation of leukocyte activation	NA	0.959857	0.780471	0.033353	7.51389e-10	0.51958	NA	0.944246	0.959995	0.813822	0.637788	0.999502
GO:0002697	regulation of immune effector process	0.441245	0.993269	0.0961726	0.152508	1.35585e-06	0.333345	NA	0.883078	NA	NA	0.965592	0.987492
GO:0002698	negative regulation of immune effector process	0.117245	NA	0.3611	0.424684	0.0209342	0.566165	NA	NA	NA	NA	0.737848	0.966593
GO:0002699	positive regulation of immune effector process	0.654585	0.969463	0.179627	0.245489	9.70434e-06	0.420984	NA	0.776293	NA	NA	NA	0.939403
GO:0002700	regulation of production of molecular mediator of immune response	NA	0.916792	0.429142	0.499323	0.00179009	0.648309	NA	0.656045	NA	NA	0.812765	0.872448
GO:0002701	negative regulation of production of molecular mediator of immune response	NA	NA	0.182191	NA	NA	NA	NA	NA	NA	NA	0.451745	0.910287
GO:0002702	positive regulation of production of molecular mediator of immune response	NA	0.832605	NA	0.391851	0.000257835	0.528225	NA	0.535709	NA	NA	NA	0.831278
GO:0002703	regulation of leukocyte mediated immunity	NA	NA	0.0270323	0.195005	2.01033e-06	0.34733	NA	0.722545	NA	NA	NA	0.866997
GO:0002704	negative regulation of leukocyte mediated immunity	NA	NA	0.182191	0.219784	0.0831303	0.312636	NA	NA	NA	NA	NA	0.66168
GO:0002705	positive regulation of leukocyte mediated immunity	NA	NA	0.3611	0.424684	4.69021e-06	NA	NA	0.573808	NA	NA	NA	0.882136
GO:0002706	regulation of lymphocyte mediated immunity	NA	NA	NA	0.109577	7.23062e-06	0.583986	NA	0.59168	NA	NA	NA	0.902049
GO:0002707	negative regulation of lymphocyte mediated immunity	NA	NA	NA	0.152403	0.0385635	0.221016	NA	NA	NA	NA	NA	NA
GO:0002708	positive regulation of lymphocyte mediated immunity	NA	NA	NA	0.374751	1.53784e-05	NA	NA	0.515414	NA	NA	NA	0.799411
GO:0002709	regulation of T cell mediated immunity	NA	NA	NA	0.219784	4.80138e-05	NA	NA	0.318099	NA	NA	NA	0.910287
GO:0002710	negative regulation of T cell mediated immunity	NA	NA	NA	NA	0.00859973	NA	NA	NA	NA	NA	NA	NA
GO:0002711	positive regulation of T cell mediated immunity	NA	NA	NA	0.197931	0.00050521	NA	NA	0.288412	NA	NA	NA	0.882664
GO:0002712	regulation of B cell mediated immunity	NA	NA	NA	NA	0.00476693	0.252825	NA	NA	NA	NA	NA	0.846556
GO:0002713	negative regulation of B cell mediated immunity	NA	NA	NA	NA	NA	0.0798172	NA	NA	NA	NA	NA	NA
GO:0002714	positive regulation of B cell mediated immunity	NA	NA	NA	NA	0.00147752	NA	NA	NA	NA	NA	NA	0.737687
GO:0002715	regulation of natural killer cell mediated immunity	NA	NA	NA	0.152403	0.286862	NA	NA	NA	NA	NA	NA	0.799362
GO:0002716	negative regulation of natural killer cell mediated immunity	NA	NA	NA	0.0271532	NA	NA	NA	NA	NA	NA	NA	NA
GO:0002717	positive regulation of natural killer cell mediated immunity	NA	NA	NA	NA	0.245479	NA	NA	NA	NA	NA	NA	0.737687
GO:0002718	regulation of cytokine production involved in immune response	NA	NA	NA	0.391851	0.00218632	NA	NA	0.535709	NA	NA	0.700133	0.831278
GO:0002719	negative regulation of cytokine production involved in immune response	NA	NA	NA	NA	NA	NA	NA	NA	NA	NA	0.329956	0.799362
GO:0002720	positive regulation of cytokine production involved in immune response	NA	NA	NA	0.281886	0.00300741	NA	NA	0.400001	NA	NA	NA	0.811645
GO:0002721	regulation of B cell cytokine production	NA	NA	NA	NA	0.0547306	NA	NA	NA	NA	NA	NA	NA
GO:0002724	regulation of T cell cytokine production	NA	NA	NA	0.175476	0.00476693	NA	NA	0.257445	NA	NA	NA	0.846556
GO:0002726	positive regulation of T cell cytokine production	NA	NA	NA	0.175476	0.00476693	NA	NA	0.257445	NA	NA	NA	0.846556
GO:0002752	cell surface pattern recognition receptor signaling pathway	NA	NA	NA	NA	0.002837	0.221016	0.275249	NA	NA	NA	NA	NA
GO:0002753	cytosolic pattern recognition receptor signaling pathway	NA	NA	NA	0.374751	5.61061e-08	0.508043	NA	NA	NA	0.543874	NA	NA
GO:0002755	MyD88-dependent toll-like receptor signaling pathway	NA	NA	NA	NA	0.0547306	NA	NA	NA	NA	NA	NA	NA
GO:0002758	innate immune response-activating signaling pathway	NA	0.924713	NA	0.513063	4.29187e-07	0.286364	0.753685	NA	NA	0.699688	0.824969	0.999083
GO:0002761	regulation of myeloid leukocyte differentiation	NA	0.698029	0.429142	NA	0.0442856	NA	NA	NA	0.695758	0.311017	0.486541	0.732821
GO:0002762	negative regulation of myeloid leukocyte differentiation	NA	0.500121	0.144752	NA	0.0520821	NA	NA	NA	0.282422	NA	NA	NA
GO:0002763	positive regulation of myeloid leukocyte differentiation	NA	0.795684	NA	NA	0.217	NA	NA	NA	NA	0.159862	0.276166	0.538438
GO:0002765	immune response-inhibiting signal transduction	NA	NA	NA	NA	0.0547306	NA	NA	NA	NA	NA	NA	NA
GO:0002767	immune response-inhibiting cell surface receptor signaling pathway	NA	NA	NA	NA	0.0547306	NA	NA	NA	NA	NA	NA	NA
GO:0002774	Fc receptor mediated inhibitory signaling pathway	NA	NA	NA	NA	0.0547306	NA	NA	NA	NA	NA	NA	NA
GO:0002790	peptide secretion	NA	0.256521	0.71103	NA	0.956403	0.183459	0.792216	0.402839	NA	0.232646	0.975536	0.124883
GO:0002791	regulation of peptide secretion	NA	0.381193	0.620171	NA	0.913077	0.254231	0.902313	0.841646	NA	0.124997	0.944602	0.110009
GO:0002792	negative regulation of peptide secretion	NA	0.663981	NA	NA	NA	0.367706	0.44614	NA	NA	NA	NA	0.090959
GO:0002793	positive regulation of peptide secretion	NA	0.474685	0.454322	NA	NA	0.301705	NA	0.684353	NA	0.118518	0.836382	0.287785
GO:0002819	regulation of adaptive immune response	NA	NA	NA	0.16546	5.33798e-08	0.301705	NA	0.684353	NA	NA	0.836382	0.969739
GO:0002820	negative regulation of adaptive immune response	NA	NA	NA	0.219784	0.0105505	0.312636	NA	NA	NA	NA	NA	NA
GO:0002821	positive regulation of adaptive immune response	NA	NA	NA	0.357177	9.47494e-06	NA	NA	0.494242	NA	NA	0.657032	0.762653
GO:0002822	regulation of adaptive immune response based on somatic recombination of immune receptors built from immunoglobulin superfamily domains	NA	NA	NA	0.146267	2.7687e-07	0.270993	NA	0.656045	NA	NA	0.812765	0.989464
GO:0002823	negative regulation of adaptive immune response based on somatic recombination of immune receptors built from immunoglobulin superfamily domains	NA	NA	NA	0.197931	0.0670015	0.283348	NA	NA	NA	NA	NA	NA
GO:0002824	positive regulation of adaptive immune response based on somatic recombination of immune receptors built from immunoglobulin superfamily domains	NA	NA	NA	0.339117	5.58241e-06	NA	NA	0.472154	NA	NA	0.633228	0.899303
GO:0002825	regulation of T-helper 1 type immune response	NA	NA	NA	0.175476	0.00476693	NA	NA	NA	NA	NA	NA	NA
GO:0002826	negative regulation of T-helper 1 type immune response	NA	NA	NA	0.0535802	NA	NA	NA	NA	NA	NA	NA	NA
GO:0002827	positive regulation of T-helper 1 type immune response	NA	NA	NA	NA	0.000615664	NA	NA	NA	NA	NA	NA	NA
GO:0002828	regulation of type 2 immune response	NA	NA	NA	NA	0.0385635	NA	NA	0.225146	NA	NA	NA	0.799362
GO:0002830	positive regulation of type 2 immune response	NA	NA	NA	NA	0.0385635	NA	NA	0.225146	NA	NA	NA	0.799362
GO:0002831	regulation of response to biotic stimulus	NA	0.960882	NA	0.758112	3.13348e-08	0.344716	0.936937	0.888044	NA	0.906764	0.85224	0.87907
GO:0002832	negative regulation of response to biotic stimulus	NA	NA	NA	0.241051	0.00139039	0.34074	NA	NA	NA	NA	NA	0.931416
GO:0002833	positive regulation of response to biotic stimulus	NA	0.972383	NA	0.631593	1.60804e-06	0.43523	0.856916	NA	NA	0.811614	0.910941	0.881909
GO:0002834	regulation of response to tumor cell	NA	0.17954	NA	0.0535802	NA	NA	NA	NA	NA	NA	NA	NA
GO:0002835	negative regulation of response to tumor cell	NA	NA	NA	0.0271532	NA	NA	NA	NA	NA	NA	NA	NA
GO:0002837	regulation of immune response to tumor cell	NA	NA	NA	0.0271532	NA	NA	NA	NA	NA	NA	NA	NA
GO:0002838	negative regulation of immune response to tumor cell	NA	NA	NA	0.0271532	NA	NA	NA	NA	NA	NA	NA	NA
GO:0002855	regulation of natural killer cell mediated immune response to tumor cell	NA	NA	NA	0.0271532	NA	NA	NA	NA	NA	NA	NA	NA
GO:0002856	negative regulation of natural killer cell mediated immune response to tumor cell	NA	NA	NA	0.0271532	NA	NA	NA	NA	NA	NA	NA	NA
GO:0002858	regulation of natural killer cell mediated cytotoxicity directed against tumor cell target	NA	NA	NA	0.0271532	NA	NA	NA	NA	NA	NA	NA	NA
GO:0002859	negative regulation of natural killer cell mediated cytotoxicity directed against tumor cell target	NA	NA	NA	0.0271532	NA	NA	NA	NA	NA	NA	NA	NA
GO:0002861	regulation of inflammatory response to antigenic stimulus	NA	NA	NA	NA	0.002837	NA	NA	NA	NA	NA	NA	0.799362
GO:0002862	negative regulation of inflammatory response to antigenic stimulus	NA	NA	NA	NA	0.155432	NA	NA	NA	NA	NA	NA	0.551811
GO:0002863	positive regulation of inflammatory response to antigenic stimulus	NA	NA	NA	NA	0.00859973	NA	NA	NA	NA	NA	NA	NA
GO:0002864	regulation of acute inflammatory response to antigenic stimulus	NA	NA	NA	NA	0.00297348	NA	NA	NA	NA	NA	NA	NA
GO:0002866	positive regulation of acute inflammatory response to antigenic stimulus	NA	NA	NA	NA	0.00297348	NA	NA	NA	NA	NA	NA	NA
GO:0002883	regulation of hypersensitivity	NA	NA	NA	NA	0.00297348	NA	NA	NA	NA	NA	NA	NA
GO:0002885	positive regulation of hypersensitivity	NA	NA	NA	NA	0.00297348	NA	NA	NA	NA	NA	NA	NA
GO:0002886	regulation of myeloid leukocyte mediated immunity	NA	NA	0.00109011	NA	0.00139039	0.34074	NA	NA	NA	NA	NA	0.720126
GO:0002887	negative regulation of myeloid leukocyte mediated immunity	NA	NA	0.0647633	NA	NA	NA	NA	NA	NA	NA	NA	0.139188
GO:0002888	positive regulation of myeloid leukocyte mediated immunity	NA	NA	0.0854227	NA	0.000615664	NA	NA	NA	NA	NA	NA	NA
GO:0002889	regulation of immunoglobulin mediated immune response	NA	NA	NA	NA	0.00476693	0.252825	NA	NA	NA	NA	NA	0.846556
GO:0002890	negative regulation of immunoglobulin mediated immune response	NA	NA	NA	NA	NA	0.0798172	NA	NA	NA	NA	NA	NA
GO:0002891	positive regulation of immunoglobulin mediated immune response	NA	NA	NA	NA	0.00147752	NA	NA	NA	NA	NA	NA	0.737687
GO:0002892	regulation of type II hypersensitivity	NA	NA	NA	NA	0.0547306	NA	NA	NA	NA	NA	NA	NA
GO:0002894	positive regulation of type II hypersensitivity	NA	NA	NA	NA	0.0547306	NA	NA	NA	NA	NA	NA	NA
GO:0002902	regulation of B cell apoptotic process	NA	NA	NA	NA	0.000615664	NA	NA	NA	NA	NA	NA	0.657099
GO:0002903	negative regulation of B cell apoptotic process	NA	NA	NA	NA	0.106488	NA	NA	NA	NA	NA	NA	0.41427
GO:0002920	regulation of humoral immune response	NA	NA	NA	NA	4.80138e-05	0.312636	NA	NA	NA	NA	NA	NA
GO:0002921	negative regulation of humoral immune response	NA	NA	NA	NA	0.0266546	0.187868	NA	NA	NA	NA	NA	NA
GO:0002922	positive regulation of humoral immune response	NA	NA	NA	NA	0.000615664	NA	NA	NA	NA	NA	NA	NA
GO:0002923	regulation of humoral immune response mediated by circulating immunoglobulin	NA	NA	NA	NA	0.201714	0.153325	NA	NA	NA	NA	NA	NA
GO:0002924	negative regulation of humoral immune response mediated by circulating immunoglobulin	NA	NA	NA	NA	NA	0.0798172	NA	NA	NA	NA	NA	NA
GO:0002925	positive regulation of humoral immune response mediated by circulating immunoglobulin	NA	NA	NA	NA	0.106488	NA	NA	NA	NA	NA	NA	NA
GO:0002931	response to ischemia	NA	0.289815	NA	0.424684	0.0209342	0.566165	NA	NA	NA	0.603119	NA	0.52162
GO:0002933	lipid hydroxylation	NA	NA	NA	NA	NA	NA	NA	NA	NA	NA	NA	0.23462
GO:0002934	desmosome organization	NA	NA	NA	NA	NA	NA	NA	NA	0.132472	NA	NA	0.551811
GO:0002941	synoviocyte proliferation	NA	NA	NA	NA	0.106488	NA	NA	NA	NA	NA	NA	NA
GO:0002953	5'-deoxynucleotidase activity	NA	NA	NA	NA	NA	NA	NA	NA	0.0446692	NA	NA	NA
GO:0003002	regionalization	0.905608	0.865958	NA	0.348475	0.414601	0.384204	0.578614	0.629841	0.701528	0.870522	0.0238853	0.984832
GO:0003007	heart morphogenesis	NA	0.850766	NA	0.0854088	0.443592	0.926671	0.8446	0.255802	0.553838	0.303526	0.100658	0.727432
GO:0003009	skeletal muscle contraction	NA	0.500121	NA	NA	0.325992	NA	NA	NA	0.282422	0.275683	NA	0.846556
GO:0003011	involuntary skeletal muscle contraction	NA	0.0941875	NA	NA	NA	NA	NA	NA	NA	NA	NA	NA
GO:0003012	muscle system process	NA	0.678071	0.740187	0.624919	0.961371	0.340762	0.951082	0.542621	0.459013	0.972836	0.340142	0.181505
GO:0003013	circulatory system process	NA	0.965208	0.161602	0.484797	0.960842	0.827948	0.88515	0.398617	0.520931	0.641972	0.283851	0.276956
GO:0003014	renal system process	0.643853	0.844997	NA	NA	0.854506	0.759253	0.537343	NA	0.205925	0.457079	0.655407	0.260473
GO:0003015	heart process	NA	0.152707	0.22234	0.604536	NA	0.588184	0.982236	0.60247	0.675225	0.855414	0.196571	0.586239
GO:0003016	respiratory system process	NA	0.277835	NA	NA	NA	NA	NA	0.373845	NA	NA	0.155153	0.947576
GO:0003018	vascular process in circulatory system	NA	0.999569	0.512331	0.348475	0.931568	0.831025	0.918933	0.0977357	0.142482	0.972757	0.377425	0.248892
GO:0003025	regulation of systemic arterial blood pressure by baroreceptor feedback	NA	NA	NA	NA	NA	0.0798172	NA	NA	NA	NA	NA	NA
GO:0003026	regulation of systemic arterial blood pressure by aortic arch baroreceptor feedback	NA	NA	NA	NA	NA	0.0407297	NA	NA	NA	NA	NA	NA
GO:0003044	regulation of systemic arterial blood pressure mediated by a chemical signal	NA	NA	0.252309	0.301485	NA	NA	0.502707	NA	0.460517	NA	0.580586	0.61966
GO:0003050	regulation of systemic arterial blood pressure by atrial natriuretic peptide	NA	NA	NA	NA	NA	NA	NA	NA	NA	NA	NA	0.23462
GO:0003056	regulation of vascular associated smooth muscle contraction	NA	NA	NA	NA	NA	NA	NA	NA	0.132472	NA	NA	0.551811
GO:0003062	regulation of heart rate by chemical signal	NA	NA	NA	0.0535802	NA	NA	NA	NA	NA	NA	NA	0.41427
GO:0003065	positive regulation of heart rate by epinephrine	NA	NA	NA	NA	NA	NA	NA	NA	NA	NA	NA	0.23462
GO:0003071	renal system process involved in regulation of systemic arterial blood pressure	NA	NA	NA	NA	NA	NA	0.275249	NA	NA	NA	0.329956	NA
GO:0003072	renal control of peripheral vascular resistance involved in regulation of systemic arterial blood pressure	NA	NA	NA	NA	NA	NA	NA	NA	NA	NA	0.124844	NA
GO:0003073	regulation of systemic arterial blood pressure	NA	NA	0.478412	0.552096	NA	0.702775	0.452194	NA	0.39114	0.3777	0.857038	0.845886
GO:0003081	regulation of systemic arterial blood pressure by renin-angiotensin	NA	NA	0.144752	NA	NA	NA	0.313166	NA	NA	NA	0.373277	0.846556
GO:0003085	negative regulation of systemic arterial blood pressure	NA	NA	NA	NA	NA	NA	NA	NA	0.210969	NA	NA	NA
GO:0003091	renal water homeostasis	NA	NA	NA	NA	NA	0.153325	NA	NA	0.172642	NA	0.234192	0.657099
GO:0003094	glomerular filtration	0.214594	0.547344	NA	NA	NA	NA	NA	NA	0.0494382	NA	NA	NA
GO:0003096	renal sodium ion transport	NA	NA	NA	NA	NA	NA	NA	NA	NA	NA	NA	0.551811
GO:0003097	renal water transport	NA	NA	NA	NA	NA	NA	NA	NA	0.0462452	NA	NA	NA
GO:0003128	heart field specification	NA	0.447996	NA	NA	0.286862	0.221016	NA	NA	NA	NA	NA	0.429314
GO:0003129	heart induction	NA	0.256883	NA	NA	NA	0.117328	NA	NA	NA	NA	NA	0.551811
GO:0003131	mesodermal-endodermal cell signaling	0.0296988	NA	NA	NA	NA	NA	NA	NA	NA	NA	NA	NA
GO:0003137	Notch signaling pathway involved in heart induction	NA	0.17954	NA	NA	NA	0.0798172	NA	NA	NA	NA	NA	NA
GO:0003138	primary heart field specification	NA	NA	NA	NA	0.106488	NA	NA	NA	NA	NA	NA	0.41427
GO:0003139	secondary heart field specification	NA	NA	NA	NA	0.201714	NA	NA	NA	NA	NA	NA	0.235946
GO:0003143	embryonic heart tube morphogenesis	NA	0.750664	NA	0.320557	0.176309	NA	NA	0.449113	NA	0.475881	0.227019	0.424099
GO:0003148	outflow tract septum morphogenesis	NA	0.663981	NA	0.0340942	0.118332	0.367706	NA	0.373845	NA	0.397862	0.520445	0.947576
GO:0003149	membranous septum morphogenesis	NA	NA	NA	NA	0.106488	NA	NA	NA	NA	NA	0.124844	NA
GO:0003150	muscular septum morphogenesis	NA	NA	NA	NA	NA	NA	NA	NA	NA	NA	0.124844	NA
GO:0003151	outflow tract morphogenesis	NA	0.718761	NA	0.0318111	0.0501933	0.662787	0.753685	0.294687	NA	0.327873	0.0820411	0.96295
GO:0003156	regulation of animal organ formation	NA	0.169563	NA	NA	NA	0.283348	NA	NA	0.0494382	0.308354	NA	0.882664
GO:0003157	endocardium development	NA	NA	NA	0.104332	NA	NA	NA	NA	NA	NA	NA	0.235946
GO:0003158	endothelium development	NA	NA	0.544594	0.245489	0.299464	0.769202	NA	0.776293	NA	0.47227	0.0707126	0.747983
GO:0003159	morphogenesis of an endothelium	NA	NA	NA	NA	NA	NA	NA	NA	NA	NA	0.234192	0.657099
GO:0003160	endocardium morphogenesis	NA	NA	NA	NA	NA	NA	NA	NA	NA	NA	NA	0.41427
GO:0003161	cardiac conduction system development	NA	0.663981	NA	NA	NA	NA	NA	NA	NA	0.397862	0.0295632	NA
GO:0003162	atrioventricular node development	NA	NA	NA	NA	NA	NA	NA	NA	NA	0.0879406	NA	NA
GO:0003163	sinoatrial node development	NA	0.326964	NA	NA	NA	NA	NA	NA	NA	NA	NA	NA
GO:0003164	His-Purkinje system development	NA	NA	NA	NA	NA	NA	NA	NA	NA	NA	0.124844	NA
GO:0003166	bundle of His development	NA	NA	NA	NA	NA	NA	NA	NA	NA	NA	0.0644888	NA
GO:0003170	heart valve development	NA	0.848493	NA	0.408492	0.279209	0.547589	NA	0.555162	0.594714	0.209314	0.349369	0.471473
GO:0003171	atrioventricular valve development	NA	NA	NA	0.175476	0.325992	NA	NA	NA	NA	NA	0.0700327	0.846556
GO:0003172	sinoatrial valve development	NA	NA	NA	NA	0.0547306	NA	NA	NA	NA	NA	NA	NA
GO:0003174	mitral valve development	NA	NA	NA	0.0271532	NA	NA	NA	NA	NA	NA	NA	NA
GO:0003175	tricuspid valve development	NA	NA	NA	NA	0.106488	NA	NA	NA	NA	NA	0.124844	NA
GO:0003176	aortic valve development	NA	0.663981	NA	NA	0.462321	0.367706	NA	0.373845	NA	0.397862	0.520445	0.244945
GO:0003177	pulmonary valve development	NA	0.590123	NA	NA	NA	0.312636	NA	0.318099	NA	0.339565	0.110364	0.910287
GO:0003179	heart valve morphogenesis	NA	0.832605	NA	0.391851	0.258421	0.528225	NA	0.535709	0.574904	0.192618	0.325162	0.640074
GO:0003180	aortic valve morphogenesis	NA	0.663981	NA	NA	0.462321	0.367706	NA	0.373845	NA	0.397862	0.520445	0.244945
GO:0003181	atrioventricular valve morphogenesis	NA	NA	NA	0.175476	0.325992	NA	NA	NA	NA	NA	0.0700327	0.846556
GO:0003183	mitral valve morphogenesis	NA	NA	NA	0.0271532	NA	NA	NA	NA	NA	NA	NA	NA
GO:0003184	pulmonary valve morphogenesis	NA	0.590123	NA	NA	NA	0.312636	NA	0.318099	NA	0.339565	0.110364	0.910287
GO:0003185	sinoatrial valve morphogenesis	NA	NA	NA	NA	0.0547306	NA	NA	NA	NA	NA	NA	NA
GO:0003186	tricuspid valve morphogenesis	NA	NA	NA	NA	0.106488	NA	NA	NA	NA	NA	0.124844	NA
GO:0003188	heart valve formation	NA	NA	NA	NA	NA	NA	NA	NA	NA	NA	0.124844	0.41427
GO:0003189	aortic valve formation	NA	NA	NA	NA	NA	NA	NA	NA	NA	NA	NA	0.23462
GO:0003190	atrioventricular valve formation	NA	NA	NA	NA	NA	NA	NA	NA	NA	NA	0.0644888	NA
GO:0003195	tricuspid valve formation	NA	NA	NA	NA	NA	NA	NA	NA	NA	NA	0.0644888	NA
GO:0003197	endocardial cushion development	NA	0.663981	NA	0.261747	0.462321	0.367706	NA	0.373845	NA	NA	0.155153	0.947576
GO:0003198	epithelial to mesenchymal transition involved in endocardial cushion formation	NA	NA	NA	NA	0.201714	NA	NA	NA	NA	NA	0.0227431	NA
GO:0003199	endocardial cushion to mesenchymal transition involved in heart valve formation	NA	NA	NA	NA	NA	NA	NA	NA	NA	NA	0.0644888	NA
GO:0003203	endocardial cushion morphogenesis	NA	0.590123	NA	0.219784	0.397974	0.312636	NA	NA	NA	NA	0.110364	NA
GO:0003205	cardiac chamber development	NA	0.966968	NA	0.172431	0.329429	0.644472	0.943486	0.176058	0.447531	0.698341	0.253975	0.480334
GO:0003206	cardiac chamber morphogenesis	NA	0.917677	NA	0.103706	0.194843	0.828326	0.896831	0.25282	0.586663	0.571137	0.284782	0.681667
GO:0003207	cardiac chamber formation	NA	NA	NA	NA	0.106488	NA	NA	NA	NA	NA	NA	NA
GO:0003208	cardiac ventricle morphogenesis	NA	NA	NA	0.455769	0.341126	NA	NA	0.231952	0.270672	0.638313	0.165385	0.415345
GO:0003209	cardiac atrium morphogenesis	NA	0.590123	NA	0.219784	NA	NA	NA	NA	NA	0.339565	0.110364	0.66168
GO:0003211	cardiac ventricle formation	NA	NA	NA	NA	0.0547306	NA	NA	NA	NA	NA	NA	NA
GO:0003213	cardiac right atrium morphogenesis	NA	NA	NA	NA	NA	NA	NA	NA	NA	NA	NA	0.23462
GO:0003214	cardiac left ventricle morphogenesis	NA	NA	NA	NA	0.286862	NA	NA	0.225146	NA	NA	0.0521925	0.799362
GO:0003215	cardiac right ventricle morphogenesis	NA	NA	NA	0.152403	NA	NA	NA	0.225146	NA	0.241483	0.0521925	NA
GO:0003220	left ventricular cardiac muscle tissue morphogenesis	NA	NA	NA	NA	NA	NA	NA	NA	NA	NA	NA	0.41427
GO:0003221	right ventricular cardiac muscle tissue morphogenesis	NA	NA	NA	NA	NA	NA	NA	NA	NA	0.0449724	NA	NA
GO:0003222	ventricular trabecula myocardium morphogenesis	NA	NA	NA	NA	NA	NA	NA	NA	NA	NA	0.0118731	0.551811
GO:0003223	ventricular compact myocardium morphogenesis	NA	NA	NA	NA	NA	NA	NA	NA	0.132472	NA	NA	0.551811
GO:0003228	atrial cardiac muscle tissue development	NA	0.169563	NA	NA	NA	NA	NA	NA	NA	NA	NA	0.882664
GO:0003229	ventricular cardiac muscle tissue development	NA	NA	NA	NA	NA	NA	NA	NA	0.0473061	0.564536	0.105301	0.23067
GO:0003230	cardiac atrium development	NA	0.590123	NA	0.219784	NA	NA	NA	NA	NA	0.339565	0.110364	0.66168
GO:0003231	cardiac ventricle development	NA	0.977414	NA	0.276091	0.625271	0.463156	NA	0.208126	0.255727	0.828431	0.226793	0.158847
GO:0003241	growth involved in heart morphogenesis	NA	NA	NA	NA	NA	NA	NA	NA	NA	NA	0.0644888	NA
GO:0003245	cardiac muscle tissue growth involved in heart morphogenesis	NA	NA	NA	NA	NA	NA	NA	NA	NA	NA	0.0644888	NA
GO:0003253	cardiac neural crest cell migration involved in outflow tract morphogenesis	NA	NA	NA	0.0535802	NA	NA	NA	NA	NA	NA	NA	NA
GO:0003254	regulation of membrane depolarization	NA	0.277835	NA	NA	0.462321	NA	NA	0.373845	NA	NA	NA	0.947576
GO:0003263	cardioblast proliferation	NA	NA	NA	0.0793004	NA	NA	NA	NA	NA	NA	0.18133	NA
GO:0003264	regulation of cardioblast proliferation	NA	NA	NA	0.0793004	NA	NA	NA	NA	NA	NA	0.18133	NA
GO:0003266	regulation of secondary heart field cardioblast proliferation	NA	NA	NA	0.0793004	NA	NA	NA	NA	NA	NA	0.18133	NA
GO:0003272	endocardial cushion formation	NA	0.547344	NA	0.197931	0.362991	0.283348	NA	NA	NA	NA	0.0895177	NA
GO:0003274	endocardial cushion fusion	NA	NA	NA	0.0793004	0.155432	NA	NA	NA	NA	NA	0.18133	NA
GO:0003275	apoptotic process involved in outflow tract morphogenesis	NA	NA	NA	NA	NA	NA	NA	NA	NA	NA	0.0644888	NA
GO:0003278	apoptotic process involved in heart morphogenesis	NA	NA	NA	NA	NA	NA	NA	NA	NA	NA	0.124844	NA
GO:0003279	cardiac septum development	NA	0.95873	NA	0.0541213	0.253857	0.738064	NA	0.145412	NA	0.425975	0.147282	0.652292
GO:0003281	ventricular septum development	NA	0.848493	NA	0.408492	0.658239	0.547589	NA	0.555162	NA	0.584271	0.119401	0.274972
GO:0003283	atrial septum development	NA	NA	NA	0.175476	NA	NA	NA	NA	NA	0.275683	0.0700327	0.846556
GO:0003284	septum primum development	NA	NA	NA	0.0535802	NA	NA	NA	NA	NA	NA	0.124844	NA
GO:0003289	atrial septum primum morphogenesis	NA	NA	NA	0.0535802	NA	NA	NA	NA	NA	NA	0.124844	NA
GO:0003298	physiological muscle hypertrophy	NA	NA	0.0122798	NA	NA	NA	NA	0.0406827	NA	NA	NA	0.593798
GO:0003299	muscle hypertrophy in response to stress	NA	0.628877	NA	NA	0.431049	NA	NA	0.34656	NA	NA	0.487237	0.18895
GO:0003300	cardiac muscle hypertrophy	NA	0.75665	0.125511	NA	0.795124	0.316993	NA	0.107901	NA	NA	0.548191	0.0977791
GO:0003301	physiological cardiac muscle hypertrophy	NA	NA	0.0122798	NA	NA	NA	NA	0.0406827	NA	NA	NA	0.593798
GO:0003306	Wnt signaling pathway involved in heart development	NA	NA	NA	NA	NA	NA	NA	NA	NA	NA	NA	0.23462
GO:0003307	regulation of Wnt signaling pathway involved in heart development	NA	NA	NA	NA	NA	NA	NA	NA	NA	NA	NA	0.23462
GO:0003308	negative regulation of Wnt signaling pathway involved in heart development	NA	NA	NA	NA	NA	NA	NA	NA	NA	NA	NA	0.23462
GO:0003309	type B pancreatic cell differentiation	NA	NA	NA	NA	NA	NA	NA	NA	NA	NA	NA	0.334746
GO:0003310	pancreatic A cell differentiation	NA	NA	NA	NA	NA	NA	NA	NA	NA	NA	0.18133	NA
GO:0003321	positive regulation of blood pressure by epinephrine-norepinephrine	NA	NA	NA	0.104332	NA	NA	NA	NA	0.172642	NA	NA	0.657099
GO:0003323	type B pancreatic cell development	NA	NA	NA	NA	NA	NA	NA	NA	NA	NA	NA	0.139188
GO:0003330	regulation of extracellular matrix constituent secretion	NA	NA	NA	NA	NA	NA	NA	NA	NA	0.0449724	NA	NA
GO:0003331	positive regulation of extracellular matrix constituent secretion	NA	NA	NA	NA	NA	NA	NA	NA	NA	0.0449724	NA	NA
GO:0003333	amino acid transmembrane transport	NA	0.931883	0.0203976	NA	NA	0.676675	0.766682	0.684353	0.723541	NA	0.00621337	0.795407
GO:0003334	keratinocyte development	NA	0.326964	NA	NA	NA	NA	NA	NA	NA	NA	NA	0.235946
GO:0003337	mesenchymal to epithelial transition involved in metanephros morphogenesis	NA	0.256883	NA	NA	NA	NA	NA	NA	NA	NA	NA	0.551811
GO:0003338	metanephros morphogenesis	NA	0.277835	NA	NA	NA	0.367706	NA	NA	0.40665	NA	0.520445	0.76982
GO:0003339	regulation of mesenchymal to epithelial transition involved in metanephros morphogenesis	NA	0.256883	NA	NA	NA	NA	NA	NA	NA	NA	NA	0.551811
GO:0003341	cilium movement	NA	0.588095	0.620171	NA	NA	0.835446	NA	0.100781	NA	0.864246	0.139869	0.428705
GO:0003342	proepicardium development	NA	NA	NA	NA	0.0547306	NA	NA	NA	NA	NA	NA	NA
GO:0003343	septum transversum development	NA	NA	NA	NA	0.0547306	NA	NA	NA	NA	NA	NA	NA
GO:0003344	pericardium morphogenesis	NA	NA	NA	NA	NA	NA	NA	NA	NA	NA	NA	0.41427
GO:0003348	cardiac endothelial cell differentiation	NA	NA	NA	0.0535802	NA	NA	NA	NA	NA	NA	NA	0.41427
GO:0003350	pulmonary myocardium development	NA	NA	NA	0.0271532	NA	NA	NA	NA	NA	NA	NA	NA
GO:0003351	epithelial cilium movement involved in extracellular fluid movement	NA	0.419918	NA	NA	NA	NA	NA	0.126527	NA	NA	0.251558	0.982127
GO:0003352	regulation of cilium movement	NA	NA	NA	NA	NA	NA	NA	NA	NA	NA	NA	0.737687
GO:0003356	regulation of cilium beat frequency	NA	NA	NA	NA	NA	NA	NA	NA	NA	NA	NA	0.551811
GO:0003365	establishment of cell polarity involved in ameboidal cell migration	NA	NA	NA	NA	NA	NA	NA	NA	NA	NA	0.00413319	NA
GO:0003376	sphingosine-1-phosphate receptor signaling pathway	NA	NA	NA	NA	NA	NA	NA	NA	NA	NA	0.0644888	NA
GO:0003382	epithelial cell morphogenesis	NA	0.695778	NA	NA	NA	NA	NA	0.400001	NA	0.0144561	NA	0.560695
GO:0003383	apical constriction	NA	NA	NA	NA	NA	NA	NA	NA	NA	0.0879406	NA	0.41427
GO:0003401	axis elongation	NA	NA	NA	NA	NA	NA	0.349115	NA	0.0494382	NA	0.000949368	0.882664
GO:0003402	planar cell polarity pathway involved in axis elongation	NA	NA	NA	NA	NA	NA	0.148587	NA	NA	NA	0.18133	0.551811
GO:0003406	retinal pigment epithelium development	NA	NA	NA	NA	NA	NA	NA	NA	NA	NA	NA	0.41427
GO:0003407	neural retina development	NA	0.698029	NA	NA	NA	0.648309	0.739969	0.0827259	0.32298	0.685387	0.0729227	0.732821
GO:0003408	optic cup formation involved in camera-type eye development	NA	NA	NA	NA	NA	NA	NA	NA	NA	NA	NA	0.23462
GO:0003412	establishment of epithelial cell apical/basal polarity involved in camera-type eye morphogenesis	NA	NA	NA	NA	NA	NA	NA	0.0415783	NA	NA	NA	NA
GO:0003413	chondrocyte differentiation involved in endochondral bone morphogenesis	NA	NA	NA	NA	0.201714	NA	NA	NA	NA	0.168214	NA	0.235946
GO:0003415	chondrocyte hypertrophy	NA	NA	NA	NA	0.0547306	NA	NA	NA	NA	NA	NA	NA
GO:0003416	endochondral bone growth	NA	NA	NA	NA	0.0670015	NA	NA	NA	NA	0.308354	NA	0.283403
GO:0003417	growth plate cartilage development	NA	NA	NA	NA	0.325992	NA	NA	NA	NA	0.275683	NA	0.212102
GO:0003418	growth plate cartilage chondrocyte differentiation	NA	NA	NA	NA	0.155432	NA	NA	NA	NA	0.128993	NA	0.551811
GO:0003430	growth plate cartilage chondrocyte growth	NA	NA	NA	NA	0.0547306	NA	NA	NA	NA	NA	NA	NA
GO:0003431	growth plate cartilage chondrocyte development	NA	NA	NA	NA	0.106488	NA	NA	NA	NA	0.0879406	NA	NA
GO:0003433	chondrocyte development involved in endochondral bone morphogenesis	NA	NA	NA	NA	0.155432	NA	NA	NA	NA	0.128993	NA	0.551811
GO:0003678	DNA helicase activity	0.0811728	NA	NA	NA	NA	NA	NA	NA	NA	NA	NA	0.55789
GO:0003680	minor groove of adenine-thymine-rich DNA binding	0.0811728	NA	NA	NA	0.15331	NA	NA	NA	NA	NA	NA	NA
GO:0003682	chromatin binding	2.2714e-06	0.818995	NA	0.856235	0.748286	0.94573	0.897434	0.953679	0.835872	0.420057	0.0781499	0.997913
GO:0003684	damaged DNA binding	0.000387358	NA	NA	NA	NA	NA	NA	NA	NA	NA	0.326262	0.804771
GO:0003688	DNA replication origin binding	0.0278129	NA	NA	NA	NA	NA	NA	NA	NA	NA	NA	NA
GO:0003697	single-stranded DNA binding	0.000323349	NA	0.0349373	NA	NA	NA	NA	NA	NA	NA	NA	0.176497
GO:0003707	nuclear steroid receptor activity	NA	NA	NA	NA	NA	NA	0.315654	NA	0.274067	NA	0.369242	0.219041
GO:0003711	transcription elongation factor activity	NA	NA	NA	NA	NA	NA	NA	NA	NA	NA	0.0636325	NA
GO:0003712	transcription coregulator activity	0.418023	0.876336	0.701473	0.395096	NA	NA	0.509366	0.161072	0.674065	0.209027	0.221232	0.13327
GO:0003713	transcription coactivator activity	0.548143	NA	0.483364	0.169147	NA	NA	0.438945	0.327373	0.723913	0.137448	0.261964	0.105956
GO:0003714	transcription corepressor activity	0.463858	0.347537	NA	NA	NA	NA	0.697585	0.233118	NA	0.271585	0.160762	0.805939
GO:0003723	RNA binding	0.0183508	0.334824	0.677716	0.0450169	0.161347	0.76224	0.777506	0.792687	0.655237	NA	0.767972	0.404379
GO:0003724	RNA helicase activity	0.155848	0.450293	NA	NA	0.283271	NA	NA	NA	NA	NA	NA	0.804771
GO:0003725	double-stranded RNA binding	NA	0.592679	NA	NA	0.0810403	NA	NA	NA	NA	NA	0.4472	0.670638
GO:0003726	double-stranded RNA adenosine deaminase activity	NA	0.180679	NA	NA	NA	NA	NA	NA	NA	NA	NA	0.419578
GO:0003727	single-stranded RNA binding	NA	0.66654	0.227794	NA	0.457338	0.359534	NA	NA	0.395746	NA	NA	0.777794
GO:0003729	mRNA binding	0.596935	0.180732	NA	0.207907	0.246948	0.728035	NA	NA	0.422543	NA	0.879758	0.505363
GO:0003730	mRNA 3'-UTR binding	NA	0.592679	NA	NA	0.0810403	NA	NA	NA	NA	NA	NA	0.143795
GO:0003735	structural constituent of ribosome	NA	0.0948167	NA	NA	NA	NA	NA	NA	NA	NA	NA	NA
GO:0003746	translation elongation factor activity	NA	0.0948167	NA	NA	NA	NA	NA	NA	NA	NA	NA	NA
GO:0003755	peptidyl-prolyl cis-trans isomerase activity	NA	NA	NA	NA	NA	NA	NA	NA	NA	NA	NA	0.238095
GO:0003756	protein disulfide isomerase activity	NA	0.25843	NA	NA	NA	NA	NA	NA	NA	0.132771	NA	NA
GO:0003774	cytoskeletal motor activity	0.000188886	0.597338	0.530183	0.579702	NA	0.130877	NA	NA	NA	0.441466	0.614578	0.505363
GO:0003777	microtubule motor activity	1.43939e-05	0.320448	0.390165	NA	NA	0.201057	NA	NA	NA	0.632511	0.750112	0.99678
GO:0003779	actin binding	0.532666	0.925448	NA	0.500839	0.79987	0.201855	0.784265	0.236224	0.944814	0.178153	0.301947	0.0017416
GO:0003785	actin monomer binding	NA	NA	NA	NA	NA	0.114238	NA	NA	NA	0.132771	NA	0.55789
GO:0003823	antigen binding	NA	NA	NA	NA	NA	NA	NA	NA	NA	NA	NA	0.437701
GO:0003828	alpha-N-acetylneuraminate alpha-2,8-sialyltransferase activity	NA	NA	NA	0.102102	NA	NA	NA	NA	NA	NA	NA	0.663288
GO:0003834	beta-carotene 15,15'-dioxygenase activity	NA	NA	NA	NA	0.104992	NA	NA	NA	NA	NA	0.123241	NA
GO:0003841	1-acylglycerol-3-phosphate O-acyltransferase activity	0.10676	0.0472236	NA	NA	NA	NA	NA	NA	NA	NA	NA	NA
GO:0003846	2-acylglycerol O-acyltransferase activity	NA	0.180679	NA	NA	NA	NA	NA	NA	NA	NA	NA	0.419578
GO:0003847	1-alkyl-2-acetylglycerophosphocholine esterase activity	NA	NA	NA	NA	NA	NA	NA	NA	0.0446692	NA	NA	NA
GO:0003858	3-hydroxybutyrate dehydrogenase activity	NA	NA	NA	NA	NA	NA	NA	NA	NA	NA	NA	0.238095
GO:0003865	3-oxo-5-alpha-steroid 4-dehydrogenase activity	NA	NA	NA	NA	NA	NA	NA	NA	NA	NA	NA	0.238095
GO:0003867	4-aminobutyrate transaminase activity	NA	NA	NA	NA	NA	NA	NA	NA	NA	NA	NA	0.238095
GO:0003873	6-phosphofructo-2-kinase activity	NA	NA	NA	NA	NA	NA	NA	NA	NA	NA	NA	0.238095
GO:0003886	DNA (cytosine-5-)-methyltransferase activity	NA	NA	NA	NA	NA	NA	NA	NA	NA	NA	NA	0.238095
GO:0003887	DNA-directed DNA polymerase activity	NA	0.0948167	NA	NA	NA	NA	NA	NA	NA	NA	NA	NA
GO:0003899	DNA-directed 5'-3' RNA polymerase activity	NA	NA	NA	NA	NA	NA	NA	NA	NA	NA	NA	0.238095
GO:0003906	DNA-(apurinic or apyrimidinic site) endonuclease activity	0.000762158	NA	NA	NA	NA	NA	NA	NA	NA	NA	NA	NA
GO:0003916	DNA topoisomerase activity	0.0278129	NA	NA	NA	NA	NA	NA	NA	NA	NA	NA	NA
GO:0003918	DNA topoisomerase type II (double strand cut, ATP-hydrolyzing) activity	0.0278129	NA	NA	NA	NA	NA	NA	NA	NA	NA	NA	NA
GO:0003924	GTPase activity	NA	0.367155	0.0716442	NA	0.0231746	0.501427	0.658938	0.0951927	NA	0.308304	NA	0.700303
GO:0003925	G protein activity	NA	0.392578	NA	NA	NA	NA	NA	0.192051	NA	0.0194257	NA	NA
GO:0003945	N-acetyllactosamine synthase activity	NA	NA	NA	NA	NA	NA	NA	NA	NA	NA	NA	0.419578
GO:0003950	NAD+ ADP-ribosyltransferase activity	NA	NA	NA	0.0524034	NA	NA	NA	NA	0.087361	NA	NA	NA
GO:0003954	NADH dehydrogenase activity	NA	0.0948167	NA	NA	NA	NA	NA	NA	NA	NA	NA	NA
GO:0003960	NADPH:quinone reductase activity	NA	NA	0.0231774	NA	NA	NA	NA	NA	NA	NA	NA	NA
GO:0003973	(S)-2-hydroxy-acid oxidase activity	NA	NA	0.0458272	NA	NA	NA	NA	NA	NA	NA	NA	NA
GO:0003980	UDP-glucose:glycoprotein glucosyltransferase activity	NA	NA	NA	NA	NA	NA	0.0526759	NA	NA	NA	NA	NA
GO:0003987	acetate-CoA ligase activity	NA	NA	NA	NA	NA	NA	NA	NA	NA	0.0905795	NA	0.419578
GO:0003990	acetylcholinesterase activity	NA	NA	NA	NA	NA	NA	NA	NA	0.087361	NA	NA	NA
GO:0004000	adenosine deaminase activity	NA	0.180679	NA	NA	NA	NA	NA	NA	NA	NA	NA	0.419578
GO:0004001	adenosine kinase activity	NA	NA	NA	0.0265487	NA	NA	NA	NA	NA	NA	NA	NA
GO:0004016	adenylate cyclase activity	NA	0.0328834	NA	NA	NA	NA	NA	NA	NA	0.0496538	NA	0.291884
GO:0004017	adenylate kinase activity	NA	0.25843	NA	NA	NA	NA	NA	NA	NA	NA	NA	NA
GO:0004020	adenylylsulfate kinase activity	NA	NA	NA	NA	NA	NA	NA	NA	NA	NA	NA	0.238095
GO:0004022	alcohol dehydrogenase (NAD+) activity	NA	NA	0.0458272	NA	NA	NA	NA	NA	NA	NA	NA	NA
GO:0004024	alcohol dehydrogenase activity, zinc-dependent	NA	NA	0.0231774	NA	NA	NA	NA	NA	NA	NA	NA	NA
GO:0004030	aldehyde dehydrogenase [NAD(P)+] activity	NA	NA	0.0679611	NA	NA	NA	NA	NA	NA	NA	NA	NA
GO:0004032	alditol:NADP+ 1-oxidoreductase activity	0.0548636	NA	0.0458272	NA	NA	NA	NA	NA	NA	NA	NA	NA
GO:0004033	aldo-keto reductase (NADP) activity	0.131646	0.392578	0.110727	NA	0.242315	NA	NA	NA	NA	NA	NA	0.743593
GO:0004034	aldose 1-epimerase activity	NA	NA	NA	NA	NA	NA	NA	NA	NA	NA	0.0636325	NA
GO:0004035	alkaline phosphatase activity	NA	NA	NA	NA	NA	NA	NA	NA	NA	NA	0.0636325	NA
GO:0004040	amidase activity	NA	NA	NA	NA	NA	NA	NA	NA	NA	NA	NA	0.238095
GO:0004065	arylsulfatase activity	NA	NA	NA	NA	0.15331	NA	NA	NA	0.00575857	NA	NA	NA
GO:0004068	aspartate 1-decarboxylase activity	NA	0.0948167	NA	NA	NA	NA	NA	NA	NA	NA	NA	NA
GO:0004089	carbonate dehydratase activity	NA	NA	NA	NA	NA	NA	0.194746	NA	0.167156	NA	0.231382	NA
GO:0004104	cholinesterase activity	NA	NA	NA	NA	NA	NA	NA	NA	0.087361	NA	NA	NA
GO:0004112	cyclic-nucleotide phosphodiesterase activity	NA	NA	0.280513	0.314601	0.5409	0.433027	0.165933	NA	0.473533	NA	NA	0.223865
GO:0004114	3',5'-cyclic-nucleotide phosphodiesterase activity	NA	NA	0.280513	0.314601	0.5409	0.433027	0.165933	NA	0.473533	NA	NA	0.223865
GO:0004115	3',5'-cyclic-AMP phosphodiesterase activity	NA	NA	NA	0.276497	0.486746	NA	0.128703	NA	0.422863	NA	NA	0.133501
GO:0004117	calmodulin-activated dual specificity 3',5'-cyclic-GMP, 3',5'-cyclic-AMP phosphodiesterase activity	NA	NA	NA	NA	NA	NA	NA	NA	NA	NA	NA	0.0566129
GO:0004118	cGMP-stimulated cyclic-nucleotide phosphodiesterase activity	NA	NA	NA	NA	NA	NA	NA	NA	NA	NA	NA	0.142953
GO:0004119	cGMP-inhibited cyclic-nucleotide phosphodiesterase activity	NA	NA	NA	NA	NA	NA	NA	NA	0.087361	NA	NA	NA
GO:0004136	deoxyadenosine kinase activity	NA	NA	NA	0.0265487	NA	NA	NA	NA	NA	NA	NA	NA
GO:0004143	ATP-dependent diacylglycerol kinase activity	NA	NA	NA	NA	NA	NA	NA	0.192051	0.204421	NA	NA	0.0911422
GO:0004144	diacylglycerol O-acyltransferase activity	NA	NA	NA	NA	NA	NA	NA	NA	NA	NA	NA	0.238095
GO:0004145	diamine N-acetyltransferase activity	NA	NA	NA	NA	0.0539402	NA	NA	NA	NA	NA	NA	NA
GO:0004157	dihydropyrimidinase activity	NA	NA	NA	NA	NA	NA	NA	NA	NA	0.0463548	NA	NA
GO:0004169	dolichyl-phosphate-mannose-protein mannosyltransferase activity	NA	NA	NA	NA	NA	NA	NA	NA	NA	NA	NA	0.238095
GO:0004175	endopeptidase activity	NA	0.625305	0.374849	0.184427	0.815563	0.383922	0.16938	0.910644	0.101944	0.93212	0.881991	0.594517
GO:0004177	aminopeptidase activity	NA	NA	0.151565	NA	NA	0.246701	0.0485695	NA	NA	NA	NA	0.851372
GO:0004180	carboxypeptidase activity	NA	NA	NA	NA	NA	0.359534	0.44929	0.374856	NA	NA	0.515579	0.0959252
GO:0004181	metallocarboxypeptidase activity	NA	NA	NA	NA	NA	0.333001	0.418531	0.347519	NA	NA	NA	0.064582
GO:0004185	serine-type carboxypeptidase activity	NA	NA	NA	NA	NA	NA	NA	NA	NA	NA	0.0636325	NA
GO:0004190	aspartic-type endopeptidase activity	NA	NA	0.0458272	NA	0.104992	NA	NA	NA	NA	NA	NA	NA
GO:0004197	cysteine-type endopeptidase activity	NA	0.450293	0.131382	0.149233	0.283271	NA	NA	NA	NA	NA	NA	0.804771
GO:0004198	calcium-dependent cysteine-type endopeptidase activity	NA	NA	0.0458272	NA	NA	NA	NA	NA	NA	NA	NA	NA
GO:0004222	metalloendopeptidase activity	NA	0.575136	NA	0.568083	NA	0.349547	0.0768175	0.735432	0.158304	0.772586	0.596999	0.633373
GO:0004252	serine-type endopeptidase activity	NA	0.85048	NA	0.401433	0.652736	0.537419	0.264389	NA	0.207176	NA	NA	0.485985
GO:0004300	enoyl-CoA hydratase activity	NA	NA	NA	NA	NA	NA	NA	NA	NA	NA	NA	0.238095
GO:0004301	epoxide hydrolase activity	NA	NA	NA	NA	NA	NA	NA	NA	NA	NA	0.0636325	NA
GO:0004321	fatty-acyl-CoA synthase activity	NA	NA	0.0458272	NA	NA	NA	NA	NA	NA	NA	0.123241	NA
GO:0004322	ferroxidase activity	NA	NA	NA	NA	NA	NA	NA	NA	NA	NA	0.123241	NA
GO:0004329	formate-tetrahydrofolate ligase activity	NA	NA	NA	NA	NA	0.0396123	NA	NA	NA	NA	NA	NA
GO:0004331	fructose-2,6-bisphosphate 2-phosphatase activity	NA	NA	NA	NA	NA	NA	NA	NA	NA	NA	NA	0.238095
GO:0004335	galactokinase activity	NA	NA	NA	NA	NA	NA	NA	NA	NA	NA	NA	0.238095
GO:0004340	glucokinase activity	NA	NA	NA	NA	0.0539402	NA	NA	NA	NA	NA	NA	NA
GO:0004347	glucose-6-phosphate isomerase activity	NA	0.0948167	NA	NA	NA	NA	NA	NA	NA	NA	NA	NA
GO:0004351	glutamate decarboxylase activity	NA	0.00895402	NA	NA	NA	NA	NA	NA	NA	NA	NA	NA
GO:0004359	glutaminase activity	NA	0.0948167	NA	NA	NA	NA	NA	NA	NA	NA	NA	NA
GO:0004364	glutathione transferase activity	NA	NA	NA	NA	0.104992	NA	NA	NA	NA	NA	NA	NA
GO:0004375	glycine dehydrogenase (decarboxylating) activity	NA	NA	NA	NA	NA	NA	NA	NA	NA	0.0463548	NA	NA
GO:0004379	glycylpeptide N-tetradecanoyltransferase activity	NA	NA	NA	NA	NA	NA	NA	NA	NA	NA	NA	0.238095
GO:0004382	GDP phosphatase activity	NA	NA	NA	NA	NA	NA	NA	NA	NA	NA	NA	0.238095
GO:0004383	guanylate cyclase activity	NA	0.328832	NA	NA	NA	0.149369	NA	NA	NA	NA	NA	0.241697
GO:0004386	helicase activity	0.00377862	0.317126	NA	NA	0.486746	NA	NA	NA	NA	NA	NA	0.818947
GO:0004396	hexokinase activity	NA	NA	NA	NA	0.0539402	NA	NA	NA	NA	NA	NA	NA
GO:0004407	histone deacetylase activity	NA	NA	NA	NA	NA	NA	NA	NA	NA	0.0905795	NA	NA
GO:0004419	hydroxymethylglutaryl-CoA lyase activity	NA	0.0948167	NA	NA	NA	NA	NA	NA	NA	NA	NA	NA
GO:0004421	hydroxymethylglutaryl-CoA synthase activity	NA	0.0948167	NA	NA	NA	NA	NA	NA	NA	NA	NA	NA
GO:0004427	inorganic diphosphate phosphatase activity	NA	NA	NA	NA	NA	NA	NA	NA	NA	NA	0.0636325	NA
GO:0004435	phosphatidylinositol phospholipase C activity	NA	0.549853	NA	NA	NA	0.276629	NA	NA	NA	0.316333	NA	0.602925
GO:0004438	phosphatidylinositol-3-phosphate phosphatase activity	NA	NA	NA	NA	NA	NA	NA	NA	NA	NA	NA	0.238095
GO:0004439	phosphatidylinositol-4,5-bisphosphate 5-phosphatase activity	NA	NA	NA	NA	0.104992	NA	NA	NA	NA	NA	NA	0.419578
GO:0004445	inositol-polyphosphate 5-phosphatase activity	NA	NA	NA	NA	0.0539402	NA	NA	NA	NA	NA	NA	NA
GO:0004464	leukotriene-C4 synthase activity	NA	NA	NA	NA	0.0539402	NA	NA	NA	NA	NA	NA	NA
GO:0004465	lipoprotein lipase activity	NA	NA	NA	NA	0.15331	NA	NA	NA	NA	NA	NA	0.142953
GO:0004467	long-chain fatty acid-CoA ligase activity	NA	NA	NA	NA	NA	0.0776715	NA	NA	NA	NA	NA	0.419578
GO:0004468	lysine N-acetyltransferase activity, acting on acetyl phosphate as donor	0.0278129	NA	NA	NA	NA	NA	NA	NA	NA	NA	NA	NA
GO:0004470	malic enzyme activity	NA	NA	NA	NA	NA	NA	NA	0.081715	NA	NA	NA	0.419578
GO:0004471	malate dehydrogenase (decarboxylating) (NAD+) activity	NA	NA	NA	NA	NA	NA	NA	0.081715	NA	NA	NA	0.419578
GO:0004473	malate dehydrogenase (decarboxylating) (NADP+) activity	NA	NA	NA	NA	NA	NA	NA	0.081715	NA	NA	NA	0.419578
GO:0004486	methylenetetrahydrofolate dehydrogenase [NAD(P)+] activity	NA	NA	NA	NA	NA	0.0396123	NA	NA	NA	NA	NA	NA
GO:0004488	methylenetetrahydrofolate dehydrogenase (NADP+) activity	NA	NA	NA	NA	NA	0.0396123	NA	NA	NA	NA	NA	NA
GO:0004497	monooxygenase activity	0.43246	0.293385	NA	NA	0.671619	NA	0.662692	NA	0.223884	0.0622083	NA	0.888887
GO:0004499	N,N-dimethylaniline monooxygenase activity	NA	NA	NA	NA	NA	NA	NA	NA	0.087361	0.0905795	NA	NA
GO:0004502	kynurenine 3-monooxygenase activity	NA	0.0948167	NA	NA	NA	NA	NA	NA	NA	NA	NA	NA
GO:0004503	tyrosinase activity	NA	0.0948167	NA	NA	NA	NA	NA	NA	NA	NA	NA	NA
GO:0004505	phenylalanine 4-monooxygenase activity	NA	NA	NA	NA	NA	NA	NA	NA	0.0446692	NA	NA	NA
GO:0004510	tryptophan 5-monooxygenase activity	NA	NA	NA	NA	NA	NA	NA	NA	NA	0.0463548	NA	NA
GO:0004515	nicotinate-nucleotide adenylyltransferase activity	NA	0.180679	NA	0.0524034	NA	NA	NA	NA	NA	NA	NA	NA
GO:0004518	nuclease activity	0.267244	NA	0.227794	0.256671	0.457338	NA	NA	NA	0.395746	NA	0.151825	0.507634
GO:0004519	endonuclease activity	NA	NA	0.171288	0.193928	NA	NA	NA	NA	0.30659	NA	0.0874541	0.602925
GO:0004520	DNA endonuclease activity	NA	NA	0.0458272	NA	NA	NA	NA	NA	NA	NA	NA	0.419578
GO:0004521	RNA endonuclease activity	NA	NA	NA	0.149233	NA	NA	NA	NA	0.240034	NA	0.050932	0.804771
GO:0004527	exonuclease activity	0.0811728	NA	NA	NA	0.15331	NA	NA	NA	NA	NA	NA	0.55789
GO:0004528	phosphodiesterase I activity	0.0548636	NA	NA	NA	0.104992	NA	NA	NA	NA	NA	NA	NA
GO:0004530	deoxyribonuclease I activity	NA	NA	0.0231774	NA	NA	NA	NA	NA	NA	NA	NA	NA
GO:0004536	DNA nuclease activity	NA	NA	0.0458272	NA	NA	NA	NA	NA	NA	NA	NA	0.419578
GO:0004540	RNA nuclease activity	NA	NA	NA	0.149233	NA	NA	NA	NA	0.240034	NA	0.050932	0.804771
GO:0004550	nucleoside diphosphate kinase activity	NA	0.25843	NA	NA	NA	NA	NA	NA	NA	NA	NA	NA
GO:0004551	dinucleotide phosphatase activity	NA	NA	NA	NA	0.0539402	NA	NA	NA	NA	NA	NA	NA
GO:0004553	hydrolase activity, hydrolyzing O-glycosyl compounds	NA	0.631447	NA	NA	0.42626	NA	0.418531	NA	NA	NA	NA	0.196603
GO:0004558	alpha-1,4-glucosidase activity	NA	NA	NA	NA	NA	NA	0.102598	NA	NA	NA	NA	NA
GO:0004559	alpha-mannosidase activity	NA	NA	NA	NA	NA	NA	NA	NA	NA	NA	NA	0.419578
GO:0004564	beta-fructofuranosidase activity	NA	NA	NA	NA	NA	NA	0.0526759	NA	NA	NA	NA	NA
GO:0004566	beta-glucuronidase activity	NA	NA	NA	NA	0.0539402	NA	NA	NA	NA	NA	NA	NA
GO:0004567	beta-mannosidase activity	NA	NA	NA	NA	NA	NA	NA	NA	NA	NA	NA	0.238095
GO:0004571	mannosyl-oligosaccharide 1,2-alpha-mannosidase activity	NA	NA	NA	NA	NA	NA	NA	NA	NA	NA	NA	0.419578
GO:0004574	oligo-1,6-glucosidase activity	NA	NA	NA	NA	NA	NA	0.0526759	NA	NA	NA	NA	NA
GO:0004575	sucrose alpha-glucosidase activity	NA	NA	NA	NA	NA	NA	0.0526759	NA	NA	NA	NA	NA
GO:0004601	peroxidase activity	NA	NA	NA	NA	0.0375356	NA	NA	NA	NA	NA	NA	0.437701
GO:0004602	glutathione peroxidase activity	NA	NA	NA	NA	0.104992	NA	NA	NA	NA	NA	NA	0.419578
GO:0004617	phosphoglycerate dehydrogenase activity	NA	NA	NA	NA	NA	NA	NA	NA	NA	NA	0.0636325	NA
GO:0004620	phospholipase activity	NA	0.578944	NA	NA	0.293966	0.555891	0.662692	NA	0.60057	0.614489	0.732976	0.536395
GO:0004622	lysophospholipase activity	NA	NA	NA	NA	0.0161246	NA	NA	NA	NA	NA	0.231382	0.663288
GO:0004623	phospholipase A2 activity	NA	NA	NA	NA	0.199038	NA	NA	NA	0.167156	NA	NA	NA
GO:0004629	phospholipase C activity	NA	0.549853	NA	NA	NA	0.276629	NA	NA	NA	0.316333	NA	0.602925
GO:0004645	1,4-alpha-oligoglucan phosphorylase activity	NA	NA	0.0458272	NA	NA	NA	NA	NA	NA	NA	NA	0.419578
GO:0004653	polypeptide N-acetylgalactosaminyltransferase activity	NA	0.00405506	NA	NA	NA	0.276629	NA	NA	NA	0.316333	NA	0.602925
GO:0004656	procollagen-proline 4-dioxygenase activity	NA	NA	NA	NA	NA	NA	NA	0.0417193	NA	NA	NA	NA
GO:0004674	protein serine/threonine kinase activity	0.431393	0.923233	0.871802	0.0754431	0.49941	0.122346	NA	0.024826	0.905528	0.77217	0.977736	0.00635611
GO:0004675	transmembrane receptor protein serine/threonine kinase activity	NA	NA	NA	0.193928	0.358708	0.276629	NA	NA	NA	0.316333	0.409498	0.602925
GO:0004679	AMP-activated protein kinase activity	NA	NA	NA	NA	NA	NA	NA	NA	NA	NA	NA	0.238095
GO:0004683	calmodulin-dependent protein kinase activity	NA	0.0974762	NA	NA	NA	NA	NA	0.401058	NA	NA	NA	0.0433185
GO:0004687	myosin light chain kinase activity	NA	NA	NA	NA	NA	NA	NA	0.081715	NA	NA	0.123241	NA
GO:0004689	phosphorylase kinase activity	NA	0.0948167	NA	NA	NA	NA	NA	NA	NA	NA	NA	NA
GO:0004690	cyclic nucleotide-dependent protein kinase activity	NA	NA	NA	NA	NA	NA	NA	0.081715	0.087361	NA	NA	NA
GO:0004692	cGMP-dependent protein kinase activity	NA	NA	NA	NA	NA	NA	NA	0.081715	0.087361	NA	NA	NA
GO:0004693	cyclin-dependent protein serine/threonine kinase activity	0.179386	NA	NA	NA	0.32203	NA	NA	NA	NA	NA	NA	0.219041
GO:0004697	protein kinase C activity	NA	NA	NA	NA	NA	NA	NA	NA	NA	0.173022	NA	0.0442083
GO:0004698	calcium-dependent protein kinase C activity	NA	NA	NA	NA	NA	NA	NA	NA	NA	0.173022	NA	0.0442083
GO:0004699	calcium-independent protein kinase C activity	NA	NA	NA	NA	NA	NA	NA	NA	NA	NA	NA	0.238095
GO:0004706	JUN kinase kinase kinase activity	NA	NA	NA	0.0775821	NA	NA	NA	0.120058	NA	NA	NA	NA
GO:0004707	MAP kinase activity	NA	NA	NA	NA	NA	NA	NA	0.0417193	NA	NA	NA	NA
GO:0004708	MAP kinase kinase activity	NA	0.25843	NA	0.0775821	NA	0.114238	NA	NA	NA	NA	NA	NA
GO:0004709	MAP kinase kinase kinase activity	NA	NA	NA	0.102102	NA	NA	NA	0.156815	NA	0.173022	NA	NA
GO:0004711	ribosomal protein S6 kinase activity	NA	NA	NA	NA	NA	0.114238	NA	NA	NA	NA	NA	0.142953
GO:0004712	protein serine/threonine/tyrosine kinase activity	0.155848	0.450293	NA	0.149233	NA	0.215548	NA	NA	NA	NA	NA	0.437701
GO:0004714	transmembrane receptor protein tyrosine kinase activity	NA	0.955348	NA	0.568083	0.232262	0.349547	0.492366	0.735432	0.759701	0.425303	0.315392	0.958781
GO:0004715	non-membrane spanning protein tyrosine kinase activity	NA	NA	NA	NA	0.0652835	NA	NA	NA	NA	NA	0.409498	0.602925
GO:0004721	phosphoprotein phosphatase activity	NA	NA	NA	0.0398841	0.801679	NA	0.193917	0.711579	0.136972	0.14841	0.560075	0.236197
GO:0004722	protein serine/threonine phosphatase activity	NA	NA	NA	0.2154	NA	NA	NA	0.319	NA	0.348131	0.4472	0.365929
GO:0004723	calcium-dependent protein serine/threonine phosphatase activity	NA	NA	NA	NA	NA	NA	NA	NA	NA	NA	NA	0.0566129
GO:0004725	protein tyrosine phosphatase activity	NA	NA	NA	0.0127595	0.652736	NA	0.074611	NA	0.0498614	0.595592	0.714674	0.69751
GO:0004726	non-membrane spanning protein tyrosine phosphatase activity	NA	NA	NA	0.0265487	NA	NA	NA	NA	NA	NA	NA	NA
GO:0004740	pyruvate dehydrogenase (acetyl-transferring) kinase activity	NA	NA	NA	0.0265487	NA	NA	NA	NA	NA	NA	NA	NA
GO:0004745	NAD-retinol dehydrogenase activity	NA	NA	0.0679611	NA	0.15331	NA	NA	NA	NA	NA	NA	NA
GO:0004749	ribose phosphate diphosphokinase activity	NA	NA	NA	NA	NA	NA	NA	NA	NA	NA	NA	0.238095
GO:0004758	serine C-palmitoyltransferase activity	NA	NA	NA	NA	NA	NA	0.0526759	NA	NA	NA	NA	NA
GO:0004767	sphingomyelin phosphodiesterase activity	NA	NA	NA	NA	NA	NA	NA	NA	NA	NA	NA	0.238095
GO:0004771	sterol esterase activity	NA	NA	NA	NA	NA	NA	NA	NA	NA	NA	NA	0.0566129
GO:0004779	sulfate adenylyltransferase activity	NA	NA	NA	NA	NA	NA	NA	NA	NA	NA	NA	0.238095
GO:0004781	sulfate adenylyltransferase (ATP) activity	NA	NA	NA	NA	NA	NA	NA	NA	NA	NA	NA	0.238095
GO:0004782	sulfinoalanine decarboxylase activity	NA	0.0948167	NA	NA	NA	NA	NA	NA	NA	NA	NA	NA
GO:0004791	thioredoxin-disulfide reductase (NADP) activity	NA	NA	NA	NA	NA	NA	NA	NA	NA	NA	0.0636325	NA
GO:0004796	thromboxane-A synthase activity	NA	NA	NA	NA	0.0539402	NA	NA	NA	NA	NA	NA	NA
GO:0004806	triglyceride lipase activity	NA	NA	NA	NA	0.199038	NA	NA	NA	NA	NA	NA	0.0442083
GO:0004812	aminoacyl-tRNA ligase activity	NA	NA	NA	NA	NA	NA	NA	NA	NA	NA	NA	0.238095
GO:0004823	leucine-tRNA ligase activity	NA	NA	NA	NA	NA	NA	NA	NA	NA	NA	NA	0.238095
GO:0004843	cysteine-type deubiquitinase activity	NA	0.104001	NA	NA	0.283271	NA	NA	NA	NA	NA	NA	0.437701
GO:0004850	uridine phosphorylase activity	NA	NA	0.0231774	NA	NA	NA	NA	NA	NA	NA	NA	NA
GO:0004857	enzyme inhibitor activity	0.427775	0.965112	0.117607	0.75699	0.145638	NA	0.941893	0.370396	0.200385	0.218936	0.109058	0.827968
GO:0004859	phospholipase inhibitor activity	NA	NA	NA	NA	0.199038	NA	NA	NA	NA	0.173022	NA	0.663288
GO:0004860	protein kinase inhibitor activity	NA	0.698304	0.245775	NA	NA	NA	NA	0.401058	0.422863	0.434994	0.546547	0.31445
GO:0004861	cyclin-dependent protein serine/threonine kinase inhibitor activity	NA	NA	NA	NA	NA	NA	NA	NA	0.087361	NA	NA	NA
GO:0004862	cAMP-dependent protein kinase inhibitor activity	NA	NA	0.0895907	NA	NA	NA	NA	NA	NA	NA	0.231382	0.663288
GO:0004864	protein phosphatase inhibitor activity	0.246189	NA	0.0210709	NA	NA	NA	NA	NA	0.367367	0.378463	NA	0.196603
GO:0004865	protein serine/threonine phosphatase inhibitor activity	NA	NA	NA	NA	NA	NA	NA	NA	0.087361	NA	NA	0.419578
GO:0004866	endopeptidase inhibitor activity	0.448379	0.877703	NA	NA	0.0236327	NA	0.680611	NA	0.240693	0.632511	0.0403325	0.99678
GO:0004867	serine-type endopeptidase inhibitor activity	NA	0.727056	NA	NA	0.514572	NA	0.506048	NA	0.448775	0.461318	0.00716581	0.971144
GO:0004869	cysteine-type endopeptidase inhibitor activity	0.0548636	NA	NA	NA	NA	NA	NA	NA	NA	NA	NA	NA
GO:0004875	complement receptor activity	NA	NA	NA	NA	0.0539402	NA	NA	NA	NA	NA	NA	NA
GO:0004878	complement component C5a receptor activity	NA	NA	NA	NA	0.0539402	NA	NA	NA	NA	NA	NA	NA
GO:0004879	nuclear receptor activity	NA	NA	NA	NA	0.632777	NA	0.623808	NA	0.562022	0.575777	0.319321	0.433764
GO:0004890	GABA-A receptor activity	NA	0.66654	NA	NA	NA	0.359534	NA	0.0741566	NA	0.407397	NA	0.507634
GO:0004896	cytokine receptor activity	NA	NA	0.0349373	NA	NA	NA	NA	NA	0.448775	NA	0.575548	0.630908
GO:0004930	G protein-coupled receptor activity	NA	0.997092	0.111959	0.635166	0.817308	0.622748	0.243154	0.968836	0.483923	0.894396	0.584592	0.549566
GO:0004935	adrenergic receptor activity	NA	NA	NA	NA	NA	NA	NA	NA	0.087361	NA	NA	NA
GO:0004936	alpha-adrenergic receptor activity	NA	NA	NA	NA	NA	NA	NA	NA	0.087361	NA	NA	NA
GO:0004937	alpha1-adrenergic receptor activity	NA	NA	NA	NA	NA	NA	NA	NA	0.087361	NA	NA	NA
GO:0004948	calcitonin receptor activity	NA	NA	NA	NA	0.104992	NA	NA	NA	0.087361	NA	NA	NA
GO:0004951	cholecystokinin receptor activity	NA	NA	NA	NA	NA	NA	NA	NA	NA	NA	NA	0.238095
GO:0004952	dopamine neurotransmitter receptor activity	NA	NA	NA	NA	NA	NA	NA	NA	NA	NA	NA	0.0566129
GO:0004953	icosanoid receptor activity	NA	NA	NA	NA	0.15331	NA	NA	NA	NA	NA	NA	NA
GO:0004954	prostanoid receptor activity	NA	NA	NA	NA	0.15331	NA	NA	NA	NA	NA	NA	NA
GO:0004955	prostaglandin receptor activity	NA	NA	NA	NA	0.15331	NA	NA	NA	NA	NA	NA	NA
GO:0004963	follicle-stimulating hormone receptor activity	NA	NA	0.0231774	NA	NA	NA	NA	NA	NA	NA	NA	NA
GO:0004964	luteinizing hormone receptor activity	NA	NA	NA	NA	NA	NA	NA	NA	NA	NA	NA	0.238095
GO:0004965	G protein-coupled GABA receptor activity	NA	NA	NA	NA	NA	NA	0.0526759	NA	NA	NA	NA	NA
GO:0004969	histamine receptor activity	NA	NA	NA	NA	NA	NA	NA	NA	NA	NA	NA	0.0566129
GO:0004970	ionotropic glutamate receptor activity	NA	0.0974762	0.245775	NA	NA	NA	0.478434	0.401058	NA	0.103819	NA	0.818947
GO:0004971	AMPA glutamate receptor activity	NA	NA	NA	NA	NA	NA	0.102598	0.081715	NA	NA	NA	NA
GO:0004972	NMDA glutamate receptor activity	NA	0.104001	0.131382	NA	NA	NA	NA	NA	NA	NA	NA	0.437701
GO:0004977	melanocortin receptor activity	NA	NA	0.0679611	0.0775821	NA	NA	NA	NA	NA	NA	NA	NA
GO:0004978	corticotropin receptor activity	NA	NA	0.0231774	NA	NA	NA	NA	NA	NA	NA	NA	NA
GO:0004979	beta-endorphin receptor activity	NA	NA	NA	0.0265487	NA	NA	NA	NA	NA	NA	NA	NA
GO:0004983	neuropeptide Y receptor activity	NA	NA	NA	NA	NA	0.0396123	NA	NA	NA	NA	NA	NA
GO:0004984	olfactory receptor activity	NA	NA	NA	NA	NA	NA	0.102598	0.081715	NA	NA	NA	NA
GO:0004985	G protein-coupled opioid receptor activity	NA	NA	NA	0.0775821	NA	NA	NA	NA	NA	NA	NA	0.142953
GO:0004992	platelet activating factor receptor activity	NA	NA	NA	NA	NA	NA	NA	NA	NA	NA	0.0636325	NA
GO:0004993	G protein-coupled serotonin receptor activity	NA	NA	NA	NA	NA	NA	NA	NA	NA	NA	NA	0.0102367
GO:0004997	thyrotropin-releasing hormone receptor activity	NA	NA	NA	NA	NA	NA	NA	NA	NA	NA	NA	0.238095
GO:0004999	vasoactive intestinal polypeptide receptor activity	NA	NA	NA	NA	NA	NA	NA	NA	NA	NA	NA	0.419578
GO:0005000	vasopressin receptor activity	NA	NA	NA	NA	NA	NA	NA	NA	NA	NA	0.0636325	NA
GO:0005001	transmembrane receptor protein tyrosine phosphatase activity	NA	NA	NA	0.2154	0.393416	NA	0.00948853	NA	0.337669	0.348131	NA	0.913892
GO:0005003	ephrin receptor activity	NA	0.592679	NA	NA	NA	0.305381	NA	0.319	NA	0.348131	NA	0.365929
GO:0005004	GPI-linked ephrin receptor activity	NA	NA	NA	NA	NA	NA	NA	0.192051	NA	0.211421	NA	0.743593
GO:0005005	transmembrane-ephrin receptor activity	NA	0.549853	NA	NA	NA	0.276629	NA	0.289248	NA	0.316333	NA	0.291884
GO:0005006	epidermal growth factor receptor activity	NA	NA	NA	NA	NA	NA	NA	NA	NA	0.132771	0.179079	0.55789
GO:0005007	fibroblast growth factor receptor activity	NA	NA	NA	NA	NA	NA	NA	NA	NA	NA	0.0636325	NA
GO:0005010	insulin-like growth factor receptor activity	NA	NA	NA	NA	NA	NA	0.0526759	NA	NA	NA	NA	NA
GO:0005011	macrophage colony-stimulating factor receptor activity	NA	NA	NA	NA	0.0539402	NA	NA	NA	NA	NA	NA	NA
GO:0005017	platelet-derived growth factor receptor activity	NA	NA	NA	NA	NA	NA	NA	NA	0.087361	NA	0.123241	NA
GO:0005018	platelet-derived growth factor alpha-receptor activity	NA	NA	NA	NA	NA	NA	NA	NA	0.0446692	NA	NA	NA
GO:0005019	platelet-derived growth factor beta-receptor activity	NA	NA	NA	NA	NA	NA	NA	NA	NA	NA	0.0636325	NA
GO:0005021	vascular endothelial growth factor receptor activity	NA	NA	NA	0.12598	0.242315	NA	NA	NA	0.204421	NA	NA	NA
GO:0005024	transforming growth factor beta receptor activity	NA	NA	NA	0.12598	0.242315	NA	NA	NA	NA	0.211421	0.280374	NA
GO:0005025	transforming growth factor beta receptor activity, type I	NA	NA	NA	0.0524034	NA	NA	NA	NA	NA	NA	0.123241	NA
GO:0005026	transforming growth factor beta receptor activity, type II	NA	NA	NA	NA	0.0539402	NA	NA	NA	NA	NA	NA	NA
GO:0005030	neurotrophin receptor activity	NA	NA	NA	NA	NA	0.114238	NA	NA	0.128162	NA	NA	NA
GO:0005034	osmosensor activity	NA	0.0948167	NA	NA	NA	NA	NA	NA	NA	NA	NA	NA
GO:0005041	low-density lipoprotein particle receptor activity	NA	0.450293	NA	NA	0.283271	NA	0.277499	0.225829	NA	NA	NA	0.437701
GO:0005042	netrin receptor activity	NA	0.25843	NA	NA	0.15331	NA	NA	0.120058	NA	NA	NA	NA
GO:0005043	netrin receptor activity involved in chemorepulsion	NA	NA	NA	NA	0.0539402	NA	NA	NA	NA	NA	NA	NA
GO:0005044	scavenger receptor activity	NA	NA	NA	NA	8.14443e-06	NA	NA	NA	NA	NA	0.06838	NA
GO:0005048	signal sequence binding	NA	NA	NA	NA	NA	NA	NA	NA	NA	NA	NA	0.241697
GO:0005068	transmembrane receptor protein tyrosine kinase adaptor activity	NA	NA	0.0679611	NA	0.15331	NA	NA	NA	NA	NA	NA	0.55789
GO:0005078	MAP-kinase scaffold activity	NA	NA	NA	0.0524034	NA	NA	0.102598	NA	NA	NA	NA	NA
GO:0005080	protein kinase C binding	0.287719	0.698304	NA	NA	0.486746	NA	NA	NA	0.422863	0.0156965	0.546547	0.572028
GO:0005085	guanyl-nucleotide exchange factor activity	0.752543	0.858316	NA	0.0391638	0.498331	0.306701	0.256241	0.145189	NA	0.0736498	0.961449	0.378942
GO:0005092	GDP-dissociation inhibitor activity	NA	NA	NA	NA	NA	NA	NA	NA	NA	NA	NA	0.238095
GO:0005095	GTPase inhibitor activity	NA	NA	NA	0.0524034	NA	NA	NA	NA	NA	NA	NA	0.419578
GO:0005104	fibroblast growth factor receptor binding	NA	NA	NA	NA	NA	NA	NA	NA	0.204421	NA	0.280374	0.743593
GO:0005105	type 1 fibroblast growth factor receptor binding	NA	NA	NA	NA	NA	NA	NA	NA	NA	NA	NA	0.238095
GO:0005109	frizzled binding	NA	0.207246	NA	0.2154	NA	NA	NA	NA	0.337669	NA	0.4472	0.670638
GO:0005111	type 2 fibroblast growth factor receptor binding	NA	NA	NA	NA	NA	NA	NA	NA	0.087361	NA	0.123241	NA
GO:0005112	Notch binding	NA	NA	NA	NA	NA	0.149369	NA	0.156815	NA	0.173022	NA	0.663288
GO:0005114	type II transforming growth factor beta receptor binding	NA	NA	NA	NA	NA	NA	NA	NA	NA	NA	0.123241	NA
GO:0005115	receptor tyrosine kinase-like orphan receptor binding	NA	NA	NA	NA	NA	NA	NA	NA	NA	NA	NA	0.238095
GO:0005123	death receptor binding	NA	NA	NA	NA	NA	NA	0.194746	NA	0.167156	NA	NA	NA
GO:0005125	cytokine activity	NA	0.44957	0.572829	NA	0.0414446	0.76918	NA	NA	0.483575	NA	0.679057	0.996069
GO:0005126	cytokine receptor binding	NA	0.897458	0.228143	0.652851	0.0557086	NA	0.618261	0.812826	0.526699	0.547098	0.721472	0.998007
GO:0005136	interleukin-4 receptor binding	NA	NA	NA	NA	NA	NA	NA	NA	NA	NA	NA	0.238095
GO:0005137	interleukin-5 receptor binding	NA	NA	NA	0.0265487	NA	NA	NA	NA	NA	NA	NA	NA
GO:0005149	interleukin-1 receptor binding	NA	NA	NA	NA	0.00288803	NA	NA	NA	NA	NA	NA	NA
GO:0005154	epidermal growth factor receptor binding	NA	0.243768	NA	0.23631	0.42626	NA	NA	NA	0.367367	0.0751402	0.48251	0.934472
GO:0005157	macrophage colony-stimulating factor receptor binding	NA	NA	0.0231774	NA	NA	NA	NA	NA	NA	NA	NA	NA
GO:0005158	insulin receptor binding	NA	NA	NA	NA	0.199038	NA	NA	0.156815	NA	NA	NA	0.663288
GO:0005160	transforming growth factor beta receptor binding	NA	NA	NA	NA	0.199038	NA	NA	NA	NA	NA	0.231382	0.663288
GO:0005161	platelet-derived growth factor receptor binding	NA	NA	NA	NA	0.283271	0.215548	NA	NA	0.240034	0.0282633	0.326262	NA
GO:0005164	tumor necrosis factor receptor binding	NA	0.450293	NA	NA	0.283271	NA	NA	0.225829	0.240034	NA	NA	0.804771
GO:0005165	neurotrophin receptor binding	NA	0.25843	NA	NA	NA	NA	NA	NA	NA	NA	NA	NA
GO:0005167	neurotrophin TRK receptor binding	NA	0.0948167	NA	NA	NA	NA	NA	NA	NA	NA	NA	NA
GO:0005168	neurotrophin TRKA receptor binding	NA	0.0948167	NA	NA	NA	NA	NA	NA	NA	NA	NA	NA
GO:0005169	neurotrophin TRKB receptor binding	NA	0.0948167	NA	NA	NA	NA	NA	NA	NA	NA	NA	NA
GO:0005170	neurotrophin TRKC receptor binding	NA	0.0948167	NA	NA	NA	NA	NA	NA	NA	NA	NA	NA
GO:0005171	hepatocyte growth factor receptor binding	NA	NA	0.0231774	NA	NA	NA	NA	NA	NA	NA	NA	NA
GO:0005172	vascular endothelial growth factor receptor binding	NA	NA	0.0895907	NA	NA	NA	0.0154015	NA	NA	0.173022	NA	NA
GO:0005173	stem cell factor receptor binding	NA	NA	NA	NA	NA	NA	NA	NA	NA	0.0905795	NA	NA
GO:0005178	integrin binding	0.745313	0.992031	0.679234	0.728746	0.113366	NA	0.927508	0.873369	0.363395	0.385886	0.598816	0.842266
GO:0005179	hormone activity	NA	0.877703	0.390165	NA	0.689482	NA	NA	NA	0.618564	NA	0.750112	0.975414
GO:0005184	neuropeptide hormone activity	NA	NA	NA	NA	NA	NA	NA	NA	NA	NA	NA	0.670638
GO:0005198	structural molecule activity	0.424371	0.232306	0.942916	0.621103	0.89523	NA	0.287809	0.884059	0.0368536	0.813968	0.00011848	0.903474
GO:0005200	structural constituent of cytoskeleton	NA	0.00475034	NA	NA	NA	NA	NA	0.536933	0.190617	NA	0.02391	0.839584
GO:0005201	extracellular matrix structural constituent	0.537632	0.987705	NA	0.512302	0.869848	NA	0.245475	0.937024	0.00668944	0.344824	0.00189197	0.9823
GO:0005212	structural constituent of eye lens	NA	NA	NA	NA	NA	NA	NA	NA	NA	NA	0.00402398	NA
GO:0005217	intracellular ligand-gated monoatomic ion channel activity	NA	0.592679	NA	NA	NA	NA	0.386069	NA	NA	0.348131	NA	0.143795
GO:0005219	ryanodine-sensitive calcium-release channel activity	NA	0.25843	NA	NA	NA	NA	NA	NA	NA	NA	NA	0.142953
GO:0005220	inositol 1,4,5-trisphosphate-sensitive calcium-release channel activity	NA	NA	NA	NA	NA	NA	NA	NA	NA	0.0463548	NA	NA
GO:0005221	intracellular cyclic nucleotide activated monoatomic cation channel activity	NA	NA	NA	NA	NA	NA	0.14991	NA	NA	NA	NA	NA
GO:0005222	intracellular cAMP-activated cation channel activity	NA	NA	NA	NA	NA	NA	0.14991	NA	NA	NA	NA	NA
GO:0005223	intracellular cGMP-activated cation channel activity	NA	NA	NA	NA	NA	NA	0.0526759	NA	NA	NA	NA	NA
GO:0005225	volume-sensitive anion channel activity	NA	NA	NA	NA	NA	NA	NA	NA	NA	NA	NA	0.238095
GO:0005227	calcium activated cation channel activity	NA	0.631447	NA	0.027216	NA	NA	0.418531	NA	0.367367	NA	NA	0.934472
GO:0005228	intracellular sodium activated potassium channel activity	NA	NA	NA	NA	NA	NA	NA	NA	0.0446692	NA	NA	NA
GO:0005229	intracellular calcium activated chloride channel activity	NA	NA	NA	0.149233	NA	NA	NA	NA	NA	NA	NA	0.804771
GO:0005230	extracellular ligand-gated monoatomic ion channel activity	NA	0.197705	0.541221	NA	NA	0.738956	0.834412	0.156523	NA	0.194787	0.887514	0.383314
GO:0005231	excitatory extracellular ligand-gated monoatomic ion channel activity	NA	0.631447	NA	NA	NA	NA	NA	NA	NA	NA	0.48251	0.196603
GO:0005237	inhibitory extracellular ligand-gated monoatomic ion channel activity	NA	0.698304	NA	NA	NA	0.385023	NA	0.401058	NA	0.434994	0.546547	0.0433185
GO:0005242	inward rectifier potassium channel activity	NA	0.502547	NA	NA	NA	NA	NA	NA	0.274067	NA	NA	0.851372
GO:0005243	gap junction channel activity	NA	NA	NA	NA	NA	NA	NA	NA	NA	NA	0.0636325	NA
GO:0005245	voltage-gated calcium channel activity	NA	0.00531674	0.431972	0.477417	NA	0.0667554	0.728895	0.642224	NA	0.681718	0.795235	0.948922
GO:0005246	calcium channel regulator activity	NA	0.549853	NA	NA	NA	NA	NA	0.0409392	NA	0.316333	NA	0.602925
GO:0005247	voltage-gated chloride channel activity	NA	NA	NA	0.0524034	NA	NA	NA	NA	NA	NA	NA	NA
GO:0005248	voltage-gated sodium channel activity	NA	0.592679	NA	NA	NA	0.0466189	0.386069	NA	NA	NA	NA	0.913892
GO:0005249	voltage-gated potassium channel activity	NA	0.0268815	NA	NA	NA	NA	0.509459	NA	0.169335	0.783267	NA	0.211939
GO:0005250	A-type (transient outward) potassium channel activity	NA	NA	NA	NA	NA	NA	NA	NA	NA	NA	NA	0.0566129
GO:0005251	delayed rectifier potassium channel activity	NA	0.136772	NA	NA	NA	NA	NA	NA	0.274067	NA	NA	0.525165
GO:0005253	monoatomic anion channel activity	0.608299	0.835501	NA	0.591013	0.841601	0.738956	0.834412	0.40372	0.780965	0.793451	0.887514	0.383314
GO:0005254	chloride channel activity	NA	0.808302	NA	0.568083	0.822752	0.716663	0.815209	0.373597	0.759701	0.772586	0.871471	0.465324
GO:0005260	intracellularly ATP-gated chloride channel activity	NA	NA	NA	NA	NA	NA	NA	NA	NA	NA	NA	0.238095
GO:0005261	monoatomic cation channel activity	NA	0.00125316	0.479753	0.572818	NA	0.650738	0.367581	0.852847	0.376112	0.410512	0.994951	0.48626
GO:0005262	calcium channel activity	NA	0.0373411	0.102827	0.736096	NA	0.306701	0.740431	0.335514	0.895929	0.672607	0.830245	0.511049
GO:0005267	potassium channel activity	NA	0.0399731	NA	0.680222	NA	NA	0.382496	NA	0.115083	0.127228	NA	0.41588
GO:0005272	sodium channel activity	NA	0.42336	NA	NA	NA	0.116733	0.556998	NA	NA	0.151156	NA	0.731038
GO:0005280	amino acid:proton symporter activity	NA	NA	NA	NA	NA	0.0396123	NA	NA	NA	NA	NA	NA
GO:0005283	amino acid:sodium symporter activity	NA	0.549853	NA	NA	NA	NA	NA	NA	0.30659	NA	0.0111577	0.886864
GO:0005294	neutral L-amino acid secondary active transmembrane transporter activity	NA	NA	NA	NA	NA	NA	NA	NA	NA	NA	0.0636325	NA
GO:0005295	neutral L-amino acid:sodium symporter activity	NA	0.180679	NA	NA	NA	NA	NA	NA	0.087361	NA	NA	NA
GO:0005297	proline:proton symporter activity	NA	NA	NA	NA	NA	0.0396123	NA	NA	NA	NA	NA	NA
GO:0005298	proline:sodium symporter activity	NA	0.180679	NA	NA	NA	NA	NA	NA	NA	NA	NA	NA
GO:0005302	L-tyrosine transmembrane transporter activity	NA	NA	NA	NA	NA	NA	NA	NA	NA	NA	NA	0.238095
GO:0005310	dicarboxylic acid transmembrane transporter activity	NA	0.392578	NA	NA	NA	NA	0.0247889	NA	NA	NA	NA	0.743593
GO:0005313	L-glutamate transmembrane transporter activity	NA	NA	NA	NA	NA	NA	NA	NA	NA	NA	0.00438161	NA
GO:0005314	high-affinity L-glutamate transmembrane transporter activity	NA	NA	NA	NA	NA	NA	NA	NA	NA	NA	0.00402398	NA
GO:0005319	lipid transporter activity	NA	0.835501	0.541221	0.0552815	0.841601	NA	0.834412	0.757332	0.180584	0.45738	0.35121	0.383314
GO:0005324	long-chain fatty acid transporter activity	NA	NA	NA	NA	0.15331	NA	NA	NA	NA	NA	NA	0.142953
GO:0005326	neurotransmitter transmembrane transporter activity	NA	0.104001	NA	NA	NA	NA	NA	NA	0.240034	NA	NA	NA
GO:0005332	gamma-aminobutyric acid:sodium:chloride symporter activity	NA	NA	NA	NA	NA	NA	NA	NA	NA	NA	0.179079	0.55789
GO:0005342	organic acid transmembrane transporter activity	NA	0.869814	0.202353	0.247516	0.866209	0.76918	0.574004	0.786859	0.483575	0.821243	0.0238594	0.891037
GO:0005343	organic acid:sodium symporter activity	NA	0.698304	0.245775	NA	NA	NA	NA	NA	0.422863	0.434994	0.0363226	0.962067
GO:0005344	oxygen carrier activity	NA	NA	NA	NA	0.15331	NA	NA	NA	NA	NA	NA	0.55789
GO:0005346	purine ribonucleotide transmembrane transporter activity	NA	NA	NA	NA	NA	NA	NA	0.0417193	NA	NA	NA	NA
GO:0005347	ATP transmembrane transporter activity	NA	NA	NA	NA	NA	NA	NA	0.0417193	NA	NA	NA	NA
GO:0005353	fructose transmembrane transporter activity	NA	NA	NA	NA	NA	NA	NA	NA	NA	NA	NA	0.238095
GO:0005354	galactose transmembrane transporter activity	NA	NA	NA	NA	NA	0.114238	NA	NA	NA	NA	NA	0.142953
GO:0005355	glucose transmembrane transporter activity	NA	0.392578	NA	NA	NA	0.183122	NA	NA	NA	NA	NA	0.342068
GO:0005362	low-affinity glucose:sodium symporter activity	NA	0.0948167	NA	NA	NA	NA	NA	NA	NA	NA	NA	NA
GO:0005365	myo-inositol transmembrane transporter activity	NA	NA	NA	NA	NA	NA	NA	NA	NA	NA	NA	0.0566129
GO:0005366	myo-inositol:proton symporter activity	NA	NA	NA	NA	NA	NA	NA	NA	NA	NA	NA	0.238095
GO:0005367	myo-inositol:sodium symporter activity	NA	NA	NA	NA	NA	NA	NA	NA	NA	NA	NA	0.238095
GO:0005368	taurine transmembrane transporter activity	NA	NA	NA	NA	NA	NA	NA	NA	NA	NA	0.179079	0.55789
GO:0005369	taurine:sodium symporter activity	NA	NA	NA	NA	NA	NA	NA	NA	NA	NA	0.179079	0.55789
GO:0005372	water transmembrane transporter activity	NA	NA	NA	NA	NA	NA	NA	NA	NA	NA	0.0221682	0.663288
GO:0005381	iron ion transmembrane transporter activity	NA	0.180679	NA	NA	NA	NA	NA	NA	NA	0.0905795	NA	NA
GO:0005384	manganese ion transmembrane transporter activity	NA	0.0948167	NA	NA	NA	NA	NA	NA	NA	NA	NA	NA
GO:0005385	zinc ion transmembrane transporter activity	NA	0.328832	0.0895907	NA	NA	NA	NA	NA	NA	NA	0.231382	NA
GO:0005388	P-type calcium transporter activity	NA	0.328832	NA	NA	NA	NA	NA	0.156815	NA	NA	NA	0.241697
GO:0005391	P-type sodium:potassium-exchanging transporter activity	NA	0.180679	NA	NA	NA	NA	NA	NA	NA	NA	0.123241	NA
GO:0005402	carbohydrate:monoatomic cation symporter activity	NA	0.180679	NA	NA	NA	NA	NA	NA	NA	NA	NA	0.419578
GO:0005412	glucose:sodium symporter activity	NA	0.180679	NA	NA	NA	NA	NA	NA	NA	NA	NA	0.419578
GO:0005416	amino acid:monoatomic cation symporter activity	NA	0.592679	NA	NA	NA	0.305381	NA	NA	0.337669	NA	0.0159645	0.913892
GO:0005432	calcium:sodium antiporter activity	NA	0.328832	NA	0.102102	NA	NA	0.194746	0.156815	NA	NA	NA	NA
GO:0005436	sodium:phosphate symporter activity	0.10676	NA	NA	NA	NA	NA	NA	NA	NA	NA	NA	NA
GO:0005452	solute:inorganic anion antiporter activity	NA	0.207246	NA	NA	NA	0.305381	0.386069	0.0512285	NA	NA	NA	0.365929
GO:0005471	ATP:ADP antiporter activity	NA	NA	NA	NA	NA	NA	NA	0.0417193	NA	NA	NA	NA
GO:0005484	SNAP receptor activity	NA	0.0251778	NA	NA	NA	NA	NA	NA	NA	NA	NA	0.55789
GO:0005496	steroid binding	0.463858	0.889402	NA	NA	NA	NA	0.32415	0.610069	0.635755	0.0786512	0.41321	0.430759
GO:0005497	androgen binding	NA	NA	NA	NA	NA	NA	NA	NA	NA	0.0905795	NA	NA
GO:0005499	vitamin D binding	NA	NA	NA	NA	NA	NA	NA	NA	NA	NA	NA	0.419578
GO:0005501	retinoid binding	NA	NA	0.0171089	NA	NA	NA	NA	NA	NA	NA	NA	0.913892
GO:0005502	11-cis retinal binding	NA	NA	0.0231774	NA	NA	NA	NA	NA	NA	NA	NA	NA
GO:0005503	all-trans retinal binding	NA	NA	0.0231774	NA	NA	NA	NA	NA	NA	NA	NA	NA
GO:0005504	fatty acid binding	NA	NA	NA	NA	0.0810403	NA	NA	NA	NA	0.348131	NA	0.670638
GO:0005506	iron ion binding	NA	0.877703	NA	NA	0.314349	NA	0.680611	0.592935	0.618564	0.0702098	0.39026	0.773878
GO:0005507	copper ion binding	NA	0.66654	NA	NA	0.457338	NA	NA	NA	NA	NA	0.515579	0.95014
GO:0005513	detection of calcium ion	NA	0.205105	NA	0.219784	NA	NA	NA	NA	0.347459	NA	NA	0.137785
GO:0005516	calmodulin binding	0.876494	0.14778	0.23827	0.0422247	0.98363	0.559454	0.906128	0.818352	NA	0.667663	0.953287	3.76137e-05
GO:0005518	collagen binding	0.364133	NA	NA	NA	0.212273	0.47732	0.580482	NA	NA	NA	0.27094	0.551608
GO:0005520	insulin-like growth factor binding	NA	NA	NA	NA	NA	NA	NA	NA	NA	0.316333	0.0874541	0.886864
GO:0005521	lamin binding	NA	NA	NA	NA	NA	0.0396123	NA	NA	NA	NA	NA	NA
GO:0005523	tropomyosin binding	NA	NA	NA	NA	NA	NA	0.102598	NA	NA	NA	NA	0.419578
GO:0005525	GTP binding	NA	0.0870089	0.620824	NA	0.0666146	0.0765152	0.645774	0.0888439	NA	0.574649	0.934086	0.949395
GO:0005534	galactose binding	NA	NA	NA	NA	0.0539402	NA	NA	NA	NA	NA	NA	NA
GO:0005536	glucose binding	NA	NA	0.0679611	NA	0.15331	0.114238	NA	NA	NA	NA	NA	NA
GO:0005537	mannose binding	NA	NA	NA	NA	NA	NA	NA	NA	NA	NA	NA	0.238095
GO:0005539	glycosaminoglycan binding	0.852959	0.961206	0.796828	0.839378	0.29285	NA	0.696029	NA	0.000603149	0.827095	0.130047	0.905854
GO:0005540	hyaluronic acid binding	NA	NA	NA	NA	NA	NA	NA	NA	0.0180947	NA	NA	0.743593
GO:0005543	phospholipid binding	NA	0.821388	0.385796	0.108504	0.142568	0.330881	0.0271501	0.774824	0.935528	0.833121	0.580913	0.0860675
GO:0005544	calcium-dependent phospholipid binding	NA	0.877703	0.390165	0.43305	0.314349	0.201057	0.0949739	NA	0.618564	0.632511	0.750112	0.584411
GO:0005545	1-phosphatidylinositol binding	NA	NA	NA	NA	0.199038	NA	0.194746	NA	NA	NA	NA	0.241697
GO:0005546	phosphatidylinositol-4,5-bisphosphate binding	NA	0.817232	NA	0.0730598	0.611679	0.143799	0.224506	NA	NA	NA	0.674247	0.198731
GO:0005547	phosphatidylinositol-3,4,5-trisphosphate binding	NA	NA	NA	0.00971499	0.0375356	NA	NA	NA	NA	0.248053	NA	NA
GO:0005548	phospholipid transporter activity	NA	0.42336	NA	0.0583392	NA	NA	0.556998	NA	0.497189	NA	NA	0.274437
GO:0005549	odorant binding	NA	NA	NA	NA	NA	NA	0.0526759	NA	NA	NA	NA	NA
GO:0005579	membrane attack complex	0.0580402	NA	NA	NA	NA	NA	NA	NA	NA	NA	NA	NA
GO:0005581	collagen trimer	NA	0.854196	NA	0.6074	0.280273	NA	0.567863	NA	0.023641	0.206619	0.0218471	0.978963
GO:0005583	fibrillar collagen trimer	NA	NA	NA	NA	0.352261	NA	NA	NA	0.324878	0.308441	0.0114467	0.883327
GO:0005584	collagen type I trimer	NA	NA	NA	NA	0.0527607	NA	NA	NA	NA	NA	NA	NA
GO:0005585	collagen type II trimer	NA	NA	NA	NA	NA	NA	NA	NA	NA	NA	NA	0.235174
GO:0005587	collagen type IV trimer	NA	NA	NA	0.124301	NA	NA	0.0256063	NA	NA	0.205752	NA	NA
GO:0005588	collagen type V trimer	NA	NA	NA	NA	NA	NA	NA	NA	NA	NA	0.000260047	NA
GO:0005591	collagen type VIII trimer	NA	NA	NA	NA	NA	NA	NA	NA	NA	NA	0.0642127	NA
GO:0005592	collagen type XI trimer	NA	NA	NA	NA	NA	NA	NA	NA	0.136851	NA	0.180602	0.552777
GO:0005593	FACIT collagen trimer	NA	NA	NA	NA	NA	NA	NA	NA	NA	NA	NA	0.415115
GO:0005596	collagen type XIV trimer	NA	NA	NA	NA	NA	NA	NA	NA	NA	NA	NA	0.235174
GO:0005598	short-chain collagen trimer	NA	NA	NA	NA	NA	NA	NA	NA	NA	NA	0.0642127	NA
GO:0005604	basement membrane	NA	0.901419	NA	0.656872	0.63304	NA	0.0596439	0.817563	0.578645	0.267406	0.039694	0.864672
GO:0005606	laminin-1 complex	NA	NA	NA	NA	NA	NA	NA	NA	NA	NA	NA	0.235174
GO:0005607	laminin-2 complex	NA	NA	NA	NA	NA	NA	NA	NA	NA	NA	NA	0.0552331
GO:0005614	interstitial matrix	0.189004	NA	NA	NA	NA	NA	NA	NA	0.290845	0.0363214	0.371965	0.847317
GO:0005635	nuclear envelope	0.524345	0.818337	0.385409	0.461411	0.0876237	0.23541	0.962719	NA	0.148981	0.500763	0.531425	0.413269
GO:0005637	nuclear inner membrane	NA	NA	NA	NA	NA	NA	NA	NA	NA	0.205752	NA	0.0882901
GO:0005640	nuclear outer membrane	NA	NA	NA	NA	0.0154525	NA	NA	NA	0.178206	NA	NA	NA
GO:0005641	nuclear envelope lumen	NA	NA	NA	NA	NA	NA	NA	NA	0.0478528	NA	NA	NA
GO:0005643	nuclear pore	NA	0.255581	0.0660044	NA	0.150136	NA	NA	NA	NA	NA	NA	NA
GO:0005657	replication fork	0.000459769	NA	0.127726	NA	NA	NA	NA	NA	NA	NA	NA	0.800218
GO:0005658	alpha DNA polymerase:primase complex	NA	NA	NA	NA	NA	NA	NA	NA	NA	NA	NA	0.235174
GO:0005666	RNA polymerase III complex	NA	NA	NA	NA	NA	NA	NA	NA	NA	NA	NA	0.235174
GO:0005667	transcription regulator complex	0.856071	0.563326	0.425398	0.820957	0.439723	NA	0.971896	0.935177	NA	0.792999	0.0494325	0.228764
GO:0005669	transcription factor TFIID complex	NA	NA	0.0444928	NA	NA	NA	NA	NA	NA	NA	NA	0.415115
GO:0005680	anaphase-promoting complex	0.0294479	NA	NA	NA	NA	NA	NA	NA	NA	NA	NA	NA
GO:0005681	spliceosomal complex	0.0858016	NA	NA	NA	NA	NA	NA	NA	NA	NA	NA	0.552777
GO:0005721	pericentric heterochromatin	0.138926	0.388677	NA	NA	0.0248692	NA	NA	NA	NA	NA	NA	NA
GO:0005730	nucleolus	0.000617735	0.989825	0.786809	0.529422	0.475478	0.542716	NA	0.943084	NA	0.000142082	0.432556	0.299128
GO:0005740	mitochondrial envelope	0.772228	0.852289	0.67569	0.369263	0.11297	0.619861	0.749007	0.0141509	0.418819	NA	0.386746	0.848921
GO:0005741	mitochondrial outer membrane	NA	0.84676	NA	NA	0.265003	0.559942	NA	0.000798044	0.607496	NA	0.717986	0.687009
GO:0005742	mitochondrial outer membrane translocase complex	NA	NA	NA	NA	NA	NA	NA	0.0809274	NA	NA	NA	0.415115
GO:0005743	mitochondrial inner membrane	0.513642	0.9067	0.422275	0.47252	0.364101	NA	0.735007	0.0738571	0.693508	NA	0.462559	0.51061
GO:0005757	mitochondrial permeability transition pore complex	NA	NA	NA	NA	NA	NA	NA	0.0413088	NA	NA	NA	NA
GO:0005758	mitochondrial intermembrane space	NA	NA	NA	0.124301	NA	0.193764	NA	NA	NA	NA	0.282596	0.738623
GO:0005759	mitochondrial matrix	0.569002	0.753706	0.473042	0.165437	0.782679	0.111189	NA	0.695148	NA	0.3614	0.26647	0.0990997
GO:0005761	mitochondrial ribosome	NA	0.178584	NA	NA	NA	NA	NA	NA	NA	NA	NA	NA
GO:0005762	mitochondrial large ribosomal subunit	NA	0.178584	NA	NA	NA	NA	NA	NA	NA	NA	NA	NA
GO:0005765	lysosomal membrane	NA	0.638096	0.652311	NA	0.0918407	0.584967	0.716648	NA	0.897428	0.882077	0.806509	0.0270342
GO:0005766	primary lysosome	NA	0.450346	NA	0.346699	0.0485315	NA	NA	0.491914	NA	NA	0.65536	0.540531
GO:0005767	secondary lysosome	NA	NA	NA	NA	NA	NA	NA	0.118924	NA	NA	NA	NA
GO:0005768	endosome	0.990832	0.347298	NA	0.0420458	0.278122	0.780145	0.990881	0.885174	0.941709	0.37557	0.517941	0.0117685
GO:0005769	early endosome	0.897401	0.846584	NA	0.130874	0.0972769	NA	0.918882	0.825657	0.883295	0.246316	0.53377	0.00911326
GO:0005770	late endosome	NA	0.114133	NA	0.242494	0.85996	0.790049	0.86428	0.783447	0.831085	0.0208006	0.909921	0.637511
GO:0005771	multivesicular body	NA	0.311768	NA	NA	NA	NA	NA	0.397942	0.445555	0.0986687	0.54989	0.812798
GO:0005774	vacuolar membrane	NA	0.67188	0.668074	NA	0.105682	0.329327	0.738587	NA	0.907191	0.644905	0.825284	0.040834
GO:0005775	vacuolar lumen	0.555774	0.470817	NA	0.513272	0.16766	0.689148	0.775754	0.681859	0.735848	0.713412	0.525801	0.797233
GO:0005776	autophagosome	NA	NA	NA	NA	NA	NA	NA	0.155365	NA	0.168271	NA	0.658081
GO:0005777	peroxisome	NA	0.830795	0.336999	NA	NA	0.540439	NA	0.168679	NA	NA	0.0246539	0.421993
GO:0005778	peroxisomal membrane	NA	0.498062	NA	NA	NA	0.260409	NA	0.25597	NA	NA	NA	0.517624
GO:0005782	peroxisomal matrix	NA	NA	0.107611	NA	NA	NA	NA	0.190313	NA	NA	0.0360277	NA
GO:0005788	endoplasmic reticulum lumen	NA	0.975645	NA	0.863732	0.0385676	0.960622	0.567717	0.819829	0.139854	0.237778	0.00216498	0.977337
GO:0005790	smooth endoplasmic reticulum	NA	0.0722373	NA	NA	NA	NA	NA	NA	NA	NA	NA	0.335913
GO:0005791	rough endoplasmic reticulum	NA	NA	NA	NA	NA	NA	NA	NA	NA	0.011341	NA	NA
GO:0005793	endoplasmic reticulum-Golgi intermediate compartment	NA	0.482577	NA	NA	0.603299	0.52008	0.609103	0.51304	0.566738	NA	NA	0.593202
GO:0005795	Golgi stack	0.417211	0.513622	NA	NA	NA	0.540439	NA	NA	0.0515448	NA	NA	0.106501
GO:0005796	Golgi lumen	0.342687	NA	0.273404	NA	NA	NA	0.0354358	NA	0.142137	0.47598	0.606117	0.976832
GO:0005798	Golgi-associated vesicle	NA	0.239321	NA	NA	0.419034	NA	NA	0.344697	NA	0.369474	0.131389	0.429583
GO:0005801	cis-Golgi network	NA	NA	NA	NA	NA	0.121179	NA	NA	NA	NA	NA	0.13979
GO:0005802	trans-Golgi network	NA	0.0398026	0.551553	0.0617848	0.10961	NA	0.856479	0.773974	0.233242	0.802643	NA	0.865712
GO:0005811	lipid droplet	NA	NA	NA	NA	0.0779623	NA	NA	NA	0.35729	NA	NA	0.138748
GO:0005813	centrosome	1.07232e-05	0.754088	0.835282	0.877868	0.394445	0.418771	0.929303	0.0396981	NA	0.875214	0.385354	0.582038
GO:0005814	centriole	0.0701365	0.772266	NA	NA	NA	0.476644	NA	0.000235255	NA	NA	0.631555	0.722262
GO:0005815	microtubule organizing center	5.45944e-08	0.957764	0.924583	0.562879	0.127518	0.506456	0.944502	0.00516118	NA	0.747008	0.421085	0.54781
GO:0005818	aster	0.0294479	NA	NA	NA	NA	NA	NA	NA	NA	NA	NA	NA
GO:0005819	spindle	4.21029e-14	0.990612	NA	0.350088	0.923657	0.596851	0.926725	0.585953	0.90243	0.887485	0.816109	0.427034
GO:0005826	actomyosin contractile ring	NA	NA	NA	0.0261759	NA	NA	NA	NA	NA	NA	NA	NA
GO:0005828	kinetochore microtubule	0.00251742	NA	NA	NA	NA	NA	NA	NA	NA	NA	NA	0.552777
GO:0005833	hemoglobin complex	NA	NA	NA	NA	NA	NA	NA	NA	NA	NA	NA	0.235174
GO:0005834	heterotrimeric G-protein complex	NA	0.498062	NA	NA	NA	NA	0.0501089	NA	NA	0.275764	NA	0.517624
GO:0005840	ribosome	NA	0.178584	NA	NA	NA	NA	NA	NA	NA	NA	NA	NA
GO:0005844	polysome	NA	NA	NA	NA	NA	NA	NA	NA	NA	NA	0.124327	0.415115
GO:0005853	eukaryotic translation elongation factor 1 complex	NA	0.0936605	NA	NA	NA	NA	NA	NA	NA	NA	NA	NA
GO:0005858	axonemal dynein complex	NA	NA	0.185439	NA	NA	NA	NA	NA	NA	0.339656	0.109572	0.910856
GO:0005862	muscle thin filament tropomyosin	NA	NA	NA	NA	NA	NA	NA	NA	NA	NA	NA	0.235174
GO:0005863	striated muscle myosin thick filament	NA	NA	NA	NA	NA	NA	NA	NA	NA	NA	NA	0.235174
GO:0005865	striated muscle thin filament	NA	0.255581	NA	NA	NA	NA	NA	NA	NA	NA	NA	0.13979
GO:0005868	cytoplasmic dynein complex	NA	0.255581	NA	NA	NA	NA	NA	NA	NA	NA	NA	0.552777
GO:0005871	kinesin complex	2.21619e-06	0.203322	NA	NA	NA	NA	NA	NA	NA	NA	NA	0.910856
GO:0005873	plus-end kinesin complex	0.0294479	NA	NA	NA	NA	NA	NA	NA	NA	NA	NA	NA
GO:0005874	microtubule	1.37795e-05	0.210895	0.84285	0.884385	0.931763	0.438056	0.630586	0.0446499	NA	0.884161	0.767709	0.811561
GO:0005875	microtubule associated complex	3.3163e-05	0.373943	0.530376	NA	NA	0.408506	NA	0.753782	NA	0.783326	0.356592	0.823857
GO:0005876	spindle microtubule	2.21619e-06	0.587945	NA	NA	NA	NA	NA	0.316352	NA	NA	NA	0.910856
GO:0005879	axonemal microtubule	NA	NA	NA	NA	NA	NA	0.24086	0.015573	NA	NA	NA	0.738623
GO:0005881	cytoplasmic microtubule	0.322634	0.347551	NA	NA	NA	NA	0.512122	0.0144671	NA	NA	0.578935	0.621444
GO:0005882	intermediate filament	NA	0.311768	0.239397	NA	0.478972	NA	NA	NA	0.445555	NA	0.0371949	0.812798
GO:0005883	neurofilament	NA	0.0461557	NA	NA	0.195031	NA	NA	NA	NA	NA	NA	NA
GO:0005884	actin filament	0.542146	0.445459	NA	NA	0.757499	NA	0.762914	0.667997	NA	0.699759	0.505276	0.0256141
GO:0005890	sodium:potassium-exchanging ATPase complex	NA	0.255581	NA	NA	NA	NA	NA	NA	NA	NA	0.180602	NA
GO:0005891	voltage-gated calcium channel complex	NA	0.0102856	0.381077	0.428412	NA	0.0556441	0.686924	0.589194	NA	NA	0.753313	0.902991
GO:0005892	acetylcholine-gated channel complex	NA	0.388677	NA	NA	NA	NA	NA	0.190313	NA	NA	NA	0.738623
GO:0005895	interleukin-5 receptor complex	NA	NA	NA	0.0261759	NA	NA	NA	NA	NA	NA	NA	NA
GO:0005901	caveola	0.542146	0.445459	NA	NA	0.40248	NA	0.762914	0.00358489	0.125027	0.699759	0.231142	0.991798
GO:0005902	microvillus	0.451284	0.861225	NA	0.412918	NA	NA	0.669045	0.57134	0.247836	0.603209	0.736237	0.523968
GO:0005903	brush border	0.528106	0.915525	0.435399	0.486464	0.383416	0.66089	0.749346	NA	0.70832	NA	0.811311	0.109951
GO:0005905	clathrin-coated pit	NA	0.69361	NA	NA	0.478972	0.404092	0.484358	NA	NA	0.425166	NA	0.0409629
GO:0005912	adherens junction	NA	0.00967397	0.344336	0.16616	0.78869	0.399536	0.560423	0.0695108	0.482712	NA	0.460689	0.851187
GO:0005914	spot adherens junction	NA	NA	NA	NA	NA	NA	NA	NA	NA	NA	0.0642127	NA
GO:0005915	zonula adherens	NA	NA	NA	NA	NA	NA	NA	0.0809274	NA	NA	0.124327	NA
GO:0005916	fascia adherens	NA	NA	NA	NA	NA	NA	NA	NA	0.178206	NA	0.233282	0.658081
GO:0005921	gap junction	NA	NA	NA	NA	NA	NA	NA	NA	NA	NA	0.180602	NA
GO:0005922	connexin complex	NA	NA	NA	NA	NA	NA	NA	NA	NA	NA	0.0642127	NA
GO:0005923	bicellular tight junction	0.513642	0.181516	0.422275	NA	NA	0.268275	0.735007	0.638454	NA	0.670491	0.0635658	0.851497
GO:0005927	muscle tendon junction	NA	NA	NA	NA	NA	NA	0.152337	NA	NA	NA	NA	0.552777
GO:0005929	cilium	0.97224	0.543484	0.267838	NA	0.751508	0.880819	0.763611	0.000806462	0.927427	0.783495	0.883211	0.323666
GO:0005930	axoneme	NA	0.396067	0.541085	NA	NA	NA	0.551884	0.0116703	NA	0.793208	0.170669	0.845936
GO:0005938	cell cortex	0.577522	0.0770453	NA	0.512953	0.676901	0.52188	0.973442	0.508448	0.610132	0.165557	0.406443	0.0645799
GO:0005940	septin ring	NA	NA	NA	NA	NA	NA	NA	0.00169021	NA	NA	NA	NA
GO:0005942	phosphatidylinositol 3-kinase complex	NA	NA	0.0660044	NA	0.150136	NA	0.152337	NA	NA	NA	NA	NA
GO:0005943	phosphatidylinositol 3-kinase complex, class IA	NA	NA	NA	NA	0.102758	NA	0.104308	NA	NA	NA	NA	NA
GO:0005944	phosphatidylinositol 3-kinase complex, class IB	NA	NA	NA	NA	0.0527607	NA	NA	NA	NA	NA	NA	NA
GO:0005954	calcium- and calmodulin-dependent protein kinase complex	NA	0.255581	NA	NA	NA	NA	NA	NA	NA	NA	NA	0.552777
GO:0005955	calcineurin complex	NA	NA	NA	NA	NA	NA	NA	NA	NA	0.129039	NA	0.13979
GO:0005960	glycine cleavage complex	NA	NA	NA	NA	NA	NA	NA	NA	NA	0.0449898	NA	NA
GO:0005964	phosphorylase kinase complex	NA	0.0936605	NA	NA	NA	NA	NA	NA	NA	NA	NA	NA
GO:0005975	carbohydrate metabolic process	NA	0.441028	0.825603	0.626514	0.414601	0.615641	0.578614	0.399343	0.880628	0.972757	0.5619	0.173042
GO:0005976	polysaccharide metabolic process	NA	0.0818503	0.33171	NA	0.63829	0.528225	NA	0.535709	0.574904	NA	0.700133	0.419762
GO:0005977	glycogen metabolic process	NA	0.0959552	0.235353	NA	0.491886	NA	NA	0.400001	NA	NA	0.551516	0.30392
GO:0005978	glycogen biosynthetic process	NA	0.390464	NA	NA	0.245479	NA	NA	0.191457	NA	NA	0.283662	NA
GO:0005979	regulation of glycogen biosynthetic process	NA	0.390464	NA	NA	0.245479	NA	NA	0.191457	NA	NA	0.283662	NA
GO:0005980	glycogen catabolic process	NA	0.256883	0.0647633	NA	NA	NA	NA	NA	NA	NA	NA	0.551811
GO:0005981	regulation of glycogen catabolic process	NA	0.0941875	NA	NA	NA	NA	NA	NA	NA	NA	NA	NA
GO:0005984	disaccharide metabolic process	NA	NA	NA	NA	NA	NA	0.101668	NA	NA	NA	NA	NA
GO:0005985	sucrose metabolic process	NA	NA	NA	NA	NA	NA	0.052185	NA	NA	NA	NA	NA
GO:0005987	sucrose catabolic process	NA	NA	NA	NA	NA	NA	0.052185	NA	NA	NA	NA	NA
GO:0005996	monosaccharide metabolic process	NA	0.311199	NA	0.56441	0.817195	0.34733	0.203862	0.722545	0.760568	NA	0.586343	0.406762
GO:0006000	fructose metabolic process	NA	NA	NA	NA	NA	NA	NA	NA	NA	NA	NA	0.23462
GO:0006002	fructose 6-phosphate metabolic process	NA	NA	NA	NA	0.0547306	NA	NA	NA	NA	NA	NA	NA
GO:0006003	fructose 2,6-bisphosphate metabolic process	NA	NA	NA	NA	NA	NA	NA	NA	NA	NA	NA	0.23462
GO:0006004	fucose metabolic process	NA	NA	NA	NA	NA	NA	0.052185	NA	NA	NA	NA	NA
GO:0006006	glucose metabolic process	NA	0.289815	NA	0.424684	0.677096	0.566165	0.659174	0.573808	NA	NA	0.373282	0.725888
GO:0006007	glucose catabolic process	NA	0.17954	NA	NA	0.106488	NA	NA	NA	NA	NA	NA	NA
GO:0006011	UDP-glucose metabolic process	NA	NA	NA	NA	NA	NA	0.052185	NA	NA	NA	NA	NA
GO:0006012	galactose metabolic process	NA	NA	NA	NA	NA	NA	NA	NA	NA	NA	0.124844	0.41427
GO:0006015	5-phosphoribose 1-diphosphate biosynthetic process	NA	NA	0.0436463	NA	NA	NA	NA	NA	NA	NA	NA	0.41427
[truncated: 10,165 more rows]
