# Supplementary material for: Single nuclei RNA-seq reveals a medium spiny neuron glutamate excitotoxicity signature prior to the onset of neuronal death in an ovine Huntington’s disease model
Source: Hum Mol Genet. 2024 May 22;33(17):1524–39. doi: 10.1093/hmg/ddae087 (PMC11336116; doi:10.1093/hmg/ddae087)
Supplement: Supplementary_F7_ddae087 [file supplementary_f7_ddae087.xlsx]

## Sheet: Cell-Cell_communications
source	target	ligand	receptor	interaction	pathway_name	annotation	evidence	source.target	Communication Probability	dataset
Astrocytes	D1 MSN	ANGPT2	TEK	ANGPT2 - TEK	ANGPT	Secreted Signaling	PMID: 20651738	Astrocytes -> D1 MSN (Control)	0.000500342	Control
Cholinergic Interneurons	D1 MSN	ANGPT2	TEK	ANGPT2 - TEK	ANGPT	Secreted Signaling	PMID: 20651738	Cholinergic Interneurons -> D1 MSN (Control)	0.00155056	Control
D1 MSN	D1 MSN	ANGPT2	TEK	ANGPT2 - TEK	ANGPT	Secreted Signaling	PMID: 20651738	D1 MSN -> D1 MSN (Control)	0.00109148	Control
D2 MSN	D1 MSN	ANGPT2	TEK	ANGPT2 - TEK	ANGPT	Secreted Signaling	PMID: 20651738	D2 MSN -> D1 MSN (Control)	0.000430262	Control
Eccentric MSN	D1 MSN	ANGPT2	TEK	ANGPT2 - TEK	ANGPT	Secreted Signaling	PMID: 20651738	Eccentric MSN -> D1 MSN (Control)	0.00114296	Control
OPC	D1 MSN	ANGPT2	TEK	ANGPT2 - TEK	ANGPT	Secreted Signaling	PMID: 20651738	OPC -> D1 MSN (Control)	0.000676	Control
PV/Th Interneurons	D1 MSN	ANGPT2	TEK	ANGPT2 - TEK	ANGPT	Secreted Signaling	PMID: 20651738	PV/Th Interneurons -> D1 MSN (Control)	0.00117759	Control
SST/NPY Interneurons	D1 MSN	ANGPT2	TEK	ANGPT2 - TEK	ANGPT	Secreted Signaling	PMID: 20651738	SST/NPY Interneurons -> D1 MSN (Control)	0.00103346	Control
Astrocytes	D2 MSN	ANGPT2	TEK	ANGPT2 - TEK	ANGPT	Secreted Signaling	PMID: 20651738	Astrocytes -> D2 MSN (Control)	0.000328894	Control
Cholinergic Interneurons	D2 MSN	ANGPT2	TEK	ANGPT2 - TEK	ANGPT	Secreted Signaling	PMID: 20651738	Cholinergic Interneurons -> D2 MSN (Control)	0.00101961	Control
D1 MSN	D2 MSN	ANGPT2	TEK	ANGPT2 - TEK	ANGPT	Secreted Signaling	PMID: 20651738	D1 MSN -> D2 MSN (Control)	0.000717615	Control
D2 MSN	D2 MSN	ANGPT2	TEK	ANGPT2 - TEK	ANGPT	Secreted Signaling	PMID: 20651738	D2 MSN -> D2 MSN (Control)	0.00028282	Control
Eccentric MSN	D2 MSN	ANGPT2	TEK	ANGPT2 - TEK	ANGPT	Secreted Signaling	PMID: 20651738	Eccentric MSN -> D2 MSN (Control)	0.000751479	Control
OPC	D2 MSN	ANGPT2	TEK	ANGPT2 - TEK	ANGPT	Secreted Signaling	PMID: 20651738	OPC -> D2 MSN (Control)	0.000444387	Control
PV/Th Interneurons	D2 MSN	ANGPT2	TEK	ANGPT2 - TEK	ANGPT	Secreted Signaling	PMID: 20651738	PV/Th Interneurons -> D2 MSN (Control)	0.000774256	Control
SST/NPY Interneurons	D2 MSN	ANGPT2	TEK	ANGPT2 - TEK	ANGPT	Secreted Signaling	PMID: 20651738	SST/NPY Interneurons -> D2 MSN (Control)	0.000679454	Control
Astrocytes	Eccentric MSN	ANGPT2	TEK	ANGPT2 - TEK	ANGPT	Secreted Signaling	PMID: 20651738	Astrocytes -> Eccentric MSN (Control)	0.0004687	Control
Cholinergic Interneurons	Eccentric MSN	ANGPT2	TEK	ANGPT2 - TEK	ANGPT	Secreted Signaling	PMID: 20651738	Cholinergic Interneurons -> Eccentric MSN (Control)	0.0014526	Control
D1 MSN	Eccentric MSN	ANGPT2	TEK	ANGPT2 - TEK	ANGPT	Secreted Signaling	PMID: 20651738	D1 MSN -> Eccentric MSN (Control)	0.00102249	Control
D2 MSN	Eccentric MSN	ANGPT2	TEK	ANGPT2 - TEK	ANGPT	Secreted Signaling	PMID: 20651738	D2 MSN -> Eccentric MSN (Control)	0.00040305	Control
Eccentric MSN	Eccentric MSN	ANGPT2	TEK	ANGPT2 - TEK	ANGPT	Secreted Signaling	PMID: 20651738	Eccentric MSN -> Eccentric MSN (Control)	0.00107073	Control
OPC	Eccentric MSN	ANGPT2	TEK	ANGPT2 - TEK	ANGPT	Secreted Signaling	PMID: 20651738	OPC -> Eccentric MSN (Control)	0.000633256	Control
PV/Th Interneurons	Eccentric MSN	ANGPT2	TEK	ANGPT2 - TEK	ANGPT	Secreted Signaling	PMID: 20651738	PV/Th Interneurons -> Eccentric MSN (Control)	0.00110317	Control
SST/NPY Interneurons	Eccentric MSN	ANGPT2	TEK	ANGPT2 - TEK	ANGPT	Secreted Signaling	PMID: 20651738	SST/NPY Interneurons -> Eccentric MSN (Control)	0.000968132	Control
Astrocytes	SST/NPY Interneurons	ANGPT2	TEK	ANGPT2 - TEK	ANGPT	Secreted Signaling	PMID: 20651738	Astrocytes -> SST/NPY Interneurons (Control)	0.000409043	Control
Cholinergic Interneurons	SST/NPY Interneurons	ANGPT2	TEK	ANGPT2 - TEK	ANGPT	Secreted Signaling	PMID: 20651738	Cholinergic Interneurons -> SST/NPY Interneurons (Control)	0.00126786	Control
D1 MSN	SST/NPY Interneurons	ANGPT2	TEK	ANGPT2 - TEK	ANGPT	Secreted Signaling	PMID: 20651738	D1 MSN -> SST/NPY Interneurons (Control)	0.000892407	Control
D2 MSN	SST/NPY Interneurons	ANGPT2	TEK	ANGPT2 - TEK	ANGPT	Secreted Signaling	PMID: 20651738	D2 MSN -> SST/NPY Interneurons (Control)	0.000351745	Control
Eccentric MSN	SST/NPY Interneurons	ANGPT2	TEK	ANGPT2 - TEK	ANGPT	Secreted Signaling	PMID: 20651738	Eccentric MSN -> SST/NPY Interneurons (Control)	0.000934512	Control
OPC	SST/NPY Interneurons	ANGPT2	TEK	ANGPT2 - TEK	ANGPT	Secreted Signaling	PMID: 20651738	OPC -> SST/NPY Interneurons (Control)	0.000552665	Control
PV/Th Interneurons	SST/NPY Interneurons	ANGPT2	TEK	ANGPT2 - TEK	ANGPT	Secreted Signaling	PMID: 20651738	PV/Th Interneurons -> SST/NPY Interneurons (Control)	0.000962831	Control
SST/NPY Interneurons	SST/NPY Interneurons	ANGPT2	TEK	ANGPT2 - TEK	ANGPT	Secreted Signaling	PMID: 20651738	SST/NPY Interneurons -> SST/NPY Interneurons (Control)	0.000844959	Control
Astrocytes	D1 MSN	ANGPT2	TEK	ANGPT2 - TEK	ANGPT	Secreted Signaling	PMID: 20651738	Astrocytes -> D1 MSN (OVT73)	0.000338246	OVT73
Cholinergic Interneurons	D1 MSN	ANGPT2	TEK	ANGPT2 - TEK	ANGPT	Secreted Signaling	PMID: 20651738	Cholinergic Interneurons -> D1 MSN (OVT73)	0.00198251	OVT73
D1 MSN	D1 MSN	ANGPT2	TEK	ANGPT2 - TEK	ANGPT	Secreted Signaling	PMID: 20651738	D1 MSN -> D1 MSN (OVT73)	0.00105756	OVT73
D2 MSN	D1 MSN	ANGPT2	TEK	ANGPT2 - TEK	ANGPT	Secreted Signaling	PMID: 20651738	D2 MSN -> D1 MSN (OVT73)	0.000505059	OVT73
Eccentric MSN	D1 MSN	ANGPT2	TEK	ANGPT2 - TEK	ANGPT	Secreted Signaling	PMID: 20651738	Eccentric MSN -> D1 MSN (OVT73)	0.000423529	OVT73
OPC	D1 MSN	ANGPT2	TEK	ANGPT2 - TEK	ANGPT	Secreted Signaling	PMID: 20651738	OPC -> D1 MSN (OVT73)	0.000763099	OVT73
PV/Th Interneurons	D1 MSN	ANGPT2	TEK	ANGPT2 - TEK	ANGPT	Secreted Signaling	PMID: 20651738	PV/Th Interneurons -> D1 MSN (OVT73)	0.00115769	OVT73
SST/NPY Interneurons	D1 MSN	ANGPT2	TEK	ANGPT2 - TEK	ANGPT	Secreted Signaling	PMID: 20651738	SST/NPY Interneurons -> D1 MSN (OVT73)	0.00194958	OVT73
Astrocytes	D2 MSN	ANGPT2	TEK	ANGPT2 - TEK	ANGPT	Secreted Signaling	PMID: 20651738	Astrocytes -> D2 MSN (OVT73)	0.000328935	OVT73
Cholinergic Interneurons	D2 MSN	ANGPT2	TEK	ANGPT2 - TEK	ANGPT	Secreted Signaling	PMID: 20651738	Cholinergic Interneurons -> D2 MSN (OVT73)	0.00192802	OVT73
D1 MSN	D2 MSN	ANGPT2	TEK	ANGPT2 - TEK	ANGPT	Secreted Signaling	PMID: 20651738	D1 MSN -> D2 MSN (OVT73)	0.00102847	OVT73
D2 MSN	D2 MSN	ANGPT2	TEK	ANGPT2 - TEK	ANGPT	Secreted Signaling	PMID: 20651738	D2 MSN -> D2 MSN (OVT73)	0.000491159	OVT73
Eccentric MSN	D2 MSN	ANGPT2	TEK	ANGPT2 - TEK	ANGPT	Secreted Signaling	PMID: 20651738	Eccentric MSN -> D2 MSN (OVT73)	0.000411872	OVT73
OPC	D2 MSN	ANGPT2	TEK	ANGPT2 - TEK	ANGPT	Secreted Signaling	PMID: 20651738	OPC -> D2 MSN (OVT73)	0.000742102	OVT73
PV/Th Interneurons	D2 MSN	ANGPT2	TEK	ANGPT2 - TEK	ANGPT	Secreted Signaling	PMID: 20651738	PV/Th Interneurons -> D2 MSN (OVT73)	0.00112585	OVT73
SST/NPY Interneurons	D2 MSN	ANGPT2	TEK	ANGPT2 - TEK	ANGPT	Secreted Signaling	PMID: 20651738	SST/NPY Interneurons -> D2 MSN (OVT73)	0.001896	OVT73
Astrocytes	Eccentric MSN	ANGPT2	TEK	ANGPT2 - TEK	ANGPT	Secreted Signaling	PMID: 20651738	Astrocytes -> Eccentric MSN (OVT73)	0.000345598	OVT73
Cholinergic Interneurons	Eccentric MSN	ANGPT2	TEK	ANGPT2 - TEK	ANGPT	Secreted Signaling	PMID: 20651738	Cholinergic Interneurons -> Eccentric MSN (OVT73)	0.00202553	OVT73
D1 MSN	Eccentric MSN	ANGPT2	TEK	ANGPT2 - TEK	ANGPT	Secreted Signaling	PMID: 20651738	D1 MSN -> Eccentric MSN (OVT73)	0.00108053	OVT73
D2 MSN	Eccentric MSN	ANGPT2	TEK	ANGPT2 - TEK	ANGPT	Secreted Signaling	PMID: 20651738	D2 MSN -> Eccentric MSN (OVT73)	0.000516036	OVT73
Eccentric MSN	Eccentric MSN	ANGPT2	TEK	ANGPT2 - TEK	ANGPT	Secreted Signaling	PMID: 20651738	Eccentric MSN -> Eccentric MSN (OVT73)	0.000432735	OVT73
OPC	Eccentric MSN	ANGPT2	TEK	ANGPT2 - TEK	ANGPT	Secreted Signaling	PMID: 20651738	OPC -> Eccentric MSN (OVT73)	0.00077968	OVT73
PV/Th Interneurons	Eccentric MSN	ANGPT2	TEK	ANGPT2 - TEK	ANGPT	Secreted Signaling	PMID: 20651738	PV/Th Interneurons -> Eccentric MSN (OVT73)	0.00118284	OVT73
SST/NPY Interneurons	Eccentric MSN	ANGPT2	TEK	ANGPT2 - TEK	ANGPT	Secreted Signaling	PMID: 20651738	SST/NPY Interneurons -> Eccentric MSN (OVT73)	0.00199189	OVT73
Astrocytes	Endothelial Cells	ANGPT2	TEK	ANGPT2 - TEK	ANGPT	Secreted Signaling	PMID: 20651738	Astrocytes -> Endothelial Cells (OVT73)	0.0019315	OVT73
Cholinergic Interneurons	Endothelial Cells	ANGPT2	TEK	ANGPT2 - TEK	ANGPT	Secreted Signaling	PMID: 20651738	Cholinergic Interneurons -> Endothelial Cells (OVT73)	0.0112338	OVT73
D1 MSN	Endothelial Cells	ANGPT2	TEK	ANGPT2 - TEK	ANGPT	Secreted Signaling	PMID: 20651738	D1 MSN -> Endothelial Cells (OVT73)	0.00601865	OVT73
D2 MSN	Endothelial Cells	ANGPT2	TEK	ANGPT2 - TEK	ANGPT	Secreted Signaling	PMID: 20651738	D2 MSN -> Endothelial Cells (OVT73)	0.0028818	OVT73
Eccentric MSN	Endothelial Cells	ANGPT2	TEK	ANGPT2 - TEK	ANGPT	Secreted Signaling	PMID: 20651738	Eccentric MSN -> Endothelial Cells (OVT73)	0.00241753	OVT73
OPC	Endothelial Cells	ANGPT2	TEK	ANGPT2 - TEK	ANGPT	Secreted Signaling	PMID: 20651738	OPC -> Endothelial Cells (OVT73)	0.00434886	OVT73
PV/Th Interneurons	Endothelial Cells	ANGPT2	TEK	ANGPT2 - TEK	ANGPT	Secreted Signaling	PMID: 20651738	PV/Th Interneurons -> Endothelial Cells (OVT73)	0.00658541	OVT73
SST/NPY Interneurons	Endothelial Cells	ANGPT2	TEK	ANGPT2 - TEK	ANGPT	Secreted Signaling	PMID: 20651738	SST/NPY Interneurons -> Endothelial Cells (OVT73)	0.0110489	OVT73
Astrocytes	SST/NPY Interneurons	ANGPT2	TEK	ANGPT2 - TEK	ANGPT	Secreted Signaling	PMID: 20651738	Astrocytes -> SST/NPY Interneurons (OVT73)	0.000413205	OVT73
Cholinergic Interneurons	SST/NPY Interneurons	ANGPT2	TEK	ANGPT2 - TEK	ANGPT	Secreted Signaling	PMID: 20651738	Cholinergic Interneurons -> SST/NPY Interneurons (OVT73)	0.00242098	OVT73
D1 MSN	SST/NPY Interneurons	ANGPT2	TEK	ANGPT2 - TEK	ANGPT	Secreted Signaling	PMID: 20651738	D1 MSN -> SST/NPY Interneurons (OVT73)	0.00129172	OVT73
D2 MSN	SST/NPY Interneurons	ANGPT2	TEK	ANGPT2 - TEK	ANGPT	Secreted Signaling	PMID: 20651738	D2 MSN -> SST/NPY Interneurons (OVT73)	0.000616964	OVT73
Eccentric MSN	SST/NPY Interneurons	ANGPT2	TEK	ANGPT2 - TEK	ANGPT	Secreted Signaling	PMID: 20651738	Eccentric MSN -> SST/NPY Interneurons (OVT73)	0.000517379	OVT73
OPC	SST/NPY Interneurons	ANGPT2	TEK	ANGPT2 - TEK	ANGPT	Secreted Signaling	PMID: 20651738	OPC -> SST/NPY Interneurons (OVT73)	0.000932124	OVT73
PV/Th Interneurons	SST/NPY Interneurons	ANGPT2	TEK	ANGPT2 - TEK	ANGPT	Secreted Signaling	PMID: 20651738	PV/Th Interneurons -> SST/NPY Interneurons (OVT73)	0.001414	OVT73
SST/NPY Interneurons	SST/NPY Interneurons	ANGPT2	TEK	ANGPT2 - TEK	ANGPT	Secreted Signaling	PMID: 20651738	SST/NPY Interneurons -> SST/NPY Interneurons (OVT73)	0.00238078	OVT73
D1 MSN	Endothelial Cells	ANGPTL1	ITGA1_ITGB1	ANGPTL1 - (ITGA1+ITGB1)	ANGPTL	Secreted Signaling	PMID: 24478758	D1 MSN -> Endothelial Cells (Control)	0.00359856	Control
D2 MSN	Endothelial Cells	ANGPTL1	ITGA1_ITGB1	ANGPTL1 - (ITGA1+ITGB1)	ANGPTL	Secreted Signaling	PMID: 24478758	D2 MSN -> Endothelial Cells (Control)	0.00297443	Control
Eccentric MSN	Endothelial Cells	ANGPTL1	ITGA1_ITGB1	ANGPTL1 - (ITGA1+ITGB1)	ANGPTL	Secreted Signaling	PMID: 24478758	Eccentric MSN -> Endothelial Cells (Control)	0.00242254	Control
PV/Th Interneurons	Endothelial Cells	ANGPTL1	ITGA1_ITGB1	ANGPTL1 - (ITGA1+ITGB1)	ANGPTL	Secreted Signaling	PMID: 24478758	PV/Th Interneurons -> Endothelial Cells (Control)	0.00292965	Control
SST/NPY Interneurons	Endothelial Cells	ANGPTL1	ITGA1_ITGB1	ANGPTL1 - (ITGA1+ITGB1)	ANGPTL	Secreted Signaling	PMID: 24478758	SST/NPY Interneurons -> Endothelial Cells (Control)	0.00464618	Control
Cholinergic Interneurons	Endothelial Cells	ANGPTL1	ITGA1_ITGB1	ANGPTL1 - (ITGA1+ITGB1)	ANGPTL	Secreted Signaling	PMID: 24478758	Cholinergic Interneurons -> Endothelial Cells (OVT73)	0.000796409	OVT73
D1 MSN	Endothelial Cells	ANGPTL1	ITGA1_ITGB1	ANGPTL1 - (ITGA1+ITGB1)	ANGPTL	Secreted Signaling	PMID: 24478758	D1 MSN -> Endothelial Cells (OVT73)	0.00299092	OVT73
D2 MSN	Endothelial Cells	ANGPTL1	ITGA1_ITGB1	ANGPTL1 - (ITGA1+ITGB1)	ANGPTL	Secreted Signaling	PMID: 24478758	D2 MSN -> Endothelial Cells (OVT73)	0.00282392	OVT73
Eccentric MSN	Endothelial Cells	ANGPTL1	ITGA1_ITGB1	ANGPTL1 - (ITGA1+ITGB1)	ANGPTL	Secreted Signaling	PMID: 24478758	Eccentric MSN -> Endothelial Cells (OVT73)	0.00140087	OVT73
PV/Th Interneurons	Endothelial Cells	ANGPTL1	ITGA1_ITGB1	ANGPTL1 - (ITGA1+ITGB1)	ANGPTL	Secreted Signaling	PMID: 24478758	PV/Th Interneurons -> Endothelial Cells (OVT73)	0.00335265	OVT73
SST/NPY Interneurons	Endothelial Cells	ANGPTL1	ITGA1_ITGB1	ANGPTL1 - (ITGA1+ITGB1)	ANGPTL	Secreted Signaling	PMID: 24478758	SST/NPY Interneurons -> Endothelial Cells (OVT73)	0.00275427	OVT73
D1 MSN	Astrocytes	BAG6	NCR3	BAG6 - NCR3-PS	BAG	Secreted Signaling	PMID: 30021652	D1 MSN -> Astrocytes (OVT73)	0.000279749	OVT73
D2 MSN	Astrocytes	BAG6	NCR3	BAG6 - NCR3-PS	BAG	Secreted Signaling	PMID: 30021652	D2 MSN -> Astrocytes (OVT73)	0.00020238	OVT73
PV/Th Interneurons	Astrocytes	BAG6	NCR3	BAG6 - NCR3-PS	BAG	Secreted Signaling	PMID: 30021652	PV/Th Interneurons -> Astrocytes (OVT73)	0.000183546	OVT73
SST/NPY Interneurons	Astrocytes	BAG6	NCR3	BAG6 - NCR3-PS	BAG	Secreted Signaling	PMID: 30021652	SST/NPY Interneurons -> Astrocytes (OVT73)	0.000390518	OVT73
D1 MSN	Cholinergic Interneurons	BAG6	NCR3	BAG6 - NCR3-PS	BAG	Secreted Signaling	PMID: 30021652	D1 MSN -> Cholinergic Interneurons (OVT73)	0.000469123	OVT73
D2 MSN	Cholinergic Interneurons	BAG6	NCR3	BAG6 - NCR3-PS	BAG	Secreted Signaling	PMID: 30021652	D2 MSN -> Cholinergic Interneurons (OVT73)	0.000339397	OVT73
PV/Th Interneurons	Cholinergic Interneurons	BAG6	NCR3	BAG6 - NCR3-PS	BAG	Secreted Signaling	PMID: 30021652	PV/Th Interneurons -> Cholinergic Interneurons (OVT73)	0.000307817	OVT73
SST/NPY Interneurons	Cholinergic Interneurons	BAG6	NCR3	BAG6 - NCR3-PS	BAG	Secreted Signaling	PMID: 30021652	SST/NPY Interneurons -> Cholinergic Interneurons (OVT73)	0.000654828	OVT73
D1 MSN	D1 MSN	BAG6	NCR3	BAG6 - NCR3-PS	BAG	Secreted Signaling	PMID: 30021652	D1 MSN -> D1 MSN (OVT73)	0.000446574	OVT73
D2 MSN	D1 MSN	BAG6	NCR3	BAG6 - NCR3-PS	BAG	Secreted Signaling	PMID: 30021652	D2 MSN -> D1 MSN (OVT73)	0.000323081	OVT73
PV/Th Interneurons	D1 MSN	BAG6	NCR3	BAG6 - NCR3-PS	BAG	Secreted Signaling	PMID: 30021652	PV/Th Interneurons -> D1 MSN (OVT73)	0.000293019	OVT73
SST/NPY Interneurons	D1 MSN	BAG6	NCR3	BAG6 - NCR3-PS	BAG	Secreted Signaling	PMID: 30021652	SST/NPY Interneurons -> D1 MSN (OVT73)	0.000623358	OVT73
D1 MSN	D2 MSN	BAG6	NCR3	BAG6 - NCR3-PS	BAG	Secreted Signaling	PMID: 30021652	D1 MSN -> D2 MSN (OVT73)	0.00023937	OVT73
D2 MSN	D2 MSN	BAG6	NCR3	BAG6 - NCR3-PS	BAG	Secreted Signaling	PMID: 30021652	D2 MSN -> D2 MSN (OVT73)	0.000173166	OVT73
PV/Th Interneurons	D2 MSN	BAG6	NCR3	BAG6 - NCR3-PS	BAG	Secreted Signaling	PMID: 30021652	PV/Th Interneurons -> D2 MSN (OVT73)	0.000157051	OVT73
SST/NPY Interneurons	D2 MSN	BAG6	NCR3	BAG6 - NCR3-PS	BAG	Secreted Signaling	PMID: 30021652	SST/NPY Interneurons -> D2 MSN (OVT73)	0.000334156	OVT73
D1 MSN	Eccentric MSN	BAG6	NCR3	BAG6 - NCR3-PS	BAG	Secreted Signaling	PMID: 30021652	D1 MSN -> Eccentric MSN (OVT73)	0.00073115	OVT73
D2 MSN	Eccentric MSN	BAG6	NCR3	BAG6 - NCR3-PS	BAG	Secreted Signaling	PMID: 30021652	D2 MSN -> Eccentric MSN (OVT73)	0.000529004	OVT73
PV/Th Interneurons	Eccentric MSN	BAG6	NCR3	BAG6 - NCR3-PS	BAG	Secreted Signaling	PMID: 30021652	PV/Th Interneurons -> Eccentric MSN (OVT73)	0.000479789	OVT73
SST/NPY Interneurons	Eccentric MSN	BAG6	NCR3	BAG6 - NCR3-PS	BAG	Secreted Signaling	PMID: 30021652	SST/NPY Interneurons -> Eccentric MSN (OVT73)	0.00102047	OVT73
D1 MSN	PV/Th Interneurons	BAG6	NCR3	BAG6 - NCR3-PS	BAG	Secreted Signaling	PMID: 30021652	D1 MSN -> PV/Th Interneurons (OVT73)	0.000479259	OVT73
D2 MSN	PV/Th Interneurons	BAG6	NCR3	BAG6 - NCR3-PS	BAG	Secreted Signaling	PMID: 30021652	D2 MSN -> PV/Th Interneurons (OVT73)	0.000346731	OVT73
PV/Th Interneurons	PV/Th Interneurons	BAG6	NCR3	BAG6 - NCR3-PS	BAG	Secreted Signaling	PMID: 30021652	PV/Th Interneurons -> PV/Th Interneurons (OVT73)	0.000314468	OVT73
SST/NPY Interneurons	PV/Th Interneurons	BAG6	NCR3	BAG6 - NCR3-PS	BAG	Secreted Signaling	PMID: 30021652	SST/NPY Interneurons -> PV/Th Interneurons (OVT73)	0.000668973	OVT73
D1 MSN	SST/NPY Interneurons	BAG6	NCR3	BAG6 - NCR3-PS	BAG	Secreted Signaling	PMID: 30021652	D1 MSN -> SST/NPY Interneurons (OVT73)	0.000829074	OVT73
D2 MSN	SST/NPY Interneurons	BAG6	NCR3	BAG6 - NCR3-PS	BAG	Secreted Signaling	PMID: 30021652	D2 MSN -> SST/NPY Interneurons (OVT73)	0.000599871	OVT73
PV/Th Interneurons	SST/NPY Interneurons	BAG6	NCR3	BAG6 - NCR3-PS	BAG	Secreted Signaling	PMID: 30021652	PV/Th Interneurons -> SST/NPY Interneurons (OVT73)	0.000544067	OVT73
SST/NPY Interneurons	SST/NPY Interneurons	BAG6	NCR3	BAG6 - NCR3-PS	BAG	Secreted Signaling	PMID: 30021652	SST/NPY Interneurons -> SST/NPY Interneurons (OVT73)	0.0011571	OVT73
PV/Th Interneurons	Astrocytes	BMP2	BMPR1A_ACVR2A	BMP2 - (BMPR1A+ACVR2A)	BMP	Secreted Signaling	KEGG: hsa04350; PMID:26893264	PV/Th Interneurons -> Astrocytes (OVT73)	0.000771664	OVT73
PV/Th Interneurons	Cholinergic Interneurons	BMP2	BMPR1A_ACVR2A	BMP2 - (BMPR1A+ACVR2A)	BMP	Secreted Signaling	KEGG: hsa04350; PMID:26893264	PV/Th Interneurons -> Cholinergic Interneurons (OVT73)	0.00071061	OVT73
PV/Th Interneurons	D1 MSN	BMP2	BMPR1A_ACVR2A	BMP2 - (BMPR1A+ACVR2A)	BMP	Secreted Signaling	KEGG: hsa04350; PMID:26893264	PV/Th Interneurons -> D1 MSN (OVT73)	0.000780625	OVT73
PV/Th Interneurons	D2 MSN	BMP2	BMPR1A_ACVR2A	BMP2 - (BMPR1A+ACVR2A)	BMP	Secreted Signaling	KEGG: hsa04350; PMID:26893264	PV/Th Interneurons -> D2 MSN (OVT73)	0.000645134	OVT73
PV/Th Interneurons	Eccentric MSN	BMP2	BMPR1A_ACVR2A	BMP2 - (BMPR1A+ACVR2A)	BMP	Secreted Signaling	KEGG: hsa04350; PMID:26893264	PV/Th Interneurons -> Eccentric MSN (OVT73)	0.000978989	OVT73
PV/Th Interneurons	PV/Th Interneurons	BMP2	BMPR1A_ACVR2A	BMP2 - (BMPR1A+ACVR2A)	BMP	Secreted Signaling	KEGG: hsa04350; PMID:26893264	PV/Th Interneurons -> PV/Th Interneurons (OVT73)	0.000782196	OVT73
PV/Th Interneurons	SST/NPY Interneurons	BMP2	BMPR1A_ACVR2A	BMP2 - (BMPR1A+ACVR2A)	BMP	Secreted Signaling	KEGG: hsa04350; PMID:26893264	PV/Th Interneurons -> SST/NPY Interneurons (OVT73)	0.000696824	OVT73
PV/Th Interneurons	Cholinergic Interneurons	BMP2	BMPR1A_ACVR2B	BMP2 - (BMPR1A+ACVR2B)	BMP	Secreted Signaling	KEGG: hsa04350; PMID:26893264	PV/Th Interneurons -> Cholinergic Interneurons (OVT73)	0.000105115	OVT73
PV/Th Interneurons	D1 MSN	BMP2	BMPR1A_ACVR2B	BMP2 - (BMPR1A+ACVR2B)	BMP	Secreted Signaling	KEGG: hsa04350; PMID:26893264	PV/Th Interneurons -> D1 MSN (OVT73)	0.000188784	OVT73
PV/Th Interneurons	Eccentric MSN	BMP2	BMPR1A_ACVR2B	BMP2 - (BMPR1A+ACVR2B)	BMP	Secreted Signaling	KEGG: hsa04350; PMID:26893264	PV/Th Interneurons -> Eccentric MSN (OVT73)	0.000224274	OVT73
PV/Th Interneurons	PV/Th Interneurons	BMP2	BMPR1A_ACVR2B	BMP2 - (BMPR1A+ACVR2B)	BMP	Secreted Signaling	KEGG: hsa04350; PMID:26893264	PV/Th Interneurons -> PV/Th Interneurons (OVT73)	0.000285755	OVT73
PV/Th Interneurons	SST/NPY Interneurons	BMP2	BMPR1A_ACVR2B	BMP2 - (BMPR1A+ACVR2B)	BMP	Secreted Signaling	KEGG: hsa04350; PMID:26893264	PV/Th Interneurons -> SST/NPY Interneurons (OVT73)	0.000262504	OVT73
PV/Th Interneurons	Astrocytes	BMP2	BMPR1A_BMPR2	BMP2 - (BMPR1A+BMPR2)	BMP	Secreted Signaling	KEGG: hsa04350; PMID:26893264	PV/Th Interneurons -> Astrocytes (OVT73)	0.00149672	OVT73
PV/Th Interneurons	Cholinergic Interneurons	BMP2	BMPR1A_BMPR2	BMP2 - (BMPR1A+BMPR2)	BMP	Secreted Signaling	KEGG: hsa04350; PMID:26893264	PV/Th Interneurons -> Cholinergic Interneurons (OVT73)	0.000797192	OVT73
PV/Th Interneurons	D1 MSN	BMP2	BMPR1A_BMPR2	BMP2 - (BMPR1A+BMPR2)	BMP	Secreted Signaling	KEGG: hsa04350; PMID:26893264	PV/Th Interneurons -> D1 MSN (OVT73)	0.000975736	OVT73
PV/Th Interneurons	D2 MSN	BMP2	BMPR1A_BMPR2	BMP2 - (BMPR1A+BMPR2)	BMP	Secreted Signaling	KEGG: hsa04350; PMID:26893264	PV/Th Interneurons -> D2 MSN (OVT73)	0.000901874	OVT73
PV/Th Interneurons	Eccentric MSN	BMP2	BMPR1A_BMPR2	BMP2 - (BMPR1A+BMPR2)	BMP	Secreted Signaling	KEGG: hsa04350; PMID:26893264	PV/Th Interneurons -> Eccentric MSN (OVT73)	0.00103291	OVT73
PV/Th Interneurons	PV/Th Interneurons	BMP2	BMPR1A_BMPR2	BMP2 - (BMPR1A+BMPR2)	BMP	Secreted Signaling	KEGG: hsa04350; PMID:26893264	PV/Th Interneurons -> PV/Th Interneurons (OVT73)	0.000995897	OVT73
PV/Th Interneurons	SST/NPY Interneurons	BMP2	BMPR1A_BMPR2	BMP2 - (BMPR1A+BMPR2)	BMP	Secreted Signaling	KEGG: hsa04350; PMID:26893264	PV/Th Interneurons -> SST/NPY Interneurons (OVT73)	0.00111409	OVT73
PV/Th Interneurons	Astrocytes	BMP2	BMPR1B_ACVR2A	BMP2 - (BMPR1B+ACVR2A)	BMP	Secreted Signaling	KEGG: hsa04350; PMID:26893264	PV/Th Interneurons -> Astrocytes (OVT73)	0.00237322	OVT73
PV/Th Interneurons	D1 MSN	BMP2	BMPR1B_ACVR2A	BMP2 - (BMPR1B+ACVR2A)	BMP	Secreted Signaling	KEGG: hsa04350; PMID:26893264	PV/Th Interneurons -> D1 MSN (OVT73)	0.00177031	OVT73
PV/Th Interneurons	D2 MSN	BMP2	BMPR1B_ACVR2A	BMP2 - (BMPR1B+ACVR2A)	BMP	Secreted Signaling	KEGG: hsa04350; PMID:26893264	PV/Th Interneurons -> D2 MSN (OVT73)	0.00270332	OVT73
PV/Th Interneurons	Eccentric MSN	BMP2	BMPR1B_ACVR2A	BMP2 - (BMPR1B+ACVR2A)	BMP	Secreted Signaling	KEGG: hsa04350; PMID:26893264	PV/Th Interneurons -> Eccentric MSN (OVT73)	0.00386519	OVT73
PV/Th Interneurons	D1 MSN	BMP2	BMPR1B_ACVR2B	BMP2 - (BMPR1B+ACVR2B)	BMP	Secreted Signaling	KEGG: hsa04350; PMID:26893264	PV/Th Interneurons -> D1 MSN (OVT73)	0.000428479	OVT73
PV/Th Interneurons	Eccentric MSN	BMP2	BMPR1B_ACVR2B	BMP2 - (BMPR1B+ACVR2B)	BMP	Secreted Signaling	KEGG: hsa04350; PMID:26893264	PV/Th Interneurons -> Eccentric MSN (OVT73)	0.000887644	OVT73
PV/Th Interneurons	Astrocytes	BMP2	BMPR1B_BMPR2	BMP2 - (BMPR1B+BMPR2)	BMP	Secreted Signaling	KEGG: hsa04350; PMID:26893264	PV/Th Interneurons -> Astrocytes (OVT73)	0.00459547	OVT73
PV/Th Interneurons	D1 MSN	BMP2	BMPR1B_BMPR2	BMP2 - (BMPR1B+BMPR2)	BMP	Secreted Signaling	KEGG: hsa04350; PMID:26893264	PV/Th Interneurons -> D1 MSN (OVT73)	0.00221218	OVT73
PV/Th Interneurons	D2 MSN	BMP2	BMPR1B_BMPR2	BMP2 - (BMPR1B+BMPR2)	BMP	Secreted Signaling	KEGG: hsa04350; PMID:26893264	PV/Th Interneurons -> D2 MSN (OVT73)	0.00377574	OVT73
PV/Th Interneurons	Eccentric MSN	BMP2	BMPR1B_BMPR2	BMP2 - (BMPR1B+BMPR2)	BMP	Secreted Signaling	KEGG: hsa04350; PMID:26893264	PV/Th Interneurons -> Eccentric MSN (OVT73)	0.00407736	OVT73
D1 MSN	Cholinergic Interneurons	BMP6	ACVR1_ACVR2A	BMP6 - (ACVR1+ACVR2A)	BMP	Secreted Signaling	KEGG: hsa04350; PMID:26893264	D1 MSN -> Cholinergic Interneurons (Control)	0.00725441	Control
D2 MSN	Cholinergic Interneurons	BMP6	ACVR1_ACVR2A	BMP6 - (ACVR1+ACVR2A)	BMP	Secreted Signaling	KEGG: hsa04350; PMID:26893264	D2 MSN -> Cholinergic Interneurons (Control)	0.00514226	Control
Endothelial Cells	Cholinergic Interneurons	BMP6	ACVR1_ACVR2A	BMP6 - (ACVR1+ACVR2A)	BMP	Secreted Signaling	KEGG: hsa04350; PMID:26893264	Endothelial Cells -> Cholinergic Interneurons (Control)	0.00548199	Control
D1 MSN	D1 MSN	BMP6	ACVR1_ACVR2A	BMP6 - (ACVR1+ACVR2A)	BMP	Secreted Signaling	KEGG: hsa04350; PMID:26893264	D1 MSN -> D1 MSN (Control)	0.0138067	Control
D2 MSN	D1 MSN	BMP6	ACVR1_ACVR2A	BMP6 - (ACVR1+ACVR2A)	BMP	Secreted Signaling	KEGG: hsa04350; PMID:26893264	D2 MSN -> D1 MSN (Control)	0.00980569	Control
Endothelial Cells	D1 MSN	BMP6	ACVR1_ACVR2A	BMP6 - (ACVR1+ACVR2A)	BMP	Secreted Signaling	KEGG: hsa04350; PMID:26893264	Endothelial Cells -> D1 MSN (Control)	0.0104503	Control
D1 MSN	D2 MSN	BMP6	ACVR1_ACVR2A	BMP6 - (ACVR1+ACVR2A)	BMP	Secreted Signaling	KEGG: hsa04350; PMID:26893264	D1 MSN -> D2 MSN (Control)	0.00684912	Control
D2 MSN	D2 MSN	BMP6	ACVR1_ACVR2A	BMP6 - (ACVR1+ACVR2A)	BMP	Secreted Signaling	KEGG: hsa04350; PMID:26893264	D2 MSN -> D2 MSN (Control)	0.00485439	Control
Endothelial Cells	D2 MSN	BMP6	ACVR1_ACVR2A	BMP6 - (ACVR1+ACVR2A)	BMP	Secreted Signaling	KEGG: hsa04350; PMID:26893264	Endothelial Cells -> D2 MSN (Control)	0.0051752	Control
D1 MSN	Eccentric MSN	BMP6	ACVR1_ACVR2A	BMP6 - (ACVR1+ACVR2A)	BMP	Secreted Signaling	KEGG: hsa04350; PMID:26893264	D1 MSN -> Eccentric MSN (Control)	0.0176234	Control
D2 MSN	Eccentric MSN	BMP6	ACVR1_ACVR2A	BMP6 - (ACVR1+ACVR2A)	BMP	Secreted Signaling	KEGG: hsa04350; PMID:26893264	D2 MSN -> Eccentric MSN (Control)	0.0125304	Control
Endothelial Cells	Eccentric MSN	BMP6	ACVR1_ACVR2A	BMP6 - (ACVR1+ACVR2A)	BMP	Secreted Signaling	KEGG: hsa04350; PMID:26893264	Endothelial Cells -> Eccentric MSN (Control)	0.0133517	Control
D1 MSN	Neuroblasts	BMP6	ACVR1_ACVR2A	BMP6 - (ACVR1+ACVR2A)	BMP	Secreted Signaling	KEGG: hsa04350; PMID:26893264	D1 MSN -> Neuroblasts (Control)	0.00305862	Control
D2 MSN	Neuroblasts	BMP6	ACVR1_ACVR2A	BMP6 - (ACVR1+ACVR2A)	BMP	Secreted Signaling	KEGG: hsa04350; PMID:26893264	D2 MSN -> Neuroblasts (Control)	0.00216543	Control
Endothelial Cells	Neuroblasts	BMP6	ACVR1_ACVR2A	BMP6 - (ACVR1+ACVR2A)	BMP	Secreted Signaling	KEGG: hsa04350; PMID:26893264	Endothelial Cells -> Neuroblasts (Control)	0.00230894	Control
D1 MSN	PV/Th Interneurons	BMP6	ACVR1_ACVR2A	BMP6 - (ACVR1+ACVR2A)	BMP	Secreted Signaling	KEGG: hsa04350; PMID:26893264	D1 MSN -> PV/Th Interneurons (Control)	0.0138091	Control
D2 MSN	PV/Th Interneurons	BMP6	ACVR1_ACVR2A	BMP6 - (ACVR1+ACVR2A)	BMP	Secreted Signaling	KEGG: hsa04350; PMID:26893264	D2 MSN -> PV/Th Interneurons (Control)	0.00980904	Control
Endothelial Cells	PV/Th Interneurons	BMP6	ACVR1_ACVR2A	BMP6 - (ACVR1+ACVR2A)	BMP	Secreted Signaling	KEGG: hsa04350; PMID:26893264	Endothelial Cells -> PV/Th Interneurons (Control)	0.0104536	Control
D1 MSN	SST/NPY Interneurons	BMP6	ACVR1_ACVR2A	BMP6 - (ACVR1+ACVR2A)	BMP	Secreted Signaling	KEGG: hsa04350; PMID:26893264	D1 MSN -> SST/NPY Interneurons (Control)	0.00615469	Control
D2 MSN	SST/NPY Interneurons	BMP6	ACVR1_ACVR2A	BMP6 - (ACVR1+ACVR2A)	BMP	Secreted Signaling	KEGG: hsa04350; PMID:26893264	D2 MSN -> SST/NPY Interneurons (Control)	0.00436132	Control
Endothelial Cells	SST/NPY Interneurons	BMP6	ACVR1_ACVR2A	BMP6 - (ACVR1+ACVR2A)	BMP	Secreted Signaling	KEGG: hsa04350; PMID:26893264	Endothelial Cells -> SST/NPY Interneurons (Control)	0.0046497	Control
D1 MSN	Cholinergic Interneurons	BMP6	ACVR1_ACVR2A	BMP6 - (ACVR1+ACVR2A)	BMP	Secreted Signaling	KEGG: hsa04350; PMID:26893264	D1 MSN -> Cholinergic Interneurons (OVT73)	0.00958659	OVT73
D2 MSN	Cholinergic Interneurons	BMP6	ACVR1_ACVR2A	BMP6 - (ACVR1+ACVR2A)	BMP	Secreted Signaling	KEGG: hsa04350; PMID:26893264	D2 MSN -> Cholinergic Interneurons (OVT73)	0.00895336	OVT73
Eccentric MSN	Cholinergic Interneurons	BMP6	ACVR1_ACVR2A	BMP6 - (ACVR1+ACVR2A)	BMP	Secreted Signaling	KEGG: hsa04350; PMID:26893264	Eccentric MSN -> Cholinergic Interneurons (OVT73)	0.000932806	OVT73
Endothelial Cells	Cholinergic Interneurons	BMP6	ACVR1_ACVR2A	BMP6 - (ACVR1+ACVR2A)	BMP	Secreted Signaling	KEGG: hsa04350; PMID:26893264	Endothelial Cells -> Cholinergic Interneurons (OVT73)	0.00546822	OVT73
D1 MSN	D1 MSN	BMP6	ACVR1_ACVR2A	BMP6 - (ACVR1+ACVR2A)	BMP	Secreted Signaling	KEGG: hsa04350; PMID:26893264	D1 MSN -> D1 MSN (OVT73)	0.0179906	OVT73
D2 MSN	D1 MSN	BMP6	ACVR1_ACVR2A	BMP6 - (ACVR1+ACVR2A)	BMP	Secreted Signaling	KEGG: hsa04350; PMID:26893264	D2 MSN -> D1 MSN (OVT73)	0.0168115	OVT73
Eccentric MSN	D1 MSN	BMP6	ACVR1_ACVR2A	BMP6 - (ACVR1+ACVR2A)	BMP	Secreted Signaling	KEGG: hsa04350; PMID:26893264	Eccentric MSN -> D1 MSN (OVT73)	0.00176379	OVT73
Endothelial Cells	D1 MSN	BMP6	ACVR1_ACVR2A	BMP6 - (ACVR1+ACVR2A)	BMP	Secreted Signaling	KEGG: hsa04350; PMID:26893264	Endothelial Cells -> D1 MSN (OVT73)	0.0102987	OVT73
D1 MSN	D2 MSN	BMP6	ACVR1_ACVR2A	BMP6 - (ACVR1+ACVR2A)	BMP	Secreted Signaling	KEGG: hsa04350; PMID:26893264	D1 MSN -> D2 MSN (OVT73)	0.0149714	OVT73
D2 MSN	D2 MSN	BMP6	ACVR1_ACVR2A	BMP6 - (ACVR1+ACVR2A)	BMP	Secreted Signaling	KEGG: hsa04350; PMID:26893264	D2 MSN -> D2 MSN (OVT73)	0.0139874	OVT73
Eccentric MSN	D2 MSN	BMP6	ACVR1_ACVR2A	BMP6 - (ACVR1+ACVR2A)	BMP	Secreted Signaling	KEGG: hsa04350; PMID:26893264	Eccentric MSN -> D2 MSN (OVT73)	0.00146373	OVT73
Endothelial Cells	D2 MSN	BMP6	ACVR1_ACVR2A	BMP6 - (ACVR1+ACVR2A)	BMP	Secreted Signaling	KEGG: hsa04350; PMID:26893264	Endothelial Cells -> D2 MSN (OVT73)	0.00855913	OVT73
D1 MSN	Eccentric MSN	BMP6	ACVR1_ACVR2A	BMP6 - (ACVR1+ACVR2A)	BMP	Secreted Signaling	KEGG: hsa04350; PMID:26893264	D1 MSN -> Eccentric MSN (OVT73)	0.0230869	OVT73
D2 MSN	Eccentric MSN	BMP6	ACVR1_ACVR2A	BMP6 - (ACVR1+ACVR2A)	BMP	Secreted Signaling	KEGG: hsa04350; PMID:26893264	D2 MSN -> Eccentric MSN (OVT73)	0.0215811	OVT73
Eccentric MSN	Eccentric MSN	BMP6	ACVR1_ACVR2A	BMP6 - (ACVR1+ACVR2A)	BMP	Secreted Signaling	KEGG: hsa04350; PMID:26893264	Eccentric MSN -> Eccentric MSN (OVT73)	0.00227408	OVT73
Endothelial Cells	Eccentric MSN	BMP6	ACVR1_ACVR2A	BMP6 - (ACVR1+ACVR2A)	BMP	Secreted Signaling	KEGG: hsa04350; PMID:26893264	Endothelial Cells -> Eccentric MSN (OVT73)	0.0132455	OVT73
D1 MSN	Neuroblasts	BMP6	ACVR1_ACVR2A	BMP6 - (ACVR1+ACVR2A)	BMP	Secreted Signaling	KEGG: hsa04350; PMID:26893264	D1 MSN -> Neuroblasts (OVT73)	0.0123146	OVT73
D2 MSN	Neuroblasts	BMP6	ACVR1_ACVR2A	BMP6 - (ACVR1+ACVR2A)	BMP	Secreted Signaling	KEGG: hsa04350; PMID:26893264	D2 MSN -> Neuroblasts (OVT73)	0.0115031	OVT73
Eccentric MSN	Neuroblasts	BMP6	ACVR1_ACVR2A	BMP6 - (ACVR1+ACVR2A)	BMP	Secreted Signaling	KEGG: hsa04350; PMID:26893264	Eccentric MSN -> Neuroblasts (OVT73)	0.00120106	OVT73
Endothelial Cells	Neuroblasts	BMP6	ACVR1_ACVR2A	BMP6 - (ACVR1+ACVR2A)	BMP	Secreted Signaling	KEGG: hsa04350; PMID:26893264	Endothelial Cells -> Neuroblasts (OVT73)	0.0070321	OVT73
D1 MSN	PV/Th Interneurons	BMP6	ACVR1_ACVR2A	BMP6 - (ACVR1+ACVR2A)	BMP	Secreted Signaling	KEGG: hsa04350; PMID:26893264	D1 MSN -> PV/Th Interneurons (OVT73)	0.0168646	OVT73
D2 MSN	PV/Th Interneurons	BMP6	ACVR1_ACVR2A	BMP6 - (ACVR1+ACVR2A)	BMP	Secreted Signaling	KEGG: hsa04350; PMID:26893264	D2 MSN -> PV/Th Interneurons (OVT73)	0.0157599	OVT73
Eccentric MSN	PV/Th Interneurons	BMP6	ACVR1_ACVR2A	BMP6 - (ACVR1+ACVR2A)	BMP	Secreted Signaling	KEGG: hsa04350; PMID:26893264	Eccentric MSN -> PV/Th Interneurons (OVT73)	0.00165429	OVT73
Endothelial Cells	PV/Th Interneurons	BMP6	ACVR1_ACVR2A	BMP6 - (ACVR1+ACVR2A)	BMP	Secreted Signaling	KEGG: hsa04350; PMID:26893264	Endothelial Cells -> PV/Th Interneurons (OVT73)	0.00965658	OVT73
D1 MSN	SST/NPY Interneurons	BMP6	ACVR1_ACVR2A	BMP6 - (ACVR1+ACVR2A)	BMP	Secreted Signaling	KEGG: hsa04350; PMID:26893264	D1 MSN -> SST/NPY Interneurons (OVT73)	0.00859268	OVT73
D2 MSN	SST/NPY Interneurons	BMP6	ACVR1_ACVR2A	BMP6 - (ACVR1+ACVR2A)	BMP	Secreted Signaling	KEGG: hsa04350; PMID:26893264	D2 MSN -> SST/NPY Interneurons (OVT73)	0.00802448	OVT73
Eccentric MSN	SST/NPY Interneurons	BMP6	ACVR1_ACVR2A	BMP6 - (ACVR1+ACVR2A)	BMP	Secreted Signaling	KEGG: hsa04350; PMID:26893264	Eccentric MSN -> SST/NPY Interneurons (OVT73)	0.000835214	OVT73
Endothelial Cells	SST/NPY Interneurons	BMP6	ACVR1_ACVR2A	BMP6 - (ACVR1+ACVR2A)	BMP	Secreted Signaling	KEGG: hsa04350; PMID:26893264	Endothelial Cells -> SST/NPY Interneurons (OVT73)	0.00489883	OVT73
D1 MSN	D1 MSN	BMP6	ACVR1_ACVR2B	BMP6 - (ACVR1+ACVR2B)	BMP	Secreted Signaling	KEGG: hsa04350; PMID:26893264	D1 MSN -> D1 MSN (Control)	0.00420237	Control
D2 MSN	D1 MSN	BMP6	ACVR1_ACVR2B	BMP6 - (ACVR1+ACVR2B)	BMP	Secreted Signaling	KEGG: hsa04350; PMID:26893264	D2 MSN -> D1 MSN (Control)	0.00297617	Control
Endothelial Cells	D1 MSN	BMP6	ACVR1_ACVR2B	BMP6 - (ACVR1+ACVR2B)	BMP	Secreted Signaling	KEGG: hsa04350; PMID:26893264	Endothelial Cells -> D1 MSN (Control)	0.00317325	Control
D1 MSN	PV/Th Interneurons	BMP6	ACVR1_ACVR2B	BMP6 - (ACVR1+ACVR2B)	BMP	Secreted Signaling	KEGG: hsa04350; PMID:26893264	D1 MSN -> PV/Th Interneurons (Control)	0.00533031	Control
D2 MSN	PV/Th Interneurons	BMP6	ACVR1_ACVR2B	BMP6 - (ACVR1+ACVR2B)	BMP	Secreted Signaling	KEGG: hsa04350; PMID:26893264	D2 MSN -> PV/Th Interneurons (Control)	0.00377648	Control
Endothelial Cells	PV/Th Interneurons	BMP6	ACVR1_ACVR2B	BMP6 - (ACVR1+ACVR2B)	BMP	Secreted Signaling	KEGG: hsa04350; PMID:26893264	Endothelial Cells -> PV/Th Interneurons (Control)	0.00402631	Control
D1 MSN	SST/NPY Interneurons	BMP6	ACVR1_ACVR2B	BMP6 - (ACVR1+ACVR2B)	BMP	Secreted Signaling	KEGG: hsa04350; PMID:26893264	D1 MSN -> SST/NPY Interneurons (Control)	0.00241648	Control
D2 MSN	SST/NPY Interneurons	BMP6	ACVR1_ACVR2B	BMP6 - (ACVR1+ACVR2B)	BMP	Secreted Signaling	KEGG: hsa04350; PMID:26893264	D2 MSN -> SST/NPY Interneurons (Control)	0.00171048	Control
Endothelial Cells	SST/NPY Interneurons	BMP6	ACVR1_ACVR2B	BMP6 - (ACVR1+ACVR2B)	BMP	Secreted Signaling	KEGG: hsa04350; PMID:26893264	Endothelial Cells -> SST/NPY Interneurons (Control)	0.0018239	Control
D1 MSN	Cholinergic Interneurons	BMP6	ACVR1_ACVR2B	BMP6 - (ACVR1+ACVR2B)	BMP	Secreted Signaling	KEGG: hsa04350; PMID:26893264	D1 MSN -> Cholinergic Interneurons (OVT73)	0.00142898	OVT73
D2 MSN	Cholinergic Interneurons	BMP6	ACVR1_ACVR2B	BMP6 - (ACVR1+ACVR2B)	BMP	Secreted Signaling	KEGG: hsa04350; PMID:26893264	D2 MSN -> Cholinergic Interneurons (OVT73)	0.00133385	OVT73
Eccentric MSN	Cholinergic Interneurons	BMP6	ACVR1_ACVR2B	BMP6 - (ACVR1+ACVR2B)	BMP	Secreted Signaling	KEGG: hsa04350; PMID:26893264	Eccentric MSN -> Cholinergic Interneurons (OVT73)	0.000138	OVT73
Endothelial Cells	Cholinergic Interneurons	BMP6	ACVR1_ACVR2B	BMP6 - (ACVR1+ACVR2B)	BMP	Secreted Signaling	KEGG: hsa04350; PMID:26893264	Endothelial Cells -> Cholinergic Interneurons (OVT73)	0.00081217	OVT73
D1 MSN	D1 MSN	BMP6	ACVR1_ACVR2B	BMP6 - (ACVR1+ACVR2B)	BMP	Secreted Signaling	KEGG: hsa04350; PMID:26893264	D1 MSN -> D1 MSN (OVT73)	0.00440808	OVT73
D2 MSN	D1 MSN	BMP6	ACVR1_ACVR2B	BMP6 - (ACVR1+ACVR2B)	BMP	Secreted Signaling	KEGG: hsa04350; PMID:26893264	D2 MSN -> D1 MSN (OVT73)	0.00411544	OVT73
Eccentric MSN	D1 MSN	BMP6	ACVR1_ACVR2B	BMP6 - (ACVR1+ACVR2B)	BMP	Secreted Signaling	KEGG: hsa04350; PMID:26893264	Eccentric MSN -> D1 MSN (OVT73)	0.000426841	OVT73
Endothelial Cells	D1 MSN	BMP6	ACVR1_ACVR2B	BMP6 - (ACVR1+ACVR2B)	BMP	Secreted Signaling	KEGG: hsa04350; PMID:26893264	Endothelial Cells -> D1 MSN (OVT73)	0.00250857	OVT73
D1 MSN	Eccentric MSN	BMP6	ACVR1_ACVR2B	BMP6 - (ACVR1+ACVR2B)	BMP	Secreted Signaling	KEGG: hsa04350; PMID:26893264	D1 MSN -> Eccentric MSN (OVT73)	0.0053803	OVT73
D2 MSN	Eccentric MSN	BMP6	ACVR1_ACVR2B	BMP6 - (ACVR1+ACVR2B)	BMP	Secreted Signaling	KEGG: hsa04350; PMID:26893264	D2 MSN -> Eccentric MSN (OVT73)	0.00502345	OVT73
Eccentric MSN	Eccentric MSN	BMP6	ACVR1_ACVR2B	BMP6 - (ACVR1+ACVR2B)	BMP	Secreted Signaling	KEGG: hsa04350; PMID:26893264	Eccentric MSN -> Eccentric MSN (OVT73)	0.000521444	OVT73
Endothelial Cells	Eccentric MSN	BMP6	ACVR1_ACVR2B	BMP6 - (ACVR1+ACVR2B)	BMP	Secreted Signaling	KEGG: hsa04350; PMID:26893264	Endothelial Cells -> Eccentric MSN (OVT73)	0.00306314	OVT73
D1 MSN	PV/Th Interneurons	BMP6	ACVR1_ACVR2B	BMP6 - (ACVR1+ACVR2B)	BMP	Secreted Signaling	KEGG: hsa04350; PMID:26893264	D1 MSN -> PV/Th Interneurons (OVT73)	0.00623081	OVT73
D2 MSN	PV/Th Interneurons	BMP6	ACVR1_ACVR2B	BMP6 - (ACVR1+ACVR2B)	BMP	Secreted Signaling	KEGG: hsa04350; PMID:26893264	D2 MSN -> PV/Th Interneurons (OVT73)	0.00581812	OVT73
Eccentric MSN	PV/Th Interneurons	BMP6	ACVR1_ACVR2B	BMP6 - (ACVR1+ACVR2B)	BMP	Secreted Signaling	KEGG: hsa04350; PMID:26893264	Eccentric MSN -> PV/Th Interneurons (OVT73)	0.000604687	OVT73
Endothelial Cells	PV/Th Interneurons	BMP6	ACVR1_ACVR2B	BMP6 - (ACVR1+ACVR2B)	BMP	Secreted Signaling	KEGG: hsa04350; PMID:26893264	Endothelial Cells -> PV/Th Interneurons (OVT73)	0.00354963	OVT73
D1 MSN	SST/NPY Interneurons	BMP6	ACVR1_ACVR2B	BMP6 - (ACVR1+ACVR2B)	BMP	Secreted Signaling	KEGG: hsa04350; PMID:26893264	D1 MSN -> SST/NPY Interneurons (OVT73)	0.00325286	OVT73
D2 MSN	SST/NPY Interneurons	BMP6	ACVR1_ACVR2B	BMP6 - (ACVR1+ACVR2B)	BMP	Secreted Signaling	KEGG: hsa04350; PMID:26893264	D2 MSN -> SST/NPY Interneurons (OVT73)	0.00303668	OVT73
Eccentric MSN	SST/NPY Interneurons	BMP6	ACVR1_ACVR2B	BMP6 - (ACVR1+ACVR2B)	BMP	Secreted Signaling	KEGG: hsa04350; PMID:26893264	Eccentric MSN -> SST/NPY Interneurons (OVT73)	0.00031465	OVT73
Endothelial Cells	SST/NPY Interneurons	BMP6	ACVR1_ACVR2B	BMP6 - (ACVR1+ACVR2B)	BMP	Secreted Signaling	KEGG: hsa04350; PMID:26893264	Endothelial Cells -> SST/NPY Interneurons (OVT73)	0.00185023	OVT73
D1 MSN	Cholinergic Interneurons	BMP6	ACVR1_BMPR2	BMP6 - (ACVR1+BMPR2)	BMP	Secreted Signaling	KEGG: hsa04350; PMID:26893264	D1 MSN -> Cholinergic Interneurons (Control)	0.00724357	Control
D2 MSN	Cholinergic Interneurons	BMP6	ACVR1_BMPR2	BMP6 - (ACVR1+BMPR2)	BMP	Secreted Signaling	KEGG: hsa04350; PMID:26893264	D2 MSN -> Cholinergic Interneurons (Control)	0.00513456	Control
Endothelial Cells	Cholinergic Interneurons	BMP6	ACVR1_BMPR2	BMP6 - (ACVR1+BMPR2)	BMP	Secreted Signaling	KEGG: hsa04350; PMID:26893264	Endothelial Cells -> Cholinergic Interneurons (Control)	0.00547378	Control
D1 MSN	D1 MSN	BMP6	ACVR1_BMPR2	BMP6 - (ACVR1+BMPR2)	BMP	Secreted Signaling	KEGG: hsa04350; PMID:26893264	D1 MSN -> D1 MSN (Control)	0.0181494	Control
D2 MSN	D1 MSN	BMP6	ACVR1_BMPR2	BMP6 - (ACVR1+BMPR2)	BMP	Secreted Signaling	KEGG: hsa04350; PMID:26893264	D2 MSN -> D1 MSN (Control)	0.0129063	Control
Endothelial Cells	D1 MSN	BMP6	ACVR1_BMPR2	BMP6 - (ACVR1+BMPR2)	BMP	Secreted Signaling	KEGG: hsa04350; PMID:26893264	Endothelial Cells -> D1 MSN (Control)	0.0137519	Control
D1 MSN	D2 MSN	BMP6	ACVR1_BMPR2	BMP6 - (ACVR1+BMPR2)	BMP	Secreted Signaling	KEGG: hsa04350; PMID:26893264	D1 MSN -> D2 MSN (Control)	0.00931431	Control
D2 MSN	D2 MSN	BMP6	ACVR1_BMPR2	BMP6 - (ACVR1+BMPR2)	BMP	Secreted Signaling	KEGG: hsa04350; PMID:26893264	D2 MSN -> D2 MSN (Control)	0.0066064	Control
Endothelial Cells	D2 MSN	BMP6	ACVR1_BMPR2	BMP6 - (ACVR1+BMPR2)	BMP	Secreted Signaling	KEGG: hsa04350; PMID:26893264	Endothelial Cells -> D2 MSN (Control)	0.00704218	Control
D1 MSN	Eccentric MSN	BMP6	ACVR1_BMPR2	BMP6 - (ACVR1+BMPR2)	BMP	Secreted Signaling	KEGG: hsa04350; PMID:26893264	D1 MSN -> Eccentric MSN (Control)	0.0188074	Control
D2 MSN	Eccentric MSN	BMP6	ACVR1_BMPR2	BMP6 - (ACVR1+BMPR2)	BMP	Secreted Signaling	KEGG: hsa04350; PMID:26893264	D2 MSN -> Eccentric MSN (Control)	0.0133769	Control
Endothelial Cells	Eccentric MSN	BMP6	ACVR1_BMPR2	BMP6 - (ACVR1+BMPR2)	BMP	Secreted Signaling	KEGG: hsa04350; PMID:26893264	Endothelial Cells -> Eccentric MSN (Control)	0.0142528	Control
D1 MSN	Microglia	BMP6	ACVR1_BMPR2	BMP6 - (ACVR1+BMPR2)	BMP	Secreted Signaling	KEGG: hsa04350; PMID:26893264	D1 MSN -> Microglia (Control)	0.00755199	Control
D2 MSN	Microglia	BMP6	ACVR1_BMPR2	BMP6 - (ACVR1+BMPR2)	BMP	Secreted Signaling	KEGG: hsa04350; PMID:26893264	D2 MSN -> Microglia (Control)	0.00535367	Control
Endothelial Cells	Microglia	BMP6	ACVR1_BMPR2	BMP6 - (ACVR1+BMPR2)	BMP	Secreted Signaling	KEGG: hsa04350; PMID:26893264	Endothelial Cells -> Microglia (Control)	0.00570728	Control
D1 MSN	Neuroblasts	BMP6	ACVR1_BMPR2	BMP6 - (ACVR1+BMPR2)	BMP	Secreted Signaling	KEGG: hsa04350; PMID:26893264	D1 MSN -> Neuroblasts (Control)	0.0037836	Control
D2 MSN	Neuroblasts	BMP6	ACVR1_BMPR2	BMP6 - (ACVR1+BMPR2)	BMP	Secreted Signaling	KEGG: hsa04350; PMID:26893264	D2 MSN -> Neuroblasts (Control)	0.00267926	Control
Endothelial Cells	Neuroblasts	BMP6	ACVR1_BMPR2	BMP6 - (ACVR1+BMPR2)	BMP	Secreted Signaling	KEGG: hsa04350; PMID:26893264	Endothelial Cells -> Neuroblasts (Control)	0.00285673	Control
D1 MSN	PV/Th Interneurons	BMP6	ACVR1_BMPR2	BMP6 - (ACVR1+BMPR2)	BMP	Secreted Signaling	KEGG: hsa04350; PMID:26893264	D1 MSN -> PV/Th Interneurons (Control)	0.0173474	Control
D2 MSN	PV/Th Interneurons	BMP6	ACVR1_BMPR2	BMP6 - (ACVR1+BMPR2)	BMP	Secreted Signaling	KEGG: hsa04350; PMID:26893264	D2 MSN -> PV/Th Interneurons (Control)	0.0123358	Control
Endothelial Cells	PV/Th Interneurons	BMP6	ACVR1_BMPR2	BMP6 - (ACVR1+BMPR2)	BMP	Secreted Signaling	KEGG: hsa04350; PMID:26893264	Endothelial Cells -> PV/Th Interneurons (Control)	0.013144	Control
D1 MSN	SST/NPY Interneurons	BMP6	ACVR1_BMPR2	BMP6 - (ACVR1+BMPR2)	BMP	Secreted Signaling	KEGG: hsa04350; PMID:26893264	D1 MSN -> SST/NPY Interneurons (Control)	0.00958429	Control
D2 MSN	SST/NPY Interneurons	BMP6	ACVR1_BMPR2	BMP6 - (ACVR1+BMPR2)	BMP	Secreted Signaling	KEGG: hsa04350; PMID:26893264	D2 MSN -> SST/NPY Interneurons (Control)	0.00679843	Control
Endothelial Cells	SST/NPY Interneurons	BMP6	ACVR1_BMPR2	BMP6 - (ACVR1+BMPR2)	BMP	Secreted Signaling	KEGG: hsa04350; PMID:26893264	Endothelial Cells -> SST/NPY Interneurons (Control)	0.00724678	Control
D1 MSN	Cholinergic Interneurons	BMP6	ACVR1_BMPR2	BMP6 - (ACVR1+BMPR2)	BMP	Secreted Signaling	KEGG: hsa04350; PMID:26893264	D1 MSN -> Cholinergic Interneurons (OVT73)	0.0107429	OVT73
D2 MSN	Cholinergic Interneurons	BMP6	ACVR1_BMPR2	BMP6 - (ACVR1+BMPR2)	BMP	Secreted Signaling	KEGG: hsa04350; PMID:26893264	D2 MSN -> Cholinergic Interneurons (OVT73)	0.0100341	OVT73
Eccentric MSN	Cholinergic Interneurons	BMP6	ACVR1_BMPR2	BMP6 - (ACVR1+BMPR2)	BMP	Secreted Signaling	KEGG: hsa04350; PMID:26893264	Eccentric MSN -> Cholinergic Interneurons (OVT73)	0.00104644	OVT73
Endothelial Cells	Cholinergic Interneurons	BMP6	ACVR1_BMPR2	BMP6 - (ACVR1+BMPR2)	BMP	Secreted Signaling	KEGG: hsa04350; PMID:26893264	Endothelial Cells -> Cholinergic Interneurons (OVT73)	0.00613092	OVT73
D1 MSN	D1 MSN	BMP6	ACVR1_BMPR2	BMP6 - (ACVR1+BMPR2)	BMP	Secreted Signaling	KEGG: hsa04350; PMID:26893264	D1 MSN -> D1 MSN (OVT73)	0.0223912	OVT73
D2 MSN	D1 MSN	BMP6	ACVR1_BMPR2	BMP6 - (ACVR1+BMPR2)	BMP	Secreted Signaling	KEGG: hsa04350; PMID:26893264	D2 MSN -> D1 MSN (OVT73)	0.0209298	OVT73
Eccentric MSN	D1 MSN	BMP6	ACVR1_BMPR2	BMP6 - (ACVR1+BMPR2)	BMP	Secreted Signaling	KEGG: hsa04350; PMID:26893264	Eccentric MSN -> D1 MSN (OVT73)	0.00220414	OVT73
Endothelial Cells	D1 MSN	BMP6	ACVR1_BMPR2	BMP6 - (ACVR1+BMPR2)	BMP	Secreted Signaling	KEGG: hsa04350; PMID:26893264	Endothelial Cells -> D1 MSN (OVT73)	0.0128425	OVT73
D1 MSN	D2 MSN	BMP6	ACVR1_BMPR2	BMP6 - (ACVR1+BMPR2)	BMP	Secreted Signaling	KEGG: hsa04350; PMID:26893264	D1 MSN -> D2 MSN (OVT73)	0.0208113	OVT73
D2 MSN	D2 MSN	BMP6	ACVR1_BMPR2	BMP6 - (ACVR1+BMPR2)	BMP	Secreted Signaling	KEGG: hsa04350; PMID:26893264	D2 MSN -> D2 MSN (OVT73)	0.019451	OVT73
Eccentric MSN	D2 MSN	BMP6	ACVR1_BMPR2	BMP6 - (ACVR1+BMPR2)	BMP	Secreted Signaling	KEGG: hsa04350; PMID:26893264	Eccentric MSN -> D2 MSN (OVT73)	0.00204563	OVT73
Endothelial Cells	D2 MSN	BMP6	ACVR1_BMPR2	BMP6 - (ACVR1+BMPR2)	BMP	Secreted Signaling	KEGG: hsa04350; PMID:26893264	Endothelial Cells -> D2 MSN (OVT73)	0.0119281	OVT73
D1 MSN	Eccentric MSN	BMP6	ACVR1_BMPR2	BMP6 - (ACVR1+BMPR2)	BMP	Secreted Signaling	KEGG: hsa04350; PMID:26893264	D1 MSN -> Eccentric MSN (OVT73)	0.024329	OVT73
D2 MSN	Eccentric MSN	BMP6	ACVR1_BMPR2	BMP6 - (ACVR1+BMPR2)	BMP	Secreted Signaling	KEGG: hsa04350; PMID:26893264	D2 MSN -> Eccentric MSN (OVT73)	0.0227441	OVT73
Eccentric MSN	Eccentric MSN	BMP6	ACVR1_BMPR2	BMP6 - (ACVR1+BMPR2)	BMP	Secreted Signaling	KEGG: hsa04350; PMID:26893264	Eccentric MSN -> Eccentric MSN (OVT73)	0.00239917	OVT73
Endothelial Cells	Eccentric MSN	BMP6	ACVR1_BMPR2	BMP6 - (ACVR1+BMPR2)	BMP	Secreted Signaling	KEGG: hsa04350; PMID:26893264	Endothelial Cells -> Eccentric MSN (OVT73)	0.0139656	OVT73
D1 MSN	Microglia	BMP6	ACVR1_BMPR2	BMP6 - (ACVR1+BMPR2)	BMP	Secreted Signaling	KEGG: hsa04350; PMID:26893264	D1 MSN -> Microglia (OVT73)	0.0151012	OVT73
D2 MSN	Microglia	BMP6	ACVR1_BMPR2	BMP6 - (ACVR1+BMPR2)	BMP	Secreted Signaling	KEGG: hsa04350; PMID:26893264	D2 MSN -> Microglia (OVT73)	0.0141088	OVT73
Eccentric MSN	Microglia	BMP6	ACVR1_BMPR2	BMP6 - (ACVR1+BMPR2)	BMP	Secreted Signaling	KEGG: hsa04350; PMID:26893264	Eccentric MSN -> Microglia (OVT73)	0.0014766	OVT73
Endothelial Cells	Microglia	BMP6	ACVR1_BMPR2	BMP6 - (ACVR1+BMPR2)	BMP	Secreted Signaling	KEGG: hsa04350; PMID:26893264	Endothelial Cells -> Microglia (OVT73)	0.00863382	OVT73
D1 MSN	Neuroblasts	BMP6	ACVR1_BMPR2	BMP6 - (ACVR1+BMPR2)	BMP	Secreted Signaling	KEGG: hsa04350; PMID:26893264	D1 MSN -> Neuroblasts (OVT73)	0.014374	OVT73
D2 MSN	Neuroblasts	BMP6	ACVR1_BMPR2	BMP6 - (ACVR1+BMPR2)	BMP	Secreted Signaling	KEGG: hsa04350; PMID:26893264	D2 MSN -> Neuroblasts (OVT73)	0.0134287	OVT73
Eccentric MSN	Neuroblasts	BMP6	ACVR1_BMPR2	BMP6 - (ACVR1+BMPR2)	BMP	Secreted Signaling	KEGG: hsa04350; PMID:26893264	Eccentric MSN -> Neuroblasts (OVT73)	0.00140456	OVT73
Endothelial Cells	Neuroblasts	BMP6	ACVR1_BMPR2	BMP6 - (ACVR1+BMPR2)	BMP	Secreted Signaling	KEGG: hsa04350; PMID:26893264	Endothelial Cells -> Neuroblasts (OVT73)	0.00821547	OVT73
D1 MSN	PV/Th Interneurons	BMP6	ACVR1_BMPR2	BMP6 - (ACVR1+BMPR2)	BMP	Secreted Signaling	KEGG: hsa04350; PMID:26893264	D1 MSN -> PV/Th Interneurons (OVT73)	0.0213691	OVT73
D2 MSN	PV/Th Interneurons	BMP6	ACVR1_BMPR2	BMP6 - (ACVR1+BMPR2)	BMP	Secreted Signaling	KEGG: hsa04350; PMID:26893264	D2 MSN -> PV/Th Interneurons (OVT73)	0.0199759	OVT73
Eccentric MSN	PV/Th Interneurons	BMP6	ACVR1_BMPR2	BMP6 - (ACVR1+BMPR2)	BMP	Secreted Signaling	KEGG: hsa04350; PMID:26893264	Eccentric MSN -> PV/Th Interneurons (OVT73)	0.00210575	OVT73
Endothelial Cells	PV/Th Interneurons	BMP6	ACVR1_BMPR2	BMP6 - (ACVR1+BMPR2)	BMP	Secreted Signaling	KEGG: hsa04350; PMID:26893264	Endothelial Cells -> PV/Th Interneurons (OVT73)	0.0122623	OVT73
D1 MSN	SST/NPY Interneurons	BMP6	ACVR1_BMPR2	BMP6 - (ACVR1+BMPR2)	BMP	Secreted Signaling	KEGG: hsa04350; PMID:26893264	D1 MSN -> SST/NPY Interneurons (OVT73)	0.013674	OVT73
D2 MSN	SST/NPY Interneurons	BMP6	ACVR1_BMPR2	BMP6 - (ACVR1+BMPR2)	BMP	Secreted Signaling	KEGG: hsa04350; PMID:26893264	D2 MSN -> SST/NPY Interneurons (OVT73)	0.0127741	OVT73
Eccentric MSN	SST/NPY Interneurons	BMP6	ACVR1_BMPR2	BMP6 - (ACVR1+BMPR2)	BMP	Secreted Signaling	KEGG: hsa04350; PMID:26893264	Eccentric MSN -> SST/NPY Interneurons (OVT73)	0.0013353	OVT73
Endothelial Cells	SST/NPY Interneurons	BMP6	ACVR1_BMPR2	BMP6 - (ACVR1+BMPR2)	BMP	Secreted Signaling	KEGG: hsa04350; PMID:26893264	Endothelial Cells -> SST/NPY Interneurons (OVT73)	0.00781298	OVT73
D1 MSN	D1 MSN	BMP6	BMPR1A_ACVR2A	BMP6 - (BMPR1A+ACVR2A)	BMP	Secreted Signaling	KEGG: hsa04350; PMID:26893264	D1 MSN -> D1 MSN (Control)	0.00575279	Control
D2 MSN	D1 MSN	BMP6	BMPR1A_ACVR2A	BMP6 - (BMPR1A+ACVR2A)	BMP	Secreted Signaling	KEGG: hsa04350; PMID:26893264	D2 MSN -> D1 MSN (Control)	0.00407604	Control
Endothelial Cells	D1 MSN	BMP6	BMPR1A_ACVR2A	BMP6 - (BMPR1A+ACVR2A)	BMP	Secreted Signaling	KEGG: hsa04350; PMID:26893264	Endothelial Cells -> D1 MSN (Control)	0.00434564	Control
D1 MSN	Eccentric MSN	BMP6	BMPR1A_ACVR2A	BMP6 - (BMPR1A+ACVR2A)	BMP	Secreted Signaling	KEGG: hsa04350; PMID:26893264	D1 MSN -> Eccentric MSN (Control)	0.00597283	Control
D2 MSN	Eccentric MSN	BMP6	BMPR1A_ACVR2A	BMP6 - (BMPR1A+ACVR2A)	BMP	Secreted Signaling	KEGG: hsa04350; PMID:26893264	D2 MSN -> Eccentric MSN (Control)	0.00423223	Control
Endothelial Cells	Eccentric MSN	BMP6	BMPR1A_ACVR2A	BMP6 - (BMPR1A+ACVR2A)	BMP	Secreted Signaling	KEGG: hsa04350; PMID:26893264	Endothelial Cells -> Eccentric MSN (Control)	0.00451211	Control
D1 MSN	PV/Th Interneurons	BMP6	BMPR1A_ACVR2A	BMP6 - (BMPR1A+ACVR2A)	BMP	Secreted Signaling	KEGG: hsa04350; PMID:26893264	D1 MSN -> PV/Th Interneurons (Control)	0.00565193	Control
D2 MSN	PV/Th Interneurons	BMP6	BMPR1A_ACVR2A	BMP6 - (BMPR1A+ACVR2A)	BMP	Secreted Signaling	KEGG: hsa04350; PMID:26893264	D2 MSN -> PV/Th Interneurons (Control)	0.00400475	Control
Endothelial Cells	PV/Th Interneurons	BMP6	BMPR1A_ACVR2A	BMP6 - (BMPR1A+ACVR2A)	BMP	Secreted Signaling	KEGG: hsa04350; PMID:26893264	Endothelial Cells -> PV/Th Interneurons (Control)	0.0042696	Control
D1 MSN	Astrocytes	BMP6	BMPR1A_ACVR2A	BMP6 - (BMPR1A+ACVR2A)	BMP	Secreted Signaling	KEGG: hsa04350; PMID:26893264	D1 MSN -> Astrocytes (OVT73)	0.00840183	OVT73
D2 MSN	Astrocytes	BMP6	BMPR1A_ACVR2A	BMP6 - (BMPR1A+ACVR2A)	BMP	Secreted Signaling	KEGG: hsa04350; PMID:26893264	D2 MSN -> Astrocytes (OVT73)	0.00784616	OVT73
Eccentric MSN	Astrocytes	BMP6	BMPR1A_ACVR2A	BMP6 - (BMPR1A+ACVR2A)	BMP	Secreted Signaling	KEGG: hsa04350; PMID:26893264	Eccentric MSN -> Astrocytes (OVT73)	0.000816522	OVT73
Endothelial Cells	Astrocytes	BMP6	BMPR1A_ACVR2A	BMP6 - (BMPR1A+ACVR2A)	BMP	Secreted Signaling	KEGG: hsa04350; PMID:26893264	Endothelial Cells -> Astrocytes (OVT73)	0.00478963	OVT73
D1 MSN	Cholinergic Interneurons	BMP6	BMPR1A_ACVR2A	BMP6 - (BMPR1A+ACVR2A)	BMP	Secreted Signaling	KEGG: hsa04350; PMID:26893264	D1 MSN -> Cholinergic Interneurons (OVT73)	0.00774079	OVT73
D2 MSN	Cholinergic Interneurons	BMP6	BMPR1A_ACVR2A	BMP6 - (BMPR1A+ACVR2A)	BMP	Secreted Signaling	KEGG: hsa04350; PMID:26893264	D2 MSN -> Cholinergic Interneurons (OVT73)	0.00722858	OVT73
Eccentric MSN	Cholinergic Interneurons	BMP6	BMPR1A_ACVR2A	BMP6 - (BMPR1A+ACVR2A)	BMP	Secreted Signaling	KEGG: hsa04350; PMID:26893264	Eccentric MSN -> Cholinergic Interneurons (OVT73)	0.000751916	OVT73
Endothelial Cells	Cholinergic Interneurons	BMP6	BMPR1A_ACVR2A	BMP6 - (BMPR1A+ACVR2A)	BMP	Secreted Signaling	KEGG: hsa04350; PMID:26893264	Endothelial Cells -> Cholinergic Interneurons (OVT73)	0.00441178	OVT73
D1 MSN	D1 MSN	BMP6	BMPR1A_ACVR2A	BMP6 - (BMPR1A+ACVR2A)	BMP	Secreted Signaling	KEGG: hsa04350; PMID:26893264	D1 MSN -> D1 MSN (OVT73)	0.00849866	OVT73
D2 MSN	D1 MSN	BMP6	BMPR1A_ACVR2A	BMP6 - (BMPR1A+ACVR2A)	BMP	Secreted Signaling	KEGG: hsa04350; PMID:26893264	D2 MSN -> D1 MSN (OVT73)	0.00793663	OVT73
Eccentric MSN	D1 MSN	BMP6	BMPR1A_ACVR2A	BMP6 - (BMPR1A+ACVR2A)	BMP	Secreted Signaling	KEGG: hsa04350; PMID:26893264	Eccentric MSN -> D1 MSN (OVT73)	0.000826004	OVT73
Endothelial Cells	D1 MSN	BMP6	BMPR1A_ACVR2A	BMP6 - (BMPR1A+ACVR2A)	BMP	Secreted Signaling	KEGG: hsa04350; PMID:26893264	Endothelial Cells -> D1 MSN (OVT73)	0.00484503	OVT73
D1 MSN	D2 MSN	BMP6	BMPR1A_ACVR2A	BMP6 - (BMPR1A+ACVR2A)	BMP	Secreted Signaling	KEGG: hsa04350; PMID:26893264	D1 MSN -> D2 MSN (OVT73)	0.00703289	OVT73
D2 MSN	D2 MSN	BMP6	BMPR1A_ACVR2A	BMP6 - (BMPR1A+ACVR2A)	BMP	Secreted Signaling	KEGG: hsa04350; PMID:26893264	D2 MSN -> D2 MSN (OVT73)	0.00656716	OVT73
Eccentric MSN	D2 MSN	BMP6	BMPR1A_ACVR2A	BMP6 - (BMPR1A+ACVR2A)	BMP	Secreted Signaling	KEGG: hsa04350; PMID:26893264	Eccentric MSN -> D2 MSN (OVT73)	0.000682632	OVT73
Endothelial Cells	D2 MSN	BMP6	BMPR1A_ACVR2A	BMP6 - (BMPR1A+ACVR2A)	BMP	Secreted Signaling	KEGG: hsa04350; PMID:26893264	Endothelial Cells -> D2 MSN (OVT73)	0.00400686	OVT73
D1 MSN	Eccentric MSN	BMP6	BMPR1A_ACVR2A	BMP6 - (BMPR1A+ACVR2A)	BMP	Secreted Signaling	KEGG: hsa04350; PMID:26893264	D1 MSN -> Eccentric MSN (OVT73)	0.0106376	OVT73
D2 MSN	Eccentric MSN	BMP6	BMPR1A_ACVR2A	BMP6 - (BMPR1A+ACVR2A)	BMP	Secreted Signaling	KEGG: hsa04350; PMID:26893264	D2 MSN -> Eccentric MSN (OVT73)	0.00993551	OVT73
Eccentric MSN	Eccentric MSN	BMP6	BMPR1A_ACVR2A	BMP6 - (BMPR1A+ACVR2A)	BMP	Secreted Signaling	KEGG: hsa04350; PMID:26893264	Eccentric MSN -> Eccentric MSN (OVT73)	0.00103591	OVT73
Endothelial Cells	Eccentric MSN	BMP6	BMPR1A_ACVR2A	BMP6 - (BMPR1A+ACVR2A)	BMP	Secreted Signaling	KEGG: hsa04350; PMID:26893264	Endothelial Cells -> Eccentric MSN (OVT73)	0.00607004	OVT73
D1 MSN	PV/Th Interneurons	BMP6	BMPR1A_ACVR2A	BMP6 - (BMPR1A+ACVR2A)	BMP	Secreted Signaling	KEGG: hsa04350; PMID:26893264	D1 MSN -> PV/Th Interneurons (OVT73)	0.00850901	OVT73
D2 MSN	PV/Th Interneurons	BMP6	BMPR1A_ACVR2A	BMP6 - (BMPR1A+ACVR2A)	BMP	Secreted Signaling	KEGG: hsa04350; PMID:26893264	D2 MSN -> PV/Th Interneurons (OVT73)	0.00794676	OVT73
Eccentric MSN	PV/Th Interneurons	BMP6	BMPR1A_ACVR2A	BMP6 - (BMPR1A+ACVR2A)	BMP	Secreted Signaling	KEGG: hsa04350; PMID:26893264	Eccentric MSN -> PV/Th Interneurons (OVT73)	0.000827669	OVT73
Endothelial Cells	PV/Th Interneurons	BMP6	BMPR1A_ACVR2A	BMP6 - (BMPR1A+ACVR2A)	BMP	Secreted Signaling	KEGG: hsa04350; PMID:26893264	Endothelial Cells -> PV/Th Interneurons (OVT73)	0.00485277	OVT73
D1 MSN	SST/NPY Interneurons	BMP6	BMPR1A_ACVR2A	BMP6 - (BMPR1A+ACVR2A)	BMP	Secreted Signaling	KEGG: hsa04350; PMID:26893264	D1 MSN -> SST/NPY Interneurons (OVT73)	0.00759254	OVT73
D2 MSN	SST/NPY Interneurons	BMP6	BMPR1A_ACVR2A	BMP6 - (BMPR1A+ACVR2A)	BMP	Secreted Signaling	KEGG: hsa04350; PMID:26893264	D2 MSN -> SST/NPY Interneurons (OVT73)	0.00709	OVT73
Eccentric MSN	SST/NPY Interneurons	BMP6	BMPR1A_ACVR2A	BMP6 - (BMPR1A+ACVR2A)	BMP	Secreted Signaling	KEGG: hsa04350; PMID:26893264	Eccentric MSN -> SST/NPY Interneurons (OVT73)	0.000737328	OVT73
Endothelial Cells	SST/NPY Interneurons	BMP6	BMPR1A_ACVR2A	BMP6 - (BMPR1A+ACVR2A)	BMP	Secreted Signaling	KEGG: hsa04350; PMID:26893264	Endothelial Cells -> SST/NPY Interneurons (OVT73)	0.00432676	OVT73
D1 MSN	D1 MSN	BMP6	BMPR1A_ACVR2B	BMP6 - (BMPR1A+ACVR2B)	BMP	Secreted Signaling	KEGG: hsa04350; PMID:26893264	D1 MSN -> D1 MSN (Control)	0.00174109	Control
D2 MSN	D1 MSN	BMP6	BMPR1A_ACVR2B	BMP6 - (BMPR1A+ACVR2B)	BMP	Secreted Signaling	KEGG: hsa04350; PMID:26893264	D2 MSN -> D1 MSN (Control)	0.00123217	Control
Endothelial Cells	D1 MSN	BMP6	BMPR1A_ACVR2B	BMP6 - (BMPR1A+ACVR2B)	BMP	Secreted Signaling	KEGG: hsa04350; PMID:26893264	Endothelial Cells -> D1 MSN (Control)	0.00131392	Control
D1 MSN	PV/Th Interneurons	BMP6	BMPR1A_ACVR2B	BMP6 - (BMPR1A+ACVR2B)	BMP	Secreted Signaling	KEGG: hsa04350; PMID:26893264	D1 MSN -> PV/Th Interneurons (Control)	0.00217015	Control
D2 MSN	PV/Th Interneurons	BMP6	BMPR1A_ACVR2B	BMP6 - (BMPR1A+ACVR2B)	BMP	Secreted Signaling	KEGG: hsa04350; PMID:26893264	D2 MSN -> PV/Th Interneurons (Control)	0.00153605	Control
Endothelial Cells	PV/Th Interneurons	BMP6	BMPR1A_ACVR2B	BMP6 - (BMPR1A+ACVR2B)	BMP	Secreted Signaling	KEGG: hsa04350; PMID:26893264	Endothelial Cells -> PV/Th Interneurons (Control)	0.00163792	Control
D1 MSN	Cholinergic Interneurons	BMP6	BMPR1A_ACVR2B	BMP6 - (BMPR1A+ACVR2B)	BMP	Secreted Signaling	KEGG: hsa04350; PMID:26893264	D1 MSN -> Cholinergic Interneurons (OVT73)	0.00115198	OVT73
D2 MSN	Cholinergic Interneurons	BMP6	BMPR1A_ACVR2B	BMP6 - (BMPR1A+ACVR2B)	BMP	Secreted Signaling	KEGG: hsa04350; PMID:26893264	D2 MSN -> Cholinergic Interneurons (OVT73)	0.00107528	OVT73
Eccentric MSN	Cholinergic Interneurons	BMP6	BMPR1A_ACVR2B	BMP6 - (BMPR1A+ACVR2B)	BMP	Secreted Signaling	KEGG: hsa04350; PMID:26893264	Eccentric MSN -> Cholinergic Interneurons (OVT73)	0.000111222	OVT73
Endothelial Cells	Cholinergic Interneurons	BMP6	BMPR1A_ACVR2B	BMP6 - (BMPR1A+ACVR2B)	BMP	Secreted Signaling	KEGG: hsa04350; PMID:26893264	Endothelial Cells -> Cholinergic Interneurons (OVT73)	0.000654659	OVT73
D1 MSN	D1 MSN	BMP6	BMPR1A_ACVR2B	BMP6 - (BMPR1A+ACVR2B)	BMP	Secreted Signaling	KEGG: hsa04350; PMID:26893264	D1 MSN -> D1 MSN (OVT73)	0.00206727	OVT73
D2 MSN	D1 MSN	BMP6	BMPR1A_ACVR2B	BMP6 - (BMPR1A+ACVR2B)	BMP	Secreted Signaling	KEGG: hsa04350; PMID:26893264	D2 MSN -> D1 MSN (OVT73)	0.00192973	OVT73
Eccentric MSN	D1 MSN	BMP6	BMPR1A_ACVR2B	BMP6 - (BMPR1A+ACVR2B)	BMP	Secreted Signaling	KEGG: hsa04350; PMID:26893264	Eccentric MSN -> D1 MSN (OVT73)	0.000199753	OVT73
Endothelial Cells	D1 MSN	BMP6	BMPR1A_ACVR2B	BMP6 - (BMPR1A+ACVR2B)	BMP	Secreted Signaling	KEGG: hsa04350; PMID:26893264	Endothelial Cells -> D1 MSN (OVT73)	0.00117526	OVT73
D1 MSN	Eccentric MSN	BMP6	BMPR1A_ACVR2B	BMP6 - (BMPR1A+ACVR2B)	BMP	Secreted Signaling	KEGG: hsa04350; PMID:26893264	D1 MSN -> Eccentric MSN (OVT73)	0.00245504	OVT73
D2 MSN	Eccentric MSN	BMP6	BMPR1A_ACVR2B	BMP6 - (BMPR1A+ACVR2B)	BMP	Secreted Signaling	KEGG: hsa04350; PMID:26893264	D2 MSN -> Eccentric MSN (OVT73)	0.00229177	OVT73
Eccentric MSN	Eccentric MSN	BMP6	BMPR1A_ACVR2B	BMP6 - (BMPR1A+ACVR2B)	BMP	Secreted Signaling	KEGG: hsa04350; PMID:26893264	Eccentric MSN -> Eccentric MSN (OVT73)	0.000237306	OVT73
Endothelial Cells	Eccentric MSN	BMP6	BMPR1A_ACVR2B	BMP6 - (BMPR1A+ACVR2B)	BMP	Secreted Signaling	KEGG: hsa04350; PMID:26893264	Endothelial Cells -> Eccentric MSN (OVT73)	0.00139595	OVT73
D1 MSN	PV/Th Interneurons	BMP6	BMPR1A_ACVR2B	BMP6 - (BMPR1A+ACVR2B)	BMP	Secreted Signaling	KEGG: hsa04350; PMID:26893264	D1 MSN -> PV/Th Interneurons (OVT73)	0.00312527	OVT73
D2 MSN	PV/Th Interneurons	BMP6	BMPR1A_ACVR2B	BMP6 - (BMPR1A+ACVR2B)	BMP	Secreted Signaling	KEGG: hsa04350; PMID:26893264	D2 MSN -> PV/Th Interneurons (OVT73)	0.00291761	OVT73
Eccentric MSN	PV/Th Interneurons	BMP6	BMPR1A_ACVR2B	BMP6 - (BMPR1A+ACVR2B)	BMP	Secreted Signaling	KEGG: hsa04350; PMID:26893264	Eccentric MSN -> PV/Th Interneurons (OVT73)	0.00030236	OVT73
Endothelial Cells	PV/Th Interneurons	BMP6	BMPR1A_ACVR2B	BMP6 - (BMPR1A+ACVR2B)	BMP	Secreted Signaling	KEGG: hsa04350; PMID:26893264	Endothelial Cells -> PV/Th Interneurons (OVT73)	0.0017778	OVT73
D1 MSN	SST/NPY Interneurons	BMP6	BMPR1A_ACVR2B	BMP6 - (BMPR1A+ACVR2B)	BMP	Secreted Signaling	KEGG: hsa04350; PMID:26893264	D1 MSN -> SST/NPY Interneurons (OVT73)	0.00287245	OVT73
D2 MSN	SST/NPY Interneurons	BMP6	BMPR1A_ACVR2B	BMP6 - (BMPR1A+ACVR2B)	BMP	Secreted Signaling	KEGG: hsa04350; PMID:26893264	D2 MSN -> SST/NPY Interneurons (OVT73)	0.00268148	OVT73
Eccentric MSN	SST/NPY Interneurons	BMP6	BMPR1A_ACVR2B	BMP6 - (BMPR1A+ACVR2B)	BMP	Secreted Signaling	KEGG: hsa04350; PMID:26893264	Eccentric MSN -> SST/NPY Interneurons (OVT73)	0.000277757	OVT73
Endothelial Cells	SST/NPY Interneurons	BMP6	BMPR1A_ACVR2B	BMP6 - (BMPR1A+ACVR2B)	BMP	Secreted Signaling	KEGG: hsa04350; PMID:26893264	Endothelial Cells -> SST/NPY Interneurons (OVT73)	0.00163358	OVT73
D1 MSN	D1 MSN	BMP6	BMPR1A_BMPR2	BMP6 - (BMPR1A+BMPR2)	BMP	Secreted Signaling	KEGG: hsa04350; PMID:26893264	D1 MSN -> D1 MSN (Control)	0.00758168	Control
D2 MSN	D1 MSN	BMP6	BMPR1A_BMPR2	BMP6 - (BMPR1A+BMPR2)	BMP	Secreted Signaling	KEGG: hsa04350; PMID:26893264	D2 MSN -> D1 MSN (Control)	0.00537476	Control
Endothelial Cells	D1 MSN	BMP6	BMPR1A_BMPR2	BMP6 - (BMPR1A+BMPR2)	BMP	Secreted Signaling	KEGG: hsa04350; PMID:26893264	Endothelial Cells -> D1 MSN (Control)	0.00572976	Control
D1 MSN	Eccentric MSN	BMP6	BMPR1A_BMPR2	BMP6 - (BMPR1A+BMPR2)	BMP	Secreted Signaling	KEGG: hsa04350; PMID:26893264	D1 MSN -> Eccentric MSN (Control)	0.00637918	Control
D2 MSN	Eccentric MSN	BMP6	BMPR1A_BMPR2	BMP6 - (BMPR1A+BMPR2)	BMP	Secreted Signaling	KEGG: hsa04350; PMID:26893264	D2 MSN -> Eccentric MSN (Control)	0.00452069	Control
Endothelial Cells	Eccentric MSN	BMP6	BMPR1A_BMPR2	BMP6 - (BMPR1A+BMPR2)	BMP	Secreted Signaling	KEGG: hsa04350; PMID:26893264	Endothelial Cells -> Eccentric MSN (Control)	0.00481956	Control
D1 MSN	PV/Th Interneurons	BMP6	BMPR1A_BMPR2	BMP6 - (BMPR1A+BMPR2)	BMP	Secreted Signaling	KEGG: hsa04350; PMID:26893264	D1 MSN -> PV/Th Interneurons (Control)	0.00711585	Control
D2 MSN	PV/Th Interneurons	BMP6	BMPR1A_BMPR2	BMP6 - (BMPR1A+BMPR2)	BMP	Secreted Signaling	KEGG: hsa04350; PMID:26893264	D2 MSN -> PV/Th Interneurons (Control)	0.00504428	Control
Endothelial Cells	PV/Th Interneurons	BMP6	BMPR1A_BMPR2	BMP6 - (BMPR1A+BMPR2)	BMP	Secreted Signaling	KEGG: hsa04350; PMID:26893264	Endothelial Cells -> PV/Th Interneurons (Control)	0.0053775	Control
D1 MSN	Astrocytes	BMP6	BMPR1A_BMPR2	BMP6 - (BMPR1A+BMPR2)	BMP	Secreted Signaling	KEGG: hsa04350; PMID:26893264	D1 MSN -> Astrocytes (OVT73)	0.0161813	OVT73
D2 MSN	Astrocytes	BMP6	BMPR1A_BMPR2	BMP6 - (BMPR1A+BMPR2)	BMP	Secreted Signaling	KEGG: hsa04350; PMID:26893264	D2 MSN -> Astrocytes (OVT73)	0.0151189	OVT73
Eccentric MSN	Astrocytes	BMP6	BMPR1A_BMPR2	BMP6 - (BMPR1A+BMPR2)	BMP	Secreted Signaling	KEGG: hsa04350; PMID:26893264	Eccentric MSN -> Astrocytes (OVT73)	0.00158377	OVT73
Endothelial Cells	Astrocytes	BMP6	BMPR1A_BMPR2	BMP6 - (BMPR1A+BMPR2)	BMP	Secreted Signaling	KEGG: hsa04350; PMID:26893264	Endothelial Cells -> Astrocytes (OVT73)	0.00925567	OVT73
D1 MSN	Cholinergic Interneurons	BMP6	BMPR1A_BMPR2	BMP6 - (BMPR1A+BMPR2)	BMP	Secreted Signaling	KEGG: hsa04350; PMID:26893264	D1 MSN -> Cholinergic Interneurons (OVT73)	0.00867646	OVT73
D2 MSN	Cholinergic Interneurons	BMP6	BMPR1A_BMPR2	BMP6 - (BMPR1A+BMPR2)	BMP	Secreted Signaling	KEGG: hsa04350; PMID:26893264	D2 MSN -> Cholinergic Interneurons (OVT73)	0.00810285	OVT73
Eccentric MSN	Cholinergic Interneurons	BMP6	BMPR1A_BMPR2	BMP6 - (BMPR1A+BMPR2)	BMP	Secreted Signaling	KEGG: hsa04350; PMID:26893264	Eccentric MSN -> Cholinergic Interneurons (OVT73)	0.000843535	OVT73
Endothelial Cells	Cholinergic Interneurons	BMP6	BMPR1A_BMPR2	BMP6 - (BMPR1A+BMPR2)	BMP	Secreted Signaling	KEGG: hsa04350; PMID:26893264	Endothelial Cells -> Cholinergic Interneurons (OVT73)	0.00494709	OVT73
D1 MSN	D1 MSN	BMP6	BMPR1A_BMPR2	BMP6 - (BMPR1A+BMPR2)	BMP	Secreted Signaling	KEGG: hsa04350; PMID:26893264	D1 MSN -> D1 MSN (OVT73)	0.0106026	OVT73
D2 MSN	D1 MSN	BMP6	BMPR1A_BMPR2	BMP6 - (BMPR1A+BMPR2)	BMP	Secreted Signaling	KEGG: hsa04350; PMID:26893264	D2 MSN -> D1 MSN (OVT73)	0.00990279	OVT73
Eccentric MSN	D1 MSN	BMP6	BMPR1A_BMPR2	BMP6 - (BMPR1A+BMPR2)	BMP	Secreted Signaling	KEGG: hsa04350; PMID:26893264	Eccentric MSN -> D1 MSN (OVT73)	0.00103247	OVT73
Endothelial Cells	D1 MSN	BMP6	BMPR1A_BMPR2	BMP6 - (BMPR1A+BMPR2)	BMP	Secreted Signaling	KEGG: hsa04350; PMID:26893264	Endothelial Cells -> D1 MSN (OVT73)	0.00604998	OVT73
D1 MSN	D2 MSN	BMP6	BMPR1A_BMPR2	BMP6 - (BMPR1A+BMPR2)	BMP	Secreted Signaling	KEGG: hsa04350; PMID:26893264	D1 MSN -> D2 MSN (OVT73)	0.00980704	OVT73
D2 MSN	D2 MSN	BMP6	BMPR1A_BMPR2	BMP6 - (BMPR1A+BMPR2)	BMP	Secreted Signaling	KEGG: hsa04350; PMID:26893264	D2 MSN -> D2 MSN (OVT73)	0.00915928	OVT73
Eccentric MSN	D2 MSN	BMP6	BMPR1A_BMPR2	BMP6 - (BMPR1A+BMPR2)	BMP	Secreted Signaling	KEGG: hsa04350; PMID:26893264	Eccentric MSN -> D2 MSN (OVT73)	0.000954306	OVT73
Endothelial Cells	D2 MSN	BMP6	BMPR1A_BMPR2	BMP6 - (BMPR1A+BMPR2)	BMP	Secreted Signaling	KEGG: hsa04350; PMID:26893264	Endothelial Cells -> D2 MSN (OVT73)	0.0055941	OVT73
D1 MSN	Eccentric MSN	BMP6	BMPR1A_BMPR2	BMP6 - (BMPR1A+BMPR2)	BMP	Secreted Signaling	KEGG: hsa04350; PMID:26893264	D1 MSN -> Eccentric MSN (OVT73)	0.0112175	OVT73
D2 MSN	Eccentric MSN	BMP6	BMPR1A_BMPR2	BMP6 - (BMPR1A+BMPR2)	BMP	Secreted Signaling	KEGG: hsa04350; PMID:26893264	D2 MSN -> Eccentric MSN (OVT73)	0.0104776	OVT73
Eccentric MSN	Eccentric MSN	BMP6	BMPR1A_BMPR2	BMP6 - (BMPR1A+BMPR2)	BMP	Secreted Signaling	KEGG: hsa04350; PMID:26893264	Eccentric MSN -> Eccentric MSN (OVT73)	0.00109297	OVT73
Endothelial Cells	Eccentric MSN	BMP6	BMPR1A_BMPR2	BMP6 - (BMPR1A+BMPR2)	BMP	Secreted Signaling	KEGG: hsa04350; PMID:26893264	Endothelial Cells -> Eccentric MSN (OVT73)	0.0064026	OVT73
D1 MSN	PV/Th Interneurons	BMP6	BMPR1A_BMPR2	BMP6 - (BMPR1A+BMPR2)	BMP	Secreted Signaling	KEGG: hsa04350; PMID:26893264	D1 MSN -> PV/Th Interneurons (OVT73)	0.0108088	OVT73
D2 MSN	PV/Th Interneurons	BMP6	BMPR1A_BMPR2	BMP6 - (BMPR1A+BMPR2)	BMP	Secreted Signaling	KEGG: hsa04350; PMID:26893264	D2 MSN -> PV/Th Interneurons (OVT73)	0.0100963	OVT73
Eccentric MSN	PV/Th Interneurons	BMP6	BMPR1A_BMPR2	BMP6 - (BMPR1A+BMPR2)	BMP	Secreted Signaling	KEGG: hsa04350; PMID:26893264	Eccentric MSN -> PV/Th Interneurons (OVT73)	0.0010538	OVT73
Endothelial Cells	PV/Th Interneurons	BMP6	BMPR1A_BMPR2	BMP6 - (BMPR1A+BMPR2)	BMP	Secreted Signaling	KEGG: hsa04350; PMID:26893264	Endothelial Cells -> PV/Th Interneurons (OVT73)	0.00617116	OVT73
D1 MSN	SST/NPY Interneurons	BMP6	BMPR1A_BMPR2	BMP6 - (BMPR1A+BMPR2)	BMP	Secreted Signaling	KEGG: hsa04350; PMID:26893264	D1 MSN -> SST/NPY Interneurons (OVT73)	0.0120896	OVT73
D2 MSN	SST/NPY Interneurons	BMP6	BMPR1A_BMPR2	BMP6 - (BMPR1A+BMPR2)	BMP	Secreted Signaling	KEGG: hsa04350; PMID:26893264	D2 MSN -> SST/NPY Interneurons (OVT73)	0.0112928	OVT73
Eccentric MSN	SST/NPY Interneurons	BMP6	BMPR1A_BMPR2	BMP6 - (BMPR1A+BMPR2)	BMP	Secreted Signaling	KEGG: hsa04350; PMID:26893264	Eccentric MSN -> SST/NPY Interneurons (OVT73)	0.00117887	OVT73
Endothelial Cells	SST/NPY Interneurons	BMP6	BMPR1A_BMPR2	BMP6 - (BMPR1A+BMPR2)	BMP	Secreted Signaling	KEGG: hsa04350; PMID:26893264	Endothelial Cells -> SST/NPY Interneurons (OVT73)	0.00690296	OVT73
D1 MSN	Astrocytes	BMP6	BMPR1B_ACVR2A	BMP6 - (BMPR1B+ACVR2A)	BMP	Secreted Signaling	KEGG: hsa04350; PMID:26893264	D1 MSN -> Astrocytes (Control)	0.0189667	Control
D2 MSN	Astrocytes	BMP6	BMPR1B_ACVR2A	BMP6 - (BMPR1B+ACVR2A)	BMP	Secreted Signaling	KEGG: hsa04350; PMID:26893264	D2 MSN -> Astrocytes (Control)	0.0134908	Control
Endothelial Cells	Astrocytes	BMP6	BMPR1B_ACVR2A	BMP6 - (BMPR1B+ACVR2A)	BMP	Secreted Signaling	KEGG: hsa04350; PMID:26893264	Endothelial Cells -> Astrocytes (Control)	0.0143742	Control
D1 MSN	D1 MSN	BMP6	BMPR1B_ACVR2A	BMP6 - (BMPR1B+ACVR2A)	BMP	Secreted Signaling	KEGG: hsa04350; PMID:26893264	D1 MSN -> D1 MSN (Control)	0.0100587	Control
D2 MSN	D1 MSN	BMP6	BMPR1B_ACVR2A	BMP6 - (BMPR1B+ACVR2A)	BMP	Secreted Signaling	KEGG: hsa04350; PMID:26893264	D2 MSN -> D1 MSN (Control)	0.00713592	Control
Endothelial Cells	D1 MSN	BMP6	BMPR1B_ACVR2A	BMP6 - (BMPR1B+ACVR2A)	BMP	Secreted Signaling	KEGG: hsa04350; PMID:26893264	Endothelial Cells -> D1 MSN (Control)	0.00760636	Control
D1 MSN	D2 MSN	BMP6	BMPR1B_ACVR2A	BMP6 - (BMPR1B+ACVR2A)	BMP	Secreted Signaling	KEGG: hsa04350; PMID:26893264	D1 MSN -> D2 MSN (Control)	0.0150783	Control
D2 MSN	D2 MSN	BMP6	BMPR1B_ACVR2A	BMP6 - (BMPR1B+ACVR2A)	BMP	Secreted Signaling	KEGG: hsa04350; PMID:26893264	D2 MSN -> D2 MSN (Control)	0.0107128	Control
Endothelial Cells	D2 MSN	BMP6	BMPR1B_ACVR2A	BMP6 - (BMPR1B+ACVR2A)	BMP	Secreted Signaling	KEGG: hsa04350; PMID:26893264	Endothelial Cells -> D2 MSN (Control)	0.0114163	Control
D1 MSN	Eccentric MSN	BMP6	BMPR1B_ACVR2A	BMP6 - (BMPR1B+ACVR2A)	BMP	Secreted Signaling	KEGG: hsa04350; PMID:26893264	D1 MSN -> Eccentric MSN (Control)	0.0273779	Control
D2 MSN	Eccentric MSN	BMP6	BMPR1B_ACVR2A	BMP6 - (BMPR1B+ACVR2A)	BMP	Secreted Signaling	KEGG: hsa04350; PMID:26893264	D2 MSN -> Eccentric MSN (Control)	0.0195219	Control
Endothelial Cells	Eccentric MSN	BMP6	BMPR1B_ACVR2A	BMP6 - (BMPR1B+ACVR2A)	BMP	Secreted Signaling	KEGG: hsa04350; PMID:26893264	Endothelial Cells -> Eccentric MSN (Control)	0.0207918	Control
D1 MSN	Astrocytes	BMP6	BMPR1B_ACVR2A	BMP6 - (BMPR1B+ACVR2A)	BMP	Secreted Signaling	KEGG: hsa04350; PMID:26893264	D1 MSN -> Astrocytes (OVT73)	0.0254404	OVT73
D2 MSN	Astrocytes	BMP6	BMPR1B_ACVR2A	BMP6 - (BMPR1B+ACVR2A)	BMP	Secreted Signaling	KEGG: hsa04350; PMID:26893264	D2 MSN -> Astrocytes (OVT73)	0.0237848	OVT73
Eccentric MSN	Astrocytes	BMP6	BMPR1B_ACVR2A	BMP6 - (BMPR1B+ACVR2A)	BMP	Secreted Signaling	KEGG: hsa04350; PMID:26893264	Eccentric MSN -> Astrocytes (OVT73)	0.00251135	OVT73
Endothelial Cells	Astrocytes	BMP6	BMPR1B_ACVR2A	BMP6 - (BMPR1B+ACVR2A)	BMP	Secreted Signaling	KEGG: hsa04350; PMID:26893264	Endothelial Cells -> Astrocytes (OVT73)	0.0146107	OVT73
D1 MSN	D1 MSN	BMP6	BMPR1B_ACVR2A	BMP6 - (BMPR1B+ACVR2A)	BMP	Secreted Signaling	KEGG: hsa04350; PMID:26893264	D1 MSN -> D1 MSN (OVT73)	0.0190883	OVT73
D2 MSN	D1 MSN	BMP6	BMPR1B_ACVR2A	BMP6 - (BMPR1B+ACVR2A)	BMP	Secreted Signaling	KEGG: hsa04350; PMID:26893264	D2 MSN -> D1 MSN (OVT73)	0.0178386	OVT73
Eccentric MSN	D1 MSN	BMP6	BMPR1B_ACVR2A	BMP6 - (BMPR1B+ACVR2A)	BMP	Secreted Signaling	KEGG: hsa04350; PMID:26893264	Eccentric MSN -> D1 MSN (OVT73)	0.0018733	OVT73
Endothelial Cells	D1 MSN	BMP6	BMPR1B_ACVR2A	BMP6 - (BMPR1B+ACVR2A)	BMP	Secreted Signaling	KEGG: hsa04350; PMID:26893264	Endothelial Cells -> D1 MSN (OVT73)	0.0109323	OVT73
D1 MSN	D2 MSN	BMP6	BMPR1B_ACVR2A	BMP6 - (BMPR1B+ACVR2A)	BMP	Secreted Signaling	KEGG: hsa04350; PMID:26893264	D1 MSN -> D2 MSN (OVT73)	0.0288871	OVT73
D2 MSN	D2 MSN	BMP6	BMPR1B_ACVR2A	BMP6 - (BMPR1B+ACVR2A)	BMP	Secreted Signaling	KEGG: hsa04350; PMID:26893264	D2 MSN -> D2 MSN (OVT73)	0.0270135	OVT73
Eccentric MSN	D2 MSN	BMP6	BMPR1B_ACVR2A	BMP6 - (BMPR1B+ACVR2A)	BMP	Secreted Signaling	KEGG: hsa04350; PMID:26893264	Eccentric MSN -> D2 MSN (OVT73)	0.00286071	OVT73
Endothelial Cells	D2 MSN	BMP6	BMPR1B_ACVR2A	BMP6 - (BMPR1B+ACVR2A)	BMP	Secreted Signaling	KEGG: hsa04350; PMID:26893264	Endothelial Cells -> D2 MSN (OVT73)	0.0166152	OVT73
D1 MSN	Eccentric MSN	BMP6	BMPR1B_ACVR2A	BMP6 - (BMPR1B+ACVR2A)	BMP	Secreted Signaling	KEGG: hsa04350; PMID:26893264	D1 MSN -> Eccentric MSN (OVT73)	0.0408463	OVT73
D2 MSN	Eccentric MSN	BMP6	BMPR1B_ACVR2A	BMP6 - (BMPR1B+ACVR2A)	BMP	Secreted Signaling	KEGG: hsa04350; PMID:26893264	D2 MSN -> Eccentric MSN (OVT73)	0.0382276	OVT73
Eccentric MSN	Eccentric MSN	BMP6	BMPR1B_ACVR2A	BMP6 - (BMPR1B+ACVR2A)	BMP	Secreted Signaling	KEGG: hsa04350; PMID:26893264	Eccentric MSN -> Eccentric MSN (OVT73)	0.00409043	OVT73
Endothelial Cells	Eccentric MSN	BMP6	BMPR1B_ACVR2A	BMP6 - (BMPR1B+ACVR2A)	BMP	Secreted Signaling	KEGG: hsa04350; PMID:26893264	Endothelial Cells -> Eccentric MSN (OVT73)	0.0236175	OVT73
D1 MSN	D1 MSN	BMP6	BMPR1B_ACVR2B	BMP6 - (BMPR1B+ACVR2B)	BMP	Secreted Signaling	KEGG: hsa04350; PMID:26893264	D1 MSN -> D1 MSN (Control)	0.0030535	Control
D2 MSN	D1 MSN	BMP6	BMPR1B_ACVR2B	BMP6 - (BMPR1B+ACVR2B)	BMP	Secreted Signaling	KEGG: hsa04350; PMID:26893264	D2 MSN -> D1 MSN (Control)	0.0021618	Control
Endothelial Cells	D1 MSN	BMP6	BMPR1B_ACVR2B	BMP6 - (BMPR1B+ACVR2B)	BMP	Secreted Signaling	KEGG: hsa04350; PMID:26893264	Endothelial Cells -> D1 MSN (Control)	0.00230507	Control
D1 MSN	D1 MSN	BMP6	BMPR1B_ACVR2B	BMP6 - (BMPR1B+ACVR2B)	BMP	Secreted Signaling	KEGG: hsa04350; PMID:26893264	D1 MSN -> D1 MSN (OVT73)	0.00468099	OVT73
D2 MSN	D1 MSN	BMP6	BMPR1B_ACVR2B	BMP6 - (BMPR1B+ACVR2B)	BMP	Secreted Signaling	KEGG: hsa04350; PMID:26893264	D2 MSN -> D1 MSN (OVT73)	0.00437032	OVT73
Eccentric MSN	D1 MSN	BMP6	BMPR1B_ACVR2B	BMP6 - (BMPR1B+ACVR2B)	BMP	Secreted Signaling	KEGG: hsa04350; PMID:26893264	Eccentric MSN -> D1 MSN (OVT73)	0.000453381	OVT73
Endothelial Cells	D1 MSN	BMP6	BMPR1B_ACVR2B	BMP6 - (BMPR1B+ACVR2B)	BMP	Secreted Signaling	KEGG: hsa04350; PMID:26893264	Endothelial Cells -> D1 MSN (OVT73)	0.0026642	OVT73
D1 MSN	Eccentric MSN	BMP6	BMPR1B_ACVR2B	BMP6 - (BMPR1B+ACVR2B)	BMP	Secreted Signaling	KEGG: hsa04350; PMID:26893264	D1 MSN -> Eccentric MSN (OVT73)	0.00965365	OVT73
D2 MSN	Eccentric MSN	BMP6	BMPR1B_ACVR2B	BMP6 - (BMPR1B+ACVR2B)	BMP	Secreted Signaling	KEGG: hsa04350; PMID:26893264	D2 MSN -> Eccentric MSN (OVT73)	0.00901594	OVT73
Eccentric MSN	Eccentric MSN	BMP6	BMPR1B_ACVR2B	BMP6 - (BMPR1B+ACVR2B)	BMP	Secreted Signaling	KEGG: hsa04350; PMID:26893264	Eccentric MSN -> Eccentric MSN (OVT73)	0.000939249	OVT73
Endothelial Cells	Eccentric MSN	BMP6	BMPR1B_ACVR2B	BMP6 - (BMPR1B+ACVR2B)	BMP	Secreted Signaling	KEGG: hsa04350; PMID:26893264	Endothelial Cells -> Eccentric MSN (OVT73)	0.00550625	OVT73
D1 MSN	Astrocytes	BMP6	BMPR1B_BMPR2	BMP6 - (BMPR1B+BMPR2)	BMP	Secreted Signaling	KEGG: hsa04350; PMID:26893264	D1 MSN -> Astrocytes (Control)	0.0245806	Control
D2 MSN	Astrocytes	BMP6	BMPR1B_BMPR2	BMP6 - (BMPR1B+BMPR2)	BMP	Secreted Signaling	KEGG: hsa04350; PMID:26893264	D2 MSN -> Astrocytes (Control)	0.0175129	Control
Endothelial Cells	Astrocytes	BMP6	BMPR1B_BMPR2	BMP6 - (BMPR1B+BMPR2)	BMP	Secreted Signaling	KEGG: hsa04350; PMID:26893264	Endothelial Cells -> Astrocytes (Control)	0.0186546	Control
D1 MSN	D1 MSN	BMP6	BMPR1B_BMPR2	BMP6 - (BMPR1B+BMPR2)	BMP	Secreted Signaling	KEGG: hsa04350; PMID:26893264	D1 MSN -> D1 MSN (Control)	0.0132382	Control
D2 MSN	D1 MSN	BMP6	BMPR1B_BMPR2	BMP6 - (BMPR1B+BMPR2)	BMP	Secreted Signaling	KEGG: hsa04350; PMID:26893264	D2 MSN -> D1 MSN (Control)	0.00940037	Control
Endothelial Cells	D1 MSN	BMP6	BMPR1B_BMPR2	BMP6 - (BMPR1B+BMPR2)	BMP	Secreted Signaling	KEGG: hsa04350; PMID:26893264	Endothelial Cells -> D1 MSN (Control)	0.0100186	Control
D1 MSN	D2 MSN	BMP6	BMPR1B_BMPR2	BMP6 - (BMPR1B+BMPR2)	BMP	Secreted Signaling	KEGG: hsa04350; PMID:26893264	D1 MSN -> D2 MSN (Control)	0.0204444	Control
D2 MSN	D2 MSN	BMP6	BMPR1B_BMPR2	BMP6 - (BMPR1B+BMPR2)	BMP	Secreted Signaling	KEGG: hsa04350; PMID:26893264	D2 MSN -> D2 MSN (Control)	0.0145482	Control
Endothelial Cells	D2 MSN	BMP6	BMPR1B_BMPR2	BMP6 - (BMPR1B+BMPR2)	BMP	Secreted Signaling	KEGG: hsa04350; PMID:26893264	Endothelial Cells -> D2 MSN (Control)	0.0154997	Control
D1 MSN	Eccentric MSN	BMP6	BMPR1B_BMPR2	BMP6 - (BMPR1B+BMPR2)	BMP	Secreted Signaling	KEGG: hsa04350; PMID:26893264	D1 MSN -> Eccentric MSN (Control)	0.0291977	Control
D2 MSN	Eccentric MSN	BMP6	BMPR1B_BMPR2	BMP6 - (BMPR1B+BMPR2)	BMP	Secreted Signaling	KEGG: hsa04350; PMID:26893264	D2 MSN -> Eccentric MSN (Control)	0.0208307	Control
Endothelial Cells	Eccentric MSN	BMP6	BMPR1B_BMPR2	BMP6 - (BMPR1B+BMPR2)	BMP	Secreted Signaling	KEGG: hsa04350; PMID:26893264	Endothelial Cells -> Eccentric MSN (Control)	0.0221838	Control
D1 MSN	Astrocytes	BMP6	BMPR1B_BMPR2	BMP6 - (BMPR1B+BMPR2)	BMP	Secreted Signaling	KEGG: hsa04350; PMID:26893264	D1 MSN -> Astrocytes (OVT73)	0.0482288	OVT73
D2 MSN	Astrocytes	BMP6	BMPR1B_BMPR2	BMP6 - (BMPR1B+BMPR2)	BMP	Secreted Signaling	KEGG: hsa04350; PMID:26893264	D2 MSN -> Astrocytes (OVT73)	0.0451591	OVT73
Eccentric MSN	Astrocytes	BMP6	BMPR1B_BMPR2	BMP6 - (BMPR1B+BMPR2)	BMP	Secreted Signaling	KEGG: hsa04350; PMID:26893264	Eccentric MSN -> Astrocytes (OVT73)	0.00486341	OVT73
Endothelial Cells	Astrocytes	BMP6	BMPR1B_BMPR2	BMP6 - (BMPR1B+BMPR2)	BMP	Secreted Signaling	KEGG: hsa04350; PMID:26893264	Endothelial Cells -> Astrocytes (OVT73)	0.0279769	OVT73
D1 MSN	D1 MSN	BMP6	BMPR1B_BMPR2	BMP6 - (BMPR1B+BMPR2)	BMP	Secreted Signaling	KEGG: hsa04350; PMID:26893264	D1 MSN -> D1 MSN (OVT73)	0.0237509	OVT73
D2 MSN	D1 MSN	BMP6	BMPR1B_BMPR2	BMP6 - (BMPR1B+BMPR2)	BMP	Secreted Signaling	KEGG: hsa04350; PMID:26893264	D2 MSN -> D1 MSN (OVT73)	0.0222028	OVT73
Eccentric MSN	D1 MSN	BMP6	BMPR1B_BMPR2	BMP6 - (BMPR1B+BMPR2)	BMP	Secreted Signaling	KEGG: hsa04350; PMID:26893264	Eccentric MSN -> D1 MSN (OVT73)	0.00234092	OVT73
Endothelial Cells	D1 MSN	BMP6	BMPR1B_BMPR2	BMP6 - (BMPR1B+BMPR2)	BMP	Secreted Signaling	KEGG: hsa04350; PMID:26893264	Endothelial Cells -> D1 MSN (OVT73)	0.0136304	OVT73
D1 MSN	D2 MSN	BMP6	BMPR1B_BMPR2	BMP6 - (BMPR1B+BMPR2)	BMP	Secreted Signaling	KEGG: hsa04350; PMID:26893264	D1 MSN -> D2 MSN (OVT73)	0.039935	OVT73
D2 MSN	D2 MSN	BMP6	BMPR1B_BMPR2	BMP6 - (BMPR1B+BMPR2)	BMP	Secreted Signaling	KEGG: hsa04350; PMID:26893264	D2 MSN -> D2 MSN (OVT73)	0.0373724	OVT73
Eccentric MSN	D2 MSN	BMP6	BMPR1B_BMPR2	BMP6 - (BMPR1B+BMPR2)	BMP	Secreted Signaling	KEGG: hsa04350; PMID:26893264	Eccentric MSN -> D2 MSN (OVT73)	0.00399575	OVT73
Endothelial Cells	D2 MSN	BMP6	BMPR1B_BMPR2	BMP6 - (BMPR1B+BMPR2)	BMP	Secreted Signaling	KEGG: hsa04350; PMID:26893264	Endothelial Cells -> D2 MSN (OVT73)	0.0230813	OVT73
D1 MSN	Eccentric MSN	BMP6	BMPR1B_BMPR2	BMP6 - (BMPR1B+BMPR2)	BMP	Secreted Signaling	KEGG: hsa04350; PMID:26893264	D1 MSN -> Eccentric MSN (OVT73)	0.0430017	OVT73
D2 MSN	Eccentric MSN	BMP6	BMPR1B_BMPR2	BMP6 - (BMPR1B+BMPR2)	BMP	Secreted Signaling	KEGG: hsa04350; PMID:26893264	D2 MSN -> Eccentric MSN (OVT73)	0.0402506	OVT73
Eccentric MSN	Eccentric MSN	BMP6	BMPR1B_BMPR2	BMP6 - (BMPR1B+BMPR2)	BMP	Secreted Signaling	KEGG: hsa04350; PMID:26893264	Eccentric MSN -> Eccentric MSN (OVT73)	0.004315	OVT73
Endothelial Cells	Eccentric MSN	BMP6	BMPR1B_BMPR2	BMP6 - (BMPR1B+BMPR2)	BMP	Secreted Signaling	KEGG: hsa04350; PMID:26893264	Endothelial Cells -> Eccentric MSN (OVT73)	0.0248873	OVT73
Astrocytes	Cholinergic Interneurons	BMP7	ACVR1_ACVR2A	BMP7 - (ACVR1+ACVR2A)	BMP	Secreted Signaling	KEGG: hsa04350; PMID:26893264	Astrocytes -> Cholinergic Interneurons (OVT73)	0.00292174	OVT73
Eccentric MSN	Cholinergic Interneurons	BMP7	ACVR1_ACVR2A	BMP7 - (ACVR1+ACVR2A)	BMP	Secreted Signaling	KEGG: hsa04350; PMID:26893264	Eccentric MSN -> Cholinergic Interneurons (OVT73)	0.000757332	OVT73
Astrocytes	D1 MSN	BMP7	ACVR1_ACVR2A	BMP7 - (ACVR1+ACVR2A)	BMP	Secreted Signaling	KEGG: hsa04350; PMID:26893264	Astrocytes -> D1 MSN (OVT73)	0.00551496	OVT73
Eccentric MSN	D1 MSN	BMP7	ACVR1_ACVR2A	BMP7 - (ACVR1+ACVR2A)	BMP	Secreted Signaling	KEGG: hsa04350; PMID:26893264	Eccentric MSN -> D1 MSN (OVT73)	0.00143222	OVT73
Astrocytes	D2 MSN	BMP7	ACVR1_ACVR2A	BMP7 - (ACVR1+ACVR2A)	BMP	Secreted Signaling	KEGG: hsa04350; PMID:26893264	Astrocytes -> D2 MSN (OVT73)	0.00457968	OVT73
Eccentric MSN	D2 MSN	BMP7	ACVR1_ACVR2A	BMP7 - (ACVR1+ACVR2A)	BMP	Secreted Signaling	KEGG: hsa04350; PMID:26893264	Eccentric MSN -> D2 MSN (OVT73)	0.0011885	OVT73
Astrocytes	Eccentric MSN	BMP7	ACVR1_ACVR2A	BMP7 - (ACVR1+ACVR2A)	BMP	Secreted Signaling	KEGG: hsa04350; PMID:26893264	Astrocytes -> Eccentric MSN (OVT73)	0.00710279	OVT73
Eccentric MSN	Eccentric MSN	BMP7	ACVR1_ACVR2A	BMP7 - (ACVR1+ACVR2A)	BMP	Secreted Signaling	KEGG: hsa04350; PMID:26893264	Eccentric MSN -> Eccentric MSN (OVT73)	0.00184675	OVT73
Astrocytes	Neuroblasts	BMP7	ACVR1_ACVR2A	BMP7 - (ACVR1+ACVR2A)	BMP	Secreted Signaling	KEGG: hsa04350; PMID:26893264	Astrocytes -> Neuroblasts (OVT73)	0.00375993	OVT73
Eccentric MSN	Neuroblasts	BMP7	ACVR1_ACVR2A	BMP7 - (ACVR1+ACVR2A)	BMP	Secreted Signaling	KEGG: hsa04350; PMID:26893264	Eccentric MSN -> Neuroblasts (OVT73)	0.000975167	OVT73
Astrocytes	PV/Th Interneurons	BMP7	ACVR1_ACVR2A	BMP7 - (ACVR1+ACVR2A)	BMP	Secreted Signaling	KEGG: hsa04350; PMID:26893264	Astrocytes -> PV/Th Interneurons (OVT73)	0.00517193	OVT73
Eccentric MSN	PV/Th Interneurons	BMP7	ACVR1_ACVR2A	BMP7 - (ACVR1+ACVR2A)	BMP	Secreted Signaling	KEGG: hsa04350; PMID:26893264	Eccentric MSN -> PV/Th Interneurons (OVT73)	0.00134331	OVT73
Astrocytes	SST/NPY Interneurons	BMP7	ACVR1_ACVR2A	BMP7 - (ACVR1+ACVR2A)	BMP	Secreted Signaling	KEGG: hsa04350; PMID:26893264	Astrocytes -> SST/NPY Interneurons (OVT73)	0.0026167	OVT73
Eccentric MSN	SST/NPY Interneurons	BMP7	ACVR1_ACVR2A	BMP7 - (ACVR1+ACVR2A)	BMP	Secreted Signaling	KEGG: hsa04350; PMID:26893264	Eccentric MSN -> SST/NPY Interneurons (OVT73)	0.000678084	OVT73
Astrocytes	Cholinergic Interneurons	BMP7	ACVR1_ACVR2B	BMP7 - (ACVR1+ACVR2B)	BMP	Secreted Signaling	KEGG: hsa04350; PMID:26893264	Astrocytes -> Cholinergic Interneurons (OVT73)	0.000432993	OVT73
Eccentric MSN	Cholinergic Interneurons	BMP7	ACVR1_ACVR2B	BMP7 - (ACVR1+ACVR2B)	BMP	Secreted Signaling	KEGG: hsa04350; PMID:26893264	Eccentric MSN -> Cholinergic Interneurons (OVT73)	0.000112024	OVT73
Astrocytes	D1 MSN	BMP7	ACVR1_ACVR2B	BMP7 - (ACVR1+ACVR2B)	BMP	Secreted Signaling	KEGG: hsa04350; PMID:26893264	Astrocytes -> D1 MSN (OVT73)	0.00133845	OVT73
Eccentric MSN	D1 MSN	BMP7	ACVR1_ACVR2B	BMP7 - (ACVR1+ACVR2B)	BMP	Secreted Signaling	KEGG: hsa04350; PMID:26893264	Eccentric MSN -> D1 MSN (OVT73)	0.000346513	OVT73
Astrocytes	Eccentric MSN	BMP7	ACVR1_ACVR2B	BMP7 - (ACVR1+ACVR2B)	BMP	Secreted Signaling	KEGG: hsa04350; PMID:26893264	Astrocytes -> Eccentric MSN (OVT73)	0.00163476	OVT73
Eccentric MSN	Eccentric MSN	BMP7	ACVR1_ACVR2B	BMP7 - (ACVR1+ACVR2B)	BMP	Secreted Signaling	KEGG: hsa04350; PMID:26893264	Eccentric MSN -> Eccentric MSN (OVT73)	0.000423319	OVT73
Astrocytes	PV/Th Interneurons	BMP7	ACVR1_ACVR2B	BMP7 - (ACVR1+ACVR2B)	BMP	Secreted Signaling	KEGG: hsa04350; PMID:26893264	Astrocytes -> PV/Th Interneurons (OVT73)	0.00189515	OVT73
Eccentric MSN	PV/Th Interneurons	BMP7	ACVR1_ACVR2B	BMP7 - (ACVR1+ACVR2B)	BMP	Secreted Signaling	KEGG: hsa04350; PMID:26893264	Eccentric MSN -> PV/Th Interneurons (OVT73)	0.000490911	OVT73
Astrocytes	SST/NPY Interneurons	BMP7	ACVR1_ACVR2B	BMP7 - (ACVR1+ACVR2B)	BMP	Secreted Signaling	KEGG: hsa04350; PMID:26893264	Astrocytes -> SST/NPY Interneurons (OVT73)	0.000986887	OVT73
Eccentric MSN	SST/NPY Interneurons	BMP7	ACVR1_ACVR2B	BMP7 - (ACVR1+ACVR2B)	BMP	Secreted Signaling	KEGG: hsa04350; PMID:26893264	Eccentric MSN -> SST/NPY Interneurons (OVT73)	0.00025543	OVT73
Astrocytes	Cholinergic Interneurons	BMP7	ACVR1_BMPR2	BMP7 - (ACVR1+BMPR2)	BMP	Secreted Signaling	KEGG: hsa04350; PMID:26893264	Astrocytes -> Cholinergic Interneurons (OVT73)	0.00327687	OVT73
Eccentric MSN	Cholinergic Interneurons	BMP7	ACVR1_BMPR2	BMP7 - (ACVR1+BMPR2)	BMP	Secreted Signaling	KEGG: hsa04350; PMID:26893264	Eccentric MSN -> Cholinergic Interneurons (OVT73)	0.00084961	OVT73
Astrocytes	D1 MSN	BMP7	ACVR1_BMPR2	BMP7 - (ACVR1+BMPR2)	BMP	Secreted Signaling	KEGG: hsa04350; PMID:26893264	Astrocytes -> D1 MSN (OVT73)	0.00688537	OVT73
Eccentric MSN	D1 MSN	BMP7	ACVR1_BMPR2	BMP7 - (ACVR1+BMPR2)	BMP	Secreted Signaling	KEGG: hsa04350; PMID:26893264	Eccentric MSN -> D1 MSN (OVT73)	0.00178993	OVT73
Astrocytes	D2 MSN	BMP7	ACVR1_BMPR2	BMP7 - (ACVR1+BMPR2)	BMP	Secreted Signaling	KEGG: hsa04350; PMID:26893264	Astrocytes -> D2 MSN (OVT73)	0.00639238	OVT73
Eccentric MSN	D2 MSN	BMP7	ACVR1_BMPR2	BMP7 - (ACVR1+BMPR2)	BMP	Secreted Signaling	KEGG: hsa04350; PMID:26893264	Eccentric MSN -> D2 MSN (OVT73)	0.00166116	OVT73
Astrocytes	Eccentric MSN	BMP7	ACVR1_BMPR2	BMP7 - (ACVR1+BMPR2)	BMP	Secreted Signaling	KEGG: hsa04350; PMID:26893264	Astrocytes -> Eccentric MSN (OVT73)	0.00749151	OVT73
Eccentric MSN	Eccentric MSN	BMP7	ACVR1_BMPR2	BMP7 - (ACVR1+BMPR2)	BMP	Secreted Signaling	KEGG: hsa04350; PMID:26893264	Eccentric MSN -> Eccentric MSN (OVT73)	0.00194839	OVT73
Astrocytes	Microglia	BMP7	ACVR1_BMPR2	BMP7 - (ACVR1+BMPR2)	BMP	Secreted Signaling	KEGG: hsa04350; PMID:26893264	Astrocytes -> Microglia (OVT73)	0.00461981	OVT73
Eccentric MSN	Microglia	BMP7	ACVR1_BMPR2	BMP7 - (ACVR1+BMPR2)	BMP	Secreted Signaling	KEGG: hsa04350; PMID:26893264	Eccentric MSN -> Microglia (OVT73)	0.00119895	OVT73
Astrocytes	Neuroblasts	BMP7	ACVR1_BMPR2	BMP7 - (ACVR1+BMPR2)	BMP	Secreted Signaling	KEGG: hsa04350; PMID:26893264	Astrocytes -> Neuroblasts (OVT73)	0.0043951	OVT73
Eccentric MSN	Neuroblasts	BMP7	ACVR1_BMPR2	BMP7 - (ACVR1+BMPR2)	BMP	Secreted Signaling	KEGG: hsa04350; PMID:26893264	Eccentric MSN -> Neuroblasts (OVT73)	0.00114044	OVT73
Astrocytes	PV/Th Interneurons	BMP7	ACVR1_BMPR2	BMP7 - (ACVR1+BMPR2)	BMP	Secreted Signaling	KEGG: hsa04350; PMID:26893264	Astrocytes -> PV/Th Interneurons (OVT73)	0.0065764	OVT73
Eccentric MSN	PV/Th Interneurons	BMP7	ACVR1_BMPR2	BMP7 - (ACVR1+BMPR2)	BMP	Secreted Signaling	KEGG: hsa04350; PMID:26893264	Eccentric MSN -> PV/Th Interneurons (OVT73)	0.00171007	OVT73
Astrocytes	SST/NPY Interneurons	BMP7	ACVR1_BMPR2	BMP7 - (ACVR1+BMPR2)	BMP	Secreted Signaling	KEGG: hsa04350; PMID:26893264	Astrocytes -> SST/NPY Interneurons (OVT73)	0.00417899	OVT73
Eccentric MSN	SST/NPY Interneurons	BMP7	ACVR1_BMPR2	BMP7 - (ACVR1+BMPR2)	BMP	Secreted Signaling	KEGG: hsa04350; PMID:26893264	Eccentric MSN -> SST/NPY Interneurons (OVT73)	0.00108419	OVT73
Astrocytes	Astrocytes	BMP7	BMPR1A_ACVR2A	BMP7 - (BMPR1A+ACVR2A)	BMP	Secreted Signaling	KEGG: hsa04350; PMID:26893264	Astrocytes -> Astrocytes (OVT73)	0.00255824	OVT73
Eccentric MSN	Astrocytes	BMP7	BMPR1A_ACVR2A	BMP7 - (BMPR1A+ACVR2A)	BMP	Secreted Signaling	KEGG: hsa04350; PMID:26893264	Eccentric MSN -> Astrocytes (OVT73)	0.000662907	OVT73
Astrocytes	Cholinergic Interneurons	BMP7	BMPR1A_ACVR2A	BMP7 - (BMPR1A+ACVR2A)	BMP	Secreted Signaling	KEGG: hsa04350; PMID:26893264	Astrocytes -> Cholinergic Interneurons (OVT73)	0.00235608	OVT73
Eccentric MSN	Cholinergic Interneurons	BMP7	BMPR1A_ACVR2A	BMP7 - (BMPR1A+ACVR2A)	BMP	Secreted Signaling	KEGG: hsa04350; PMID:26893264	Eccentric MSN -> Cholinergic Interneurons (OVT73)	0.00061045	OVT73
Astrocytes	D1 MSN	BMP7	BMPR1A_ACVR2A	BMP7 - (BMPR1A+ACVR2A)	BMP	Secreted Signaling	KEGG: hsa04350; PMID:26893264	Astrocytes -> D1 MSN (OVT73)	0.0025879	OVT73
Eccentric MSN	D1 MSN	BMP7	BMPR1A_ACVR2A	BMP7 - (BMPR1A+ACVR2A)	BMP	Secreted Signaling	KEGG: hsa04350; PMID:26893264	Eccentric MSN -> D1 MSN (OVT73)	0.000670606	OVT73
Astrocytes	D2 MSN	BMP7	BMPR1A_ACVR2A	BMP7 - (BMPR1A+ACVR2A)	BMP	Secreted Signaling	KEGG: hsa04350; PMID:26893264	Astrocytes -> D2 MSN (OVT73)	0.00213936	OVT73
Eccentric MSN	D2 MSN	BMP7	BMPR1A_ACVR2A	BMP7 - (BMPR1A+ACVR2A)	BMP	Secreted Signaling	KEGG: hsa04350; PMID:26893264	Eccentric MSN -> D2 MSN (OVT73)	0.000554192	OVT73
Astrocytes	Eccentric MSN	BMP7	BMPR1A_ACVR2A	BMP7 - (BMPR1A+ACVR2A)	BMP	Secreted Signaling	KEGG: hsa04350; PMID:26893264	Astrocytes -> Eccentric MSN (OVT73)	0.00324408	OVT73
Eccentric MSN	Eccentric MSN	BMP7	BMPR1A_ACVR2A	BMP7 - (BMPR1A+ACVR2A)	BMP	Secreted Signaling	KEGG: hsa04350; PMID:26893264	Eccentric MSN -> Eccentric MSN (OVT73)	0.000841053	OVT73
Astrocytes	PV/Th Interneurons	BMP7	BMPR1A_ACVR2A	BMP7 - (BMPR1A+ACVR2A)	BMP	Secreted Signaling	KEGG: hsa04350; PMID:26893264	Astrocytes -> PV/Th Interneurons (OVT73)	0.00259264	OVT73
Eccentric MSN	PV/Th Interneurons	BMP7	BMPR1A_ACVR2A	BMP7 - (BMPR1A+ACVR2A)	BMP	Secreted Signaling	KEGG: hsa04350; PMID:26893264	Eccentric MSN -> PV/Th Interneurons (OVT73)	0.000671969	OVT73
Astrocytes	SST/NPY Interneurons	BMP7	BMPR1A_ACVR2A	BMP7 - (BMPR1A+ACVR2A)	BMP	Secreted Signaling	KEGG: hsa04350; PMID:26893264	Astrocytes -> SST/NPY Interneurons (OVT73)	0.00231051	OVT73
Eccentric MSN	SST/NPY Interneurons	BMP7	BMPR1A_ACVR2A	BMP7 - (BMPR1A+ACVR2A)	BMP	Secreted Signaling	KEGG: hsa04350; PMID:26893264	Eccentric MSN -> SST/NPY Interneurons (OVT73)	0.000598603	OVT73
Astrocytes	Cholinergic Interneurons	BMP7	BMPR1A_ACVR2B	BMP7 - (BMPR1A+ACVR2B)	BMP	Secreted Signaling	KEGG: hsa04350; PMID:26893264	Astrocytes -> Cholinergic Interneurons (OVT73)	0.000348993	OVT73
Eccentric MSN	Cholinergic Interneurons	BMP7	BMPR1A_ACVR2B	BMP7 - (BMPR1A+ACVR2B)	BMP	Secreted Signaling	KEGG: hsa04350; PMID:26893264	Eccentric MSN -> Cholinergic Interneurons (OVT73)	9.02854e-05	OVT73
Astrocytes	D1 MSN	BMP7	BMPR1A_ACVR2B	BMP7 - (BMPR1A+ACVR2B)	BMP	Secreted Signaling	KEGG: hsa04350; PMID:26893264	Astrocytes -> D1 MSN (OVT73)	0.000626669	OVT73
Eccentric MSN	D1 MSN	BMP7	BMPR1A_ACVR2B	BMP7 - (BMPR1A+ACVR2B)	BMP	Secreted Signaling	KEGG: hsa04350; PMID:26893264	Eccentric MSN -> D1 MSN (OVT73)	0.000162154	OVT73
Astrocytes	Eccentric MSN	BMP7	BMPR1A_ACVR2B	BMP7 - (BMPR1A+ACVR2B)	BMP	Secreted Signaling	KEGG: hsa04350; PMID:26893264	Astrocytes -> Eccentric MSN (OVT73)	0.000744421	OVT73
Eccentric MSN	Eccentric MSN	BMP7	BMPR1A_ACVR2B	BMP7 - (BMPR1A+ACVR2B)	BMP	Secreted Signaling	KEGG: hsa04350; PMID:26893264	Eccentric MSN -> Eccentric MSN (OVT73)	0.000192639	OVT73
Astrocytes	PV/Th Interneurons	BMP7	BMPR1A_ACVR2B	BMP7 - (BMPR1A+ACVR2B)	BMP	Secreted Signaling	KEGG: hsa04350; PMID:26893264	Astrocytes -> PV/Th Interneurons (OVT73)	0.000948302	OVT73
Eccentric MSN	PV/Th Interneurons	BMP7	BMPR1A_ACVR2B	BMP7 - (BMPR1A+ACVR2B)	BMP	Secreted Signaling	KEGG: hsa04350; PMID:26893264	Eccentric MSN -> PV/Th Interneurons (OVT73)	0.000245454	OVT73
Astrocytes	SST/NPY Interneurons	BMP7	BMPR1A_ACVR2B	BMP7 - (BMPR1A+ACVR2B)	BMP	Secreted Signaling	KEGG: hsa04350; PMID:26893264	Astrocytes -> SST/NPY Interneurons (OVT73)	0.000871241	OVT73
Eccentric MSN	SST/NPY Interneurons	BMP7	BMPR1A_ACVR2B	BMP7 - (BMPR1A+ACVR2B)	BMP	Secreted Signaling	KEGG: hsa04350; PMID:26893264	Eccentric MSN -> SST/NPY Interneurons (OVT73)	0.000225479	OVT73
Astrocytes	Astrocytes	BMP7	BMPR1A_BMPR2	BMP7 - (BMPR1A+BMPR2)	BMP	Secreted Signaling	KEGG: hsa04350; PMID:26893264	Astrocytes -> Astrocytes (OVT73)	0.00495399	OVT73
Eccentric MSN	Astrocytes	BMP7	BMPR1A_BMPR2	BMP7 - (BMPR1A+BMPR2)	BMP	Secreted Signaling	KEGG: hsa04350; PMID:26893264	Eccentric MSN -> Astrocytes (OVT73)	0.001286	OVT73
Astrocytes	Cholinergic Interneurons	BMP7	BMPR1A_BMPR2	BMP7 - (BMPR1A+BMPR2)	BMP	Secreted Signaling	KEGG: hsa04350; PMID:26893264	Astrocytes -> Cholinergic Interneurons (OVT73)	0.00264264	OVT73
Eccentric MSN	Cholinergic Interneurons	BMP7	BMPR1A_BMPR2	BMP7 - (BMPR1A+BMPR2)	BMP	Secreted Signaling	KEGG: hsa04350; PMID:26893264	Eccentric MSN -> Cholinergic Interneurons (OVT73)	0.000684843	OVT73
Astrocytes	D1 MSN	BMP7	BMPR1A_BMPR2	BMP7 - (BMPR1A+BMPR2)	BMP	Secreted Signaling	KEGG: hsa04350; PMID:26893264	Astrocytes -> D1 MSN (OVT73)	0.00323332	OVT73
Eccentric MSN	D1 MSN	BMP7	BMPR1A_BMPR2	BMP7 - (BMPR1A+BMPR2)	BMP	Secreted Signaling	KEGG: hsa04350; PMID:26893264	Eccentric MSN -> D1 MSN (OVT73)	0.000838259	OVT73
Astrocytes	D2 MSN	BMP7	BMPR1A_BMPR2	BMP7 - (BMPR1A+BMPR2)	BMP	Secreted Signaling	KEGG: hsa04350; PMID:26893264	Astrocytes -> D2 MSN (OVT73)	0.00298905	OVT73
Eccentric MSN	D2 MSN	BMP7	BMPR1A_BMPR2	BMP7 - (BMPR1A+BMPR2)	BMP	Secreted Signaling	KEGG: hsa04350; PMID:26893264	Eccentric MSN -> D2 MSN (OVT73)	0.000774789	OVT73
Astrocytes	Eccentric MSN	BMP7	BMPR1A_BMPR2	BMP7 - (BMPR1A+BMPR2)	BMP	Secreted Signaling	KEGG: hsa04350; PMID:26893264	Astrocytes -> Eccentric MSN (OVT73)	0.00342234	OVT73
Eccentric MSN	Eccentric MSN	BMP7	BMPR1A_BMPR2	BMP7 - (BMPR1A+BMPR2)	BMP	Secreted Signaling	KEGG: hsa04350; PMID:26893264	Eccentric MSN -> Eccentric MSN (OVT73)	0.000887388	OVT73
Astrocytes	PV/Th Interneurons	BMP7	BMPR1A_BMPR2	BMP7 - (BMPR1A+BMPR2)	BMP	Secreted Signaling	KEGG: hsa04350; PMID:26893264	Astrocytes -> PV/Th Interneurons (OVT73)	0.00329924	OVT73
Eccentric MSN	PV/Th Interneurons	BMP7	BMPR1A_BMPR2	BMP7 - (BMPR1A+BMPR2)	BMP	Secreted Signaling	KEGG: hsa04350; PMID:26893264	Eccentric MSN -> PV/Th Interneurons (OVT73)	0.000855604	OVT73
Astrocytes	SST/NPY Interneurons	BMP7	BMPR1A_BMPR2	BMP7 - (BMPR1A+BMPR2)	BMP	Secreted Signaling	KEGG: hsa04350; PMID:26893264	Astrocytes -> SST/NPY Interneurons (OVT73)	0.00369066	OVT73
Eccentric MSN	SST/NPY Interneurons	BMP7	BMPR1A_BMPR2	BMP7 - (BMPR1A+BMPR2)	BMP	Secreted Signaling	KEGG: hsa04350; PMID:26893264	Eccentric MSN -> SST/NPY Interneurons (OVT73)	0.000957152	OVT73
Astrocytes	Astrocytes	BMP7	BMPR1B_ACVR2A	BMP7 - (BMPR1B+ACVR2A)	BMP	Secreted Signaling	KEGG: hsa04350; PMID:26893264	Astrocytes -> Astrocytes (OVT73)	0.00783993	OVT73
Eccentric MSN	Astrocytes	BMP7	BMPR1B_ACVR2A	BMP7 - (BMPR1B+ACVR2A)	BMP	Secreted Signaling	KEGG: hsa04350; PMID:26893264	Eccentric MSN -> Astrocytes (OVT73)	0.00203953	OVT73
Astrocytes	D1 MSN	BMP7	BMPR1B_ACVR2A	BMP7 - (BMPR1B+ACVR2A)	BMP	Secreted Signaling	KEGG: hsa04350; PMID:26893264	Astrocytes -> D1 MSN (OVT73)	0.00585601	OVT73
Eccentric MSN	D1 MSN	BMP7	BMPR1B_ACVR2A	BMP7 - (BMPR1B+ACVR2A)	BMP	Secreted Signaling	KEGG: hsa04350; PMID:26893264	Eccentric MSN -> D1 MSN (OVT73)	0.00152117	OVT73
Astrocytes	D2 MSN	BMP7	BMPR1B_ACVR2A	BMP7 - (BMPR1B+ACVR2A)	BMP	Secreted Signaling	KEGG: hsa04350; PMID:26893264	Astrocytes -> D2 MSN (OVT73)	0.00892393	OVT73
Eccentric MSN	D2 MSN	BMP7	BMPR1B_ACVR2A	BMP7 - (BMPR1B+ACVR2A)	BMP	Secreted Signaling	KEGG: hsa04350; PMID:26893264	Eccentric MSN -> D2 MSN (OVT73)	0.00232341	OVT73
Astrocytes	Eccentric MSN	BMP7	BMPR1B_ACVR2A	BMP7 - (BMPR1B+ACVR2A)	BMP	Secreted Signaling	KEGG: hsa04350; PMID:26893264	Astrocytes -> Eccentric MSN (OVT73)	0.0127267	OVT73
Eccentric MSN	Eccentric MSN	BMP7	BMPR1B_ACVR2A	BMP7 - (BMPR1B+ACVR2A)	BMP	Secreted Signaling	KEGG: hsa04350; PMID:26893264	Eccentric MSN -> Eccentric MSN (OVT73)	0.00332293	OVT73
Astrocytes	D1 MSN	BMP7	BMPR1B_ACVR2B	BMP7 - (BMPR1B+ACVR2B)	BMP	Secreted Signaling	KEGG: hsa04350; PMID:26893264	Astrocytes -> D1 MSN (OVT73)	0.00142159	OVT73
Eccentric MSN	D1 MSN	BMP7	BMPR1B_ACVR2B	BMP7 - (BMPR1B+ACVR2B)	BMP	Secreted Signaling	KEGG: hsa04350; PMID:26893264	Eccentric MSN -> D1 MSN (OVT73)	0.000368059	OVT73
Astrocytes	Eccentric MSN	BMP7	BMPR1B_ACVR2B	BMP7 - (BMPR1B+ACVR2B)	BMP	Secreted Signaling	KEGG: hsa04350; PMID:26893264	Astrocytes -> Eccentric MSN (OVT73)	0.00294198	OVT73
Eccentric MSN	Eccentric MSN	BMP7	BMPR1B_ACVR2B	BMP7 - (BMPR1B+ACVR2B)	BMP	Secreted Signaling	KEGG: hsa04350; PMID:26893264	Eccentric MSN -> Eccentric MSN (OVT73)	0.000762562	OVT73
Astrocytes	Astrocytes	BMP7	BMPR1B_BMPR2	BMP7 - (BMPR1B+BMPR2)	BMP	Secreted Signaling	KEGG: hsa04350; PMID:26893264	Astrocytes -> Astrocytes (OVT73)	0.015107	OVT73
Eccentric MSN	Astrocytes	BMP7	BMPR1B_BMPR2	BMP7 - (BMPR1B+BMPR2)	BMP	Secreted Signaling	KEGG: hsa04350; PMID:26893264	Eccentric MSN -> Astrocytes (OVT73)	0.00395145	OVT73
Astrocytes	D1 MSN	BMP7	BMPR1B_BMPR2	BMP7 - (BMPR1B+BMPR2)	BMP	Secreted Signaling	KEGG: hsa04350; PMID:26893264	Astrocytes -> D1 MSN (OVT73)	0.00731053	OVT73
Eccentric MSN	D1 MSN	BMP7	BMPR1B_BMPR2	BMP7 - (BMPR1B+BMPR2)	BMP	Secreted Signaling	KEGG: hsa04350; PMID:26893264	Eccentric MSN -> D1 MSN (OVT73)	0.00190106	OVT73
Astrocytes	D2 MSN	BMP7	BMPR1B_BMPR2	BMP7 - (BMPR1B+BMPR2)	BMP	Secreted Signaling	KEGG: hsa04350; PMID:26893264	Astrocytes -> D2 MSN (OVT73)	0.0124347	OVT73
Eccentric MSN	D2 MSN	BMP7	BMPR1B_BMPR2	BMP7 - (BMPR1B+BMPR2)	BMP	Secreted Signaling	KEGG: hsa04350; PMID:26893264	Eccentric MSN -> D2 MSN (OVT73)	0.00324596	OVT73
Astrocytes	Eccentric MSN	BMP7	BMPR1B_BMPR2	BMP7 - (BMPR1B+BMPR2)	BMP	Secreted Signaling	KEGG: hsa04350; PMID:26893264	Astrocytes -> Eccentric MSN (OVT73)	0.0134191	OVT73
Eccentric MSN	Eccentric MSN	BMP7	BMPR1B_BMPR2	BMP7 - (BMPR1B+BMPR2)	BMP	Secreted Signaling	KEGG: hsa04350; PMID:26893264	Eccentric MSN -> Eccentric MSN (OVT73)	0.00350551	OVT73
Cholinergic Interneurons	Astrocytes	BTC	EGFR	BTC - EGFR	EGF	Secreted Signaling	KEGG: hsa04012	Cholinergic Interneurons -> Astrocytes (OVT73)	0.000386535	OVT73
Cholinergic Interneurons	Cholinergic Interneurons	BTC	EGFR	BTC - EGFR	EGF	Secreted Signaling	KEGG: hsa04012	Cholinergic Interneurons -> Cholinergic Interneurons (OVT73)	7.7098e-05	OVT73
Cholinergic Interneurons	D1 MSN	BTC	EGFR	BTC - EGFR	EGF	Secreted Signaling	KEGG: hsa04012	Cholinergic Interneurons -> D1 MSN (OVT73)	0.000461936	OVT73
Cholinergic Interneurons	D2 MSN	BTC	EGFR	BTC - EGFR	EGF	Secreted Signaling	KEGG: hsa04012	Cholinergic Interneurons -> D2 MSN (OVT73)	0.00053173	OVT73
Cholinergic Interneurons	Eccentric MSN	BTC	EGFR	BTC - EGFR	EGF	Secreted Signaling	KEGG: hsa04012	Cholinergic Interneurons -> Eccentric MSN (OVT73)	0.000194777	OVT73
Cholinergic Interneurons	OPC	BTC	EGFR	BTC - EGFR	EGF	Secreted Signaling	KEGG: hsa04012	Cholinergic Interneurons -> OPC (OVT73)	0.00110486	OVT73
Cholinergic Interneurons	PV/Th Interneurons	BTC	EGFR	BTC - EGFR	EGF	Secreted Signaling	KEGG: hsa04012	Cholinergic Interneurons -> PV/Th Interneurons (OVT73)	0.00125231	OVT73
Cholinergic Interneurons	Astrocytes	BTC	ERBB4	BTC - ERBB4	EGF	Secreted Signaling	KEGG: hsa04012	Cholinergic Interneurons -> Astrocytes (OVT73)	0.00211922	OVT73
Cholinergic Interneurons	Cholinergic Interneurons	BTC	ERBB4	BTC - ERBB4	EGF	Secreted Signaling	KEGG: hsa04012	Cholinergic Interneurons -> Cholinergic Interneurons (OVT73)	0.00356473	OVT73
Cholinergic Interneurons	D1 MSN	BTC	ERBB4	BTC - ERBB4	EGF	Secreted Signaling	KEGG: hsa04012	Cholinergic Interneurons -> D1 MSN (OVT73)	8.70989e-05	OVT73
Cholinergic Interneurons	D2 MSN	BTC	ERBB4	BTC - ERBB4	EGF	Secreted Signaling	KEGG: hsa04012	Cholinergic Interneurons -> D2 MSN (OVT73)	8.09813e-05	OVT73
Cholinergic Interneurons	Eccentric MSN	BTC	ERBB4	BTC - ERBB4	EGF	Secreted Signaling	KEGG: hsa04012	Cholinergic Interneurons -> Eccentric MSN (OVT73)	0.00466388	OVT73
Cholinergic Interneurons	Neuroblasts	BTC	ERBB4	BTC - ERBB4	EGF	Secreted Signaling	KEGG: hsa04012	Cholinergic Interneurons -> Neuroblasts (OVT73)	0.00205133	OVT73
Cholinergic Interneurons	Oligodendrocytes	BTC	ERBB4	BTC - ERBB4	EGF	Secreted Signaling	KEGG: hsa04012	Cholinergic Interneurons -> Oligodendrocytes (OVT73)	0.00361754	OVT73
Cholinergic Interneurons	OPC	BTC	ERBB4	BTC - ERBB4	EGF	Secreted Signaling	KEGG: hsa04012	Cholinergic Interneurons -> OPC (OVT73)	0.00344873	OVT73
Cholinergic Interneurons	PV/Th Interneurons	BTC	ERBB4	BTC - ERBB4	EGF	Secreted Signaling	KEGG: hsa04012	Cholinergic Interneurons -> PV/Th Interneurons (OVT73)	0.00464654	OVT73
Cholinergic Interneurons	SST/NPY Interneurons	BTC	ERBB4	BTC - ERBB4	EGF	Secreted Signaling	KEGG: hsa04012	Cholinergic Interneurons -> SST/NPY Interneurons (OVT73)	0.000771047	OVT73
Astrocytes	Astrocytes	CADM1	CADM1	CADM1 - CADM1	CADM	Cell-Cell Contact	PMID: 24503895	Astrocytes -> Astrocytes (Control)	0.14657	Control
Cholinergic Interneurons	Astrocytes	CADM1	CADM1	CADM1 - CADM1	CADM	Cell-Cell Contact	PMID: 24503895	Cholinergic Interneurons -> Astrocytes (Control)	0.131258	Control
D1 MSN	Astrocytes	CADM1	CADM1	CADM1 - CADM1	CADM	Cell-Cell Contact	PMID: 24503895	D1 MSN -> Astrocytes (Control)	0.158574	Control
D2 MSN	Astrocytes	CADM1	CADM1	CADM1 - CADM1	CADM	Cell-Cell Contact	PMID: 24503895	D2 MSN -> Astrocytes (Control)	0.142907	Control
Eccentric MSN	Astrocytes	CADM1	CADM1	CADM1 - CADM1	CADM	Cell-Cell Contact	PMID: 24503895	Eccentric MSN -> Astrocytes (Control)	0.152168	Control
OPC	Astrocytes	CADM1	CADM1	CADM1 - CADM1	CADM	Cell-Cell Contact	PMID: 24503895	OPC -> Astrocytes (Control)	0.131466	Control
PV/Th Interneurons	Astrocytes	CADM1	CADM1	CADM1 - CADM1	CADM	Cell-Cell Contact	PMID: 24503895	PV/Th Interneurons -> Astrocytes (Control)	0.128134	Control
SST/NPY Interneurons	Astrocytes	CADM1	CADM1	CADM1 - CADM1	CADM	Cell-Cell Contact	PMID: 24503895	SST/NPY Interneurons -> Astrocytes (Control)	0.134225	Control
Astrocytes	Cholinergic Interneurons	CADM1	CADM1	CADM1 - CADM1	CADM	Cell-Cell Contact	PMID: 24503895	Astrocytes -> Cholinergic Interneurons (Control)	0.131258	Control
Cholinergic Interneurons	Cholinergic Interneurons	CADM1	CADM1	CADM1 - CADM1	CADM	Cell-Cell Contact	PMID: 24503895	Cholinergic Interneurons -> Cholinergic Interneurons (Control)	0.117326	Control
D1 MSN	Cholinergic Interneurons	CADM1	CADM1	CADM1 - CADM1	CADM	Cell-Cell Contact	PMID: 24503895	D1 MSN -> Cholinergic Interneurons (Control)	0.142217	Control
D2 MSN	Cholinergic Interneurons	CADM1	CADM1	CADM1 - CADM1	CADM	Cell-Cell Contact	PMID: 24503895	D2 MSN -> Cholinergic Interneurons (Control)	0.12792	Control
Eccentric MSN	Cholinergic Interneurons	CADM1	CADM1	CADM1 - CADM1	CADM	Cell-Cell Contact	PMID: 24503895	Eccentric MSN -> Cholinergic Interneurons (Control)	0.136365	Control
OPC	Cholinergic Interneurons	CADM1	CADM1	CADM1 - CADM1	CADM	Cell-Cell Contact	PMID: 24503895	OPC -> Cholinergic Interneurons (Control)	0.117515	Control
PV/Th Interneurons	Cholinergic Interneurons	CADM1	CADM1	CADM1 - CADM1	CADM	Cell-Cell Contact	PMID: 24503895	PV/Th Interneurons -> Cholinergic Interneurons (Control)	0.11449	Control
SST/NPY Interneurons	Cholinergic Interneurons	CADM1	CADM1	CADM1 - CADM1	CADM	Cell-Cell Contact	PMID: 24503895	SST/NPY Interneurons -> Cholinergic Interneurons (Control)	0.120022	Control
Astrocytes	D1 MSN	CADM1	CADM1	CADM1 - CADM1	CADM	Cell-Cell Contact	PMID: 24503895	Astrocytes -> D1 MSN (Control)	0.158574	Control
Cholinergic Interneurons	D1 MSN	CADM1	CADM1	CADM1 - CADM1	CADM	Cell-Cell Contact	PMID: 24503895	Cholinergic Interneurons -> D1 MSN (Control)	0.142217	Control
D1 MSN	D1 MSN	CADM1	CADM1	CADM1 - CADM1	CADM	Cell-Cell Contact	PMID: 24503895	D1 MSN -> D1 MSN (Control)	0.171364	Control
D2 MSN	D1 MSN	CADM1	CADM1	CADM1 - CADM1	CADM	Cell-Cell Contact	PMID: 24503895	D2 MSN -> D1 MSN (Control)	0.154665	Control
Eccentric MSN	D1 MSN	CADM1	CADM1	CADM1 - CADM1	CADM	Cell-Cell Contact	PMID: 24503895	Eccentric MSN -> D1 MSN (Control)	0.164542	Control
Neuroblasts	D1 MSN	CADM1	CADM1	CADM1 - CADM1	CADM	Cell-Cell Contact	PMID: 24503895	Neuroblasts -> D1 MSN (Control)	0.0472941	Control
OPC	D1 MSN	CADM1	CADM1	CADM1 - CADM1	CADM	Cell-Cell Contact	PMID: 24503895	OPC -> D1 MSN (Control)	0.14244	Control
PV/Th Interneurons	D1 MSN	CADM1	CADM1	CADM1 - CADM1	CADM	Cell-Cell Contact	PMID: 24503895	PV/Th Interneurons -> D1 MSN (Control)	0.138874	Control
SST/NPY Interneurons	D1 MSN	CADM1	CADM1	CADM1 - CADM1	CADM	Cell-Cell Contact	PMID: 24503895	SST/NPY Interneurons -> D1 MSN (Control)	0.14539	Control
Astrocytes	D2 MSN	CADM1	CADM1	CADM1 - CADM1	CADM	Cell-Cell Contact	PMID: 24503895	Astrocytes -> D2 MSN (Control)	0.142907	Control
Cholinergic Interneurons	D2 MSN	CADM1	CADM1	CADM1 - CADM1	CADM	Cell-Cell Contact	PMID: 24503895	Cholinergic Interneurons -> D2 MSN (Control)	0.12792	Control
D1 MSN	D2 MSN	CADM1	CADM1	CADM1 - CADM1	CADM	Cell-Cell Contact	PMID: 24503895	D1 MSN -> D2 MSN (Control)	0.154665	Control
D2 MSN	D2 MSN	CADM1	CADM1	CADM1 - CADM1	CADM	Cell-Cell Contact	PMID: 24503895	D2 MSN -> D2 MSN (Control)	0.13932	Control
Eccentric MSN	D2 MSN	CADM1	CADM1	CADM1 - CADM1	CADM	Cell-Cell Contact	PMID: 24503895	Eccentric MSN -> D2 MSN (Control)	0.148389	Control
OPC	D2 MSN	CADM1	CADM1	CADM1 - CADM1	CADM	Cell-Cell Contact	PMID: 24503895	OPC -> D2 MSN (Control)	0.128124	Control
PV/Th Interneurons	D2 MSN	CADM1	CADM1	CADM1 - CADM1	CADM	Cell-Cell Contact	PMID: 24503895	PV/Th Interneurons -> D2 MSN (Control)	0.124864	Control
SST/NPY Interneurons	D2 MSN	CADM1	CADM1	CADM1 - CADM1	CADM	Cell-Cell Contact	PMID: 24503895	SST/NPY Interneurons -> D2 MSN (Control)	0.130823	Control
Astrocytes	Eccentric MSN	CADM1	CADM1	CADM1 - CADM1	CADM	Cell-Cell Contact	PMID: 24503895	Astrocytes -> Eccentric MSN (Control)	0.152168	Control
Cholinergic Interneurons	Eccentric MSN	CADM1	CADM1	CADM1 - CADM1	CADM	Cell-Cell Contact	PMID: 24503895	Cholinergic Interneurons -> Eccentric MSN (Control)	0.136365	Control
D1 MSN	Eccentric MSN	CADM1	CADM1	CADM1 - CADM1	CADM	Cell-Cell Contact	PMID: 24503895	D1 MSN -> Eccentric MSN (Control)	0.164542	Control
D2 MSN	Eccentric MSN	CADM1	CADM1	CADM1 - CADM1	CADM	Cell-Cell Contact	PMID: 24503895	D2 MSN -> Eccentric MSN (Control)	0.148389	Control
Eccentric MSN	Eccentric MSN	CADM1	CADM1	CADM1 - CADM1	CADM	Cell-Cell Contact	PMID: 24503895	Eccentric MSN -> Eccentric MSN (Control)	0.157941	Control
OPC	Eccentric MSN	CADM1	CADM1	CADM1 - CADM1	CADM	Cell-Cell Contact	PMID: 24503895	OPC -> Eccentric MSN (Control)	0.13658	Control
PV/Th Interneurons	Eccentric MSN	CADM1	CADM1	CADM1 - CADM1	CADM	Cell-Cell Contact	PMID: 24503895	PV/Th Interneurons -> Eccentric MSN (Control)	0.133138	Control
SST/NPY Interneurons	Eccentric MSN	CADM1	CADM1	CADM1 - CADM1	CADM	Cell-Cell Contact	PMID: 24503895	SST/NPY Interneurons -> Eccentric MSN (Control)	0.139429	Control
D1 MSN	Neuroblasts	CADM1	CADM1	CADM1 - CADM1	CADM	Cell-Cell Contact	PMID: 24503895	D1 MSN -> Neuroblasts (Control)	0.0472941	Control
Astrocytes	OPC	CADM1	CADM1	CADM1 - CADM1	CADM	Cell-Cell Contact	PMID: 24503895	Astrocytes -> OPC (Control)	0.131466	Control
Cholinergic Interneurons	OPC	CADM1	CADM1	CADM1 - CADM1	CADM	Cell-Cell Contact	PMID: 24503895	Cholinergic Interneurons -> OPC (Control)	0.117515	Control
D1 MSN	OPC	CADM1	CADM1	CADM1 - CADM1	CADM	Cell-Cell Contact	PMID: 24503895	D1 MSN -> OPC (Control)	0.14244	Control
D2 MSN	OPC	CADM1	CADM1	CADM1 - CADM1	CADM	Cell-Cell Contact	PMID: 24503895	D2 MSN -> OPC (Control)	0.128124	Control
Eccentric MSN	OPC	CADM1	CADM1	CADM1 - CADM1	CADM	Cell-Cell Contact	PMID: 24503895	Eccentric MSN -> OPC (Control)	0.13658	Control
OPC	OPC	CADM1	CADM1	CADM1 - CADM1	CADM	Cell-Cell Contact	PMID: 24503895	OPC -> OPC (Control)	0.117704	Control
PV/Th Interneurons	OPC	CADM1	CADM1	CADM1 - CADM1	CADM	Cell-Cell Contact	PMID: 24503895	PV/Th Interneurons -> OPC (Control)	0.114674	Control
SST/NPY Interneurons	OPC	CADM1	CADM1	CADM1 - CADM1	CADM	Cell-Cell Contact	PMID: 24503895	SST/NPY Interneurons -> OPC (Control)	0.120214	Control
Astrocytes	PV/Th Interneurons	CADM1	CADM1	CADM1 - CADM1	CADM	Cell-Cell Contact	PMID: 24503895	Astrocytes -> PV/Th Interneurons (Control)	0.128134	Control
Cholinergic Interneurons	PV/Th Interneurons	CADM1	CADM1	CADM1 - CADM1	CADM	Cell-Cell Contact	PMID: 24503895	Cholinergic Interneurons -> PV/Th Interneurons (Control)	0.11449	Control
D1 MSN	PV/Th Interneurons	CADM1	CADM1	CADM1 - CADM1	CADM	Cell-Cell Contact	PMID: 24503895	D1 MSN -> PV/Th Interneurons (Control)	0.138874	Control
D2 MSN	PV/Th Interneurons	CADM1	CADM1	CADM1 - CADM1	CADM	Cell-Cell Contact	PMID: 24503895	D2 MSN -> PV/Th Interneurons (Control)	0.124864	Control
Eccentric MSN	PV/Th Interneurons	CADM1	CADM1	CADM1 - CADM1	CADM	Cell-Cell Contact	PMID: 24503895	Eccentric MSN -> PV/Th Interneurons (Control)	0.133138	Control
OPC	PV/Th Interneurons	CADM1	CADM1	CADM1 - CADM1	CADM	Cell-Cell Contact	PMID: 24503895	OPC -> PV/Th Interneurons (Control)	0.114674	Control
PV/Th Interneurons	PV/Th Interneurons	CADM1	CADM1	CADM1 - CADM1	CADM	Cell-Cell Contact	PMID: 24503895	PV/Th Interneurons -> PV/Th Interneurons (Control)	0.111713	Control
SST/NPY Interneurons	PV/Th Interneurons	CADM1	CADM1	CADM1 - CADM1	CADM	Cell-Cell Contact	PMID: 24503895	SST/NPY Interneurons -> PV/Th Interneurons (Control)	0.117128	Control
Astrocytes	SST/NPY Interneurons	CADM1	CADM1	CADM1 - CADM1	CADM	Cell-Cell Contact	PMID: 24503895	Astrocytes -> SST/NPY Interneurons (Control)	0.134225	Control
Cholinergic Interneurons	SST/NPY Interneurons	CADM1	CADM1	CADM1 - CADM1	CADM	Cell-Cell Contact	PMID: 24503895	Cholinergic Interneurons -> SST/NPY Interneurons (Control)	0.120022	Control
D1 MSN	SST/NPY Interneurons	CADM1	CADM1	CADM1 - CADM1	CADM	Cell-Cell Contact	PMID: 24503895	D1 MSN -> SST/NPY Interneurons (Control)	0.14539	Control
D2 MSN	SST/NPY Interneurons	CADM1	CADM1	CADM1 - CADM1	CADM	Cell-Cell Contact	PMID: 24503895	D2 MSN -> SST/NPY Interneurons (Control)	0.130823	Control
Eccentric MSN	SST/NPY Interneurons	CADM1	CADM1	CADM1 - CADM1	CADM	Cell-Cell Contact	PMID: 24503895	Eccentric MSN -> SST/NPY Interneurons (Control)	0.139429	Control
OPC	SST/NPY Interneurons	CADM1	CADM1	CADM1 - CADM1	CADM	Cell-Cell Contact	PMID: 24503895	OPC -> SST/NPY Interneurons (Control)	0.120214	Control
PV/Th Interneurons	SST/NPY Interneurons	CADM1	CADM1	CADM1 - CADM1	CADM	Cell-Cell Contact	PMID: 24503895	PV/Th Interneurons -> SST/NPY Interneurons (Control)	0.117128	Control
SST/NPY Interneurons	SST/NPY Interneurons	CADM1	CADM1	CADM1 - CADM1	CADM	Cell-Cell Contact	PMID: 24503895	SST/NPY Interneurons -> SST/NPY Interneurons (Control)	0.12277	Control
Astrocytes	Astrocytes	CADM1	CADM1	CADM1 - CADM1	CADM	Cell-Cell Contact	PMID: 24503895	Astrocytes -> Astrocytes (OVT73)	0.243125	OVT73
Cholinergic Interneurons	Astrocytes	CADM1	CADM1	CADM1 - CADM1	CADM	Cell-Cell Contact	PMID: 24503895	Cholinergic Interneurons -> Astrocytes (OVT73)	0.239173	OVT73
D1 MSN	Astrocytes	CADM1	CADM1	CADM1 - CADM1	CADM	Cell-Cell Contact	PMID: 24503895	D1 MSN -> Astrocytes (OVT73)	0.239958	OVT73
D2 MSN	Astrocytes	CADM1	CADM1	CADM1 - CADM1	CADM	Cell-Cell Contact	PMID: 24503895	D2 MSN -> Astrocytes (OVT73)	0.228386	OVT73
Eccentric MSN	Astrocytes	CADM1	CADM1	CADM1 - CADM1	CADM	Cell-Cell Contact	PMID: 24503895	Eccentric MSN -> Astrocytes (OVT73)	0.226441	OVT73
Neuroblasts	Astrocytes	CADM1	CADM1	CADM1 - CADM1	CADM	Cell-Cell Contact	PMID: 24503895	Neuroblasts -> Astrocytes (OVT73)	0.161569	OVT73
OPC	Astrocytes	CADM1	CADM1	CADM1 - CADM1	CADM	Cell-Cell Contact	PMID: 24503895	OPC -> Astrocytes (OVT73)	0.199336	OVT73
PV/Th Interneurons	Astrocytes	CADM1	CADM1	CADM1 - CADM1	CADM	Cell-Cell Contact	PMID: 24503895	PV/Th Interneurons -> Astrocytes (OVT73)	0.201572	OVT73
SST/NPY Interneurons	Astrocytes	CADM1	CADM1	CADM1 - CADM1	CADM	Cell-Cell Contact	PMID: 24503895	SST/NPY Interneurons -> Astrocytes (OVT73)	0.204155	OVT73
Astrocytes	Cholinergic Interneurons	CADM1	CADM1	CADM1 - CADM1	CADM	Cell-Cell Contact	PMID: 24503895	Astrocytes -> Cholinergic Interneurons (OVT73)	0.239173	OVT73
Cholinergic Interneurons	Cholinergic Interneurons	CADM1	CADM1	CADM1 - CADM1	CADM	Cell-Cell Contact	PMID: 24503895	Cholinergic Interneurons -> Cholinergic Interneurons (OVT73)	0.235265	OVT73
D1 MSN	Cholinergic Interneurons	CADM1	CADM1	CADM1 - CADM1	CADM	Cell-Cell Contact	PMID: 24503895	D1 MSN -> Cholinergic Interneurons (OVT73)	0.236041	OVT73
D2 MSN	Cholinergic Interneurons	CADM1	CADM1	CADM1 - CADM1	CADM	Cell-Cell Contact	PMID: 24503895	D2 MSN -> Cholinergic Interneurons (OVT73)	0.224603	OVT73
Eccentric MSN	Cholinergic Interneurons	CADM1	CADM1	CADM1 - CADM1	CADM	Cell-Cell Contact	PMID: 24503895	Eccentric MSN -> Cholinergic Interneurons (OVT73)	0.222681	OVT73
Neuroblasts	Cholinergic Interneurons	CADM1	CADM1	CADM1 - CADM1	CADM	Cell-Cell Contact	PMID: 24503895	Neuroblasts -> Cholinergic Interneurons (OVT73)	0.158665	OVT73
OPC	Cholinergic Interneurons	CADM1	CADM1	CADM1 - CADM1	CADM	Cell-Cell Contact	PMID: 24503895	OPC -> Cholinergic Interneurons (OVT73)	0.195911	OVT73
PV/Th Interneurons	Cholinergic Interneurons	CADM1	CADM1	CADM1 - CADM1	CADM	Cell-Cell Contact	PMID: 24503895	PV/Th Interneurons -> Cholinergic Interneurons (OVT73)	0.198118	OVT73
SST/NPY Interneurons	Cholinergic Interneurons	CADM1	CADM1	CADM1 - CADM1	CADM	Cell-Cell Contact	PMID: 24503895	SST/NPY Interneurons -> Cholinergic Interneurons (OVT73)	0.200669	OVT73
Astrocytes	D1 MSN	CADM1	CADM1	CADM1 - CADM1	CADM	Cell-Cell Contact	PMID: 24503895	Astrocytes -> D1 MSN (OVT73)	0.239958	OVT73
Cholinergic Interneurons	D1 MSN	CADM1	CADM1	CADM1 - CADM1	CADM	Cell-Cell Contact	PMID: 24503895	Cholinergic Interneurons -> D1 MSN (OVT73)	0.236041	OVT73
D1 MSN	D1 MSN	CADM1	CADM1	CADM1 - CADM1	CADM	Cell-Cell Contact	PMID: 24503895	D1 MSN -> D1 MSN (OVT73)	0.236819	OVT73
D2 MSN	D1 MSN	CADM1	CADM1	CADM1 - CADM1	CADM	Cell-Cell Contact	PMID: 24503895	D2 MSN -> D1 MSN (OVT73)	0.225354	OVT73
Eccentric MSN	D1 MSN	CADM1	CADM1	CADM1 - CADM1	CADM	Cell-Cell Contact	PMID: 24503895	Eccentric MSN -> D1 MSN (OVT73)	0.223428	OVT73
Neuroblasts	D1 MSN	CADM1	CADM1	CADM1 - CADM1	CADM	Cell-Cell Contact	PMID: 24503895	Neuroblasts -> D1 MSN (OVT73)	0.159241	OVT73
OPC	D1 MSN	CADM1	CADM1	CADM1 - CADM1	CADM	Cell-Cell Contact	PMID: 24503895	OPC -> D1 MSN (OVT73)	0.196591	OVT73
PV/Th Interneurons	D1 MSN	CADM1	CADM1	CADM1 - CADM1	CADM	Cell-Cell Contact	PMID: 24503895	PV/Th Interneurons -> D1 MSN (OVT73)	0.198804	OVT73
SST/NPY Interneurons	D1 MSN	CADM1	CADM1	CADM1 - CADM1	CADM	Cell-Cell Contact	PMID: 24503895	SST/NPY Interneurons -> D1 MSN (OVT73)	0.201361	OVT73
Astrocytes	D2 MSN	CADM1	CADM1	CADM1 - CADM1	CADM	Cell-Cell Contact	PMID: 24503895	Astrocytes -> D2 MSN (OVT73)	0.228386	OVT73
Cholinergic Interneurons	D2 MSN	CADM1	CADM1	CADM1 - CADM1	CADM	Cell-Cell Contact	PMID: 24503895	Cholinergic Interneurons -> D2 MSN (OVT73)	0.224603	OVT73
D1 MSN	D2 MSN	CADM1	CADM1	CADM1 - CADM1	CADM	Cell-Cell Contact	PMID: 24503895	D1 MSN -> D2 MSN (OVT73)	0.225354	OVT73
D2 MSN	D2 MSN	CADM1	CADM1	CADM1 - CADM1	CADM	Cell-Cell Contact	PMID: 24503895	D2 MSN -> D2 MSN (OVT73)	0.214289	OVT73
Eccentric MSN	D2 MSN	CADM1	CADM1	CADM1 - CADM1	CADM	Cell-Cell Contact	PMID: 24503895	Eccentric MSN -> D2 MSN (OVT73)	0.212431	OVT73
Neuroblasts	D2 MSN	CADM1	CADM1	CADM1 - CADM1	CADM	Cell-Cell Contact	PMID: 24503895	Neuroblasts -> D2 MSN (OVT73)	0.15079	OVT73
OPC	D2 MSN	CADM1	CADM1	CADM1 - CADM1	CADM	Cell-Cell Contact	PMID: 24503895	OPC -> D2 MSN (OVT73)	0.186597	OVT73
PV/Th Interneurons	D2 MSN	CADM1	CADM1	CADM1 - CADM1	CADM	Cell-Cell Contact	PMID: 24503895	PV/Th Interneurons -> D2 MSN (OVT73)	0.188724	OVT73
SST/NPY Interneurons	D2 MSN	CADM1	CADM1	CADM1 - CADM1	CADM	Cell-Cell Contact	PMID: 24503895	SST/NPY Interneurons -> D2 MSN (OVT73)	0.191183	OVT73
Astrocytes	Eccentric MSN	CADM1	CADM1	CADM1 - CADM1	CADM	Cell-Cell Contact	PMID: 24503895	Astrocytes -> Eccentric MSN (OVT73)	0.226441	OVT73
Cholinergic Interneurons	Eccentric MSN	CADM1	CADM1	CADM1 - CADM1	CADM	Cell-Cell Contact	PMID: 24503895	Cholinergic Interneurons -> Eccentric MSN (OVT73)	0.222681	OVT73
D1 MSN	Eccentric MSN	CADM1	CADM1	CADM1 - CADM1	CADM	Cell-Cell Contact	PMID: 24503895	D1 MSN -> Eccentric MSN (OVT73)	0.223428	OVT73
D2 MSN	Eccentric MSN	CADM1	CADM1	CADM1 - CADM1	CADM	Cell-Cell Contact	PMID: 24503895	D2 MSN -> Eccentric MSN (OVT73)	0.212431	OVT73
Eccentric MSN	Eccentric MSN	CADM1	CADM1	CADM1 - CADM1	CADM	Cell-Cell Contact	PMID: 24503895	Eccentric MSN -> Eccentric MSN (OVT73)	0.210584	OVT73
Neuroblasts	Eccentric MSN	CADM1	CADM1	CADM1 - CADM1	CADM	Cell-Cell Contact	PMID: 24503895	Neuroblasts -> Eccentric MSN (OVT73)	0.149378	OVT73
OPC	Eccentric MSN	CADM1	CADM1	CADM1 - CADM1	CADM	Cell-Cell Contact	PMID: 24503895	OPC -> Eccentric MSN (OVT73)	0.184923	OVT73
PV/Th Interneurons	Eccentric MSN	CADM1	CADM1	CADM1 - CADM1	CADM	Cell-Cell Contact	PMID: 24503895	PV/Th Interneurons -> Eccentric MSN (OVT73)	0.187035	OVT73
SST/NPY Interneurons	Eccentric MSN	CADM1	CADM1	CADM1 - CADM1	CADM	Cell-Cell Contact	PMID: 24503895	SST/NPY Interneurons -> Eccentric MSN (OVT73)	0.189477	OVT73
Astrocytes	Neuroblasts	CADM1	CADM1	CADM1 - CADM1	CADM	Cell-Cell Contact	PMID: 24503895	Astrocytes -> Neuroblasts (OVT73)	0.161569	OVT73
Cholinergic Interneurons	Neuroblasts	CADM1	CADM1	CADM1 - CADM1	CADM	Cell-Cell Contact	PMID: 24503895	Cholinergic Interneurons -> Neuroblasts (OVT73)	0.158665	OVT73
D1 MSN	Neuroblasts	CADM1	CADM1	CADM1 - CADM1	CADM	Cell-Cell Contact	PMID: 24503895	D1 MSN -> Neuroblasts (OVT73)	0.159241	OVT73
D2 MSN	Neuroblasts	CADM1	CADM1	CADM1 - CADM1	CADM	Cell-Cell Contact	PMID: 24503895	D2 MSN -> Neuroblasts (OVT73)	0.15079	OVT73
Eccentric MSN	Neuroblasts	CADM1	CADM1	CADM1 - CADM1	CADM	Cell-Cell Contact	PMID: 24503895	Eccentric MSN -> Neuroblasts (OVT73)	0.149378	OVT73
OPC	Neuroblasts	CADM1	CADM1	CADM1 - CADM1	CADM	Cell-Cell Contact	PMID: 24503895	OPC -> Neuroblasts (OVT73)	0.129947	OVT73
PV/Th Interneurons	Neuroblasts	CADM1	CADM1	CADM1 - CADM1	CADM	Cell-Cell Contact	PMID: 24503895	PV/Th Interneurons -> Neuroblasts (OVT73)	0.131532	OVT73
Astrocytes	OPC	CADM1	CADM1	CADM1 - CADM1	CADM	Cell-Cell Contact	PMID: 24503895	Astrocytes -> OPC (OVT73)	0.199336	OVT73
Cholinergic Interneurons	OPC	CADM1	CADM1	CADM1 - CADM1	CADM	Cell-Cell Contact	PMID: 24503895	Cholinergic Interneurons -> OPC (OVT73)	0.195911	OVT73
D1 MSN	OPC	CADM1	CADM1	CADM1 - CADM1	CADM	Cell-Cell Contact	PMID: 24503895	D1 MSN -> OPC (OVT73)	0.196591	OVT73
D2 MSN	OPC	CADM1	CADM1	CADM1 - CADM1	CADM	Cell-Cell Contact	PMID: 24503895	D2 MSN -> OPC (OVT73)	0.186597	OVT73
Eccentric MSN	OPC	CADM1	CADM1	CADM1 - CADM1	CADM	Cell-Cell Contact	PMID: 24503895	Eccentric MSN -> OPC (OVT73)	0.184923	OVT73
Neuroblasts	OPC	CADM1	CADM1	CADM1 - CADM1	CADM	Cell-Cell Contact	PMID: 24503895	Neuroblasts -> OPC (OVT73)	0.129947	OVT73
OPC	OPC	CADM1	CADM1	CADM1 - CADM1	CADM	Cell-Cell Contact	PMID: 24503895	OPC -> OPC (OVT73)	0.161748	OVT73
PV/Th Interneurons	OPC	CADM1	CADM1	CADM1 - CADM1	CADM	Cell-Cell Contact	PMID: 24503895	PV/Th Interneurons -> OPC (OVT73)	0.163648	OVT73
SST/NPY Interneurons	OPC	CADM1	CADM1	CADM1 - CADM1	CADM	Cell-Cell Contact	PMID: 24503895	SST/NPY Interneurons -> OPC (OVT73)	0.165847	OVT73
Astrocytes	PV/Th Interneurons	CADM1	CADM1	CADM1 - CADM1	CADM	Cell-Cell Contact	PMID: 24503895	Astrocytes -> PV/Th Interneurons (OVT73)	0.201572	OVT73
Cholinergic Interneurons	PV/Th Interneurons	CADM1	CADM1	CADM1 - CADM1	CADM	Cell-Cell Contact	PMID: 24503895	Cholinergic Interneurons -> PV/Th Interneurons (OVT73)	0.198118	OVT73
D1 MSN	PV/Th Interneurons	CADM1	CADM1	CADM1 - CADM1	CADM	Cell-Cell Contact	PMID: 24503895	D1 MSN -> PV/Th Interneurons (OVT73)	0.198804	OVT73
D2 MSN	PV/Th Interneurons	CADM1	CADM1	CADM1 - CADM1	CADM	Cell-Cell Contact	PMID: 24503895	D2 MSN -> PV/Th Interneurons (OVT73)	0.188724	OVT73
Eccentric MSN	PV/Th Interneurons	CADM1	CADM1	CADM1 - CADM1	CADM	Cell-Cell Contact	PMID: 24503895	Eccentric MSN -> PV/Th Interneurons (OVT73)	0.187035	OVT73
Neuroblasts	PV/Th Interneurons	CADM1	CADM1	CADM1 - CADM1	CADM	Cell-Cell Contact	PMID: 24503895	Neuroblasts -> PV/Th Interneurons (OVT73)	0.131532	OVT73
OPC	PV/Th Interneurons	CADM1	CADM1	CADM1 - CADM1	CADM	Cell-Cell Contact	PMID: 24503895	OPC -> PV/Th Interneurons (OVT73)	0.163648	OVT73
PV/Th Interneurons	PV/Th Interneurons	CADM1	CADM1	CADM1 - CADM1	CADM	Cell-Cell Contact	PMID: 24503895	PV/Th Interneurons -> PV/Th Interneurons (OVT73)	0.165567	OVT73
SST/NPY Interneurons	PV/Th Interneurons	CADM1	CADM1	CADM1 - CADM1	CADM	Cell-Cell Contact	PMID: 24503895	SST/NPY Interneurons -> PV/Th Interneurons (OVT73)	0.167786	OVT73
Astrocytes	SST/NPY Interneurons	CADM1	CADM1	CADM1 - CADM1	CADM	Cell-Cell Contact	PMID: 24503895	Astrocytes -> SST/NPY Interneurons (OVT73)	0.204155	OVT73
Cholinergic Interneurons	SST/NPY Interneurons	CADM1	CADM1	CADM1 - CADM1	CADM	Cell-Cell Contact	PMID: 24503895	Cholinergic Interneurons -> SST/NPY Interneurons (OVT73)	0.200669	OVT73
D1 MSN	SST/NPY Interneurons	CADM1	CADM1	CADM1 - CADM1	CADM	Cell-Cell Contact	PMID: 24503895	D1 MSN -> SST/NPY Interneurons (OVT73)	0.201361	OVT73
D2 MSN	SST/NPY Interneurons	CADM1	CADM1	CADM1 - CADM1	CADM	Cell-Cell Contact	PMID: 24503895	D2 MSN -> SST/NPY Interneurons (OVT73)	0.191183	OVT73
Eccentric MSN	SST/NPY Interneurons	CADM1	CADM1	CADM1 - CADM1	CADM	Cell-Cell Contact	PMID: 24503895	Eccentric MSN -> SST/NPY Interneurons (OVT73)	0.189477	OVT73
OPC	SST/NPY Interneurons	CADM1	CADM1	CADM1 - CADM1	CADM	Cell-Cell Contact	PMID: 24503895	OPC -> SST/NPY Interneurons (OVT73)	0.165847	OVT73
PV/Th Interneurons	SST/NPY Interneurons	CADM1	CADM1	CADM1 - CADM1	CADM	Cell-Cell Contact	PMID: 24503895	PV/Th Interneurons -> SST/NPY Interneurons (OVT73)	0.167786	OVT73
D1 MSN	Cholinergic Interneurons	CADM3	CADM3	CADM3 - CADM3	CADM	Cell-Cell Contact	KEGG: hsa04514	D1 MSN -> Cholinergic Interneurons (Control)	0.00197884	Control
D2 MSN	Cholinergic Interneurons	CADM3	CADM3	CADM3 - CADM3	CADM	Cell-Cell Contact	KEGG: hsa04514	D2 MSN -> Cholinergic Interneurons (Control)	0.00145872	Control
Eccentric MSN	Cholinergic Interneurons	CADM3	CADM3	CADM3 - CADM3	CADM	Cell-Cell Contact	KEGG: hsa04514	Eccentric MSN -> Cholinergic Interneurons (Control)	0.00215067	Control
OPC	Cholinergic Interneurons	CADM3	CADM3	CADM3 - CADM3	CADM	Cell-Cell Contact	KEGG: hsa04514	OPC -> Cholinergic Interneurons (Control)	0.000767938	Control
PV/Th Interneurons	Cholinergic Interneurons	CADM3	CADM3	CADM3 - CADM3	CADM	Cell-Cell Contact	KEGG: hsa04514	PV/Th Interneurons -> Cholinergic Interneurons (Control)	0.002115	Control
SST/NPY Interneurons	Cholinergic Interneurons	CADM3	CADM3	CADM3 - CADM3	CADM	Cell-Cell Contact	KEGG: hsa04514	SST/NPY Interneurons -> Cholinergic Interneurons (Control)	0.00284492	Control
Cholinergic Interneurons	D1 MSN	CADM3	CADM3	CADM3 - CADM3	CADM	Cell-Cell Contact	KEGG: hsa04514	Cholinergic Interneurons -> D1 MSN (Control)	0.00197884	Control
D1 MSN	D1 MSN	CADM3	CADM3	CADM3 - CADM3	CADM	Cell-Cell Contact	KEGG: hsa04514	D1 MSN -> D1 MSN (Control)	0.00825983	Control
D2 MSN	D1 MSN	CADM3	CADM3	CADM3 - CADM3	CADM	Cell-Cell Contact	KEGG: hsa04514	D2 MSN -> D1 MSN (Control)	0.0060989	Control
Eccentric MSN	D1 MSN	CADM3	CADM3	CADM3 - CADM3	CADM	Cell-Cell Contact	KEGG: hsa04514	Eccentric MSN -> D1 MSN (Control)	0.00897216	Control
OPC	D1 MSN	CADM3	CADM3	CADM3 - CADM3	CADM	Cell-Cell Contact	KEGG: hsa04514	OPC -> D1 MSN (Control)	0.00321782	Control
PV/Th Interneurons	D1 MSN	CADM3	CADM3	CADM3 - CADM3	CADM	Cell-Cell Contact	KEGG: hsa04514	PV/Th Interneurons -> D1 MSN (Control)	0.00882434	Control
SST/NPY Interneurons	D1 MSN	CADM3	CADM3	CADM3 - CADM3	CADM	Cell-Cell Contact	KEGG: hsa04514	SST/NPY Interneurons -> D1 MSN (Control)	0.0118423	Control
Cholinergic Interneurons	D2 MSN	CADM3	CADM3	CADM3 - CADM3	CADM	Cell-Cell Contact	KEGG: hsa04514	Cholinergic Interneurons -> D2 MSN (Control)	0.00145872	Control
D1 MSN	D2 MSN	CADM3	CADM3	CADM3 - CADM3	CADM	Cell-Cell Contact	KEGG: hsa04514	D1 MSN -> D2 MSN (Control)	0.0060989	Control
D2 MSN	D2 MSN	CADM3	CADM3	CADM3 - CADM3	CADM	Cell-Cell Contact	KEGG: hsa04514	D2 MSN -> D2 MSN (Control)	0.00450075	Control
Eccentric MSN	D2 MSN	CADM3	CADM3	CADM3 - CADM3	CADM	Cell-Cell Contact	KEGG: hsa04514	Eccentric MSN -> D2 MSN (Control)	0.00662612	Control
OPC	D2 MSN	CADM3	CADM3	CADM3 - CADM3	CADM	Cell-Cell Contact	KEGG: hsa04514	OPC -> D2 MSN (Control)	0.00237282	Control
PV/Th Interneurons	D2 MSN	CADM3	CADM3	CADM3 - CADM3	CADM	Cell-Cell Contact	KEGG: hsa04514	PV/Th Interneurons -> D2 MSN (Control)	0.0065167	Control
SST/NPY Interneurons	D2 MSN	CADM3	CADM3	CADM3 - CADM3	CADM	Cell-Cell Contact	KEGG: hsa04514	SST/NPY Interneurons -> D2 MSN (Control)	0.0087524	Control
Cholinergic Interneurons	Eccentric MSN	CADM3	CADM3	CADM3 - CADM3	CADM	Cell-Cell Contact	KEGG: hsa04514	Cholinergic Interneurons -> Eccentric MSN (Control)	0.00215067	Control
D1 MSN	Eccentric MSN	CADM3	CADM3	CADM3 - CADM3	CADM	Cell-Cell Contact	KEGG: hsa04514	D1 MSN -> Eccentric MSN (Control)	0.00897216	Control
D2 MSN	Eccentric MSN	CADM3	CADM3	CADM3 - CADM3	CADM	Cell-Cell Contact	KEGG: hsa04514	D2 MSN -> Eccentric MSN (Control)	0.00662612	Control
Eccentric MSN	Eccentric MSN	CADM3	CADM3	CADM3 - CADM3	CADM	Cell-Cell Contact	KEGG: hsa04514	Eccentric MSN -> Eccentric MSN (Control)	0.00974531	Control
OPC	Eccentric MSN	CADM3	CADM3	CADM3 - CADM3	CADM	Cell-Cell Contact	KEGG: hsa04514	OPC -> Eccentric MSN (Control)	0.00349686	Control
PV/Th Interneurons	Eccentric MSN	CADM3	CADM3	CADM3 - CADM3	CADM	Cell-Cell Contact	KEGG: hsa04514	PV/Th Interneurons -> Eccentric MSN (Control)	0.00958488	Control
SST/NPY Interneurons	Eccentric MSN	CADM3	CADM3	CADM3 - CADM3	CADM	Cell-Cell Contact	KEGG: hsa04514	SST/NPY Interneurons -> Eccentric MSN (Control)	0.0128596	Control
Cholinergic Interneurons	OPC	CADM3	CADM3	CADM3 - CADM3	CADM	Cell-Cell Contact	KEGG: hsa04514	Cholinergic Interneurons -> OPC (Control)	0.000767938	Control
D1 MSN	OPC	CADM3	CADM3	CADM3 - CADM3	CADM	Cell-Cell Contact	KEGG: hsa04514	D1 MSN -> OPC (Control)	0.00321782	Control
D2 MSN	OPC	CADM3	CADM3	CADM3 - CADM3	CADM	Cell-Cell Contact	KEGG: hsa04514	D2 MSN -> OPC (Control)	0.00237282	Control
Eccentric MSN	OPC	CADM3	CADM3	CADM3 - CADM3	CADM	Cell-Cell Contact	KEGG: hsa04514	Eccentric MSN -> OPC (Control)	0.00349686	Control
OPC	OPC	CADM3	CADM3	CADM3 - CADM3	CADM	Cell-Cell Contact	KEGG: hsa04514	OPC -> OPC (Control)	0.0012497	Control
PV/Th Interneurons	OPC	CADM3	CADM3	CADM3 - CADM3	CADM	Cell-Cell Contact	KEGG: hsa04514	PV/Th Interneurons -> OPC (Control)	0.00343894	Control
SST/NPY Interneurons	OPC	CADM3	CADM3	CADM3 - CADM3	CADM	Cell-Cell Contact	KEGG: hsa04514	SST/NPY Interneurons -> OPC (Control)	0.00462366	Control
Cholinergic Interneurons	PV/Th Interneurons	CADM3	CADM3	CADM3 - CADM3	CADM	Cell-Cell Contact	KEGG: hsa04514	Cholinergic Interneurons -> PV/Th Interneurons (Control)	0.002115	Control
D1 MSN	PV/Th Interneurons	CADM3	CADM3	CADM3 - CADM3	CADM	Cell-Cell Contact	KEGG: hsa04514	D1 MSN -> PV/Th Interneurons (Control)	0.00882434	Control
D2 MSN	PV/Th Interneurons	CADM3	CADM3	CADM3 - CADM3	CADM	Cell-Cell Contact	KEGG: hsa04514	D2 MSN -> PV/Th Interneurons (Control)	0.0065167	Control
Eccentric MSN	PV/Th Interneurons	CADM3	CADM3	CADM3 - CADM3	CADM	Cell-Cell Contact	KEGG: hsa04514	Eccentric MSN -> PV/Th Interneurons (Control)	0.00958488	Control
OPC	PV/Th Interneurons	CADM3	CADM3	CADM3 - CADM3	CADM	Cell-Cell Contact	KEGG: hsa04514	OPC -> PV/Th Interneurons (Control)	0.00343894	Control
PV/Th Interneurons	PV/Th Interneurons	CADM3	CADM3	CADM3 - CADM3	CADM	Cell-Cell Contact	KEGG: hsa04514	PV/Th Interneurons -> PV/Th Interneurons (Control)	0.00942706	Control
SST/NPY Interneurons	PV/Th Interneurons	CADM3	CADM3	CADM3 - CADM3	CADM	Cell-Cell Contact	KEGG: hsa04514	SST/NPY Interneurons -> PV/Th Interneurons (Control)	0.0126485	Control
Cholinergic Interneurons	SST/NPY Interneurons	CADM3	CADM3	CADM3 - CADM3	CADM	Cell-Cell Contact	KEGG: hsa04514	Cholinergic Interneurons -> SST/NPY Interneurons (Control)	0.00284492	Control
D1 MSN	SST/NPY Interneurons	CADM3	CADM3	CADM3 - CADM3	CADM	Cell-Cell Contact	KEGG: hsa04514	D1 MSN -> SST/NPY Interneurons (Control)	0.0118423	Control
D2 MSN	SST/NPY Interneurons	CADM3	CADM3	CADM3 - CADM3	CADM	Cell-Cell Contact	KEGG: hsa04514	D2 MSN -> SST/NPY Interneurons (Control)	0.0087524	Control
Eccentric MSN	SST/NPY Interneurons	CADM3	CADM3	CADM3 - CADM3	CADM	Cell-Cell Contact	KEGG: hsa04514	Eccentric MSN -> SST/NPY Interneurons (Control)	0.0128596	Control
OPC	SST/NPY Interneurons	CADM3	CADM3	CADM3 - CADM3	CADM	Cell-Cell Contact	KEGG: hsa04514	OPC -> SST/NPY Interneurons (Control)	0.00462366	Control
PV/Th Interneurons	SST/NPY Interneurons	CADM3	CADM3	CADM3 - CADM3	CADM	Cell-Cell Contact	KEGG: hsa04514	PV/Th Interneurons -> SST/NPY Interneurons (Control)	0.0126485	Control
SST/NPY Interneurons	SST/NPY Interneurons	CADM3	CADM3	CADM3 - CADM3	CADM	Cell-Cell Contact	KEGG: hsa04514	SST/NPY Interneurons -> SST/NPY Interneurons (Control)	0.016952	Control
D1 MSN	Cholinergic Interneurons	CADM3	CADM3	CADM3 - CADM3	CADM	Cell-Cell Contact	KEGG: hsa04514	D1 MSN -> Cholinergic Interneurons (OVT73)	0.00830321	OVT73
D2 MSN	Cholinergic Interneurons	CADM3	CADM3	CADM3 - CADM3	CADM	Cell-Cell Contact	KEGG: hsa04514	D2 MSN -> Cholinergic Interneurons (OVT73)	0.00816438	OVT73
Eccentric MSN	Cholinergic Interneurons	CADM3	CADM3	CADM3 - CADM3	CADM	Cell-Cell Contact	KEGG: hsa04514	Eccentric MSN -> Cholinergic Interneurons (OVT73)	0.0076309	OVT73
PV/Th Interneurons	Cholinergic Interneurons	CADM3	CADM3	CADM3 - CADM3	CADM	Cell-Cell Contact	KEGG: hsa04514	PV/Th Interneurons -> Cholinergic Interneurons (OVT73)	0.00918932	OVT73
SST/NPY Interneurons	Cholinergic Interneurons	CADM3	CADM3	CADM3 - CADM3	CADM	Cell-Cell Contact	KEGG: hsa04514	SST/NPY Interneurons -> Cholinergic Interneurons (OVT73)	0.0140756	OVT73
Cholinergic Interneurons	D1 MSN	CADM3	CADM3	CADM3 - CADM3	CADM	Cell-Cell Contact	KEGG: hsa04514	Cholinergic Interneurons -> D1 MSN (OVT73)	0.00830321	OVT73
D1 MSN	D1 MSN	CADM3	CADM3	CADM3 - CADM3	CADM	Cell-Cell Contact	KEGG: hsa04514	D1 MSN -> D1 MSN (OVT73)	0.0125419	OVT73
D2 MSN	D1 MSN	CADM3	CADM3	CADM3 - CADM3	CADM	Cell-Cell Contact	KEGG: hsa04514	D2 MSN -> D1 MSN (OVT73)	0.0123331	OVT73
Eccentric MSN	D1 MSN	CADM3	CADM3	CADM3 - CADM3	CADM	Cell-Cell Contact	KEGG: hsa04514	Eccentric MSN -> D1 MSN (OVT73)	0.0115304	OVT73
OPC	D1 MSN	CADM3	CADM3	CADM3 - CADM3	CADM	Cell-Cell Contact	KEGG: hsa04514	OPC -> D1 MSN (OVT73)	0.00455805	OVT73
PV/Th Interneurons	D1 MSN	CADM3	CADM3	CADM3 - CADM3	CADM	Cell-Cell Contact	KEGG: hsa04514	PV/Th Interneurons -> D1 MSN (OVT73)	0.013874	OVT73
SST/NPY Interneurons	D1 MSN	CADM3	CADM3	CADM3 - CADM3	CADM	Cell-Cell Contact	KEGG: hsa04514	SST/NPY Interneurons -> D1 MSN (OVT73)	0.021198	OVT73
Cholinergic Interneurons	D2 MSN	CADM3	CADM3	CADM3 - CADM3	CADM	Cell-Cell Contact	KEGG: hsa04514	Cholinergic Interneurons -> D2 MSN (OVT73)	0.00816438	OVT73
D1 MSN	D2 MSN	CADM3	CADM3	CADM3 - CADM3	CADM	Cell-Cell Contact	KEGG: hsa04514	D1 MSN -> D2 MSN (OVT73)	0.0123331	OVT73
D2 MSN	D2 MSN	CADM3	CADM3	CADM3 - CADM3	CADM	Cell-Cell Contact	KEGG: hsa04514	D2 MSN -> D2 MSN (OVT73)	0.0121277	OVT73
Eccentric MSN	D2 MSN	CADM3	CADM3	CADM3 - CADM3	CADM	Cell-Cell Contact	KEGG: hsa04514	Eccentric MSN -> D2 MSN (OVT73)	0.0113382	OVT73
OPC	D2 MSN	CADM3	CADM3	CADM3 - CADM3	CADM	Cell-Cell Contact	KEGG: hsa04514	OPC -> D2 MSN (OVT73)	0.00448155	OVT73
PV/Th Interneurons	D2 MSN	CADM3	CADM3	CADM3 - CADM3	CADM	Cell-Cell Contact	KEGG: hsa04514	PV/Th Interneurons -> D2 MSN (OVT73)	0.0136433	OVT73
SST/NPY Interneurons	D2 MSN	CADM3	CADM3	CADM3 - CADM3	CADM	Cell-Cell Contact	KEGG: hsa04514	SST/NPY Interneurons -> D2 MSN (OVT73)	0.0208481	OVT73
Cholinergic Interneurons	Eccentric MSN	CADM3	CADM3	CADM3 - CADM3	CADM	Cell-Cell Contact	KEGG: hsa04514	Cholinergic Interneurons -> Eccentric MSN (OVT73)	0.0076309	OVT73
D1 MSN	Eccentric MSN	CADM3	CADM3	CADM3 - CADM3	CADM	Cell-Cell Contact	KEGG: hsa04514	D1 MSN -> Eccentric MSN (OVT73)	0.0115304	OVT73
D2 MSN	Eccentric MSN	CADM3	CADM3	CADM3 - CADM3	CADM	Cell-Cell Contact	KEGG: hsa04514	D2 MSN -> Eccentric MSN (OVT73)	0.0113382	OVT73
Eccentric MSN	Eccentric MSN	CADM3	CADM3	CADM3 - CADM3	CADM	Cell-Cell Contact	KEGG: hsa04514	Eccentric MSN -> Eccentric MSN (OVT73)	0.0105995	OVT73
OPC	Eccentric MSN	CADM3	CADM3	CADM3 - CADM3	CADM	Cell-Cell Contact	KEGG: hsa04514	OPC -> Eccentric MSN (OVT73)	0.0041877	OVT73
PV/Th Interneurons	Eccentric MSN	CADM3	CADM3	CADM3 - CADM3	CADM	Cell-Cell Contact	KEGG: hsa04514	PV/Th Interneurons -> Eccentric MSN (OVT73)	0.0127564	OVT73
SST/NPY Interneurons	Eccentric MSN	CADM3	CADM3	CADM3 - CADM3	CADM	Cell-Cell Contact	KEGG: hsa04514	SST/NPY Interneurons -> Eccentric MSN (OVT73)	0.0195021	OVT73
D1 MSN	OPC	CADM3	CADM3	CADM3 - CADM3	CADM	Cell-Cell Contact	KEGG: hsa04514	D1 MSN -> OPC (OVT73)	0.00455805	OVT73
D2 MSN	OPC	CADM3	CADM3	CADM3 - CADM3	CADM	Cell-Cell Contact	KEGG: hsa04514	D2 MSN -> OPC (OVT73)	0.00448155	OVT73
Eccentric MSN	OPC	CADM3	CADM3	CADM3 - CADM3	CADM	Cell-Cell Contact	KEGG: hsa04514	Eccentric MSN -> OPC (OVT73)	0.0041877	OVT73
OPC	OPC	CADM3	CADM3	CADM3 - CADM3	CADM	Cell-Cell Contact	KEGG: hsa04514	OPC -> OPC (OVT73)	0.00164803	OVT73
PV/Th Interneurons	OPC	CADM3	CADM3	CADM3 - CADM3	CADM	Cell-Cell Contact	KEGG: hsa04514	PV/Th Interneurons -> OPC (OVT73)	0.00504651	OVT73
SST/NPY Interneurons	OPC	CADM3	CADM3	CADM3 - CADM3	CADM	Cell-Cell Contact	KEGG: hsa04514	SST/NPY Interneurons -> OPC (OVT73)	0.00774713	OVT73
Cholinergic Interneurons	PV/Th Interneurons	CADM3	CADM3	CADM3 - CADM3	CADM	Cell-Cell Contact	KEGG: hsa04514	Cholinergic Interneurons -> PV/Th Interneurons (OVT73)	0.00918932	OVT73
D1 MSN	PV/Th Interneurons	CADM3	CADM3	CADM3 - CADM3	CADM	Cell-Cell Contact	KEGG: hsa04514	D1 MSN -> PV/Th Interneurons (OVT73)	0.013874	OVT73
D2 MSN	PV/Th Interneurons	CADM3	CADM3	CADM3 - CADM3	CADM	Cell-Cell Contact	KEGG: hsa04514	D2 MSN -> PV/Th Interneurons (OVT73)	0.0136433	OVT73
Eccentric MSN	PV/Th Interneurons	CADM3	CADM3	CADM3 - CADM3	CADM	Cell-Cell Contact	KEGG: hsa04514	Eccentric MSN -> PV/Th Interneurons (OVT73)	0.0127564	OVT73
OPC	PV/Th Interneurons	CADM3	CADM3	CADM3 - CADM3	CADM	Cell-Cell Contact	KEGG: hsa04514	OPC -> PV/Th Interneurons (OVT73)	0.00504651	OVT73
PV/Th Interneurons	PV/Th Interneurons	CADM3	CADM3	CADM3 - CADM3	CADM	Cell-Cell Contact	KEGG: hsa04514	PV/Th Interneurons -> PV/Th Interneurons (OVT73)	0.0153454	OVT73
SST/NPY Interneurons	PV/Th Interneurons	CADM3	CADM3	CADM3 - CADM3	CADM	Cell-Cell Contact	KEGG: hsa04514	SST/NPY Interneurons -> PV/Th Interneurons (OVT73)	0.0234277	OVT73
Cholinergic Interneurons	SST/NPY Interneurons	CADM3	CADM3	CADM3 - CADM3	CADM	Cell-Cell Contact	KEGG: hsa04514	Cholinergic Interneurons -> SST/NPY Interneurons (OVT73)	0.0140756	OVT73
D1 MSN	SST/NPY Interneurons	CADM3	CADM3	CADM3 - CADM3	CADM	Cell-Cell Contact	KEGG: hsa04514	D1 MSN -> SST/NPY Interneurons (OVT73)	0.021198	OVT73
D2 MSN	SST/NPY Interneurons	CADM3	CADM3	CADM3 - CADM3	CADM	Cell-Cell Contact	KEGG: hsa04514	D2 MSN -> SST/NPY Interneurons (OVT73)	0.0208481	OVT73
Eccentric MSN	SST/NPY Interneurons	CADM3	CADM3	CADM3 - CADM3	CADM	Cell-Cell Contact	KEGG: hsa04514	Eccentric MSN -> SST/NPY Interneurons (OVT73)	0.0195021	OVT73
OPC	SST/NPY Interneurons	CADM3	CADM3	CADM3 - CADM3	CADM	Cell-Cell Contact	KEGG: hsa04514	OPC -> SST/NPY Interneurons (OVT73)	0.00774713	OVT73
PV/Th Interneurons	SST/NPY Interneurons	CADM3	CADM3	CADM3 - CADM3	CADM	Cell-Cell Contact	KEGG: hsa04514	PV/Th Interneurons -> SST/NPY Interneurons (OVT73)	0.0234277	OVT73
SST/NPY Interneurons	SST/NPY Interneurons	CADM3	CADM3	CADM3 - CADM3	CADM	Cell-Cell Contact	KEGG: hsa04514	SST/NPY Interneurons -> SST/NPY Interneurons (OVT73)	0.0356128	OVT73
PV/Th Interneurons	D1 MSN	CCK	CCKBR	CCK - CCKBR	CCK	Secreted Signaling	KEGG: hsa04080	PV/Th Interneurons -> D1 MSN (Control)	0.000545593	Control
PV/Th Interneurons	D1 MSN	CCK	CCKBR	CCK - CCKBR	CCK	Secreted Signaling	KEGG: hsa04080	PV/Th Interneurons -> D1 MSN (OVT73)	0.00117448	OVT73
PV/Th Interneurons	D2 MSN	CCK	CCKBR	CCK - CCKBR	CCK	Secreted Signaling	KEGG: hsa04080	PV/Th Interneurons -> D2 MSN (OVT73)	0.00107863	OVT73
PV/Th Interneurons	Eccentric MSN	CCK	CCKBR	CCK - CCKBR	CCK	Secreted Signaling	KEGG: hsa04080	PV/Th Interneurons -> Eccentric MSN (OVT73)	0.001139	OVT73
Astrocytes	Astrocytes	CDH2	CDH2	CDH2 - CDH2	CDH	Cell-Cell Contact	KEGG: hsa04514	Astrocytes -> Astrocytes (Control)	0.067012	Control
Cholinergic Interneurons	Astrocytes	CDH2	CDH2	CDH2 - CDH2	CDH	Cell-Cell Contact	KEGG: hsa04514	Cholinergic Interneurons -> Astrocytes (Control)	0.0551581	Control
D1 MSN	Astrocytes	CDH2	CDH2	CDH2 - CDH2	CDH	Cell-Cell Contact	KEGG: hsa04514	D1 MSN -> Astrocytes (Control)	0.0552481	Control
D2 MSN	Astrocytes	CDH2	CDH2	CDH2 - CDH2	CDH	Cell-Cell Contact	KEGG: hsa04514	D2 MSN -> Astrocytes (Control)	0.0447098	Control
Eccentric MSN	Astrocytes	CDH2	CDH2	CDH2 - CDH2	CDH	Cell-Cell Contact	KEGG: hsa04514	Eccentric MSN -> Astrocytes (Control)	0.0543624	Control
Endothelial Cells	Astrocytes	CDH2	CDH2	CDH2 - CDH2	CDH	Cell-Cell Contact	KEGG: hsa04514	Endothelial Cells -> Astrocytes (Control)	0.0267186	Control
Neuroblasts	Astrocytes	CDH2	CDH2	CDH2 - CDH2	CDH	Cell-Cell Contact	KEGG: hsa04514	Neuroblasts -> Astrocytes (Control)	0.0615291	Control
Oligodendrocytes	Astrocytes	CDH2	CDH2	CDH2 - CDH2	CDH	Cell-Cell Contact	KEGG: hsa04514	Oligodendrocytes -> Astrocytes (Control)	0.0205995	Control
OPC	Astrocytes	CDH2	CDH2	CDH2 - CDH2	CDH	Cell-Cell Contact	KEGG: hsa04514	OPC -> Astrocytes (Control)	0.0570176	Control
PV/Th Interneurons	Astrocytes	CDH2	CDH2	CDH2 - CDH2	CDH	Cell-Cell Contact	KEGG: hsa04514	PV/Th Interneurons -> Astrocytes (Control)	0.0501554	Control
SST/NPY Interneurons	Astrocytes	CDH2	CDH2	CDH2 - CDH2	CDH	Cell-Cell Contact	KEGG: hsa04514	SST/NPY Interneurons -> Astrocytes (Control)	0.0575225	Control
Astrocytes	Cholinergic Interneurons	CDH2	CDH2	CDH2 - CDH2	CDH	Cell-Cell Contact	KEGG: hsa04514	Astrocytes -> Cholinergic Interneurons (Control)	0.0551581	Control
D1 MSN	Cholinergic Interneurons	CDH2	CDH2	CDH2 - CDH2	CDH	Cell-Cell Contact	KEGG: hsa04514	D1 MSN -> Cholinergic Interneurons (Control)	0.0453739	Control
D2 MSN	Cholinergic Interneurons	CDH2	CDH2	CDH2 - CDH2	CDH	Cell-Cell Contact	KEGG: hsa04514	D2 MSN -> Cholinergic Interneurons (Control)	0.036646	Control
Eccentric MSN	Cholinergic Interneurons	CDH2	CDH2	CDH2 - CDH2	CDH	Cell-Cell Contact	KEGG: hsa04514	Eccentric MSN -> Cholinergic Interneurons (Control)	0.044639	Control
Neuroblasts	Cholinergic Interneurons	CDH2	CDH2	CDH2 - CDH2	CDH	Cell-Cell Contact	KEGG: hsa04514	Neuroblasts -> Cholinergic Interneurons (Control)	0.0505925	Control
OPC	Cholinergic Interneurons	CDH2	CDH2	CDH2 - CDH2	CDH	Cell-Cell Contact	KEGG: hsa04514	OPC -> Cholinergic Interneurons (Control)	0.0468429	Control
PV/Th Interneurons	Cholinergic Interneurons	CDH2	CDH2	CDH2 - CDH2	CDH	Cell-Cell Contact	KEGG: hsa04514	PV/Th Interneurons -> Cholinergic Interneurons (Control)	0.0411517	Control
SST/NPY Interneurons	Cholinergic Interneurons	CDH2	CDH2	CDH2 - CDH2	CDH	Cell-Cell Contact	KEGG: hsa04514	SST/NPY Interneurons -> Cholinergic Interneurons (Control)	0.0472621	Control
Astrocytes	D1 MSN	CDH2	CDH2	CDH2 - CDH2	CDH	Cell-Cell Contact	KEGG: hsa04514	Astrocytes -> D1 MSN (Control)	0.0552481	Control
Cholinergic Interneurons	D1 MSN	CDH2	CDH2	CDH2 - CDH2	CDH	Cell-Cell Contact	KEGG: hsa04514	Cholinergic Interneurons -> D1 MSN (Control)	0.0453739	Control
D1 MSN	D1 MSN	CDH2	CDH2	CDH2 - CDH2	CDH	Cell-Cell Contact	KEGG: hsa04514	D1 MSN -> D1 MSN (Control)	0.0454488	Control
D2 MSN	D1 MSN	CDH2	CDH2	CDH2 - CDH2	CDH	Cell-Cell Contact	KEGG: hsa04514	D2 MSN -> D1 MSN (Control)	0.036707	Control
Eccentric MSN	D1 MSN	CDH2	CDH2	CDH2 - CDH2	CDH	Cell-Cell Contact	KEGG: hsa04514	Eccentric MSN -> D1 MSN (Control)	0.0447127	Control
Endothelial Cells	D1 MSN	CDH2	CDH2	CDH2 - CDH2	CDH	Cell-Cell Contact	KEGG: hsa04514	Endothelial Cells -> D1 MSN (Control)	0.0218625	Control
Neuroblasts	D1 MSN	CDH2	CDH2	CDH2 - CDH2	CDH	Cell-Cell Contact	KEGG: hsa04514	Neuroblasts -> D1 MSN (Control)	0.0506755	Control
Oligodendrocytes	D1 MSN	CDH2	CDH2	CDH2 - CDH2	CDH	Cell-Cell Contact	KEGG: hsa04514	Oligodendrocytes -> D1 MSN (Control)	0.0168362	Control
OPC	D1 MSN	CDH2	CDH2	CDH2 - CDH2	CDH	Cell-Cell Contact	KEGG: hsa04514	OPC -> D1 MSN (Control)	0.04692	Control
PV/Th Interneurons	D1 MSN	CDH2	CDH2	CDH2 - CDH2	CDH	Cell-Cell Contact	KEGG: hsa04514	PV/Th Interneurons -> D1 MSN (Control)	0.0412199	Control
SST/NPY Interneurons	D1 MSN	CDH2	CDH2	CDH2 - CDH2	CDH	Cell-Cell Contact	KEGG: hsa04514	SST/NPY Interneurons -> D1 MSN (Control)	0.0473399	Control
Astrocytes	D2 MSN	CDH2	CDH2	CDH2 - CDH2	CDH	Cell-Cell Contact	KEGG: hsa04514	Astrocytes -> D2 MSN (Control)	0.0447098	Control
Cholinergic Interneurons	D2 MSN	CDH2	CDH2	CDH2 - CDH2	CDH	Cell-Cell Contact	KEGG: hsa04514	Cholinergic Interneurons -> D2 MSN (Control)	0.036646	Control
D1 MSN	D2 MSN	CDH2	CDH2	CDH2 - CDH2	CDH	Cell-Cell Contact	KEGG: hsa04514	D1 MSN -> D2 MSN (Control)	0.036707	Control
D2 MSN	D2 MSN	CDH2	CDH2	CDH2 - CDH2	CDH	Cell-Cell Contact	KEGG: hsa04514	D2 MSN -> D2 MSN (Control)	0.0295946	Control
Eccentric MSN	D2 MSN	CDH2	CDH2	CDH2 - CDH2	CDH	Cell-Cell Contact	KEGG: hsa04514	Eccentric MSN -> D2 MSN (Control)	0.0361072	Control
Endothelial Cells	D2 MSN	CDH2	CDH2	CDH2 - CDH2	CDH	Cell-Cell Contact	KEGG: hsa04514	Endothelial Cells -> D2 MSN (Control)	0.0175739	Control
Neuroblasts	D2 MSN	CDH2	CDH2	CDH2 - CDH2	CDH	Cell-Cell Contact	KEGG: hsa04514	Neuroblasts -> D2 MSN (Control)	0.0409716	Control
Oligodendrocytes	D2 MSN	CDH2	CDH2	CDH2 - CDH2	CDH	Cell-Cell Contact	KEGG: hsa04514	Oligodendrocytes -> D2 MSN (Control)	0.0135199	Control
OPC	D2 MSN	CDH2	CDH2	CDH2 - CDH2	CDH	Cell-Cell Contact	KEGG: hsa04514	OPC -> D2 MSN (Control)	0.0379065	Control
PV/Th Interneurons	D2 MSN	CDH2	CDH2	CDH2 - CDH2	CDH	Cell-Cell Contact	KEGG: hsa04514	PV/Th Interneurons -> D2 MSN (Control)	0.0332632	Control
SST/NPY Interneurons	D2 MSN	CDH2	CDH2	CDH2 - CDH2	CDH	Cell-Cell Contact	KEGG: hsa04514	SST/NPY Interneurons -> D2 MSN (Control)	0.038249	Control
Astrocytes	Eccentric MSN	CDH2	CDH2	CDH2 - CDH2	CDH	Cell-Cell Contact	KEGG: hsa04514	Astrocytes -> Eccentric MSN (Control)	0.0543624	Control
Cholinergic Interneurons	Eccentric MSN	CDH2	CDH2	CDH2 - CDH2	CDH	Cell-Cell Contact	KEGG: hsa04514	Cholinergic Interneurons -> Eccentric MSN (Control)	0.044639	Control
D1 MSN	Eccentric MSN	CDH2	CDH2	CDH2 - CDH2	CDH	Cell-Cell Contact	KEGG: hsa04514	D1 MSN -> Eccentric MSN (Control)	0.0447127	Control
D2 MSN	Eccentric MSN	CDH2	CDH2	CDH2 - CDH2	CDH	Cell-Cell Contact	KEGG: hsa04514	D2 MSN -> Eccentric MSN (Control)	0.0361072	Control
Eccentric MSN	Eccentric MSN	CDH2	CDH2	CDH2 - CDH2	CDH	Cell-Cell Contact	KEGG: hsa04514	Eccentric MSN -> Eccentric MSN (Control)	0.0439881	Control
Neuroblasts	Eccentric MSN	CDH2	CDH2	CDH2 - CDH2	CDH	Cell-Cell Contact	KEGG: hsa04514	Neuroblasts -> Eccentric MSN (Control)	0.0498592	Control
Oligodendrocytes	Eccentric MSN	CDH2	CDH2	CDH2 - CDH2	CDH	Cell-Cell Contact	KEGG: hsa04514	Oligodendrocytes -> Eccentric MSN (Control)	0.0165555	Control
OPC	Eccentric MSN	CDH2	CDH2	CDH2 - CDH2	CDH	Cell-Cell Contact	KEGG: hsa04514	OPC -> Eccentric MSN (Control)	0.0461613	Control
PV/Th Interneurons	Eccentric MSN	CDH2	CDH2	CDH2 - CDH2	CDH	Cell-Cell Contact	KEGG: hsa04514	PV/Th Interneurons -> Eccentric MSN (Control)	0.0405494	Control
SST/NPY Interneurons	Eccentric MSN	CDH2	CDH2	CDH2 - CDH2	CDH	Cell-Cell Contact	KEGG: hsa04514	SST/NPY Interneurons -> Eccentric MSN (Control)	0.0465748	Control
Astrocytes	Endothelial Cells	CDH2	CDH2	CDH2 - CDH2	CDH	Cell-Cell Contact	KEGG: hsa04514	Astrocytes -> Endothelial Cells (Control)	0.0267186	Control
D1 MSN	Endothelial Cells	CDH2	CDH2	CDH2 - CDH2	CDH	Cell-Cell Contact	KEGG: hsa04514	D1 MSN -> Endothelial Cells (Control)	0.0218625	Control
D2 MSN	Endothelial Cells	CDH2	CDH2	CDH2 - CDH2	CDH	Cell-Cell Contact	KEGG: hsa04514	D2 MSN -> Endothelial Cells (Control)	0.0175739	Control
Neuroblasts	Endothelial Cells	CDH2	CDH2	CDH2 - CDH2	CDH	Cell-Cell Contact	KEGG: hsa04514	Neuroblasts -> Endothelial Cells (Control)	0.0244462	Control
OPC	Endothelial Cells	CDH2	CDH2	CDH2 - CDH2	CDH	Cell-Cell Contact	KEGG: hsa04514	OPC -> Endothelial Cells (Control)	0.0225883	Control
PV/Th Interneurons	Endothelial Cells	CDH2	CDH2	CDH2 - CDH2	CDH	Cell-Cell Contact	KEGG: hsa04514	PV/Th Interneurons -> Endothelial Cells (Control)	0.0197827	Control
Astrocytes	Neuroblasts	CDH2	CDH2	CDH2 - CDH2	CDH	Cell-Cell Contact	KEGG: hsa04514	Astrocytes -> Neuroblasts (Control)	0.0615291	Control
Cholinergic Interneurons	Neuroblasts	CDH2	CDH2	CDH2 - CDH2	CDH	Cell-Cell Contact	KEGG: hsa04514	Cholinergic Interneurons -> Neuroblasts (Control)	0.0505925	Control
D1 MSN	Neuroblasts	CDH2	CDH2	CDH2 - CDH2	CDH	Cell-Cell Contact	KEGG: hsa04514	D1 MSN -> Neuroblasts (Control)	0.0506755	Control
D2 MSN	Neuroblasts	CDH2	CDH2	CDH2 - CDH2	CDH	Cell-Cell Contact	KEGG: hsa04514	D2 MSN -> Neuroblasts (Control)	0.0409716	Control
Eccentric MSN	Neuroblasts	CDH2	CDH2	CDH2 - CDH2	CDH	Cell-Cell Contact	KEGG: hsa04514	Eccentric MSN -> Neuroblasts (Control)	0.0498592	Control
Endothelial Cells	Neuroblasts	CDH2	CDH2	CDH2 - CDH2	CDH	Cell-Cell Contact	KEGG: hsa04514	Endothelial Cells -> Neuroblasts (Control)	0.0244462	Control
Neuroblasts	Neuroblasts	CDH2	CDH2	CDH2 - CDH2	CDH	Cell-Cell Contact	KEGG: hsa04514	Neuroblasts -> Neuroblasts (Control)	0.0564677	Control
Oligodendrocytes	Neuroblasts	CDH2	CDH2	CDH2 - CDH2	CDH	Cell-Cell Contact	KEGG: hsa04514	Oligodendrocytes -> Neuroblasts (Control)	0.0188374	Control
OPC	Neuroblasts	CDH2	CDH2	CDH2 - CDH2	CDH	Cell-Cell Contact	KEGG: hsa04514	OPC -> Neuroblasts (Control)	0.0523067	Control
PV/Th Interneurons	Neuroblasts	CDH2	CDH2	CDH2 - CDH2	CDH	Cell-Cell Contact	KEGG: hsa04514	PV/Th Interneurons -> Neuroblasts (Control)	0.0459837	Control
SST/NPY Interneurons	Neuroblasts	CDH2	CDH2	CDH2 - CDH2	CDH	Cell-Cell Contact	KEGG: hsa04514	SST/NPY Interneurons -> Neuroblasts (Control)	0.0527721	Control
Astrocytes	Oligodendrocytes	CDH2	CDH2	CDH2 - CDH2	CDH	Cell-Cell Contact	KEGG: hsa04514	Astrocytes -> Oligodendrocytes (Control)	0.0205995	Control
D1 MSN	Oligodendrocytes	CDH2	CDH2	CDH2 - CDH2	CDH	Cell-Cell Contact	KEGG: hsa04514	D1 MSN -> Oligodendrocytes (Control)	0.0168362	Control
D2 MSN	Oligodendrocytes	CDH2	CDH2	CDH2 - CDH2	CDH	Cell-Cell Contact	KEGG: hsa04514	D2 MSN -> Oligodendrocytes (Control)	0.0135199	Control
Eccentric MSN	Oligodendrocytes	CDH2	CDH2	CDH2 - CDH2	CDH	Cell-Cell Contact	KEGG: hsa04514	Eccentric MSN -> Oligodendrocytes (Control)	0.0165555	Control
Neuroblasts	Oligodendrocytes	CDH2	CDH2	CDH2 - CDH2	CDH	Cell-Cell Contact	KEGG: hsa04514	Neuroblasts -> Oligodendrocytes (Control)	0.0188374	Control
OPC	Oligodendrocytes	CDH2	CDH2	CDH2 - CDH2	CDH	Cell-Cell Contact	KEGG: hsa04514	OPC -> Oligodendrocytes (Control)	0.0173981	Control
PV/Th Interneurons	Oligodendrocytes	CDH2	CDH2	CDH2 - CDH2	CDH	Cell-Cell Contact	KEGG: hsa04514	PV/Th Interneurons -> Oligodendrocytes (Control)	0.0152272	Control
SST/NPY Interneurons	Oligodendrocytes	CDH2	CDH2	CDH2 - CDH2	CDH	Cell-Cell Contact	KEGG: hsa04514	SST/NPY Interneurons -> Oligodendrocytes (Control)	0.0175587	Control
Astrocytes	OPC	CDH2	CDH2	CDH2 - CDH2	CDH	Cell-Cell Contact	KEGG: hsa04514	Astrocytes -> OPC (Control)	0.0570176	Control
Cholinergic Interneurons	OPC	CDH2	CDH2	CDH2 - CDH2	CDH	Cell-Cell Contact	KEGG: hsa04514	Cholinergic Interneurons -> OPC (Control)	0.0468429	Control
D1 MSN	OPC	CDH2	CDH2	CDH2 - CDH2	CDH	Cell-Cell Contact	KEGG: hsa04514	D1 MSN -> OPC (Control)	0.04692	Control
D2 MSN	OPC	CDH2	CDH2	CDH2 - CDH2	CDH	Cell-Cell Contact	KEGG: hsa04514	D2 MSN -> OPC (Control)	0.0379065	Control
Eccentric MSN	OPC	CDH2	CDH2	CDH2 - CDH2	CDH	Cell-Cell Contact	KEGG: hsa04514	Eccentric MSN -> OPC (Control)	0.0461613	Control
Endothelial Cells	OPC	CDH2	CDH2	CDH2 - CDH2	CDH	Cell-Cell Contact	KEGG: hsa04514	Endothelial Cells -> OPC (Control)	0.0225883	Control
Neuroblasts	OPC	CDH2	CDH2	CDH2 - CDH2	CDH	Cell-Cell Contact	KEGG: hsa04514	Neuroblasts -> OPC (Control)	0.0523067	Control
Oligodendrocytes	OPC	CDH2	CDH2	CDH2 - CDH2	CDH	Cell-Cell Contact	KEGG: hsa04514	Oligodendrocytes -> OPC (Control)	0.0173981	Control
OPC	OPC	CDH2	CDH2	CDH2 - CDH2	CDH	Cell-Cell Contact	KEGG: hsa04514	OPC -> OPC (Control)	0.0484365	Control
PV/Th Interneurons	OPC	CDH2	CDH2	CDH2 - CDH2	CDH	Cell-Cell Contact	KEGG: hsa04514	PV/Th Interneurons -> OPC (Control)	0.0425604	Control
SST/NPY Interneurons	OPC	CDH2	CDH2	CDH2 - CDH2	CDH	Cell-Cell Contact	KEGG: hsa04514	SST/NPY Interneurons -> OPC (Control)	0.0488693	Control
Astrocytes	PV/Th Interneurons	CDH2	CDH2	CDH2 - CDH2	CDH	Cell-Cell Contact	KEGG: hsa04514	Astrocytes -> PV/Th Interneurons (Control)	0.0501554	Control
Cholinergic Interneurons	PV/Th Interneurons	CDH2	CDH2	CDH2 - CDH2	CDH	Cell-Cell Contact	KEGG: hsa04514	Cholinergic Interneurons -> PV/Th Interneurons (Control)	0.0411517	Control
D1 MSN	PV/Th Interneurons	CDH2	CDH2	CDH2 - CDH2	CDH	Cell-Cell Contact	KEGG: hsa04514	D1 MSN -> PV/Th Interneurons (Control)	0.0412199	Control
D2 MSN	PV/Th Interneurons	CDH2	CDH2	CDH2 - CDH2	CDH	Cell-Cell Contact	KEGG: hsa04514	D2 MSN -> PV/Th Interneurons (Control)	0.0332632	Control
Eccentric MSN	PV/Th Interneurons	CDH2	CDH2	CDH2 - CDH2	CDH	Cell-Cell Contact	KEGG: hsa04514	Eccentric MSN -> PV/Th Interneurons (Control)	0.0405494	Control
Endothelial Cells	PV/Th Interneurons	CDH2	CDH2	CDH2 - CDH2	CDH	Cell-Cell Contact	KEGG: hsa04514	Endothelial Cells -> PV/Th Interneurons (Control)	0.0197827	Control
Neuroblasts	PV/Th Interneurons	CDH2	CDH2	CDH2 - CDH2	CDH	Cell-Cell Contact	KEGG: hsa04514	Neuroblasts -> PV/Th Interneurons (Control)	0.0459837	Control
Oligodendrocytes	PV/Th Interneurons	CDH2	CDH2	CDH2 - CDH2	CDH	Cell-Cell Contact	KEGG: hsa04514	Oligodendrocytes -> PV/Th Interneurons (Control)	0.0152272	Control
OPC	PV/Th Interneurons	CDH2	CDH2	CDH2 - CDH2	CDH	Cell-Cell Contact	KEGG: hsa04514	OPC -> PV/Th Interneurons (Control)	0.0425604	Control
PV/Th Interneurons	PV/Th Interneurons	CDH2	CDH2	CDH2 - CDH2	CDH	Cell-Cell Contact	KEGG: hsa04514	PV/Th Interneurons -> PV/Th Interneurons (Control)	0.0373691	Control
SST/NPY Interneurons	PV/Th Interneurons	CDH2	CDH2	CDH2 - CDH2	CDH	Cell-Cell Contact	KEGG: hsa04514	SST/NPY Interneurons -> PV/Th Interneurons (Control)	0.042943	Control
Astrocytes	SST/NPY Interneurons	CDH2	CDH2	CDH2 - CDH2	CDH	Cell-Cell Contact	KEGG: hsa04514	Astrocytes -> SST/NPY Interneurons (Control)	0.0575225	Control
Cholinergic Interneurons	SST/NPY Interneurons	CDH2	CDH2	CDH2 - CDH2	CDH	Cell-Cell Contact	KEGG: hsa04514	Cholinergic Interneurons -> SST/NPY Interneurons (Control)	0.0472621	Control
D1 MSN	SST/NPY Interneurons	CDH2	CDH2	CDH2 - CDH2	CDH	Cell-Cell Contact	KEGG: hsa04514	D1 MSN -> SST/NPY Interneurons (Control)	0.0473399	Control
D2 MSN	SST/NPY Interneurons	CDH2	CDH2	CDH2 - CDH2	CDH	Cell-Cell Contact	KEGG: hsa04514	D2 MSN -> SST/NPY Interneurons (Control)	0.038249	Control
Eccentric MSN	SST/NPY Interneurons	CDH2	CDH2	CDH2 - CDH2	CDH	Cell-Cell Contact	KEGG: hsa04514	Eccentric MSN -> SST/NPY Interneurons (Control)	0.0465748	Control
Neuroblasts	SST/NPY Interneurons	CDH2	CDH2	CDH2 - CDH2	CDH	Cell-Cell Contact	KEGG: hsa04514	Neuroblasts -> SST/NPY Interneurons (Control)	0.0527721	Control
Oligodendrocytes	SST/NPY Interneurons	CDH2	CDH2	CDH2 - CDH2	CDH	Cell-Cell Contact	KEGG: hsa04514	Oligodendrocytes -> SST/NPY Interneurons (Control)	0.0175587	Control
OPC	SST/NPY Interneurons	CDH2	CDH2	CDH2 - CDH2	CDH	Cell-Cell Contact	KEGG: hsa04514	OPC -> SST/NPY Interneurons (Control)	0.0488693	Control
PV/Th Interneurons	SST/NPY Interneurons	CDH2	CDH2	CDH2 - CDH2	CDH	Cell-Cell Contact	KEGG: hsa04514	PV/Th Interneurons -> SST/NPY Interneurons (Control)	0.042943	Control
SST/NPY Interneurons	SST/NPY Interneurons	CDH2	CDH2	CDH2 - CDH2	CDH	Cell-Cell Contact	KEGG: hsa04514	SST/NPY Interneurons -> SST/NPY Interneurons (Control)	0.0493057	Control
Astrocytes	Astrocytes	CDH2	CDH2	CDH2 - CDH2	CDH	Cell-Cell Contact	KEGG: hsa04514	Astrocytes -> Astrocytes (OVT73)	0.14418	OVT73
Cholinergic Interneurons	Astrocytes	CDH2	CDH2	CDH2 - CDH2	CDH	Cell-Cell Contact	KEGG: hsa04514	Cholinergic Interneurons -> Astrocytes (OVT73)	0.133088	OVT73
D1 MSN	Astrocytes	CDH2	CDH2	CDH2 - CDH2	CDH	Cell-Cell Contact	KEGG: hsa04514	D1 MSN -> Astrocytes (OVT73)	0.104519	OVT73
D2 MSN	Astrocytes	CDH2	CDH2	CDH2 - CDH2	CDH	Cell-Cell Contact	KEGG: hsa04514	D2 MSN -> Astrocytes (OVT73)	0.106251	OVT73
Eccentric MSN	Astrocytes	CDH2	CDH2	CDH2 - CDH2	CDH	Cell-Cell Contact	KEGG: hsa04514	Eccentric MSN -> Astrocytes (OVT73)	0.108233	OVT73
Neuroblasts	Astrocytes	CDH2	CDH2	CDH2 - CDH2	CDH	Cell-Cell Contact	KEGG: hsa04514	Neuroblasts -> Astrocytes (OVT73)	0.115697	OVT73
OPC	Astrocytes	CDH2	CDH2	CDH2 - CDH2	CDH	Cell-Cell Contact	KEGG: hsa04514	OPC -> Astrocytes (OVT73)	0.115563	OVT73
PV/Th Interneurons	Astrocytes	CDH2	CDH2	CDH2 - CDH2	CDH	Cell-Cell Contact	KEGG: hsa04514	PV/Th Interneurons -> Astrocytes (OVT73)	0.0757373	OVT73
SST/NPY Interneurons	Astrocytes	CDH2	CDH2	CDH2 - CDH2	CDH	Cell-Cell Contact	KEGG: hsa04514	SST/NPY Interneurons -> Astrocytes (OVT73)	0.093699	OVT73
Astrocytes	Cholinergic Interneurons	CDH2	CDH2	CDH2 - CDH2	CDH	Cell-Cell Contact	KEGG: hsa04514	Astrocytes -> Cholinergic Interneurons (OVT73)	0.133088	OVT73
Cholinergic Interneurons	Cholinergic Interneurons	CDH2	CDH2	CDH2 - CDH2	CDH	Cell-Cell Contact	KEGG: hsa04514	Cholinergic Interneurons -> Cholinergic Interneurons (OVT73)	0.122727	OVT73
D1 MSN	Cholinergic Interneurons	CDH2	CDH2	CDH2 - CDH2	CDH	Cell-Cell Contact	KEGG: hsa04514	D1 MSN -> Cholinergic Interneurons (OVT73)	0.0961357	OVT73
D2 MSN	Cholinergic Interneurons	CDH2	CDH2	CDH2 - CDH2	CDH	Cell-Cell Contact	KEGG: hsa04514	D2 MSN -> Cholinergic Interneurons (OVT73)	0.0977435	OVT73
Eccentric MSN	Cholinergic Interneurons	CDH2	CDH2	CDH2 - CDH2	CDH	Cell-Cell Contact	KEGG: hsa04514	Eccentric MSN -> Cholinergic Interneurons (OVT73)	0.0995851	OVT73
Neuroblasts	Cholinergic Interneurons	CDH2	CDH2	CDH2 - CDH2	CDH	Cell-Cell Contact	KEGG: hsa04514	Neuroblasts -> Cholinergic Interneurons (OVT73)	0.106524	OVT73
OPC	Cholinergic Interneurons	CDH2	CDH2	CDH2 - CDH2	CDH	Cell-Cell Contact	KEGG: hsa04514	OPC -> Cholinergic Interneurons (OVT73)	0.106399	OVT73
PV/Th Interneurons	Cholinergic Interneurons	CDH2	CDH2	CDH2 - CDH2	CDH	Cell-Cell Contact	KEGG: hsa04514	PV/Th Interneurons -> Cholinergic Interneurons (OVT73)	0.0694833	OVT73
SST/NPY Interneurons	Cholinergic Interneurons	CDH2	CDH2	CDH2 - CDH2	CDH	Cell-Cell Contact	KEGG: hsa04514	SST/NPY Interneurons -> Cholinergic Interneurons (OVT73)	0.0861	OVT73
Astrocytes	D1 MSN	CDH2	CDH2	CDH2 - CDH2	CDH	Cell-Cell Contact	KEGG: hsa04514	Astrocytes -> D1 MSN (OVT73)	0.104519	OVT73
Cholinergic Interneurons	D1 MSN	CDH2	CDH2	CDH2 - CDH2	CDH	Cell-Cell Contact	KEGG: hsa04514	Cholinergic Interneurons -> D1 MSN (OVT73)	0.0961357	OVT73
D1 MSN	D1 MSN	CDH2	CDH2	CDH2 - CDH2	CDH	Cell-Cell Contact	KEGG: hsa04514	D1 MSN -> D1 MSN (OVT73)	0.0748146	OVT73
D2 MSN	D1 MSN	CDH2	CDH2	CDH2 - CDH2	CDH	Cell-Cell Contact	KEGG: hsa04514	D2 MSN -> D1 MSN (OVT73)	0.0760959	OVT73
Eccentric MSN	D1 MSN	CDH2	CDH2	CDH2 - CDH2	CDH	Cell-Cell Contact	KEGG: hsa04514	Eccentric MSN -> D1 MSN (OVT73)	0.0775647	OVT73
Neuroblasts	D1 MSN	CDH2	CDH2	CDH2 - CDH2	CDH	Cell-Cell Contact	KEGG: hsa04514	Neuroblasts -> D1 MSN (OVT73)	0.0831106	OVT73
OPC	D1 MSN	CDH2	CDH2	CDH2 - CDH2	CDH	Cell-Cell Contact	KEGG: hsa04514	OPC -> D1 MSN (OVT73)	0.0830111	OVT73
SST/NPY Interneurons	D1 MSN	CDH2	CDH2	CDH2 - CDH2	CDH	Cell-Cell Contact	KEGG: hsa04514	SST/NPY Interneurons -> D1 MSN (OVT73)	0.0668401	OVT73
Astrocytes	D2 MSN	CDH2	CDH2	CDH2 - CDH2	CDH	Cell-Cell Contact	KEGG: hsa04514	Astrocytes -> D2 MSN (OVT73)	0.106251	OVT73
Cholinergic Interneurons	D2 MSN	CDH2	CDH2	CDH2 - CDH2	CDH	Cell-Cell Contact	KEGG: hsa04514	Cholinergic Interneurons -> D2 MSN (OVT73)	0.0977435	OVT73
D1 MSN	D2 MSN	CDH2	CDH2	CDH2 - CDH2	CDH	Cell-Cell Contact	KEGG: hsa04514	D1 MSN -> D2 MSN (OVT73)	0.0760959	OVT73
D2 MSN	D2 MSN	CDH2	CDH2	CDH2 - CDH2	CDH	Cell-Cell Contact	KEGG: hsa04514	D2 MSN -> D2 MSN (OVT73)	0.0773972	OVT73
Eccentric MSN	D2 MSN	CDH2	CDH2	CDH2 - CDH2	CDH	Cell-Cell Contact	KEGG: hsa04514	Eccentric MSN -> D2 MSN (OVT73)	0.0788891	OVT73
Neuroblasts	D2 MSN	CDH2	CDH2	CDH2 - CDH2	CDH	Cell-Cell Contact	KEGG: hsa04514	Neuroblasts -> D2 MSN (OVT73)	0.084521	OVT73
OPC	D2 MSN	CDH2	CDH2	CDH2 - CDH2	CDH	Cell-Cell Contact	KEGG: hsa04514	OPC -> D2 MSN (OVT73)	0.0844199	OVT73
PV/Th Interneurons	D2 MSN	CDH2	CDH2	CDH2 - CDH2	CDH	Cell-Cell Contact	KEGG: hsa04514	PV/Th Interneurons -> D2 MSN (OVT73)	0.0546633	OVT73
SST/NPY Interneurons	D2 MSN	CDH2	CDH2	CDH2 - CDH2	CDH	Cell-Cell Contact	KEGG: hsa04514	SST/NPY Interneurons -> D2 MSN (OVT73)	0.0679948	OVT73
Astrocytes	Eccentric MSN	CDH2	CDH2	CDH2 - CDH2	CDH	Cell-Cell Contact	KEGG: hsa04514	Astrocytes -> Eccentric MSN (OVT73)	0.108233	OVT73
Cholinergic Interneurons	Eccentric MSN	CDH2	CDH2	CDH2 - CDH2	CDH	Cell-Cell Contact	KEGG: hsa04514	Cholinergic Interneurons -> Eccentric MSN (OVT73)	0.0995851	OVT73
D1 MSN	Eccentric MSN	CDH2	CDH2	CDH2 - CDH2	CDH	Cell-Cell Contact	KEGG: hsa04514	D1 MSN -> Eccentric MSN (OVT73)	0.0775647	OVT73
D2 MSN	Eccentric MSN	CDH2	CDH2	CDH2 - CDH2	CDH	Cell-Cell Contact	KEGG: hsa04514	D2 MSN -> Eccentric MSN (OVT73)	0.0788891	OVT73
Eccentric MSN	Eccentric MSN	CDH2	CDH2	CDH2 - CDH2	CDH	Cell-Cell Contact	KEGG: hsa04514	Eccentric MSN -> Eccentric MSN (OVT73)	0.0804071	OVT73
Neuroblasts	Eccentric MSN	CDH2	CDH2	CDH2 - CDH2	CDH	Cell-Cell Contact	KEGG: hsa04514	Neuroblasts -> Eccentric MSN (OVT73)	0.0861373	OVT73
OPC	Eccentric MSN	CDH2	CDH2	CDH2 - CDH2	CDH	Cell-Cell Contact	KEGG: hsa04514	OPC -> Eccentric MSN (OVT73)	0.0860344	OVT73
SST/NPY Interneurons	Eccentric MSN	CDH2	CDH2	CDH2 - CDH2	CDH	Cell-Cell Contact	KEGG: hsa04514	SST/NPY Interneurons -> Eccentric MSN (OVT73)	0.069319	OVT73
Astrocytes	Neuroblasts	CDH2	CDH2	CDH2 - CDH2	CDH	Cell-Cell Contact	KEGG: hsa04514	Astrocytes -> Neuroblasts (OVT73)	0.115697	OVT73
Cholinergic Interneurons	Neuroblasts	CDH2	CDH2	CDH2 - CDH2	CDH	Cell-Cell Contact	KEGG: hsa04514	Cholinergic Interneurons -> Neuroblasts (OVT73)	0.106524	OVT73
D1 MSN	Neuroblasts	CDH2	CDH2	CDH2 - CDH2	CDH	Cell-Cell Contact	KEGG: hsa04514	D1 MSN -> Neuroblasts (OVT73)	0.0831106	OVT73
D2 MSN	Neuroblasts	CDH2	CDH2	CDH2 - CDH2	CDH	Cell-Cell Contact	KEGG: hsa04514	D2 MSN -> Neuroblasts (OVT73)	0.084521	OVT73
Eccentric MSN	Neuroblasts	CDH2	CDH2	CDH2 - CDH2	CDH	Cell-Cell Contact	KEGG: hsa04514	Eccentric MSN -> Neuroblasts (OVT73)	0.0861373	OVT73
Neuroblasts	Neuroblasts	CDH2	CDH2	CDH2 - CDH2	CDH	Cell-Cell Contact	KEGG: hsa04514	Neuroblasts -> Neuroblasts (OVT73)	0.0922349	OVT73
OPC	Neuroblasts	CDH2	CDH2	CDH2 - CDH2	CDH	Cell-Cell Contact	KEGG: hsa04514	OPC -> Neuroblasts (OVT73)	0.0921255	OVT73
PV/Th Interneurons	Neuroblasts	CDH2	CDH2	CDH2 - CDH2	CDH	Cell-Cell Contact	KEGG: hsa04514	PV/Th Interneurons -> Neuroblasts (OVT73)	0.0598303	OVT73
SST/NPY Interneurons	Neuroblasts	CDH2	CDH2	CDH2 - CDH2	CDH	Cell-Cell Contact	KEGG: hsa04514	SST/NPY Interneurons -> Neuroblasts (OVT73)	0.0743229	OVT73
Astrocytes	OPC	CDH2	CDH2	CDH2 - CDH2	CDH	Cell-Cell Contact	KEGG: hsa04514	Astrocytes -> OPC (OVT73)	0.115563	OVT73
Cholinergic Interneurons	OPC	CDH2	CDH2	CDH2 - CDH2	CDH	Cell-Cell Contact	KEGG: hsa04514	Cholinergic Interneurons -> OPC (OVT73)	0.106399	OVT73
D1 MSN	OPC	CDH2	CDH2	CDH2 - CDH2	CDH	Cell-Cell Contact	KEGG: hsa04514	D1 MSN -> OPC (OVT73)	0.0830111	OVT73
D2 MSN	OPC	CDH2	CDH2	CDH2 - CDH2	CDH	Cell-Cell Contact	KEGG: hsa04514	D2 MSN -> OPC (OVT73)	0.0844199	OVT73
Eccentric MSN	OPC	CDH2	CDH2	CDH2 - CDH2	CDH	Cell-Cell Contact	KEGG: hsa04514	Eccentric MSN -> OPC (OVT73)	0.0860344	OVT73
Neuroblasts	OPC	CDH2	CDH2	CDH2 - CDH2	CDH	Cell-Cell Contact	KEGG: hsa04514	Neuroblasts -> OPC (OVT73)	0.0921255	OVT73
OPC	OPC	CDH2	CDH2	CDH2 - CDH2	CDH	Cell-Cell Contact	KEGG: hsa04514	OPC -> OPC (OVT73)	0.0920162	OVT73
PV/Th Interneurons	OPC	CDH2	CDH2	CDH2 - CDH2	CDH	Cell-Cell Contact	KEGG: hsa04514	PV/Th Interneurons -> OPC (OVT73)	0.0597568	OVT73
SST/NPY Interneurons	OPC	CDH2	CDH2	CDH2 - CDH2	CDH	Cell-Cell Contact	KEGG: hsa04514	SST/NPY Interneurons -> OPC (OVT73)	0.074233	OVT73
Astrocytes	PV/Th Interneurons	CDH2	CDH2	CDH2 - CDH2	CDH	Cell-Cell Contact	KEGG: hsa04514	Astrocytes -> PV/Th Interneurons (OVT73)	0.0757373	OVT73
Cholinergic Interneurons	PV/Th Interneurons	CDH2	CDH2	CDH2 - CDH2	CDH	Cell-Cell Contact	KEGG: hsa04514	Cholinergic Interneurons -> PV/Th Interneurons (OVT73)	0.0694833	OVT73
D2 MSN	PV/Th Interneurons	CDH2	CDH2	CDH2 - CDH2	CDH	Cell-Cell Contact	KEGG: hsa04514	D2 MSN -> PV/Th Interneurons (OVT73)	0.0546633	OVT73
Neuroblasts	PV/Th Interneurons	CDH2	CDH2	CDH2 - CDH2	CDH	Cell-Cell Contact	KEGG: hsa04514	Neuroblasts -> PV/Th Interneurons (OVT73)	0.0598303	OVT73
OPC	PV/Th Interneurons	CDH2	CDH2	CDH2 - CDH2	CDH	Cell-Cell Contact	KEGG: hsa04514	OPC -> PV/Th Interneurons (OVT73)	0.0597568	OVT73
Astrocytes	SST/NPY Interneurons	CDH2	CDH2	CDH2 - CDH2	CDH	Cell-Cell Contact	KEGG: hsa04514	Astrocytes -> SST/NPY Interneurons (OVT73)	0.093699	OVT73
Cholinergic Interneurons	SST/NPY Interneurons	CDH2	CDH2	CDH2 - CDH2	CDH	Cell-Cell Contact	KEGG: hsa04514	Cholinergic Interneurons -> SST/NPY Interneurons (OVT73)	0.0861	OVT73
D1 MSN	SST/NPY Interneurons	CDH2	CDH2	CDH2 - CDH2	CDH	Cell-Cell Contact	KEGG: hsa04514	D1 MSN -> SST/NPY Interneurons (OVT73)	0.0668401	OVT73
D2 MSN	SST/NPY Interneurons	CDH2	CDH2	CDH2 - CDH2	CDH	Cell-Cell Contact	KEGG: hsa04514	D2 MSN -> SST/NPY Interneurons (OVT73)	0.0679948	OVT73
Eccentric MSN	SST/NPY Interneurons	CDH2	CDH2	CDH2 - CDH2	CDH	Cell-Cell Contact	KEGG: hsa04514	Eccentric MSN -> SST/NPY Interneurons (OVT73)	0.069319	OVT73
Neuroblasts	SST/NPY Interneurons	CDH2	CDH2	CDH2 - CDH2	CDH	Cell-Cell Contact	KEGG: hsa04514	Neuroblasts -> SST/NPY Interneurons (OVT73)	0.0743229	OVT73
OPC	SST/NPY Interneurons	CDH2	CDH2	CDH2 - CDH2	CDH	Cell-Cell Contact	KEGG: hsa04514	OPC -> SST/NPY Interneurons (OVT73)	0.074233	OVT73
Astrocytes	Astrocytes	CDH4	CDH4	CDH4 - CDH4	CDH	Cell-Cell Contact	KEGG: hsa04514	Astrocytes -> Astrocytes (Control)	0.0428756	Control
Cholinergic Interneurons	Astrocytes	CDH4	CDH4	CDH4 - CDH4	CDH	Cell-Cell Contact	KEGG: hsa04514	Cholinergic Interneurons -> Astrocytes (Control)	0.0437313	Control
D1 MSN	Astrocytes	CDH4	CDH4	CDH4 - CDH4	CDH	Cell-Cell Contact	KEGG: hsa04514	D1 MSN -> Astrocytes (Control)	0.0475361	Control
D2 MSN	Astrocytes	CDH4	CDH4	CDH4 - CDH4	CDH	Cell-Cell Contact	KEGG: hsa04514	D2 MSN -> Astrocytes (Control)	0.0370267	Control
Eccentric MSN	Astrocytes	CDH4	CDH4	CDH4 - CDH4	CDH	Cell-Cell Contact	KEGG: hsa04514	Eccentric MSN -> Astrocytes (Control)	0.0216258	Control
Neuroblasts	Astrocytes	CDH4	CDH4	CDH4 - CDH4	CDH	Cell-Cell Contact	KEGG: hsa04514	Neuroblasts -> Astrocytes (Control)	0.0209203	Control
Oligodendrocytes	Astrocytes	CDH4	CDH4	CDH4 - CDH4	CDH	Cell-Cell Contact	KEGG: hsa04514	Oligodendrocytes -> Astrocytes (Control)	0.0165451	Control
OPC	Astrocytes	CDH4	CDH4	CDH4 - CDH4	CDH	Cell-Cell Contact	KEGG: hsa04514	OPC -> Astrocytes (Control)	0.012393	Control
PV/Th Interneurons	Astrocytes	CDH4	CDH4	CDH4 - CDH4	CDH	Cell-Cell Contact	KEGG: hsa04514	PV/Th Interneurons -> Astrocytes (Control)	0.0400836	Control
SST/NPY Interneurons	Astrocytes	CDH4	CDH4	CDH4 - CDH4	CDH	Cell-Cell Contact	KEGG: hsa04514	SST/NPY Interneurons -> Astrocytes (Control)	0.0562987	Control
Astrocytes	Cholinergic Interneurons	CDH4	CDH4	CDH4 - CDH4	CDH	Cell-Cell Contact	KEGG: hsa04514	Astrocytes -> Cholinergic Interneurons (Control)	0.0437313	Control
Cholinergic Interneurons	Cholinergic Interneurons	CDH4	CDH4	CDH4 - CDH4	CDH	Cell-Cell Contact	KEGG: hsa04514	Cholinergic Interneurons -> Cholinergic Interneurons (Control)	0.0446033	Control
D1 MSN	Cholinergic Interneurons	CDH4	CDH4	CDH4 - CDH4	CDH	Cell-Cell Contact	KEGG: hsa04514	D1 MSN -> Cholinergic Interneurons (Control)	0.04848	Control
D2 MSN	Cholinergic Interneurons	CDH4	CDH4	CDH4 - CDH4	CDH	Cell-Cell Contact	KEGG: hsa04514	D2 MSN -> Cholinergic Interneurons (Control)	0.0377702	Control
Eccentric MSN	Cholinergic Interneurons	CDH4	CDH4	CDH4 - CDH4	CDH	Cell-Cell Contact	KEGG: hsa04514	Eccentric MSN -> Cholinergic Interneurons (Control)	0.0220672	Control
Neuroblasts	Cholinergic Interneurons	CDH4	CDH4	CDH4 - CDH4	CDH	Cell-Cell Contact	KEGG: hsa04514	Neuroblasts -> Cholinergic Interneurons (Control)	0.0213475	Control
Oligodendrocytes	Cholinergic Interneurons	CDH4	CDH4	CDH4 - CDH4	CDH	Cell-Cell Contact	KEGG: hsa04514	Oligodendrocytes -> Cholinergic Interneurons (Control)	0.0168845	Control
PV/Th Interneurons	Cholinergic Interneurons	CDH4	CDH4	CDH4 - CDH4	CDH	Cell-Cell Contact	KEGG: hsa04514	PV/Th Interneurons -> Cholinergic Interneurons (Control)	0.040886	Control
SST/NPY Interneurons	Cholinergic Interneurons	CDH4	CDH4	CDH4 - CDH4	CDH	Cell-Cell Contact	KEGG: hsa04514	SST/NPY Interneurons -> Cholinergic Interneurons (Control)	0.0574062	Control
Astrocytes	D1 MSN	CDH4	CDH4	CDH4 - CDH4	CDH	Cell-Cell Contact	KEGG: hsa04514	Astrocytes -> D1 MSN (Control)	0.0475361	Control
Cholinergic Interneurons	D1 MSN	CDH4	CDH4	CDH4 - CDH4	CDH	Cell-Cell Contact	KEGG: hsa04514	Cholinergic Interneurons -> D1 MSN (Control)	0.04848	Control
D1 MSN	D1 MSN	CDH4	CDH4	CDH4 - CDH4	CDH	Cell-Cell Contact	KEGG: hsa04514	D1 MSN -> D1 MSN (Control)	0.0526752	Control
D2 MSN	D1 MSN	CDH4	CDH4	CDH4 - CDH4	CDH	Cell-Cell Contact	KEGG: hsa04514	D2 MSN -> D1 MSN (Control)	0.0410786	Control
Eccentric MSN	D1 MSN	CDH4	CDH4	CDH4 - CDH4	CDH	Cell-Cell Contact	KEGG: hsa04514	Eccentric MSN -> D1 MSN (Control)	0.0240344	Control
Neuroblasts	D1 MSN	CDH4	CDH4	CDH4 - CDH4	CDH	Cell-Cell Contact	KEGG: hsa04514	Neuroblasts -> D1 MSN (Control)	0.0232522	Control
Oligodendrocytes	D1 MSN	CDH4	CDH4	CDH4 - CDH4	CDH	Cell-Cell Contact	KEGG: hsa04514	Oligodendrocytes -> D1 MSN (Control)	0.0183985	Control
OPC	D1 MSN	CDH4	CDH4	CDH4 - CDH4	CDH	Cell-Cell Contact	KEGG: hsa04514	OPC -> D1 MSN (Control)	0.0137878	Control
PV/Th Interneurons	D1 MSN	CDH4	CDH4	CDH4 - CDH4	CDH	Cell-Cell Contact	KEGG: hsa04514	PV/Th Interneurons -> D1 MSN (Control)	0.0444547	Control
SST/NPY Interneurons	D1 MSN	CDH4	CDH4	CDH4 - CDH4	CDH	Cell-Cell Contact	KEGG: hsa04514	SST/NPY Interneurons -> D1 MSN (Control)	0.0623232	Control
Astrocytes	D2 MSN	CDH4	CDH4	CDH4 - CDH4	CDH	Cell-Cell Contact	KEGG: hsa04514	Astrocytes -> D2 MSN (Control)	0.0370267	Control
Cholinergic Interneurons	D2 MSN	CDH4	CDH4	CDH4 - CDH4	CDH	Cell-Cell Contact	KEGG: hsa04514	Cholinergic Interneurons -> D2 MSN (Control)	0.0377702	Control
D1 MSN	D2 MSN	CDH4	CDH4	CDH4 - CDH4	CDH	Cell-Cell Contact	KEGG: hsa04514	D1 MSN -> D2 MSN (Control)	0.0410786	Control
D2 MSN	D2 MSN	CDH4	CDH4	CDH4 - CDH4	CDH	Cell-Cell Contact	KEGG: hsa04514	D2 MSN -> D2 MSN (Control)	0.031949	Control
Eccentric MSN	D2 MSN	CDH4	CDH4	CDH4 - CDH4	CDH	Cell-Cell Contact	KEGG: hsa04514	Eccentric MSN -> D2 MSN (Control)	0.0186193	Control
Neuroblasts	D2 MSN	CDH4	CDH4	CDH4 - CDH4	CDH	Cell-Cell Contact	KEGG: hsa04514	Neuroblasts -> D2 MSN (Control)	0.01801	Control
Oligodendrocytes	D2 MSN	CDH4	CDH4	CDH4 - CDH4	CDH	Cell-Cell Contact	KEGG: hsa04514	Oligodendrocytes -> D2 MSN (Control)	0.0142346	Control
OPC	D2 MSN	CDH4	CDH4	CDH4 - CDH4	CDH	Cell-Cell Contact	KEGG: hsa04514	OPC -> D2 MSN (Control)	0.010656	Control
PV/Th Interneurons	D2 MSN	CDH4	CDH4	CDH4 - CDH4	CDH	Cell-Cell Contact	KEGG: hsa04514	PV/Th Interneurons -> D2 MSN (Control)	0.0346018	Control
SST/NPY Interneurons	D2 MSN	CDH4	CDH4	CDH4 - CDH4	CDH	Cell-Cell Contact	KEGG: hsa04514	SST/NPY Interneurons -> D2 MSN (Control)	0.0487118	Control
Astrocytes	Eccentric MSN	CDH4	CDH4	CDH4 - CDH4	CDH	Cell-Cell Contact	KEGG: hsa04514	Astrocytes -> Eccentric MSN (Control)	0.0216258	Control
Cholinergic Interneurons	Eccentric MSN	CDH4	CDH4	CDH4 - CDH4	CDH	Cell-Cell Contact	KEGG: hsa04514	Cholinergic Interneurons -> Eccentric MSN (Control)	0.0220672	Control
D1 MSN	Eccentric MSN	CDH4	CDH4	CDH4 - CDH4	CDH	Cell-Cell Contact	KEGG: hsa04514	D1 MSN -> Eccentric MSN (Control)	0.0240344	Control
D2 MSN	Eccentric MSN	CDH4	CDH4	CDH4 - CDH4	CDH	Cell-Cell Contact	KEGG: hsa04514	D2 MSN -> Eccentric MSN (Control)	0.0186193	Control
Neuroblasts	Eccentric MSN	CDH4	CDH4	CDH4 - CDH4	CDH	Cell-Cell Contact	KEGG: hsa04514	Neuroblasts -> Eccentric MSN (Control)	0.0104332	Control
PV/Th Interneurons	Eccentric MSN	CDH4	CDH4	CDH4 - CDH4	CDH	Cell-Cell Contact	KEGG: hsa04514	PV/Th Interneurons -> Eccentric MSN (Control)	0.0201884	Control
SST/NPY Interneurons	Eccentric MSN	CDH4	CDH4	CDH4 - CDH4	CDH	Cell-Cell Contact	KEGG: hsa04514	SST/NPY Interneurons -> Eccentric MSN (Control)	0.0285949	Control
Astrocytes	Neuroblasts	CDH4	CDH4	CDH4 - CDH4	CDH	Cell-Cell Contact	KEGG: hsa04514	Astrocytes -> Neuroblasts (Control)	0.0209203	Control
Cholinergic Interneurons	Neuroblasts	CDH4	CDH4	CDH4 - CDH4	CDH	Cell-Cell Contact	KEGG: hsa04514	Cholinergic Interneurons -> Neuroblasts (Control)	0.0213475	Control
D1 MSN	Neuroblasts	CDH4	CDH4	CDH4 - CDH4	CDH	Cell-Cell Contact	KEGG: hsa04514	D1 MSN -> Neuroblasts (Control)	0.0232522	Control
D2 MSN	Neuroblasts	CDH4	CDH4	CDH4 - CDH4	CDH	Cell-Cell Contact	KEGG: hsa04514	D2 MSN -> Neuroblasts (Control)	0.01801	Control
Eccentric MSN	Neuroblasts	CDH4	CDH4	CDH4 - CDH4	CDH	Cell-Cell Contact	KEGG: hsa04514	Eccentric MSN -> Neuroblasts (Control)	0.0104332	Control
Neuroblasts	Neuroblasts	CDH4	CDH4	CDH4 - CDH4	CDH	Cell-Cell Contact	KEGG: hsa04514	Neuroblasts -> Neuroblasts (Control)	0.0100891	Control
Oligodendrocytes	Neuroblasts	CDH4	CDH4	CDH4 - CDH4	CDH	Cell-Cell Contact	KEGG: hsa04514	Oligodendrocytes -> Neuroblasts (Control)	0.00796068	Control
OPC	Neuroblasts	CDH4	CDH4	CDH4 - CDH4	CDH	Cell-Cell Contact	KEGG: hsa04514	OPC -> Neuroblasts (Control)	0.00594984	Control
PV/Th Interneurons	Neuroblasts	CDH4	CDH4	CDH4 - CDH4	CDH	Cell-Cell Contact	KEGG: hsa04514	PV/Th Interneurons -> Neuroblasts (Control)	0.0195288	Control
SST/NPY Interneurons	Neuroblasts	CDH4	CDH4	CDH4 - CDH4	CDH	Cell-Cell Contact	KEGG: hsa04514	SST/NPY Interneurons -> Neuroblasts (Control)	0.0276685	Control
Astrocytes	Oligodendrocytes	CDH4	CDH4	CDH4 - CDH4	CDH	Cell-Cell Contact	KEGG: hsa04514	Astrocytes -> Oligodendrocytes (Control)	0.0165451	Control
Cholinergic Interneurons	Oligodendrocytes	CDH4	CDH4	CDH4 - CDH4	CDH	Cell-Cell Contact	KEGG: hsa04514	Cholinergic Interneurons -> Oligodendrocytes (Control)	0.0168845	Control
D1 MSN	Oligodendrocytes	CDH4	CDH4	CDH4 - CDH4	CDH	Cell-Cell Contact	KEGG: hsa04514	D1 MSN -> Oligodendrocytes (Control)	0.0183985	Control
D2 MSN	Oligodendrocytes	CDH4	CDH4	CDH4 - CDH4	CDH	Cell-Cell Contact	KEGG: hsa04514	D2 MSN -> Oligodendrocytes (Control)	0.0142346	Control
Neuroblasts	Oligodendrocytes	CDH4	CDH4	CDH4 - CDH4	CDH	Cell-Cell Contact	KEGG: hsa04514	Neuroblasts -> Oligodendrocytes (Control)	0.00796068	Control
Oligodendrocytes	Oligodendrocytes	CDH4	CDH4	CDH4 - CDH4	CDH	Cell-Cell Contact	KEGG: hsa04514	Oligodendrocytes -> Oligodendrocytes (Control)	0.00627844	Control
PV/Th Interneurons	Oligodendrocytes	CDH4	CDH4	CDH4 - CDH4	CDH	Cell-Cell Contact	KEGG: hsa04514	PV/Th Interneurons -> Oligodendrocytes (Control)	0.01544	Control
SST/NPY Interneurons	Oligodendrocytes	CDH4	CDH4	CDH4 - CDH4	CDH	Cell-Cell Contact	KEGG: hsa04514	SST/NPY Interneurons -> Oligodendrocytes (Control)	0.0219136	Control
Astrocytes	OPC	CDH4	CDH4	CDH4 - CDH4	CDH	Cell-Cell Contact	KEGG: hsa04514	Astrocytes -> OPC (Control)	0.012393	Control
D1 MSN	OPC	CDH4	CDH4	CDH4 - CDH4	CDH	Cell-Cell Contact	KEGG: hsa04514	D1 MSN -> OPC (Control)	0.0137878	Control
D2 MSN	OPC	CDH4	CDH4	CDH4 - CDH4	CDH	Cell-Cell Contact	KEGG: hsa04514	D2 MSN -> OPC (Control)	0.010656	Control
Neuroblasts	OPC	CDH4	CDH4	CDH4 - CDH4	CDH	Cell-Cell Contact	KEGG: hsa04514	Neuroblasts -> OPC (Control)	0.00594984	Control
PV/Th Interneurons	OPC	CDH4	CDH4	CDH4 - CDH4	CDH	Cell-Cell Contact	KEGG: hsa04514	PV/Th Interneurons -> OPC (Control)	0.011562	Control
SST/NPY Interneurons	OPC	CDH4	CDH4	CDH4 - CDH4	CDH	Cell-Cell Contact	KEGG: hsa04514	SST/NPY Interneurons -> OPC (Control)	0.0164367	Control
Astrocytes	PV/Th Interneurons	CDH4	CDH4	CDH4 - CDH4	CDH	Cell-Cell Contact	KEGG: hsa04514	Astrocytes -> PV/Th Interneurons (Control)	0.0400836	Control
Cholinergic Interneurons	PV/Th Interneurons	CDH4	CDH4	CDH4 - CDH4	CDH	Cell-Cell Contact	KEGG: hsa04514	Cholinergic Interneurons -> PV/Th Interneurons (Control)	0.040886	Control
D1 MSN	PV/Th Interneurons	CDH4	CDH4	CDH4 - CDH4	CDH	Cell-Cell Contact	KEGG: hsa04514	D1 MSN -> PV/Th Interneurons (Control)	0.0444547	Control
D2 MSN	PV/Th Interneurons	CDH4	CDH4	CDH4 - CDH4	CDH	Cell-Cell Contact	KEGG: hsa04514	D2 MSN -> PV/Th Interneurons (Control)	0.0346018	Control
Eccentric MSN	PV/Th Interneurons	CDH4	CDH4	CDH4 - CDH4	CDH	Cell-Cell Contact	KEGG: hsa04514	Eccentric MSN -> PV/Th Interneurons (Control)	0.0201884	Control
Neuroblasts	PV/Th Interneurons	CDH4	CDH4	CDH4 - CDH4	CDH	Cell-Cell Contact	KEGG: hsa04514	Neuroblasts -> PV/Th Interneurons (Control)	0.0195288	Control
Oligodendrocytes	PV/Th Interneurons	CDH4	CDH4	CDH4 - CDH4	CDH	Cell-Cell Contact	KEGG: hsa04514	Oligodendrocytes -> PV/Th Interneurons (Control)	0.01544	Control
OPC	PV/Th Interneurons	CDH4	CDH4	CDH4 - CDH4	CDH	Cell-Cell Contact	KEGG: hsa04514	OPC -> PV/Th Interneurons (Control)	0.011562	Control
PV/Th Interneurons	PV/Th Interneurons	CDH4	CDH4	CDH4 - CDH4	CDH	Cell-Cell Contact	KEGG: hsa04514	PV/Th Interneurons -> PV/Th Interneurons (Control)	0.0374663	Control
SST/NPY Interneurons	PV/Th Interneurons	CDH4	CDH4	CDH4 - CDH4	CDH	Cell-Cell Contact	KEGG: hsa04514	SST/NPY Interneurons -> PV/Th Interneurons (Control)	0.0526807	Control
Astrocytes	SST/NPY Interneurons	CDH4	CDH4	CDH4 - CDH4	CDH	Cell-Cell Contact	KEGG: hsa04514	Astrocytes -> SST/NPY Interneurons (Control)	0.0562987	Control
Cholinergic Interneurons	SST/NPY Interneurons	CDH4	CDH4	CDH4 - CDH4	CDH	Cell-Cell Contact	KEGG: hsa04514	Cholinergic Interneurons -> SST/NPY Interneurons (Control)	0.0574062	Control
D1 MSN	SST/NPY Interneurons	CDH4	CDH4	CDH4 - CDH4	CDH	Cell-Cell Contact	KEGG: hsa04514	D1 MSN -> SST/NPY Interneurons (Control)	0.0623232	Control
D2 MSN	SST/NPY Interneurons	CDH4	CDH4	CDH4 - CDH4	CDH	Cell-Cell Contact	KEGG: hsa04514	D2 MSN -> SST/NPY Interneurons (Control)	0.0487118	Control
Eccentric MSN	SST/NPY Interneurons	CDH4	CDH4	CDH4 - CDH4	CDH	Cell-Cell Contact	KEGG: hsa04514	Eccentric MSN -> SST/NPY Interneurons (Control)	0.0285949	Control
Neuroblasts	SST/NPY Interneurons	CDH4	CDH4	CDH4 - CDH4	CDH	Cell-Cell Contact	KEGG: hsa04514	Neuroblasts -> SST/NPY Interneurons (Control)	0.0276685	Control
Oligodendrocytes	SST/NPY Interneurons	CDH4	CDH4	CDH4 - CDH4	CDH	Cell-Cell Contact	KEGG: hsa04514	Oligodendrocytes -> SST/NPY Interneurons (Control)	0.0219136	Control
OPC	SST/NPY Interneurons	CDH4	CDH4	CDH4 - CDH4	CDH	Cell-Cell Contact	KEGG: hsa04514	OPC -> SST/NPY Interneurons (Control)	0.0164367	Control
PV/Th Interneurons	SST/NPY Interneurons	CDH4	CDH4	CDH4 - CDH4	CDH	Cell-Cell Contact	KEGG: hsa04514	PV/Th Interneurons -> SST/NPY Interneurons (Control)	0.0526807	Control
SST/NPY Interneurons	SST/NPY Interneurons	CDH4	CDH4	CDH4 - CDH4	CDH	Cell-Cell Contact	KEGG: hsa04514	SST/NPY Interneurons -> SST/NPY Interneurons (Control)	0.073601	Control
Astrocytes	Astrocytes	CDH4	CDH4	CDH4 - CDH4	CDH	Cell-Cell Contact	KEGG: hsa04514	Astrocytes -> Astrocytes (OVT73)	0.0718051	OVT73
Cholinergic Interneurons	Astrocytes	CDH4	CDH4	CDH4 - CDH4	CDH	Cell-Cell Contact	KEGG: hsa04514	Cholinergic Interneurons -> Astrocytes (OVT73)	0.0808794	OVT73
D1 MSN	Astrocytes	CDH4	CDH4	CDH4 - CDH4	CDH	Cell-Cell Contact	KEGG: hsa04514	D1 MSN -> Astrocytes (OVT73)	0.0708356	OVT73
D2 MSN	Astrocytes	CDH4	CDH4	CDH4 - CDH4	CDH	Cell-Cell Contact	KEGG: hsa04514	D2 MSN -> Astrocytes (OVT73)	0.0669862	OVT73
Neuroblasts	Astrocytes	CDH4	CDH4	CDH4 - CDH4	CDH	Cell-Cell Contact	KEGG: hsa04514	Neuroblasts -> Astrocytes (OVT73)	0.0588557	OVT73
PV/Th Interneurons	Astrocytes	CDH4	CDH4	CDH4 - CDH4	CDH	Cell-Cell Contact	KEGG: hsa04514	PV/Th Interneurons -> Astrocytes (OVT73)	0.0658037	OVT73
SST/NPY Interneurons	Astrocytes	CDH4	CDH4	CDH4 - CDH4	CDH	Cell-Cell Contact	KEGG: hsa04514	SST/NPY Interneurons -> Astrocytes (OVT73)	0.0654296	OVT73
Astrocytes	Cholinergic Interneurons	CDH4	CDH4	CDH4 - CDH4	CDH	Cell-Cell Contact	KEGG: hsa04514	Astrocytes -> Cholinergic Interneurons (OVT73)	0.0808794	OVT73
Cholinergic Interneurons	Cholinergic Interneurons	CDH4	CDH4	CDH4 - CDH4	CDH	Cell-Cell Contact	KEGG: hsa04514	Cholinergic Interneurons -> Cholinergic Interneurons (OVT73)	0.0909881	OVT73
D1 MSN	Cholinergic Interneurons	CDH4	CDH4	CDH4 - CDH4	CDH	Cell-Cell Contact	KEGG: hsa04514	D1 MSN -> Cholinergic Interneurons (OVT73)	0.079798	OVT73
D2 MSN	Cholinergic Interneurons	CDH4	CDH4	CDH4 - CDH4	CDH	Cell-Cell Contact	KEGG: hsa04514	D2 MSN -> Cholinergic Interneurons (OVT73)	0.0755011	OVT73
Neuroblasts	Cholinergic Interneurons	CDH4	CDH4	CDH4 - CDH4	CDH	Cell-Cell Contact	KEGG: hsa04514	Neuroblasts -> Cholinergic Interneurons (OVT73)	0.0664106	OVT73
PV/Th Interneurons	Cholinergic Interneurons	CDH4	CDH4	CDH4 - CDH4	CDH	Cell-Cell Contact	KEGG: hsa04514	PV/Th Interneurons -> Cholinergic Interneurons (OVT73)	0.0741803	OVT73
SST/NPY Interneurons	Cholinergic Interneurons	CDH4	CDH4	CDH4 - CDH4	CDH	Cell-Cell Contact	KEGG: hsa04514	SST/NPY Interneurons -> Cholinergic Interneurons (OVT73)	0.0737622	OVT73
Astrocytes	D1 MSN	CDH4	CDH4	CDH4 - CDH4	CDH	Cell-Cell Contact	KEGG: hsa04514	Astrocytes -> D1 MSN (OVT73)	0.0708356	OVT73
Cholinergic Interneurons	D1 MSN	CDH4	CDH4	CDH4 - CDH4	CDH	Cell-Cell Contact	KEGG: hsa04514	Cholinergic Interneurons -> D1 MSN (OVT73)	0.079798	OVT73
D1 MSN	D1 MSN	CDH4	CDH4	CDH4 - CDH4	CDH	Cell-Cell Contact	KEGG: hsa04514	D1 MSN -> D1 MSN (OVT73)	0.0698783	OVT73
D2 MSN	D1 MSN	CDH4	CDH4	CDH4 - CDH4	CDH	Cell-Cell Contact	KEGG: hsa04514	D2 MSN -> D1 MSN (OVT73)	0.0660772	OVT73
Neuroblasts	D1 MSN	CDH4	CDH4	CDH4 - CDH4	CDH	Cell-Cell Contact	KEGG: hsa04514	Neuroblasts -> D1 MSN (OVT73)	0.0580501	OVT73
PV/Th Interneurons	D1 MSN	CDH4	CDH4	CDH4 - CDH4	CDH	Cell-Cell Contact	KEGG: hsa04514	PV/Th Interneurons -> D1 MSN (OVT73)	0.0649096	OVT73
SST/NPY Interneurons	D1 MSN	CDH4	CDH4	CDH4 - CDH4	CDH	Cell-Cell Contact	KEGG: hsa04514	SST/NPY Interneurons -> D1 MSN (OVT73)	0.0645402	OVT73
Astrocytes	D2 MSN	CDH4	CDH4	CDH4 - CDH4	CDH	Cell-Cell Contact	KEGG: hsa04514	Astrocytes -> D2 MSN (OVT73)	0.0669862	OVT73
Cholinergic Interneurons	D2 MSN	CDH4	CDH4	CDH4 - CDH4	CDH	Cell-Cell Contact	KEGG: hsa04514	Cholinergic Interneurons -> D2 MSN (OVT73)	0.0755011	OVT73
D1 MSN	D2 MSN	CDH4	CDH4	CDH4 - CDH4	CDH	Cell-Cell Contact	KEGG: hsa04514	D1 MSN -> D2 MSN (OVT73)	0.0660772	OVT73
D2 MSN	D2 MSN	CDH4	CDH4	CDH4 - CDH4	CDH	Cell-Cell Contact	KEGG: hsa04514	D2 MSN -> D2 MSN (OVT73)	0.062469	OVT73
Neuroblasts	D2 MSN	CDH4	CDH4	CDH4 - CDH4	CDH	Cell-Cell Contact	KEGG: hsa04514	Neuroblasts -> D2 MSN (OVT73)	0.0548545	OVT73
PV/Th Interneurons	D2 MSN	CDH4	CDH4	CDH4 - CDH4	CDH	Cell-Cell Contact	KEGG: hsa04514	PV/Th Interneurons -> D2 MSN (OVT73)	0.061361	OVT73
SST/NPY Interneurons	D2 MSN	CDH4	CDH4	CDH4 - CDH4	CDH	Cell-Cell Contact	KEGG: hsa04514	SST/NPY Interneurons -> D2 MSN (OVT73)	0.0610104	OVT73
Astrocytes	Neuroblasts	CDH4	CDH4	CDH4 - CDH4	CDH	Cell-Cell Contact	KEGG: hsa04514	Astrocytes -> Neuroblasts (OVT73)	0.0588557	OVT73
Cholinergic Interneurons	Neuroblasts	CDH4	CDH4	CDH4 - CDH4	CDH	Cell-Cell Contact	KEGG: hsa04514	Cholinergic Interneurons -> Neuroblasts (OVT73)	0.0664106	OVT73
D1 MSN	Neuroblasts	CDH4	CDH4	CDH4 - CDH4	CDH	Cell-Cell Contact	KEGG: hsa04514	D1 MSN -> Neuroblasts (OVT73)	0.0580501	OVT73
D2 MSN	Neuroblasts	CDH4	CDH4	CDH4 - CDH4	CDH	Cell-Cell Contact	KEGG: hsa04514	D2 MSN -> Neuroblasts (OVT73)	0.0548545	OVT73
Neuroblasts	Neuroblasts	CDH4	CDH4	CDH4 - CDH4	CDH	Cell-Cell Contact	KEGG: hsa04514	Neuroblasts -> Neuroblasts (OVT73)	0.0481205	OVT73
PV/Th Interneurons	Neuroblasts	CDH4	CDH4	CDH4 - CDH4	CDH	Cell-Cell Contact	KEGG: hsa04514	PV/Th Interneurons -> Neuroblasts (OVT73)	0.0538738	OVT73
SST/NPY Interneurons	Neuroblasts	CDH4	CDH4	CDH4 - CDH4	CDH	Cell-Cell Contact	KEGG: hsa04514	SST/NPY Interneurons -> Neuroblasts (OVT73)	0.0535636	OVT73
Astrocytes	PV/Th Interneurons	CDH4	CDH4	CDH4 - CDH4	CDH	Cell-Cell Contact	KEGG: hsa04514	Astrocytes -> PV/Th Interneurons (OVT73)	0.0658037	OVT73
Cholinergic Interneurons	PV/Th Interneurons	CDH4	CDH4	CDH4 - CDH4	CDH	Cell-Cell Contact	KEGG: hsa04514	Cholinergic Interneurons -> PV/Th Interneurons (OVT73)	0.0741803	OVT73
D1 MSN	PV/Th Interneurons	CDH4	CDH4	CDH4 - CDH4	CDH	Cell-Cell Contact	KEGG: hsa04514	D1 MSN -> PV/Th Interneurons (OVT73)	0.0649096	OVT73
D2 MSN	PV/Th Interneurons	CDH4	CDH4	CDH4 - CDH4	CDH	Cell-Cell Contact	KEGG: hsa04514	D2 MSN -> PV/Th Interneurons (OVT73)	0.061361	OVT73
Neuroblasts	PV/Th Interneurons	CDH4	CDH4	CDH4 - CDH4	CDH	Cell-Cell Contact	KEGG: hsa04514	Neuroblasts -> PV/Th Interneurons (OVT73)	0.0538738	OVT73
PV/Th Interneurons	PV/Th Interneurons	CDH4	CDH4	CDH4 - CDH4	CDH	Cell-Cell Contact	KEGG: hsa04514	PV/Th Interneurons -> PV/Th Interneurons (OVT73)	0.0602714	OVT73
SST/NPY Interneurons	PV/Th Interneurons	CDH4	CDH4	CDH4 - CDH4	CDH	Cell-Cell Contact	KEGG: hsa04514	SST/NPY Interneurons -> PV/Th Interneurons (OVT73)	0.0599267	OVT73
Astrocytes	SST/NPY Interneurons	CDH4	CDH4	CDH4 - CDH4	CDH	Cell-Cell Contact	KEGG: hsa04514	Astrocytes -> SST/NPY Interneurons (OVT73)	0.0654296	OVT73
Cholinergic Interneurons	SST/NPY Interneurons	CDH4	CDH4	CDH4 - CDH4	CDH	Cell-Cell Contact	KEGG: hsa04514	Cholinergic Interneurons -> SST/NPY Interneurons (OVT73)	0.0737622	OVT73
D1 MSN	SST/NPY Interneurons	CDH4	CDH4	CDH4 - CDH4	CDH	Cell-Cell Contact	KEGG: hsa04514	D1 MSN -> SST/NPY Interneurons (OVT73)	0.0645402	OVT73
D2 MSN	SST/NPY Interneurons	CDH4	CDH4	CDH4 - CDH4	CDH	Cell-Cell Contact	KEGG: hsa04514	D2 MSN -> SST/NPY Interneurons (OVT73)	0.0610104	OVT73
Neuroblasts	SST/NPY Interneurons	CDH4	CDH4	CDH4 - CDH4	CDH	Cell-Cell Contact	KEGG: hsa04514	Neuroblasts -> SST/NPY Interneurons (OVT73)	0.0535636	OVT73
PV/Th Interneurons	SST/NPY Interneurons	CDH4	CDH4	CDH4 - CDH4	CDH	Cell-Cell Contact	KEGG: hsa04514	PV/Th Interneurons -> SST/NPY Interneurons (OVT73)	0.0599267	OVT73
SST/NPY Interneurons	SST/NPY Interneurons	CDH4	CDH4	CDH4 - CDH4	CDH	Cell-Cell Contact	KEGG: hsa04514	SST/NPY Interneurons -> SST/NPY Interneurons (OVT73)	0.0595838	OVT73
D1 MSN	D1 MSN	CDH5	CDH5	CDH5 - CDH5	CDH5	Cell-Cell Contact	KEGG: hsa04514	D1 MSN -> D1 MSN (Control)	0.000561697	Control
D2 MSN	D1 MSN	CDH5	CDH5	CDH5 - CDH5	CDH5	Cell-Cell Contact	KEGG: hsa04514	D2 MSN -> D1 MSN (Control)	0.000258115	Control
D1 MSN	D2 MSN	CDH5	CDH5	CDH5 - CDH5	CDH5	Cell-Cell Contact	KEGG: hsa04514	D1 MSN -> D2 MSN (Control)	0.000258115	Control
D2 MSN	D2 MSN	CDH5	CDH5	CDH5 - CDH5	CDH5	Cell-Cell Contact	KEGG: hsa04514	D2 MSN -> D2 MSN (Control)	0.000118591	Control
D1 MSN	D1 MSN	CDH5	CDH5	CDH5 - CDH5	CDH5	Cell-Cell Contact	KEGG: hsa04514	D1 MSN -> D1 MSN (OVT73)	0.000235446	OVT73
D2 MSN	D1 MSN	CDH5	CDH5	CDH5 - CDH5	CDH5	Cell-Cell Contact	KEGG: hsa04514	D2 MSN -> D1 MSN (OVT73)	0.000120654	OVT73
D1 MSN	D2 MSN	CDH5	CDH5	CDH5 - CDH5	CDH5	Cell-Cell Contact	KEGG: hsa04514	D1 MSN -> D2 MSN (OVT73)	0.000120654	OVT73
D2 MSN	D2 MSN	CDH5	CDH5	CDH5 - CDH5	CDH5	Cell-Cell Contact	KEGG: hsa04514	D2 MSN -> D2 MSN (OVT73)	6.18258e-05	OVT73
Oligodendrocytes	Oligodendrocytes	CLDN11	CLDN11	CLDN11 - CLDN11	CLDN	Cell-Cell Contact	KEGG: hsa04514	Oligodendrocytes -> Oligodendrocytes (Control)	0.00292151	Control
Oligodendrocytes	Oligodendrocytes	CLDN11	CLDN11	CLDN11 - CLDN11	CLDN	Cell-Cell Contact	KEGG: hsa04514	Oligodendrocytes -> Oligodendrocytes (OVT73)	0.0050334	OVT73
Astrocytes	Astrocytes	CNTN1	NRCAM	CNTN1 - NRCAM	CNTN	Cell-Cell Contact	KEGG: hsa04514	Astrocytes -> Astrocytes (Control)	0.0200283	Control
Cholinergic Interneurons	Astrocytes	CNTN1	NRCAM	CNTN1 - NRCAM	CNTN	Cell-Cell Contact	KEGG: hsa04514	Cholinergic Interneurons -> Astrocytes (Control)	0.0341559	Control
D1 MSN	Astrocytes	CNTN1	NRCAM	CNTN1 - NRCAM	CNTN	Cell-Cell Contact	KEGG: hsa04514	D1 MSN -> Astrocytes (Control)	0.0625486	Control
D2 MSN	Astrocytes	CNTN1	NRCAM	CNTN1 - NRCAM	CNTN	Cell-Cell Contact	KEGG: hsa04514	D2 MSN -> Astrocytes (Control)	0.0448377	Control
Eccentric MSN	Astrocytes	CNTN1	NRCAM	CNTN1 - NRCAM	CNTN	Cell-Cell Contact	KEGG: hsa04514	Eccentric MSN -> Astrocytes (Control)	0.0587992	Control
Oligodendrocytes	Astrocytes	CNTN1	NRCAM	CNTN1 - NRCAM	CNTN	Cell-Cell Contact	KEGG: hsa04514	Oligodendrocytes -> Astrocytes (Control)	0.0213969	Control
OPC	Astrocytes	CNTN1	NRCAM	CNTN1 - NRCAM	CNTN	Cell-Cell Contact	KEGG: hsa04514	OPC -> Astrocytes (Control)	0.0837421	Control
PV/Th Interneurons	Astrocytes	CNTN1	NRCAM	CNTN1 - NRCAM	CNTN	Cell-Cell Contact	KEGG: hsa04514	PV/Th Interneurons -> Astrocytes (Control)	0.0561755	Control
SST/NPY Interneurons	Astrocytes	CNTN1	NRCAM	CNTN1 - NRCAM	CNTN	Cell-Cell Contact	KEGG: hsa04514	SST/NPY Interneurons -> Astrocytes (Control)	0.0693115	Control
Astrocytes	Cholinergic Interneurons	CNTN1	NRCAM	CNTN1 - NRCAM	CNTN	Cell-Cell Contact	KEGG: hsa04514	Astrocytes -> Cholinergic Interneurons (Control)	0.0221715	Control
Cholinergic Interneurons	Cholinergic Interneurons	CNTN1	NRCAM	CNTN1 - NRCAM	CNTN	Cell-Cell Contact	KEGG: hsa04514	Cholinergic Interneurons -> Cholinergic Interneurons (Control)	0.0377525	Control
D1 MSN	Cholinergic Interneurons	CNTN1	NRCAM	CNTN1 - NRCAM	CNTN	Cell-Cell Contact	KEGG: hsa04514	D1 MSN -> Cholinergic Interneurons (Control)	0.0689216	Control
D2 MSN	Cholinergic Interneurons	CNTN1	NRCAM	CNTN1 - NRCAM	CNTN	Cell-Cell Contact	KEGG: hsa04514	D2 MSN -> Cholinergic Interneurons (Control)	0.0495015	Control
Eccentric MSN	Cholinergic Interneurons	CNTN1	NRCAM	CNTN1 - NRCAM	CNTN	Cell-Cell Contact	KEGG: hsa04514	Eccentric MSN -> Cholinergic Interneurons (Control)	0.0648165	Control
Oligodendrocytes	Cholinergic Interneurons	CNTN1	NRCAM	CNTN1 - NRCAM	CNTN	Cell-Cell Contact	KEGG: hsa04514	Oligodendrocytes -> Cholinergic Interneurons (Control)	0.0236829	Control
OPC	Cholinergic Interneurons	CNTN1	NRCAM	CNTN1 - NRCAM	CNTN	Cell-Cell Contact	KEGG: hsa04514	OPC -> Cholinergic Interneurons (Control)	0.0920624	Control
PV/Th Interneurons	Cholinergic Interneurons	CNTN1	NRCAM	CNTN1 - NRCAM	CNTN	Cell-Cell Contact	KEGG: hsa04514	PV/Th Interneurons -> Cholinergic Interneurons (Control)	0.061942	Control
SST/NPY Interneurons	Cholinergic Interneurons	CNTN1	NRCAM	CNTN1 - NRCAM	CNTN	Cell-Cell Contact	KEGG: hsa04514	SST/NPY Interneurons -> Cholinergic Interneurons (Control)	0.0763174	Control
Astrocytes	D1 MSN	CNTN1	NRCAM	CNTN1 - NRCAM	CNTN	Cell-Cell Contact	KEGG: hsa04514	Astrocytes -> D1 MSN (Control)	0.0235683	Control
Cholinergic Interneurons	D1 MSN	CNTN1	NRCAM	CNTN1 - NRCAM	CNTN	Cell-Cell Contact	KEGG: hsa04514	Cholinergic Interneurons -> D1 MSN (Control)	0.0400907	Control
D1 MSN	D1 MSN	CNTN1	NRCAM	CNTN1 - NRCAM	CNTN	Cell-Cell Contact	KEGG: hsa04514	D1 MSN -> D1 MSN (Control)	0.0730437	Control
D2 MSN	D1 MSN	CNTN1	NRCAM	CNTN1 - NRCAM	CNTN	Cell-Cell Contact	KEGG: hsa04514	D2 MSN -> D1 MSN (Control)	0.0525276	Control
Eccentric MSN	D1 MSN	CNTN1	NRCAM	CNTN1 - NRCAM	CNTN	Cell-Cell Contact	KEGG: hsa04514	Eccentric MSN -> D1 MSN (Control)	0.0687113	Control
Oligodendrocytes	D1 MSN	CNTN1	NRCAM	CNTN1 - NRCAM	CNTN	Cell-Cell Contact	KEGG: hsa04514	Oligodendrocytes -> D1 MSN (Control)	0.0251725	Control
OPC	D1 MSN	CNTN1	NRCAM	CNTN1 - NRCAM	CNTN	Cell-Cell Contact	KEGG: hsa04514	OPC -> D1 MSN (Control)	0.0974238	Control
PV/Th Interneurons	D1 MSN	CNTN1	NRCAM	CNTN1 - NRCAM	CNTN	Cell-Cell Contact	KEGG: hsa04514	PV/Th Interneurons -> D1 MSN (Control)	0.0656762	Control
SST/NPY Interneurons	D1 MSN	CNTN1	NRCAM	CNTN1 - NRCAM	CNTN	Cell-Cell Contact	KEGG: hsa04514	SST/NPY Interneurons -> D1 MSN (Control)	0.0808435	Control
Astrocytes	D2 MSN	CNTN1	NRCAM	CNTN1 - NRCAM	CNTN	Cell-Cell Contact	KEGG: hsa04514	Astrocytes -> D2 MSN (Control)	0.0221382	Control
Cholinergic Interneurons	D2 MSN	CNTN1	NRCAM	CNTN1 - NRCAM	CNTN	Cell-Cell Contact	KEGG: hsa04514	Cholinergic Interneurons -> D2 MSN (Control)	0.0376967	Control
D1 MSN	D2 MSN	CNTN1	NRCAM	CNTN1 - NRCAM	CNTN	Cell-Cell Contact	KEGG: hsa04514	D1 MSN -> D2 MSN (Control)	0.068823	Control
D2 MSN	D2 MSN	CNTN1	NRCAM	CNTN1 - NRCAM	CNTN	Cell-Cell Contact	KEGG: hsa04514	D2 MSN -> D2 MSN (Control)	0.0494292	Control
Eccentric MSN	D2 MSN	CNTN1	NRCAM	CNTN1 - NRCAM	CNTN	Cell-Cell Contact	KEGG: hsa04514	Eccentric MSN -> D2 MSN (Control)	0.0647234	Control
Oligodendrocytes	D2 MSN	CNTN1	NRCAM	CNTN1 - NRCAM	CNTN	Cell-Cell Contact	KEGG: hsa04514	Oligodendrocytes -> D2 MSN (Control)	0.0236474	Control
OPC	D2 MSN	CNTN1	NRCAM	CNTN1 - NRCAM	CNTN	Cell-Cell Contact	KEGG: hsa04514	OPC -> D2 MSN (Control)	0.091934	Control
PV/Th Interneurons	D2 MSN	CNTN1	NRCAM	CNTN1 - NRCAM	CNTN	Cell-Cell Contact	KEGG: hsa04514	PV/Th Interneurons -> D2 MSN (Control)	0.0618528	Control
SST/NPY Interneurons	D2 MSN	CNTN1	NRCAM	CNTN1 - NRCAM	CNTN	Cell-Cell Contact	KEGG: hsa04514	SST/NPY Interneurons -> D2 MSN (Control)	0.0762091	Control
Astrocytes	Eccentric MSN	CNTN1	NRCAM	CNTN1 - NRCAM	CNTN	Cell-Cell Contact	KEGG: hsa04514	Astrocytes -> Eccentric MSN (Control)	0.0297903	Control
Cholinergic Interneurons	Eccentric MSN	CNTN1	NRCAM	CNTN1 - NRCAM	CNTN	Cell-Cell Contact	KEGG: hsa04514	Cholinergic Interneurons -> Eccentric MSN (Control)	0.0504492	Control
D1 MSN	Eccentric MSN	CNTN1	NRCAM	CNTN1 - NRCAM	CNTN	Cell-Cell Contact	KEGG: hsa04514	D1 MSN -> Eccentric MSN (Control)	0.0911083	Control
D2 MSN	Eccentric MSN	CNTN1	NRCAM	CNTN1 - NRCAM	CNTN	Cell-Cell Contact	KEGG: hsa04514	D2 MSN -> Eccentric MSN (Control)	0.0658789	Control
Eccentric MSN	Eccentric MSN	CNTN1	NRCAM	CNTN1 - NRCAM	CNTN	Cell-Cell Contact	KEGG: hsa04514	Eccentric MSN -> Eccentric MSN (Control)	0.0858036	Control
Oligodendrocytes	Eccentric MSN	CNTN1	NRCAM	CNTN1 - NRCAM	CNTN	Cell-Cell Contact	KEGG: hsa04514	Oligodendrocytes -> Eccentric MSN (Control)	0.0318042	Control
OPC	Eccentric MSN	CNTN1	NRCAM	CNTN1 - NRCAM	CNTN	Cell-Cell Contact	KEGG: hsa04514	OPC -> Eccentric MSN (Control)	0.120733	Control
PV/Th Interneurons	Eccentric MSN	CNTN1	NRCAM	CNTN1 - NRCAM	CNTN	Cell-Cell Contact	KEGG: hsa04514	PV/Th Interneurons -> Eccentric MSN (Control)	0.08208	Control
SST/NPY Interneurons	Eccentric MSN	CNTN1	NRCAM	CNTN1 - NRCAM	CNTN	Cell-Cell Contact	KEGG: hsa04514	SST/NPY Interneurons -> Eccentric MSN (Control)	0.100628	Control
Astrocytes	OPC	CNTN1	NRCAM	CNTN1 - NRCAM	CNTN	Cell-Cell Contact	KEGG: hsa04514	Astrocytes -> OPC (Control)	0.0417115	Control
Cholinergic Interneurons	OPC	CNTN1	NRCAM	CNTN1 - NRCAM	CNTN	Cell-Cell Contact	KEGG: hsa04514	Cholinergic Interneurons -> OPC (Control)	0.0700407	Control
D1 MSN	OPC	CNTN1	NRCAM	CNTN1 - NRCAM	CNTN	Cell-Cell Contact	KEGG: hsa04514	D1 MSN -> OPC (Control)	0.124421	Control
D2 MSN	OPC	CNTN1	NRCAM	CNTN1 - NRCAM	CNTN	Cell-Cell Contact	KEGG: hsa04514	D2 MSN -> OPC (Control)	0.090889	Control
Eccentric MSN	OPC	CNTN1	NRCAM	CNTN1 - NRCAM	CNTN	Cell-Cell Contact	KEGG: hsa04514	Eccentric MSN -> OPC (Control)	0.117427	Control
Oligodendrocytes	OPC	CNTN1	NRCAM	CNTN1 - NRCAM	CNTN	Cell-Cell Contact	KEGG: hsa04514	Oligodendrocytes -> OPC (Control)	0.0444944	Control
OPC	OPC	CNTN1	NRCAM	CNTN1 - NRCAM	CNTN	Cell-Cell Contact	KEGG: hsa04514	OPC -> OPC (Control)	0.162935	Control
PV/Th Interneurons	OPC	CNTN1	NRCAM	CNTN1 - NRCAM	CNTN	Cell-Cell Contact	KEGG: hsa04514	PV/Th Interneurons -> OPC (Control)	0.1125	Control
SST/NPY Interneurons	OPC	CNTN1	NRCAM	CNTN1 - NRCAM	CNTN	Cell-Cell Contact	KEGG: hsa04514	SST/NPY Interneurons -> OPC (Control)	0.136896	Control
Astrocytes	PV/Th Interneurons	CNTN1	NRCAM	CNTN1 - NRCAM	CNTN	Cell-Cell Contact	KEGG: hsa04514	Astrocytes -> PV/Th Interneurons (Control)	0.0311916	Control
Cholinergic Interneurons	PV/Th Interneurons	CNTN1	NRCAM	CNTN1 - NRCAM	CNTN	Cell-Cell Contact	KEGG: hsa04514	Cholinergic Interneurons -> PV/Th Interneurons (Control)	0.0527694	Control
D1 MSN	PV/Th Interneurons	CNTN1	NRCAM	CNTN1 - NRCAM	CNTN	Cell-Cell Contact	KEGG: hsa04514	D1 MSN -> PV/Th Interneurons (Control)	0.0951113	Control
D2 MSN	PV/Th Interneurons	CNTN1	NRCAM	CNTN1 - NRCAM	CNTN	Cell-Cell Contact	KEGG: hsa04514	D2 MSN -> PV/Th Interneurons (Control)	0.0688574	Control
Eccentric MSN	PV/Th Interneurons	CNTN1	NRCAM	CNTN1 - NRCAM	CNTN	Cell-Cell Contact	KEGG: hsa04514	Eccentric MSN -> PV/Th Interneurons (Control)	0.0895965	Control
Oligodendrocytes	PV/Th Interneurons	CNTN1	NRCAM	CNTN1 - NRCAM	CNTN	Cell-Cell Contact	KEGG: hsa04514	Oligodendrocytes -> PV/Th Interneurons (Control)	0.033297	Control
OPC	PV/Th Interneurons	CNTN1	NRCAM	CNTN1 - NRCAM	CNTN	Cell-Cell Contact	KEGG: hsa04514	OPC -> PV/Th Interneurons (Control)	0.125857	Control
PV/Th Interneurons	PV/Th Interneurons	CNTN1	NRCAM	CNTN1 - NRCAM	CNTN	Cell-Cell Contact	KEGG: hsa04514	PV/Th Interneurons -> PV/Th Interneurons (Control)	0.0857237	Control
SST/NPY Interneurons	PV/Th Interneurons	CNTN1	NRCAM	CNTN1 - NRCAM	CNTN	Cell-Cell Contact	KEGG: hsa04514	SST/NPY Interneurons -> PV/Th Interneurons (Control)	0.105001	Control
Astrocytes	SST/NPY Interneurons	CNTN1	NRCAM	CNTN1 - NRCAM	CNTN	Cell-Cell Contact	KEGG: hsa04514	Astrocytes -> SST/NPY Interneurons (Control)	0.033914	Control
Cholinergic Interneurons	SST/NPY Interneurons	CNTN1	NRCAM	CNTN1 - NRCAM	CNTN	Cell-Cell Contact	KEGG: hsa04514	Cholinergic Interneurons -> SST/NPY Interneurons (Control)	0.0572639	Control
D1 MSN	SST/NPY Interneurons	CNTN1	NRCAM	CNTN1 - NRCAM	CNTN	Cell-Cell Contact	KEGG: hsa04514	D1 MSN -> SST/NPY Interneurons (Control)	0.102821	Control
D2 MSN	SST/NPY Interneurons	CNTN1	NRCAM	CNTN1 - NRCAM	CNTN	Cell-Cell Contact	KEGG: hsa04514	D2 MSN -> SST/NPY Interneurons (Control)	0.0746142	Control
Eccentric MSN	SST/NPY Interneurons	CNTN1	NRCAM	CNTN1 - NRCAM	CNTN	Cell-Cell Contact	KEGG: hsa04514	Eccentric MSN -> SST/NPY Interneurons (Control)	0.0969066	Control
Oligodendrocytes	SST/NPY Interneurons	CNTN1	NRCAM	CNTN1 - NRCAM	CNTN	Cell-Cell Contact	KEGG: hsa04514	Oligodendrocytes -> SST/NPY Interneurons (Control)	0.0361963	Control
OPC	SST/NPY Interneurons	CNTN1	NRCAM	CNTN1 - NRCAM	CNTN	Cell-Cell Contact	KEGG: hsa04514	OPC -> SST/NPY Interneurons (Control)	0.135685	Control
PV/Th Interneurons	SST/NPY Interneurons	CNTN1	NRCAM	CNTN1 - NRCAM	CNTN	Cell-Cell Contact	KEGG: hsa04514	PV/Th Interneurons -> SST/NPY Interneurons (Control)	0.0927501	Control
SST/NPY Interneurons	SST/NPY Interneurons	CNTN1	NRCAM	CNTN1 - NRCAM	CNTN	Cell-Cell Contact	KEGG: hsa04514	SST/NPY Interneurons -> SST/NPY Interneurons (Control)	0.113411	Control
Cholinergic Interneurons	Astrocytes	CNTN1	NRCAM	CNTN1 - NRCAM	CNTN	Cell-Cell Contact	KEGG: hsa04514	Cholinergic Interneurons -> Astrocytes (OVT73)	0.0835137	OVT73
D1 MSN	Astrocytes	CNTN1	NRCAM	CNTN1 - NRCAM	CNTN	Cell-Cell Contact	KEGG: hsa04514	D1 MSN -> Astrocytes (OVT73)	0.1093	OVT73
D2 MSN	Astrocytes	CNTN1	NRCAM	CNTN1 - NRCAM	CNTN	Cell-Cell Contact	KEGG: hsa04514	D2 MSN -> Astrocytes (OVT73)	0.102453	OVT73
Eccentric MSN	Astrocytes	CNTN1	NRCAM	CNTN1 - NRCAM	CNTN	Cell-Cell Contact	KEGG: hsa04514	Eccentric MSN -> Astrocytes (OVT73)	0.101816	OVT73
OPC	Astrocytes	CNTN1	NRCAM	CNTN1 - NRCAM	CNTN	Cell-Cell Contact	KEGG: hsa04514	OPC -> Astrocytes (OVT73)	0.139855	OVT73
PV/Th Interneurons	Astrocytes	CNTN1	NRCAM	CNTN1 - NRCAM	CNTN	Cell-Cell Contact	KEGG: hsa04514	PV/Th Interneurons -> Astrocytes (OVT73)	0.0977101	OVT73
SST/NPY Interneurons	Astrocytes	CNTN1	NRCAM	CNTN1 - NRCAM	CNTN	Cell-Cell Contact	KEGG: hsa04514	SST/NPY Interneurons -> Astrocytes (OVT73)	0.115459	OVT73
D1 MSN	Cholinergic Interneurons	CNTN1	NRCAM	CNTN1 - NRCAM	CNTN	Cell-Cell Contact	KEGG: hsa04514	D1 MSN -> Cholinergic Interneurons (OVT73)	0.0965681	OVT73
D2 MSN	Cholinergic Interneurons	CNTN1	NRCAM	CNTN1 - NRCAM	CNTN	Cell-Cell Contact	KEGG: hsa04514	D2 MSN -> Cholinergic Interneurons (OVT73)	0.0904383	OVT73
Eccentric MSN	Cholinergic Interneurons	CNTN1	NRCAM	CNTN1 - NRCAM	CNTN	Cell-Cell Contact	KEGG: hsa04514	Eccentric MSN -> Cholinergic Interneurons (OVT73)	0.0898677	OVT73
OPC	Cholinergic Interneurons	CNTN1	NRCAM	CNTN1 - NRCAM	CNTN	Cell-Cell Contact	KEGG: hsa04514	OPC -> Cholinergic Interneurons (OVT73)	0.12406	OVT73
PV/Th Interneurons	Cholinergic Interneurons	CNTN1	NRCAM	CNTN1 - NRCAM	CNTN	Cell-Cell Contact	KEGG: hsa04514	PV/Th Interneurons -> Cholinergic Interneurons (OVT73)	0.0861978	OVT73
SST/NPY Interneurons	Cholinergic Interneurons	CNTN1	NRCAM	CNTN1 - NRCAM	CNTN	Cell-Cell Contact	KEGG: hsa04514	SST/NPY Interneurons -> Cholinergic Interneurons (OVT73)	0.102092	OVT73
Cholinergic Interneurons	D1 MSN	CNTN1	NRCAM	CNTN1 - NRCAM	CNTN	Cell-Cell Contact	KEGG: hsa04514	Cholinergic Interneurons -> D1 MSN (OVT73)	0.0864687	OVT73
D1 MSN	D1 MSN	CNTN1	NRCAM	CNTN1 - NRCAM	CNTN	Cell-Cell Contact	KEGG: hsa04514	D1 MSN -> D1 MSN (OVT73)	0.113055	OVT73
D2 MSN	D1 MSN	CNTN1	NRCAM	CNTN1 - NRCAM	CNTN	Cell-Cell Contact	KEGG: hsa04514	D2 MSN -> D1 MSN (OVT73)	0.106001	OVT73
Eccentric MSN	D1 MSN	CNTN1	NRCAM	CNTN1 - NRCAM	CNTN	Cell-Cell Contact	KEGG: hsa04514	Eccentric MSN -> D1 MSN (OVT73)	0.105344	OVT73
OPC	D1 MSN	CNTN1	NRCAM	CNTN1 - NRCAM	CNTN	Cell-Cell Contact	KEGG: hsa04514	OPC -> D1 MSN (OVT73)	0.14449	OVT73
PV/Th Interneurons	D1 MSN	CNTN1	NRCAM	CNTN1 - NRCAM	CNTN	Cell-Cell Contact	KEGG: hsa04514	PV/Th Interneurons -> D1 MSN (OVT73)	0.101112	OVT73
SST/NPY Interneurons	D1 MSN	CNTN1	NRCAM	CNTN1 - NRCAM	CNTN	Cell-Cell Contact	KEGG: hsa04514	SST/NPY Interneurons -> D1 MSN (OVT73)	0.119397	OVT73
Cholinergic Interneurons	D2 MSN	CNTN1	NRCAM	CNTN1 - NRCAM	CNTN	Cell-Cell Contact	KEGG: hsa04514	Cholinergic Interneurons -> D2 MSN (OVT73)	0.0829604	OVT73
D1 MSN	D2 MSN	CNTN1	NRCAM	CNTN1 - NRCAM	CNTN	Cell-Cell Contact	KEGG: hsa04514	D1 MSN -> D2 MSN (OVT73)	0.108596	OVT73
D2 MSN	D2 MSN	CNTN1	NRCAM	CNTN1 - NRCAM	CNTN	Cell-Cell Contact	KEGG: hsa04514	D2 MSN -> D2 MSN (OVT73)	0.101789	OVT73
Eccentric MSN	D2 MSN	CNTN1	NRCAM	CNTN1 - NRCAM	CNTN	Cell-Cell Contact	KEGG: hsa04514	Eccentric MSN -> D2 MSN (OVT73)	0.101154	OVT73
OPC	D2 MSN	CNTN1	NRCAM	CNTN1 - NRCAM	CNTN	Cell-Cell Contact	KEGG: hsa04514	OPC -> D2 MSN (OVT73)	0.138986	OVT73
PV/Th Interneurons	D2 MSN	CNTN1	NRCAM	CNTN1 - NRCAM	CNTN	Cell-Cell Contact	KEGG: hsa04514	PV/Th Interneurons -> D2 MSN (OVT73)	0.0970727	OVT73
SST/NPY Interneurons	D2 MSN	CNTN1	NRCAM	CNTN1 - NRCAM	CNTN	Cell-Cell Contact	KEGG: hsa04514	SST/NPY Interneurons -> D2 MSN (OVT73)	0.114721	OVT73
Cholinergic Interneurons	Eccentric MSN	CNTN1	NRCAM	CNTN1 - NRCAM	CNTN	Cell-Cell Contact	KEGG: hsa04514	Cholinergic Interneurons -> Eccentric MSN (OVT73)	0.103628	OVT73
D1 MSN	Eccentric MSN	CNTN1	NRCAM	CNTN1 - NRCAM	CNTN	Cell-Cell Contact	KEGG: hsa04514	D1 MSN -> Eccentric MSN (OVT73)	0.134712	OVT73
D2 MSN	Eccentric MSN	CNTN1	NRCAM	CNTN1 - NRCAM	CNTN	Cell-Cell Contact	KEGG: hsa04514	D2 MSN -> Eccentric MSN (OVT73)	0.1265	OVT73
Eccentric MSN	Eccentric MSN	CNTN1	NRCAM	CNTN1 - NRCAM	CNTN	Cell-Cell Contact	KEGG: hsa04514	Eccentric MSN -> Eccentric MSN (OVT73)	0.125733	OVT73
OPC	Eccentric MSN	CNTN1	NRCAM	CNTN1 - NRCAM	CNTN	Cell-Cell Contact	KEGG: hsa04514	OPC -> Eccentric MSN (OVT73)	0.171008	OVT73
PV/Th Interneurons	Eccentric MSN	CNTN1	NRCAM	CNTN1 - NRCAM	CNTN	Cell-Cell Contact	KEGG: hsa04514	PV/Th Interneurons -> Eccentric MSN (OVT73)	0.120793	OVT73
SST/NPY Interneurons	Eccentric MSN	CNTN1	NRCAM	CNTN1 - NRCAM	CNTN	Cell-Cell Contact	KEGG: hsa04514	SST/NPY Interneurons -> Eccentric MSN (OVT73)	0.142075	OVT73
Astrocytes	OPC	CNTN1	NRCAM	CNTN1 - NRCAM	CNTN	Cell-Cell Contact	KEGG: hsa04514	Astrocytes -> OPC (OVT73)	0.048452	OVT73
Cholinergic Interneurons	OPC	CNTN1	NRCAM	CNTN1 - NRCAM	CNTN	Cell-Cell Contact	KEGG: hsa04514	Cholinergic Interneurons -> OPC (OVT73)	0.14047	OVT73
D1 MSN	OPC	CNTN1	NRCAM	CNTN1 - NRCAM	CNTN	Cell-Cell Contact	KEGG: hsa04514	D1 MSN -> OPC (OVT73)	0.180381	OVT73
D2 MSN	OPC	CNTN1	NRCAM	CNTN1 - NRCAM	CNTN	Cell-Cell Contact	KEGG: hsa04514	D2 MSN -> OPC (OVT73)	0.169932	OVT73
Eccentric MSN	OPC	CNTN1	NRCAM	CNTN1 - NRCAM	CNTN	Cell-Cell Contact	KEGG: hsa04514	Eccentric MSN -> OPC (OVT73)	0.168953	OVT73
Oligodendrocytes	OPC	CNTN1	NRCAM	CNTN1 - NRCAM	CNTN	Cell-Cell Contact	KEGG: hsa04514	Oligodendrocytes -> OPC (OVT73)	0.0673956	OVT73
OPC	OPC	CNTN1	NRCAM	CNTN1 - NRCAM	CNTN	Cell-Cell Contact	KEGG: hsa04514	OPC -> OPC (OVT73)	0.225771	OVT73
PV/Th Interneurons	OPC	CNTN1	NRCAM	CNTN1 - NRCAM	CNTN	Cell-Cell Contact	KEGG: hsa04514	PV/Th Interneurons -> OPC (OVT73)	0.16263	OVT73
SST/NPY Interneurons	OPC	CNTN1	NRCAM	CNTN1 - NRCAM	CNTN	Cell-Cell Contact	KEGG: hsa04514	SST/NPY Interneurons -> OPC (OVT73)	0.189693	OVT73
Cholinergic Interneurons	PV/Th Interneurons	CNTN1	NRCAM	CNTN1 - NRCAM	CNTN	Cell-Cell Contact	KEGG: hsa04514	Cholinergic Interneurons -> PV/Th Interneurons (OVT73)	0.105309	OVT73
D1 MSN	PV/Th Interneurons	CNTN1	NRCAM	CNTN1 - NRCAM	CNTN	Cell-Cell Contact	KEGG: hsa04514	D1 MSN -> PV/Th Interneurons (OVT73)	0.136821	OVT73
D2 MSN	PV/Th Interneurons	CNTN1	NRCAM	CNTN1 - NRCAM	CNTN	Cell-Cell Contact	KEGG: hsa04514	D2 MSN -> PV/Th Interneurons (OVT73)	0.128499	OVT73
Eccentric MSN	PV/Th Interneurons	CNTN1	NRCAM	CNTN1 - NRCAM	CNTN	Cell-Cell Contact	KEGG: hsa04514	Eccentric MSN -> PV/Th Interneurons (OVT73)	0.127722	OVT73
OPC	PV/Th Interneurons	CNTN1	NRCAM	CNTN1 - NRCAM	CNTN	Cell-Cell Contact	KEGG: hsa04514	OPC -> PV/Th Interneurons (OVT73)	0.173571	OVT73
PV/Th Interneurons	PV/Th Interneurons	CNTN1	NRCAM	CNTN1 - NRCAM	CNTN	Cell-Cell Contact	KEGG: hsa04514	PV/Th Interneurons -> PV/Th Interneurons (OVT73)	0.122715	OVT73
SST/NPY Interneurons	PV/Th Interneurons	CNTN1	NRCAM	CNTN1 - NRCAM	CNTN	Cell-Cell Contact	KEGG: hsa04514	SST/NPY Interneurons -> PV/Th Interneurons (OVT73)	0.14428	OVT73
Cholinergic Interneurons	SST/NPY Interneurons	CNTN1	NRCAM	CNTN1 - NRCAM	CNTN	Cell-Cell Contact	KEGG: hsa04514	Cholinergic Interneurons -> SST/NPY Interneurons (OVT73)	0.106502	OVT73
D1 MSN	SST/NPY Interneurons	CNTN1	NRCAM	CNTN1 - NRCAM	CNTN	Cell-Cell Contact	KEGG: hsa04514	D1 MSN -> SST/NPY Interneurons (OVT73)	0.138315	OVT73
D2 MSN	SST/NPY Interneurons	CNTN1	NRCAM	CNTN1 - NRCAM	CNTN	Cell-Cell Contact	KEGG: hsa04514	D2 MSN -> SST/NPY Interneurons (OVT73)	0.129916	OVT73
Eccentric MSN	SST/NPY Interneurons	CNTN1	NRCAM	CNTN1 - NRCAM	CNTN	Cell-Cell Contact	KEGG: hsa04514	Eccentric MSN -> SST/NPY Interneurons (OVT73)	0.129132	OVT73
OPC	SST/NPY Interneurons	CNTN1	NRCAM	CNTN1 - NRCAM	CNTN	Cell-Cell Contact	KEGG: hsa04514	OPC -> SST/NPY Interneurons (OVT73)	0.175385	OVT73
PV/Th Interneurons	SST/NPY Interneurons	CNTN1	NRCAM	CNTN1 - NRCAM	CNTN	Cell-Cell Contact	KEGG: hsa04514	PV/Th Interneurons -> SST/NPY Interneurons (OVT73)	0.124077	OVT73
SST/NPY Interneurons	SST/NPY Interneurons	CNTN1	NRCAM	CNTN1 - NRCAM	CNTN	Cell-Cell Contact	KEGG: hsa04514	SST/NPY Interneurons -> SST/NPY Interneurons (OVT73)	0.145842	OVT73
Cholinergic Interneurons	Cholinergic Interneurons	CNTN2	CNTN2	CNTN2 - CNTN2	CNTN	Cell-Cell Contact	KEGG: hsa04514	Cholinergic Interneurons -> Cholinergic Interneurons (Control)	2.15386e-05	Control
D1 MSN	Endothelial Cells	COL4A1	ITGA1_ITGB1	COL4A1 - (ITGA1+ITGB1)	COLLAGEN	ECM-Receptor	KEGG: hsa04512	D1 MSN -> Endothelial Cells (Control)	0.00267045	Control
Endothelial Cells	Endothelial Cells	COL4A1	ITGA1_ITGB1	COL4A1 - (ITGA1+ITGB1)	COLLAGEN	ECM-Receptor	KEGG: hsa04512	Endothelial Cells -> Endothelial Cells (Control)	0.0457376	Control
PV/Th Interneurons	Endothelial Cells	COL4A1	ITGA1_ITGB1	COL4A1 - (ITGA1+ITGB1)	COLLAGEN	ECM-Receptor	KEGG: hsa04512	PV/Th Interneurons -> Endothelial Cells (Control)	0.00261612	Control
SST/NPY Interneurons	Endothelial Cells	COL4A1	ITGA1_ITGB1	COL4A1 - (ITGA1+ITGB1)	COLLAGEN	ECM-Receptor	KEGG: hsa04512	SST/NPY Interneurons -> Endothelial Cells (Control)	0.00303089	Control
D1 MSN	Endothelial Cells	COL4A1	ITGA1_ITGB1	COL4A1 - (ITGA1+ITGB1)	COLLAGEN	ECM-Receptor	KEGG: hsa04512	D1 MSN -> Endothelial Cells (OVT73)	0.00376661	OVT73
D2 MSN	Endothelial Cells	COL4A1	ITGA1_ITGB1	COL4A1 - (ITGA1+ITGB1)	COLLAGEN	ECM-Receptor	KEGG: hsa04512	D2 MSN -> Endothelial Cells (OVT73)	0.00226678	OVT73
Endothelial Cells	Endothelial Cells	COL4A1	ITGA1_ITGB1	COL4A1 - (ITGA1+ITGB1)	COLLAGEN	ECM-Receptor	KEGG: hsa04512	Endothelial Cells -> Endothelial Cells (OVT73)	0.0468276	OVT73
PV/Th Interneurons	Endothelial Cells	COL4A1	ITGA1_ITGB1	COL4A1 - (ITGA1+ITGB1)	COLLAGEN	ECM-Receptor	KEGG: hsa04512	PV/Th Interneurons -> Endothelial Cells (OVT73)	0.00425112	OVT73
SST/NPY Interneurons	Endothelial Cells	COL4A1	ITGA1_ITGB1	COL4A1 - (ITGA1+ITGB1)	COLLAGEN	ECM-Receptor	KEGG: hsa04512	SST/NPY Interneurons -> Endothelial Cells (OVT73)	0.00437316	OVT73
D1 MSN	D1 MSN	COL4A1	ITGA11_ITGB1	COL4A1 - (ITGA11+ITGB1)	COLLAGEN	ECM-Receptor	KEGG: hsa04512	D1 MSN -> D1 MSN (Control)	0.00105059	Control
Endothelial Cells	D1 MSN	COL4A1	ITGA11_ITGB1	COL4A1 - (ITGA11+ITGB1)	COLLAGEN	ECM-Receptor	KEGG: hsa04512	Endothelial Cells -> D1 MSN (Control)	0.0184778	Control
PV/Th Interneurons	D1 MSN	COL4A1	ITGA11_ITGB1	COL4A1 - (ITGA11+ITGB1)	COLLAGEN	ECM-Receptor	KEGG: hsa04512	PV/Th Interneurons -> D1 MSN (Control)	0.00102918	Control
SST/NPY Interneurons	D1 MSN	COL4A1	ITGA11_ITGB1	COL4A1 - (ITGA11+ITGB1)	COLLAGEN	ECM-Receptor	KEGG: hsa04512	SST/NPY Interneurons -> D1 MSN (Control)	0.00119266	Control
D1 MSN	D2 MSN	COL4A1	ITGA11_ITGB1	COL4A1 - (ITGA11+ITGB1)	COLLAGEN	ECM-Receptor	KEGG: hsa04512	D1 MSN -> D2 MSN (Control)	0.000362532	Control
Endothelial Cells	D2 MSN	COL4A1	ITGA11_ITGB1	COL4A1 - (ITGA11+ITGB1)	COLLAGEN	ECM-Receptor	KEGG: hsa04512	Endothelial Cells -> D2 MSN (Control)	0.00644993	Control
PV/Th Interneurons	D2 MSN	COL4A1	ITGA11_ITGB1	COL4A1 - (ITGA11+ITGB1)	COLLAGEN	ECM-Receptor	KEGG: hsa04512	PV/Th Interneurons -> D2 MSN (Control)	0.00035514	Control
SST/NPY Interneurons	D2 MSN	COL4A1	ITGA11_ITGB1	COL4A1 - (ITGA11+ITGB1)	COLLAGEN	ECM-Receptor	KEGG: hsa04512	SST/NPY Interneurons -> D2 MSN (Control)	0.000411594	Control
D1 MSN	D1 MSN	COL4A1	ITGA11_ITGB1	COL4A1 - (ITGA11+ITGB1)	COLLAGEN	ECM-Receptor	KEGG: hsa04512	D1 MSN -> D1 MSN (OVT73)	0.00143855	OVT73
D2 MSN	D1 MSN	COL4A1	ITGA11_ITGB1	COL4A1 - (ITGA11+ITGB1)	COLLAGEN	ECM-Receptor	KEGG: hsa04512	D2 MSN -> D1 MSN (OVT73)	0.000864928	OVT73
Endothelial Cells	D1 MSN	COL4A1	ITGA11_ITGB1	COL4A1 - (ITGA11+ITGB1)	COLLAGEN	ECM-Receptor	KEGG: hsa04512	Endothelial Cells -> D1 MSN (OVT73)	0.0183754	OVT73
PV/Th Interneurons	D1 MSN	COL4A1	ITGA11_ITGB1	COL4A1 - (ITGA11+ITGB1)	COLLAGEN	ECM-Receptor	KEGG: hsa04512	PV/Th Interneurons -> D1 MSN (OVT73)	0.00162408	OVT73
SST/NPY Interneurons	D1 MSN	COL4A1	ITGA11_ITGB1	COL4A1 - (ITGA11+ITGB1)	COLLAGEN	ECM-Receptor	KEGG: hsa04512	SST/NPY Interneurons -> D1 MSN (OVT73)	0.00167083	OVT73
D1 MSN	D2 MSN	COL4A1	ITGA11_ITGB1	COL4A1 - (ITGA11+ITGB1)	COLLAGEN	ECM-Receptor	KEGG: hsa04512	D1 MSN -> D2 MSN (OVT73)	0.00100349	OVT73
D2 MSN	D2 MSN	COL4A1	ITGA11_ITGB1	COL4A1 - (ITGA11+ITGB1)	COLLAGEN	ECM-Receptor	KEGG: hsa04512	D2 MSN -> D2 MSN (OVT73)	0.000603247	OVT73
Endothelial Cells	D2 MSN	COL4A1	ITGA11_ITGB1	COL4A1 - (ITGA11+ITGB1)	COLLAGEN	ECM-Receptor	KEGG: hsa04512	Endothelial Cells -> D2 MSN (OVT73)	0.0128843	OVT73
PV/Th Interneurons	D2 MSN	COL4A1	ITGA11_ITGB1	COL4A1 - (ITGA11+ITGB1)	COLLAGEN	ECM-Receptor	KEGG: hsa04512	PV/Th Interneurons -> D2 MSN (OVT73)	0.00113298	OVT73
SST/NPY Interneurons	D2 MSN	COL4A1	ITGA11_ITGB1	COL4A1 - (ITGA11+ITGB1)	COLLAGEN	ECM-Receptor	KEGG: hsa04512	SST/NPY Interneurons -> D2 MSN (OVT73)	0.00116561	OVT73
D1 MSN	D1 MSN	COL4A1	ITGA2_ITGB1	COL4A1 - (ITGA2+ITGB1)	COLLAGEN	ECM-Receptor	KEGG: hsa04512	D1 MSN -> D1 MSN (Control)	0.00043748	Control
Endothelial Cells	D1 MSN	COL4A1	ITGA2_ITGB1	COL4A1 - (ITGA2+ITGB1)	COLLAGEN	ECM-Receptor	KEGG: hsa04512	Endothelial Cells -> D1 MSN (Control)	0.00777356	Control
PV/Th Interneurons	D1 MSN	COL4A1	ITGA2_ITGB1	COL4A1 - (ITGA2+ITGB1)	COLLAGEN	ECM-Receptor	KEGG: hsa04512	PV/Th Interneurons -> D1 MSN (Control)	0.000428561	Control
SST/NPY Interneurons	D1 MSN	COL4A1	ITGA2_ITGB1	COL4A1 - (ITGA2+ITGB1)	COLLAGEN	ECM-Receptor	KEGG: hsa04512	SST/NPY Interneurons -> D1 MSN (Control)	0.00049668	Control
D1 MSN	Cholinergic Interneurons	COL4A1	ITGA3_ITGB1	COL4A1 - (ITGA3+ITGB1)	COLLAGEN	ECM-Receptor	KEGG: hsa04512	D1 MSN -> Cholinergic Interneurons (Control)	0.000210766	Control
Endothelial Cells	Cholinergic Interneurons	COL4A1	ITGA3_ITGB1	COL4A1 - (ITGA3+ITGB1)	COLLAGEN	ECM-Receptor	KEGG: hsa04512	Endothelial Cells -> Cholinergic Interneurons (Control)	0.00375938	Control
PV/Th Interneurons	Cholinergic Interneurons	COL4A1	ITGA3_ITGB1	COL4A1 - (ITGA3+ITGB1)	COLLAGEN	ECM-Receptor	KEGG: hsa04512	PV/Th Interneurons -> Cholinergic Interneurons (Control)	0.000206467	Control
SST/NPY Interneurons	Cholinergic Interneurons	COL4A1	ITGA3_ITGB1	COL4A1 - (ITGA3+ITGB1)	COLLAGEN	ECM-Receptor	KEGG: hsa04512	SST/NPY Interneurons -> Cholinergic Interneurons (Control)	0.000239294	Control
D1 MSN	Cholinergic Interneurons	COL4A1	ITGA3_ITGB1	COL4A1 - (ITGA3+ITGB1)	COLLAGEN	ECM-Receptor	KEGG: hsa04512	D1 MSN -> Cholinergic Interneurons (OVT73)	0.00023155	OVT73
D2 MSN	Cholinergic Interneurons	COL4A1	ITGA3_ITGB1	COL4A1 - (ITGA3+ITGB1)	COLLAGEN	ECM-Receptor	KEGG: hsa04512	D2 MSN -> Cholinergic Interneurons (OVT73)	0.000139152	OVT73
Endothelial Cells	Cholinergic Interneurons	COL4A1	ITGA3_ITGB1	COL4A1 - (ITGA3+ITGB1)	COLLAGEN	ECM-Receptor	KEGG: hsa04512	Endothelial Cells -> Cholinergic Interneurons (OVT73)	0.00300042	OVT73
PV/Th Interneurons	Cholinergic Interneurons	COL4A1	ITGA3_ITGB1	COL4A1 - (ITGA3+ITGB1)	COLLAGEN	ECM-Receptor	KEGG: hsa04512	PV/Th Interneurons -> Cholinergic Interneurons (OVT73)	0.000261454	OVT73
SST/NPY Interneurons	Cholinergic Interneurons	COL4A1	ITGA3_ITGB1	COL4A1 - (ITGA3+ITGB1)	COLLAGEN	ECM-Receptor	KEGG: hsa04512	SST/NPY Interneurons -> Cholinergic Interneurons (OVT73)	0.000268991	OVT73
D1 MSN	Cholinergic Interneurons	COL4A1	ITGA9_ITGB1	COL4A1 - (ITGA9+ITGB1)	COLLAGEN	ECM-Receptor	KEGG: hsa04512	D1 MSN -> Cholinergic Interneurons (Control)	0.000357093	Control
Endothelial Cells	Cholinergic Interneurons	COL4A1	ITGA9_ITGB1	COL4A1 - (ITGA9+ITGB1)	COLLAGEN	ECM-Receptor	KEGG: hsa04512	Endothelial Cells -> Cholinergic Interneurons (Control)	0.00635373	Control
PV/Th Interneurons	Cholinergic Interneurons	COL4A1	ITGA9_ITGB1	COL4A1 - (ITGA9+ITGB1)	COLLAGEN	ECM-Receptor	KEGG: hsa04512	PV/Th Interneurons -> Cholinergic Interneurons (Control)	0.000349812	Control
SST/NPY Interneurons	Cholinergic Interneurons	COL4A1	ITGA9_ITGB1	COL4A1 - (ITGA9+ITGB1)	COLLAGEN	ECM-Receptor	KEGG: hsa04512	SST/NPY Interneurons -> Cholinergic Interneurons (Control)	0.000405419	Control
D1 MSN	D1 MSN	COL4A1	ITGA9_ITGB1	COL4A1 - (ITGA9+ITGB1)	COLLAGEN	ECM-Receptor	KEGG: hsa04512	D1 MSN -> D1 MSN (Control)	0.00136105	Control
Endothelial Cells	D1 MSN	COL4A1	ITGA9_ITGB1	COL4A1 - (ITGA9+ITGB1)	COLLAGEN	ECM-Receptor	KEGG: hsa04512	Endothelial Cells -> D1 MSN (Control)	0.0238154	Control
PV/Th Interneurons	D1 MSN	COL4A1	ITGA9_ITGB1	COL4A1 - (ITGA9+ITGB1)	COLLAGEN	ECM-Receptor	KEGG: hsa04512	PV/Th Interneurons -> D1 MSN (Control)	0.00133333	Control
SST/NPY Interneurons	D1 MSN	COL4A1	ITGA9_ITGB1	COL4A1 - (ITGA9+ITGB1)	COLLAGEN	ECM-Receptor	KEGG: hsa04512	SST/NPY Interneurons -> D1 MSN (Control)	0.00154503	Control
D1 MSN	D2 MSN	COL4A1	ITGA9_ITGB1	COL4A1 - (ITGA9+ITGB1)	COLLAGEN	ECM-Receptor	KEGG: hsa04512	D1 MSN -> D2 MSN (Control)	0.000728028	Control
Endothelial Cells	D2 MSN	COL4A1	ITGA9_ITGB1	COL4A1 - (ITGA9+ITGB1)	COLLAGEN	ECM-Receptor	KEGG: hsa04512	Endothelial Cells -> D2 MSN (Control)	0.0128735	Control
PV/Th Interneurons	D2 MSN	COL4A1	ITGA9_ITGB1	COL4A1 - (ITGA9+ITGB1)	COLLAGEN	ECM-Receptor	KEGG: hsa04512	PV/Th Interneurons -> D2 MSN (Control)	0.000713189	Control
SST/NPY Interneurons	D2 MSN	COL4A1	ITGA9_ITGB1	COL4A1 - (ITGA9+ITGB1)	COLLAGEN	ECM-Receptor	KEGG: hsa04512	SST/NPY Interneurons -> D2 MSN (Control)	0.000826512	Control
D1 MSN	Eccentric MSN	COL4A1	ITGA9_ITGB1	COL4A1 - (ITGA9+ITGB1)	COLLAGEN	ECM-Receptor	KEGG: hsa04512	D1 MSN -> Eccentric MSN (Control)	0.000504717	Control
Endothelial Cells	Eccentric MSN	COL4A1	ITGA9_ITGB1	COL4A1 - (ITGA9+ITGB1)	COLLAGEN	ECM-Receptor	KEGG: hsa04512	Endothelial Cells -> Eccentric MSN (Control)	0.00895819	Control
PV/Th Interneurons	Eccentric MSN	COL4A1	ITGA9_ITGB1	COL4A1 - (ITGA9+ITGB1)	COLLAGEN	ECM-Receptor	KEGG: hsa04512	PV/Th Interneurons -> Eccentric MSN (Control)	0.000494428	Control
SST/NPY Interneurons	Eccentric MSN	COL4A1	ITGA9_ITGB1	COL4A1 - (ITGA9+ITGB1)	COLLAGEN	ECM-Receptor	KEGG: hsa04512	SST/NPY Interneurons -> Eccentric MSN (Control)	0.00057301	Control
D1 MSN	OPC	COL4A1	ITGA9_ITGB1	COL4A1 - (ITGA9+ITGB1)	COLLAGEN	ECM-Receptor	KEGG: hsa04512	D1 MSN -> OPC (Control)	0.00169443	Control
Endothelial Cells	OPC	COL4A1	ITGA9_ITGB1	COL4A1 - (ITGA9+ITGB1)	COLLAGEN	ECM-Receptor	KEGG: hsa04512	Endothelial Cells -> OPC (Control)	0.0294865	Control
PV/Th Interneurons	OPC	COL4A1	ITGA9_ITGB1	COL4A1 - (ITGA9+ITGB1)	COLLAGEN	ECM-Receptor	KEGG: hsa04512	PV/Th Interneurons -> OPC (Control)	0.00165993	Control
SST/NPY Interneurons	OPC	COL4A1	ITGA9_ITGB1	COL4A1 - (ITGA9+ITGB1)	COLLAGEN	ECM-Receptor	KEGG: hsa04512	SST/NPY Interneurons -> OPC (Control)	0.0019234	Control
D1 MSN	PV/Th Interneurons	COL4A1	ITGA9_ITGB1	COL4A1 - (ITGA9+ITGB1)	COLLAGEN	ECM-Receptor	KEGG: hsa04512	D1 MSN -> PV/Th Interneurons (Control)	0.000685657	Control
Endothelial Cells	PV/Th Interneurons	COL4A1	ITGA9_ITGB1	COL4A1 - (ITGA9+ITGB1)	COLLAGEN	ECM-Receptor	KEGG: hsa04512	Endothelial Cells -> PV/Th Interneurons (Control)	0.0121329	Control
PV/Th Interneurons	PV/Th Interneurons	COL4A1	ITGA9_ITGB1	COL4A1 - (ITGA9+ITGB1)	COLLAGEN	ECM-Receptor	KEGG: hsa04512	PV/Th Interneurons -> PV/Th Interneurons (Control)	0.000671681	Control
SST/NPY Interneurons	PV/Th Interneurons	COL4A1	ITGA9_ITGB1	COL4A1 - (ITGA9+ITGB1)	COLLAGEN	ECM-Receptor	KEGG: hsa04512	SST/NPY Interneurons -> PV/Th Interneurons (Control)	0.000778413	Control
D1 MSN	SST/NPY Interneurons	COL4A1	ITGA9_ITGB1	COL4A1 - (ITGA9+ITGB1)	COLLAGEN	ECM-Receptor	KEGG: hsa04512	D1 MSN -> SST/NPY Interneurons (Control)	0.000523095	Control
Endothelial Cells	SST/NPY Interneurons	COL4A1	ITGA9_ITGB1	COL4A1 - (ITGA9+ITGB1)	COLLAGEN	ECM-Receptor	KEGG: hsa04512	Endothelial Cells -> SST/NPY Interneurons (Control)	0.00928152	Control
PV/Th Interneurons	SST/NPY Interneurons	COL4A1	ITGA9_ITGB1	COL4A1 - (ITGA9+ITGB1)	COLLAGEN	ECM-Receptor	KEGG: hsa04512	PV/Th Interneurons -> SST/NPY Interneurons (Control)	0.000512431	Control
SST/NPY Interneurons	SST/NPY Interneurons	COL4A1	ITGA9_ITGB1	COL4A1 - (ITGA9+ITGB1)	COLLAGEN	ECM-Receptor	KEGG: hsa04512	SST/NPY Interneurons -> SST/NPY Interneurons (Control)	0.000593874	Control
D1 MSN	Cholinergic Interneurons	COL4A1	ITGA9_ITGB1	COL4A1 - (ITGA9+ITGB1)	COLLAGEN	ECM-Receptor	KEGG: hsa04512	D1 MSN -> Cholinergic Interneurons (OVT73)	0.000711775	OVT73
D2 MSN	Cholinergic Interneurons	COL4A1	ITGA9_ITGB1	COL4A1 - (ITGA9+ITGB1)	COLLAGEN	ECM-Receptor	KEGG: hsa04512	D2 MSN -> Cholinergic Interneurons (OVT73)	0.000427831	OVT73
Endothelial Cells	Cholinergic Interneurons	COL4A1	ITGA9_ITGB1	COL4A1 - (ITGA9+ITGB1)	COLLAGEN	ECM-Receptor	KEGG: hsa04512	Endothelial Cells -> Cholinergic Interneurons (OVT73)	0.00917049	OVT73
PV/Th Interneurons	Cholinergic Interneurons	COL4A1	ITGA9_ITGB1	COL4A1 - (ITGA9+ITGB1)	COLLAGEN	ECM-Receptor	KEGG: hsa04512	PV/Th Interneurons -> Cholinergic Interneurons (OVT73)	0.000803651	OVT73
SST/NPY Interneurons	Cholinergic Interneurons	COL4A1	ITGA9_ITGB1	COL4A1 - (ITGA9+ITGB1)	COLLAGEN	ECM-Receptor	KEGG: hsa04512	SST/NPY Interneurons -> Cholinergic Interneurons (OVT73)	0.000826804	OVT73
D1 MSN	D1 MSN	COL4A1	ITGA9_ITGB1	COL4A1 - (ITGA9+ITGB1)	COLLAGEN	ECM-Receptor	KEGG: hsa04512	D1 MSN -> D1 MSN (OVT73)	0.00186558	OVT73
D2 MSN	D1 MSN	COL4A1	ITGA9_ITGB1	COL4A1 - (ITGA9+ITGB1)	COLLAGEN	ECM-Receptor	KEGG: hsa04512	D2 MSN -> D1 MSN (OVT73)	0.00112187	OVT73
Endothelial Cells	D1 MSN	COL4A1	ITGA9_ITGB1	COL4A1 - (ITGA9+ITGB1)	COLLAGEN	ECM-Receptor	KEGG: hsa04512	Endothelial Cells -> D1 MSN (OVT73)	0.0237107	OVT73
PV/Th Interneurons	D1 MSN	COL4A1	ITGA9_ITGB1	COL4A1 - (ITGA9+ITGB1)	COLLAGEN	ECM-Receptor	KEGG: hsa04512	PV/Th Interneurons -> D1 MSN (OVT73)	0.00210607	OVT73
SST/NPY Interneurons	D1 MSN	COL4A1	ITGA9_ITGB1	COL4A1 - (ITGA9+ITGB1)	COLLAGEN	ECM-Receptor	KEGG: hsa04512	SST/NPY Interneurons -> D1 MSN (OVT73)	0.00216667	OVT73
D1 MSN	D2 MSN	COL4A1	ITGA9_ITGB1	COL4A1 - (ITGA9+ITGB1)	COLLAGEN	ECM-Receptor	KEGG: hsa04512	D1 MSN -> D2 MSN (OVT73)	0.00174802	OVT73
D2 MSN	D2 MSN	COL4A1	ITGA9_ITGB1	COL4A1 - (ITGA9+ITGB1)	COLLAGEN	ECM-Receptor	KEGG: hsa04512	D2 MSN -> D2 MSN (OVT73)	0.00105112	OVT73
Endothelial Cells	D2 MSN	COL4A1	ITGA9_ITGB1	COL4A1 - (ITGA9+ITGB1)	COLLAGEN	ECM-Receptor	KEGG: hsa04512	Endothelial Cells -> D2 MSN (OVT73)	0.0222472	OVT73
PV/Th Interneurons	D2 MSN	COL4A1	ITGA9_ITGB1	COL4A1 - (ITGA9+ITGB1)	COLLAGEN	ECM-Receptor	KEGG: hsa04512	PV/Th Interneurons -> D2 MSN (OVT73)	0.00197338	OVT73
SST/NPY Interneurons	D2 MSN	COL4A1	ITGA9_ITGB1	COL4A1 - (ITGA9+ITGB1)	COLLAGEN	ECM-Receptor	KEGG: hsa04512	SST/NPY Interneurons -> D2 MSN (OVT73)	0.00203017	OVT73
D1 MSN	Eccentric MSN	COL4A1	ITGA9_ITGB1	COL4A1 - (ITGA9+ITGB1)	COLLAGEN	ECM-Receptor	KEGG: hsa04512	D1 MSN -> Eccentric MSN (OVT73)	0.000831946	OVT73
D2 MSN	Eccentric MSN	COL4A1	ITGA9_ITGB1	COL4A1 - (ITGA9+ITGB1)	COLLAGEN	ECM-Receptor	KEGG: hsa04512	D2 MSN -> Eccentric MSN (OVT73)	0.000500086	OVT73
Endothelial Cells	Eccentric MSN	COL4A1	ITGA9_ITGB1	COL4A1 - (ITGA9+ITGB1)	COLLAGEN	ECM-Receptor	KEGG: hsa04512	Endothelial Cells -> Eccentric MSN (OVT73)	0.0107035	OVT73
PV/Th Interneurons	Eccentric MSN	COL4A1	ITGA9_ITGB1	COL4A1 - (ITGA9+ITGB1)	COLLAGEN	ECM-Receptor	KEGG: hsa04512	PV/Th Interneurons -> Eccentric MSN (OVT73)	0.000939318	OVT73
SST/NPY Interneurons	Eccentric MSN	COL4A1	ITGA9_ITGB1	COL4A1 - (ITGA9+ITGB1)	COLLAGEN	ECM-Receptor	KEGG: hsa04512	SST/NPY Interneurons -> Eccentric MSN (OVT73)	0.000966377	OVT73
D1 MSN	OPC	COL4A1	ITGA9_ITGB1	COL4A1 - (ITGA9+ITGB1)	COLLAGEN	ECM-Receptor	KEGG: hsa04512	D1 MSN -> OPC (OVT73)	0.0023726	OVT73
D2 MSN	OPC	COL4A1	ITGA9_ITGB1	COL4A1 - (ITGA9+ITGB1)	COLLAGEN	ECM-Receptor	KEGG: hsa04512	D2 MSN -> OPC (OVT73)	0.00142706	OVT73
Endothelial Cells	OPC	COL4A1	ITGA9_ITGB1	COL4A1 - (ITGA9+ITGB1)	COLLAGEN	ECM-Receptor	KEGG: hsa04512	Endothelial Cells -> OPC (OVT73)	0.0299764	OVT73
PV/Th Interneurons	OPC	COL4A1	ITGA9_ITGB1	COL4A1 - (ITGA9+ITGB1)	COLLAGEN	ECM-Receptor	KEGG: hsa04512	PV/Th Interneurons -> OPC (OVT73)	0.00267828	OVT73
SST/NPY Interneurons	OPC	COL4A1	ITGA9_ITGB1	COL4A1 - (ITGA9+ITGB1)	COLLAGEN	ECM-Receptor	KEGG: hsa04512	SST/NPY Interneurons -> OPC (OVT73)	0.00275529	OVT73
D1 MSN	PV/Th Interneurons	COL4A1	ITGA9_ITGB1	COL4A1 - (ITGA9+ITGB1)	COLLAGEN	ECM-Receptor	KEGG: hsa04512	D1 MSN -> PV/Th Interneurons (OVT73)	0.00115803	OVT73
D2 MSN	PV/Th Interneurons	COL4A1	ITGA9_ITGB1	COL4A1 - (ITGA9+ITGB1)	COLLAGEN	ECM-Receptor	KEGG: hsa04512	D2 MSN -> PV/Th Interneurons (OVT73)	0.000696188	OVT73
Endothelial Cells	PV/Th Interneurons	COL4A1	ITGA9_ITGB1	COL4A1 - (ITGA9+ITGB1)	COLLAGEN	ECM-Receptor	KEGG: hsa04512	Endothelial Cells -> PV/Th Interneurons (OVT73)	0.0148413	OVT73
PV/Th Interneurons	PV/Th Interneurons	COL4A1	ITGA9_ITGB1	COL4A1 - (ITGA9+ITGB1)	COLLAGEN	ECM-Receptor	KEGG: hsa04512	PV/Th Interneurons -> PV/Th Interneurons (OVT73)	0.00130743	OVT73
SST/NPY Interneurons	PV/Th Interneurons	COL4A1	ITGA9_ITGB1	COL4A1 - (ITGA9+ITGB1)	COLLAGEN	ECM-Receptor	KEGG: hsa04512	SST/NPY Interneurons -> PV/Th Interneurons (OVT73)	0.00134508	OVT73
D1 MSN	SST/NPY Interneurons	COL4A1	ITGA9_ITGB1	COL4A1 - (ITGA9+ITGB1)	COLLAGEN	ECM-Receptor	KEGG: hsa04512	D1 MSN -> SST/NPY Interneurons (OVT73)	0.000852733	OVT73
D2 MSN	SST/NPY Interneurons	COL4A1	ITGA9_ITGB1	COL4A1 - (ITGA9+ITGB1)	COLLAGEN	ECM-Receptor	KEGG: hsa04512	D2 MSN -> SST/NPY Interneurons (OVT73)	0.000512586	OVT73
Endothelial Cells	SST/NPY Interneurons	COL4A1	ITGA9_ITGB1	COL4A1 - (ITGA9+ITGB1)	COLLAGEN	ECM-Receptor	KEGG: hsa04512	Endothelial Cells -> SST/NPY Interneurons (OVT73)	0.0109682	OVT73
PV/Th Interneurons	SST/NPY Interneurons	COL4A1	ITGA9_ITGB1	COL4A1 - (ITGA9+ITGB1)	COLLAGEN	ECM-Receptor	KEGG: hsa04512	PV/Th Interneurons -> SST/NPY Interneurons (OVT73)	0.000962787	OVT73
SST/NPY Interneurons	SST/NPY Interneurons	COL4A1	ITGA9_ITGB1	COL4A1 - (ITGA9+ITGB1)	COLLAGEN	ECM-Receptor	KEGG: hsa04512	SST/NPY Interneurons -> SST/NPY Interneurons (OVT73)	0.00099052	OVT73
D1 MSN	Astrocytes	COL4A1	ITGAV_ITGB8	COL4A1 - (ITGAV+ITGB8)	COLLAGEN	ECM-Receptor	KEGG: hsa04512	D1 MSN -> Astrocytes (Control)	0.000917597	Control
Endothelial Cells	Astrocytes	COL4A1	ITGAV_ITGB8	COL4A1 - (ITGAV+ITGB8)	COLLAGEN	ECM-Receptor	KEGG: hsa04512	Endothelial Cells -> Astrocytes (Control)	0.0161744	Control
PV/Th Interneurons	Astrocytes	COL4A1	ITGAV_ITGB8	COL4A1 - (ITGAV+ITGB8)	COLLAGEN	ECM-Receptor	KEGG: hsa04512	PV/Th Interneurons -> Astrocytes (Control)	0.000898897	Control
SST/NPY Interneurons	Astrocytes	COL4A1	ITGAV_ITGB8	COL4A1 - (ITGAV+ITGB8)	COLLAGEN	ECM-Receptor	KEGG: hsa04512	SST/NPY Interneurons -> Astrocytes (Control)	0.0010417	Control
D1 MSN	Cholinergic Interneurons	COL4A1	ITGAV_ITGB8	COL4A1 - (ITGAV+ITGB8)	COLLAGEN	ECM-Receptor	KEGG: hsa04512	D1 MSN -> Cholinergic Interneurons (Control)	0.00013027	Control
Endothelial Cells	Cholinergic Interneurons	COL4A1	ITGAV_ITGB8	COL4A1 - (ITGAV+ITGB8)	COLLAGEN	ECM-Receptor	KEGG: hsa04512	Endothelial Cells -> Cholinergic Interneurons (Control)	0.00232675	Control
PV/Th Interneurons	Cholinergic Interneurons	COL4A1	ITGAV_ITGB8	COL4A1 - (ITGAV+ITGB8)	COLLAGEN	ECM-Receptor	KEGG: hsa04512	PV/Th Interneurons -> Cholinergic Interneurons (Control)	0.000127613	Control
SST/NPY Interneurons	Cholinergic Interneurons	COL4A1	ITGAV_ITGB8	COL4A1 - (ITGAV+ITGB8)	COLLAGEN	ECM-Receptor	KEGG: hsa04512	SST/NPY Interneurons -> Cholinergic Interneurons (Control)	0.000147904	Control
D1 MSN	D1 MSN	COL4A1	ITGAV_ITGB8	COL4A1 - (ITGAV+ITGB8)	COLLAGEN	ECM-Receptor	KEGG: hsa04512	D1 MSN -> D1 MSN (Control)	0.00185283	Control
Endothelial Cells	D1 MSN	COL4A1	ITGAV_ITGB8	COL4A1 - (ITGAV+ITGB8)	COLLAGEN	ECM-Receptor	KEGG: hsa04512	Endothelial Cells -> D1 MSN (Control)	0.0321592	Control
PV/Th Interneurons	D1 MSN	COL4A1	ITGAV_ITGB8	COL4A1 - (ITGAV+ITGB8)	COLLAGEN	ECM-Receptor	KEGG: hsa04512	PV/Th Interneurons -> D1 MSN (Control)	0.0018151	Control
SST/NPY Interneurons	D1 MSN	COL4A1	ITGAV_ITGB8	COL4A1 - (ITGAV+ITGB8)	COLLAGEN	ECM-Receptor	KEGG: hsa04512	SST/NPY Interneurons -> D1 MSN (Control)	0.00210315	Control
D1 MSN	D2 MSN	COL4A1	ITGAV_ITGB8	COL4A1 - (ITGAV+ITGB8)	COLLAGEN	ECM-Receptor	KEGG: hsa04512	D1 MSN -> D2 MSN (Control)	0.00130939	Control
Endothelial Cells	D2 MSN	COL4A1	ITGAV_ITGB8	COL4A1 - (ITGAV+ITGB8)	COLLAGEN	ECM-Receptor	KEGG: hsa04512	Endothelial Cells -> D2 MSN (Control)	0.022931	Control
PV/Th Interneurons	D2 MSN	COL4A1	ITGAV_ITGB8	COL4A1 - (ITGAV+ITGB8)	COLLAGEN	ECM-Receptor	KEGG: hsa04512	PV/Th Interneurons -> D2 MSN (Control)	0.00128271	Control
SST/NPY Interneurons	D2 MSN	COL4A1	ITGAV_ITGB8	COL4A1 - (ITGAV+ITGB8)	COLLAGEN	ECM-Receptor	KEGG: hsa04512	SST/NPY Interneurons -> D2 MSN (Control)	0.0014864	Control
D1 MSN	Eccentric MSN	COL4A1	ITGAV_ITGB8	COL4A1 - (ITGAV+ITGB8)	COLLAGEN	ECM-Receptor	KEGG: hsa04512	D1 MSN -> Eccentric MSN (Control)	0.00148179	Control
Endothelial Cells	Eccentric MSN	COL4A1	ITGAV_ITGB8	COL4A1 - (ITGAV+ITGB8)	COLLAGEN	ECM-Receptor	KEGG: hsa04512	Endothelial Cells -> Eccentric MSN (Control)	0.0258765	Control
PV/Th Interneurons	Eccentric MSN	COL4A1	ITGAV_ITGB8	COL4A1 - (ITGAV+ITGB8)	COLLAGEN	ECM-Receptor	KEGG: hsa04512	PV/Th Interneurons -> Eccentric MSN (Control)	0.00145161	Control
SST/NPY Interneurons	Eccentric MSN	COL4A1	ITGAV_ITGB8	COL4A1 - (ITGAV+ITGB8)	COLLAGEN	ECM-Receptor	KEGG: hsa04512	SST/NPY Interneurons -> Eccentric MSN (Control)	0.00168207	Control
D1 MSN	Oligodendrocytes	COL4A1	ITGAV_ITGB8	COL4A1 - (ITGAV+ITGB8)	COLLAGEN	ECM-Receptor	KEGG: hsa04512	D1 MSN -> Oligodendrocytes (Control)	0.000809533	Control
Endothelial Cells	Oligodendrocytes	COL4A1	ITGAV_ITGB8	COL4A1 - (ITGAV+ITGB8)	COLLAGEN	ECM-Receptor	KEGG: hsa04512	Endothelial Cells -> Oligodendrocytes (Control)	0.0142953	Control
PV/Th Interneurons	Oligodendrocytes	COL4A1	ITGAV_ITGB8	COL4A1 - (ITGAV+ITGB8)	COLLAGEN	ECM-Receptor	KEGG: hsa04512	PV/Th Interneurons -> Oligodendrocytes (Control)	0.000793034	Control
SST/NPY Interneurons	Oligodendrocytes	COL4A1	ITGAV_ITGB8	COL4A1 - (ITGAV+ITGB8)	COLLAGEN	ECM-Receptor	KEGG: hsa04512	SST/NPY Interneurons -> Oligodendrocytes (Control)	0.000919032	Control
D1 MSN	OPC	COL4A1	ITGAV_ITGB8	COL4A1 - (ITGAV+ITGB8)	COLLAGEN	ECM-Receptor	KEGG: hsa04512	D1 MSN -> OPC (Control)	0.00281157	Control
Endothelial Cells	OPC	COL4A1	ITGAV_ITGB8	COL4A1 - (ITGAV+ITGB8)	COLLAGEN	ECM-Receptor	KEGG: hsa04512	Endothelial Cells -> OPC (Control)	0.0480451	Control
PV/Th Interneurons	OPC	COL4A1	ITGAV_ITGB8	COL4A1 - (ITGAV+ITGB8)	COLLAGEN	ECM-Receptor	KEGG: hsa04512	PV/Th Interneurons -> OPC (Control)	0.00275438	Control
SST/NPY Interneurons	OPC	COL4A1	ITGAV_ITGB8	COL4A1 - (ITGAV+ITGB8)	COLLAGEN	ECM-Receptor	KEGG: hsa04512	SST/NPY Interneurons -> OPC (Control)	0.00319101	Control
D1 MSN	Astrocytes	COL4A1	ITGAV_ITGB8	COL4A1 - (ITGAV+ITGB8)	COLLAGEN	ECM-Receptor	KEGG: hsa04512	D1 MSN -> Astrocytes (OVT73)	0.00202128	OVT73
D2 MSN	Astrocytes	COL4A1	ITGAV_ITGB8	COL4A1 - (ITGAV+ITGB8)	COLLAGEN	ECM-Receptor	KEGG: hsa04512	D2 MSN -> Astrocytes (OVT73)	0.00121558	OVT73
Endothelial Cells	Astrocytes	COL4A1	ITGAV_ITGB8	COL4A1 - (ITGAV+ITGB8)	COLLAGEN	ECM-Receptor	KEGG: hsa04512	Endothelial Cells -> Astrocytes (OVT73)	0.0256428	OVT73
PV/Th Interneurons	Astrocytes	COL4A1	ITGAV_ITGB8	COL4A1 - (ITGAV+ITGB8)	COLLAGEN	ECM-Receptor	KEGG: hsa04512	PV/Th Interneurons -> Astrocytes (OVT73)	0.0022818	OVT73
SST/NPY Interneurons	Astrocytes	COL4A1	ITGAV_ITGB8	COL4A1 - (ITGAV+ITGB8)	COLLAGEN	ECM-Receptor	KEGG: hsa04512	SST/NPY Interneurons -> Astrocytes (OVT73)	0.00234744	OVT73
D1 MSN	Cholinergic Interneurons	COL4A1	ITGAV_ITGB8	COL4A1 - (ITGAV+ITGB8)	COLLAGEN	ECM-Receptor	KEGG: hsa04512	D1 MSN -> Cholinergic Interneurons (OVT73)	0.00099131	OVT73
D2 MSN	Cholinergic Interneurons	COL4A1	ITGAV_ITGB8	COL4A1 - (ITGAV+ITGB8)	COLLAGEN	ECM-Receptor	KEGG: hsa04512	D2 MSN -> Cholinergic Interneurons (OVT73)	0.000595919	OVT73
Endothelial Cells	Cholinergic Interneurons	COL4A1	ITGAV_ITGB8	COL4A1 - (ITGAV+ITGB8)	COLLAGEN	ECM-Receptor	KEGG: hsa04512	Endothelial Cells -> Cholinergic Interneurons (OVT73)	0.0127297	OVT73
PV/Th Interneurons	Cholinergic Interneurons	COL4A1	ITGAV_ITGB8	COL4A1 - (ITGAV+ITGB8)	COLLAGEN	ECM-Receptor	KEGG: hsa04512	PV/Th Interneurons -> Cholinergic Interneurons (OVT73)	0.00111923	OVT73
SST/NPY Interneurons	Cholinergic Interneurons	COL4A1	ITGAV_ITGB8	COL4A1 - (ITGAV+ITGB8)	COLLAGEN	ECM-Receptor	KEGG: hsa04512	SST/NPY Interneurons -> Cholinergic Interneurons (OVT73)	0.00115146	OVT73
D1 MSN	D1 MSN	COL4A1	ITGAV_ITGB8	COL4A1 - (ITGAV+ITGB8)	COLLAGEN	ECM-Receptor	KEGG: hsa04512	D1 MSN -> D1 MSN (OVT73)	0.00318275	OVT73
D2 MSN	D1 MSN	COL4A1	ITGAV_ITGB8	COL4A1 - (ITGAV+ITGB8)	COLLAGEN	ECM-Receptor	KEGG: hsa04512	D2 MSN -> D1 MSN (OVT73)	0.00191496	OVT73
Endothelial Cells	D1 MSN	COL4A1	ITGAV_ITGB8	COL4A1 - (ITGAV+ITGB8)	COLLAGEN	ECM-Receptor	KEGG: hsa04512	Endothelial Cells -> D1 MSN (OVT73)	0.0398359	OVT73
PV/Th Interneurons	D1 MSN	COL4A1	ITGAV_ITGB8	COL4A1 - (ITGAV+ITGB8)	COLLAGEN	ECM-Receptor	KEGG: hsa04512	PV/Th Interneurons -> D1 MSN (OVT73)	0.00359243	OVT73
SST/NPY Interneurons	D1 MSN	COL4A1	ITGAV_ITGB8	COL4A1 - (ITGAV+ITGB8)	COLLAGEN	ECM-Receptor	KEGG: hsa04512	SST/NPY Interneurons -> D1 MSN (OVT73)	0.00369563	OVT73
D1 MSN	D2 MSN	COL4A1	ITGAV_ITGB8	COL4A1 - (ITGAV+ITGB8)	COLLAGEN	ECM-Receptor	KEGG: hsa04512	D1 MSN -> D2 MSN (OVT73)	0.00270545	OVT73
D2 MSN	D2 MSN	COL4A1	ITGAV_ITGB8	COL4A1 - (ITGAV+ITGB8)	COLLAGEN	ECM-Receptor	KEGG: hsa04512	D2 MSN -> D2 MSN (OVT73)	0.00162748	OVT73
Endothelial Cells	D2 MSN	COL4A1	ITGAV_ITGB8	COL4A1 - (ITGAV+ITGB8)	COLLAGEN	ECM-Receptor	KEGG: hsa04512	Endothelial Cells -> D2 MSN (OVT73)	0.0340496	OVT73
PV/Th Interneurons	D2 MSN	COL4A1	ITGAV_ITGB8	COL4A1 - (ITGAV+ITGB8)	COLLAGEN	ECM-Receptor	KEGG: hsa04512	PV/Th Interneurons -> D2 MSN (OVT73)	0.00305388	OVT73
SST/NPY Interneurons	D2 MSN	COL4A1	ITGAV_ITGB8	COL4A1 - (ITGAV+ITGB8)	COLLAGEN	ECM-Receptor	KEGG: hsa04512	SST/NPY Interneurons -> D2 MSN (OVT73)	0.00314166	OVT73
D1 MSN	Eccentric MSN	COL4A1	ITGAV_ITGB8	COL4A1 - (ITGAV+ITGB8)	COLLAGEN	ECM-Receptor	KEGG: hsa04512	D1 MSN -> Eccentric MSN (OVT73)	0.00244688	OVT73
D2 MSN	Eccentric MSN	COL4A1	ITGAV_ITGB8	COL4A1 - (ITGAV+ITGB8)	COLLAGEN	ECM-Receptor	KEGG: hsa04512	D2 MSN -> Eccentric MSN (OVT73)	0.00147178	OVT73
Endothelial Cells	Eccentric MSN	COL4A1	ITGAV_ITGB8	COL4A1 - (ITGAV+ITGB8)	COLLAGEN	ECM-Receptor	KEGG: hsa04512	Endothelial Cells -> Eccentric MSN (OVT73)	0.0308882	OVT73
PV/Th Interneurons	Eccentric MSN	COL4A1	ITGAV_ITGB8	COL4A1 - (ITGAV+ITGB8)	COLLAGEN	ECM-Receptor	KEGG: hsa04512	PV/Th Interneurons -> Eccentric MSN (OVT73)	0.00276211	OVT73
SST/NPY Interneurons	Eccentric MSN	COL4A1	ITGAV_ITGB8	COL4A1 - (ITGAV+ITGB8)	COLLAGEN	ECM-Receptor	KEGG: hsa04512	SST/NPY Interneurons -> Eccentric MSN (OVT73)	0.00284153	OVT73
D1 MSN	Oligodendrocytes	COL4A1	ITGAV_ITGB8	COL4A1 - (ITGAV+ITGB8)	COLLAGEN	ECM-Receptor	KEGG: hsa04512	D1 MSN -> Oligodendrocytes (OVT73)	0.0013783	OVT73
D2 MSN	Oligodendrocytes	COL4A1	ITGAV_ITGB8	COL4A1 - (ITGAV+ITGB8)	COLLAGEN	ECM-Receptor	KEGG: hsa04512	D2 MSN -> Oligodendrocytes (OVT73)	0.000828686	OVT73
Endothelial Cells	Oligodendrocytes	COL4A1	ITGAV_ITGB8	COL4A1 - (ITGAV+ITGB8)	COLLAGEN	ECM-Receptor	KEGG: hsa04512	Endothelial Cells -> Oligodendrocytes (OVT73)	0.0176184	OVT73
PV/Th Interneurons	Oligodendrocytes	COL4A1	ITGAV_ITGB8	COL4A1 - (ITGAV+ITGB8)	COLLAGEN	ECM-Receptor	KEGG: hsa04512	PV/Th Interneurons -> Oligodendrocytes (OVT73)	0.00155608	OVT73
SST/NPY Interneurons	Oligodendrocytes	COL4A1	ITGAV_ITGB8	COL4A1 - (ITGAV+ITGB8)	COLLAGEN	ECM-Receptor	KEGG: hsa04512	SST/NPY Interneurons -> Oligodendrocytes (OVT73)	0.00160088	OVT73
D1 MSN	OPC	COL4A1	ITGAV_ITGB8	COL4A1 - (ITGAV+ITGB8)	COLLAGEN	ECM-Receptor	KEGG: hsa04512	D1 MSN -> OPC (OVT73)	0.00423809	OVT73
D2 MSN	OPC	COL4A1	ITGAV_ITGB8	COL4A1 - (ITGAV+ITGB8)	COLLAGEN	ECM-Receptor	KEGG: hsa04512	D2 MSN -> OPC (OVT73)	0.00255101	OVT73
Endothelial Cells	OPC	COL4A1	ITGAV_ITGB8	COL4A1 - (ITGAV+ITGB8)	COLLAGEN	ECM-Receptor	KEGG: hsa04512	Endothelial Cells -> OPC (OVT73)	0.0524058	OVT73
PV/Th Interneurons	OPC	COL4A1	ITGAV_ITGB8	COL4A1 - (ITGAV+ITGB8)	COLLAGEN	ECM-Receptor	KEGG: hsa04512	PV/Th Interneurons -> OPC (OVT73)	0.00478297	OVT73
SST/NPY Interneurons	OPC	COL4A1	ITGAV_ITGB8	COL4A1 - (ITGAV+ITGB8)	COLLAGEN	ECM-Receptor	KEGG: hsa04512	SST/NPY Interneurons -> OPC (OVT73)	0.0049202	OVT73
D1 MSN	Endothelial Cells	COL4A2	ITGA1_ITGB1	COL4A2 - (ITGA1+ITGB1)	COLLAGEN	ECM-Receptor	KEGG: hsa04512	D1 MSN -> Endothelial Cells (Control)	0.00327865	Control
Endothelial Cells	Endothelial Cells	COL4A2	ITGA1_ITGB1	COL4A2 - (ITGA1+ITGB1)	COLLAGEN	ECM-Receptor	KEGG: hsa04512	Endothelial Cells -> Endothelial Cells (Control)	0.0162678	Control
PV/Th Interneurons	Endothelial Cells	COL4A2	ITGA1_ITGB1	COL4A2 - (ITGA1+ITGB1)	COLLAGEN	ECM-Receptor	KEGG: hsa04512	PV/Th Interneurons -> Endothelial Cells (Control)	0.00478144	Control
SST/NPY Interneurons	Endothelial Cells	COL4A2	ITGA1_ITGB1	COL4A2 - (ITGA1+ITGB1)	COLLAGEN	ECM-Receptor	KEGG: hsa04512	SST/NPY Interneurons -> Endothelial Cells (Control)	0.0102529	Control
D1 MSN	Endothelial Cells	COL4A2	ITGA1_ITGB1	COL4A2 - (ITGA1+ITGB1)	COLLAGEN	ECM-Receptor	KEGG: hsa04512	D1 MSN -> Endothelial Cells (OVT73)	0.00810191	OVT73
D2 MSN	Endothelial Cells	COL4A2	ITGA1_ITGB1	COL4A2 - (ITGA1+ITGB1)	COLLAGEN	ECM-Receptor	KEGG: hsa04512	D2 MSN -> Endothelial Cells (OVT73)	0.00314205	OVT73
Endothelial Cells	Endothelial Cells	COL4A2	ITGA1_ITGB1	COL4A2 - (ITGA1+ITGB1)	COLLAGEN	ECM-Receptor	KEGG: hsa04512	Endothelial Cells -> Endothelial Cells (OVT73)	0.0188178	OVT73
PV/Th Interneurons	Endothelial Cells	COL4A2	ITGA1_ITGB1	COL4A2 - (ITGA1+ITGB1)	COLLAGEN	ECM-Receptor	KEGG: hsa04512	PV/Th Interneurons -> Endothelial Cells (OVT73)	0.0145428	OVT73
SST/NPY Interneurons	Endothelial Cells	COL4A2	ITGA1_ITGB1	COL4A2 - (ITGA1+ITGB1)	COLLAGEN	ECM-Receptor	KEGG: hsa04512	SST/NPY Interneurons -> Endothelial Cells (OVT73)	0.0111526	OVT73
D1 MSN	D1 MSN	COL4A2	ITGA11_ITGB1	COL4A2 - (ITGA11+ITGB1)	COLLAGEN	ECM-Receptor	KEGG: hsa04512	D1 MSN -> D1 MSN (Control)	0.00129034	Control
Endothelial Cells	D1 MSN	COL4A2	ITGA11_ITGB1	COL4A2 - (ITGA11+ITGB1)	COLLAGEN	ECM-Receptor	KEGG: hsa04512	Endothelial Cells -> D1 MSN (Control)	0.00645336	Control
PV/Th Interneurons	D1 MSN	COL4A2	ITGA11_ITGB1	COL4A2 - (ITGA11+ITGB1)	COLLAGEN	ECM-Receptor	KEGG: hsa04512	PV/Th Interneurons -> D1 MSN (Control)	0.00188351	Control
SST/NPY Interneurons	D1 MSN	COL4A2	ITGA11_ITGB1	COL4A2 - (ITGA11+ITGB1)	COLLAGEN	ECM-Receptor	KEGG: hsa04512	SST/NPY Interneurons -> D1 MSN (Control)	0.00405233	Control
D1 MSN	D2 MSN	COL4A2	ITGA11_ITGB1	COL4A2 - (ITGA11+ITGB1)	COLLAGEN	ECM-Receptor	KEGG: hsa04512	D1 MSN -> D2 MSN (Control)	0.000445335	Control
Endothelial Cells	D2 MSN	COL4A2	ITGA11_ITGB1	COL4A2 - (ITGA11+ITGB1)	COLLAGEN	ECM-Receptor	KEGG: hsa04512	Endothelial Cells -> D2 MSN (Control)	0.00223481	Control
PV/Th Interneurons	D2 MSN	COL4A2	ITGA11_ITGB1	COL4A2 - (ITGA11+ITGB1)	COLLAGEN	ECM-Receptor	KEGG: hsa04512	PV/Th Interneurons -> D2 MSN (Control)	0.000650305	Control
SST/NPY Interneurons	D2 MSN	COL4A2	ITGA11_ITGB1	COL4A2 - (ITGA11+ITGB1)	COLLAGEN	ECM-Receptor	KEGG: hsa04512	SST/NPY Interneurons -> D2 MSN (Control)	0.00140111	Control
D1 MSN	D1 MSN	COL4A2	ITGA11_ITGB1	COL4A2 - (ITGA11+ITGB1)	COLLAGEN	ECM-Receptor	KEGG: hsa04512	D1 MSN -> D1 MSN (OVT73)	0.00310264	OVT73
D2 MSN	D1 MSN	COL4A2	ITGA11_ITGB1	COL4A2 - (ITGA11+ITGB1)	COLLAGEN	ECM-Receptor	KEGG: hsa04512	D2 MSN -> D1 MSN (OVT73)	0.00119955	OVT73
Endothelial Cells	D1 MSN	COL4A2	ITGA11_ITGB1	COL4A2 - (ITGA11+ITGB1)	COLLAGEN	ECM-Receptor	KEGG: hsa04512	Endothelial Cells -> D1 MSN (OVT73)	0.00725468	OVT73
PV/Th Interneurons	D1 MSN	COL4A2	ITGA11_ITGB1	COL4A2 - (ITGA11+ITGB1)	COLLAGEN	ECM-Receptor	KEGG: hsa04512	PV/Th Interneurons -> D1 MSN (OVT73)	0.00559161	OVT73
SST/NPY Interneurons	D1 MSN	COL4A2	ITGA11_ITGB1	COL4A2 - (ITGA11+ITGB1)	COLLAGEN	ECM-Receptor	KEGG: hsa04512	SST/NPY Interneurons -> D1 MSN (OVT73)	0.00427903	OVT73
D1 MSN	D2 MSN	COL4A2	ITGA11_ITGB1	COL4A2 - (ITGA11+ITGB1)	COLLAGEN	ECM-Receptor	KEGG: hsa04512	D1 MSN -> D2 MSN (OVT73)	0.00216541	OVT73
D2 MSN	D2 MSN	COL4A2	ITGA11_ITGB1	COL4A2 - (ITGA11+ITGB1)	COLLAGEN	ECM-Receptor	KEGG: hsa04512	D2 MSN -> D2 MSN (OVT73)	0.000836717	OVT73
Endothelial Cells	D2 MSN	COL4A2	ITGA11_ITGB1	COL4A2 - (ITGA11+ITGB1)	COLLAGEN	ECM-Receptor	KEGG: hsa04512	Endothelial Cells -> D2 MSN (OVT73)	0.00506961	OVT73
PV/Th Interneurons	D2 MSN	COL4A2	ITGA11_ITGB1	COL4A2 - (ITGA11+ITGB1)	COLLAGEN	ECM-Receptor	KEGG: hsa04512	PV/Th Interneurons -> D2 MSN (OVT73)	0.00390548	OVT73
SST/NPY Interneurons	D2 MSN	COL4A2	ITGA11_ITGB1	COL4A2 - (ITGA11+ITGB1)	COLLAGEN	ECM-Receptor	KEGG: hsa04512	SST/NPY Interneurons -> D2 MSN (OVT73)	0.00298751	OVT73
D1 MSN	D1 MSN	COL4A2	ITGA2_ITGB1	COL4A2 - (ITGA2+ITGB1)	COLLAGEN	ECM-Receptor	KEGG: hsa04512	D1 MSN -> D1 MSN (Control)	0.000537392	Control
Endothelial Cells	D1 MSN	COL4A2	ITGA2_ITGB1	COL4A2 - (ITGA2+ITGB1)	COLLAGEN	ECM-Receptor	KEGG: hsa04512	Endothelial Cells -> D1 MSN (Control)	0.00269577	Control
PV/Th Interneurons	D1 MSN	COL4A2	ITGA2_ITGB1	COL4A2 - (ITGA2+ITGB1)	COLLAGEN	ECM-Receptor	KEGG: hsa04512	PV/Th Interneurons -> D1 MSN (Control)	0.000784699	Control
SST/NPY Interneurons	D1 MSN	COL4A2	ITGA2_ITGB1	COL4A2 - (ITGA2+ITGB1)	COLLAGEN	ECM-Receptor	KEGG: hsa04512	SST/NPY Interneurons -> D1 MSN (Control)	0.00169041	Control
D1 MSN	Cholinergic Interneurons	COL4A2	ITGA3_ITGB1	COL4A2 - (ITGA3+ITGB1)	COLLAGEN	ECM-Receptor	KEGG: hsa04512	D1 MSN -> Cholinergic Interneurons (Control)	0.000258914	Control
Endothelial Cells	Cholinergic Interneurons	COL4A2	ITGA3_ITGB1	COL4A2 - (ITGA3+ITGB1)	COLLAGEN	ECM-Receptor	KEGG: hsa04512	Endothelial Cells -> Cholinergic Interneurons (Control)	0.00130027	Control
PV/Th Interneurons	Cholinergic Interneurons	COL4A2	ITGA3_ITGB1	COL4A2 - (ITGA3+ITGB1)	COLLAGEN	ECM-Receptor	KEGG: hsa04512	PV/Th Interneurons -> Cholinergic Interneurons (Control)	0.000378114	Control
SST/NPY Interneurons	Cholinergic Interneurons	COL4A2	ITGA3_ITGB1	COL4A2 - (ITGA3+ITGB1)	COLLAGEN	ECM-Receptor	KEGG: hsa04512	SST/NPY Interneurons -> Cholinergic Interneurons (Control)	0.000814921	Control
D1 MSN	Cholinergic Interneurons	COL4A2	ITGA3_ITGB1	COL4A2 - (ITGA3+ITGB1)	COLLAGEN	ECM-Receptor	KEGG: hsa04512	D1 MSN -> Cholinergic Interneurons (OVT73)	0.000500102	OVT73
D2 MSN	Cholinergic Interneurons	COL4A2	ITGA3_ITGB1	COL4A2 - (ITGA3+ITGB1)	COLLAGEN	ECM-Receptor	KEGG: hsa04512	D2 MSN -> Cholinergic Interneurons (OVT73)	0.000193042	OVT73
Endothelial Cells	Cholinergic Interneurons	COL4A2	ITGA3_ITGB1	COL4A2 - (ITGA3+ITGB1)	COLLAGEN	ECM-Receptor	KEGG: hsa04512	Endothelial Cells -> Cholinergic Interneurons (OVT73)	0.00117345	OVT73
PV/Th Interneurons	Cholinergic Interneurons	COL4A2	ITGA3_ITGB1	COL4A2 - (ITGA3+ITGB1)	COLLAGEN	ECM-Receptor	KEGG: hsa04512	PV/Th Interneurons -> Cholinergic Interneurons (OVT73)	0.00090318	OVT73
SST/NPY Interneurons	Cholinergic Interneurons	COL4A2	ITGA3_ITGB1	COL4A2 - (ITGA3+ITGB1)	COLLAGEN	ECM-Receptor	KEGG: hsa04512	SST/NPY Interneurons -> Cholinergic Interneurons (OVT73)	0.000690403	OVT73
D1 MSN	Cholinergic Interneurons	COL4A2	ITGA9_ITGB1	COL4A2 - (ITGA9+ITGB1)	COLLAGEN	ECM-Receptor	KEGG: hsa04512	D1 MSN -> Cholinergic Interneurons (Control)	0.000438653	Control
Endothelial Cells	Cholinergic Interneurons	COL4A2	ITGA9_ITGB1	COL4A2 - (ITGA9+ITGB1)	COLLAGEN	ECM-Receptor	KEGG: hsa04512	Endothelial Cells -> Cholinergic Interneurons (Control)	0.00220134	Control
PV/Th Interneurons	Cholinergic Interneurons	COL4A2	ITGA9_ITGB1	COL4A2 - (ITGA9+ITGB1)	COLLAGEN	ECM-Receptor	KEGG: hsa04512	PV/Th Interneurons -> Cholinergic Interneurons (Control)	0.00064055	Control
SST/NPY Interneurons	Cholinergic Interneurons	COL4A2	ITGA9_ITGB1	COL4A2 - (ITGA9+ITGB1)	COLLAGEN	ECM-Receptor	KEGG: hsa04512	SST/NPY Interneurons -> Cholinergic Interneurons (Control)	0.00138011	Control
D1 MSN	D1 MSN	COL4A2	ITGA9_ITGB1	COL4A2 - (ITGA9+ITGB1)	COLLAGEN	ECM-Receptor	KEGG: hsa04512	D1 MSN -> D1 MSN (Control)	0.00167153	Control
Endothelial Cells	D1 MSN	COL4A2	ITGA9_ITGB1	COL4A2 - (ITGA9+ITGB1)	COLLAGEN	ECM-Receptor	KEGG: hsa04512	Endothelial Cells -> D1 MSN (Control)	0.00834704	Control
PV/Th Interneurons	D1 MSN	COL4A2	ITGA9_ITGB1	COL4A2 - (ITGA9+ITGB1)	COLLAGEN	ECM-Receptor	KEGG: hsa04512	PV/Th Interneurons -> D1 MSN (Control)	0.0024395	Control
SST/NPY Interneurons	D1 MSN	COL4A2	ITGA9_ITGB1	COL4A2 - (ITGA9+ITGB1)	COLLAGEN	ECM-Receptor	KEGG: hsa04512	SST/NPY Interneurons -> D1 MSN (Control)	0.00524517	Control
D1 MSN	D2 MSN	COL4A2	ITGA9_ITGB1	COL4A2 - (ITGA9+ITGB1)	COLLAGEN	ECM-Receptor	KEGG: hsa04512	D1 MSN -> D2 MSN (Control)	0.000894235	Control
Endothelial Cells	D2 MSN	COL4A2	ITGA9_ITGB1	COL4A2 - (ITGA9+ITGB1)	COLLAGEN	ECM-Receptor	KEGG: hsa04512	Endothelial Cells -> D2 MSN (Control)	0.00447942	Control
PV/Th Interneurons	D2 MSN	COL4A2	ITGA9_ITGB1	COL4A2 - (ITGA9+ITGB1)	COLLAGEN	ECM-Receptor	KEGG: hsa04512	PV/Th Interneurons -> D2 MSN (Control)	0.00130555	Control
SST/NPY Interneurons	D2 MSN	COL4A2	ITGA9_ITGB1	COL4A2 - (ITGA9+ITGB1)	COLLAGEN	ECM-Receptor	KEGG: hsa04512	SST/NPY Interneurons -> D2 MSN (Control)	0.00281074	Control
D1 MSN	Eccentric MSN	COL4A2	ITGA9_ITGB1	COL4A2 - (ITGA9+ITGB1)	COLLAGEN	ECM-Receptor	KEGG: hsa04512	D1 MSN -> Eccentric MSN (Control)	0.000619975	Control
Endothelial Cells	Eccentric MSN	COL4A2	ITGA9_ITGB1	COL4A2 - (ITGA9+ITGB1)	COLLAGEN	ECM-Receptor	KEGG: hsa04512	Endothelial Cells -> Eccentric MSN (Control)	0.00310901	Control
PV/Th Interneurons	Eccentric MSN	COL4A2	ITGA9_ITGB1	COL4A2 - (ITGA9+ITGB1)	COLLAGEN	ECM-Receptor	KEGG: hsa04512	PV/Th Interneurons -> Eccentric MSN (Control)	0.000905253	Control
SST/NPY Interneurons	Eccentric MSN	COL4A2	ITGA9_ITGB1	COL4A2 - (ITGA9+ITGB1)	COLLAGEN	ECM-Receptor	KEGG: hsa04512	SST/NPY Interneurons -> Eccentric MSN (Control)	0.00194984	Control
D1 MSN	OPC	COL4A2	ITGA9_ITGB1	COL4A2 - (ITGA9+ITGB1)	COLLAGEN	ECM-Receptor	KEGG: hsa04512	D1 MSN -> OPC (Control)	0.00208081	Control
Endothelial Cells	OPC	COL4A2	ITGA9_ITGB1	COL4A2 - (ITGA9+ITGB1)	COLLAGEN	ECM-Receptor	KEGG: hsa04512	Endothelial Cells -> OPC (Control)	0.0103738	Control
PV/Th Interneurons	OPC	COL4A2	ITGA9_ITGB1	COL4A2 - (ITGA9+ITGB1)	COLLAGEN	ECM-Receptor	KEGG: hsa04512	PV/Th Interneurons -> OPC (Control)	0.00303624	Control
SST/NPY Interneurons	OPC	COL4A2	ITGA9_ITGB1	COL4A2 - (ITGA9+ITGB1)	COLLAGEN	ECM-Receptor	KEGG: hsa04512	SST/NPY Interneurons -> OPC (Control)	0.00652375	Control
D1 MSN	PV/Th Interneurons	COL4A2	ITGA9_ITGB1	COL4A2 - (ITGA9+ITGB1)	COLLAGEN	ECM-Receptor	KEGG: hsa04512	D1 MSN -> PV/Th Interneurons (Control)	0.000842199	Control
Endothelial Cells	PV/Th Interneurons	COL4A2	ITGA9_ITGB1	COL4A2 - (ITGA9+ITGB1)	COLLAGEN	ECM-Receptor	KEGG: hsa04512	Endothelial Cells -> PV/Th Interneurons (Control)	0.00421964	Control
PV/Th Interneurons	PV/Th Interneurons	COL4A2	ITGA9_ITGB1	COL4A2 - (ITGA9+ITGB1)	COLLAGEN	ECM-Receptor	KEGG: hsa04512	PV/Th Interneurons -> PV/Th Interneurons (Control)	0.00122961	Control
SST/NPY Interneurons	PV/Th Interneurons	COL4A2	ITGA9_ITGB1	COL4A2 - (ITGA9+ITGB1)	COLLAGEN	ECM-Receptor	KEGG: hsa04512	SST/NPY Interneurons -> PV/Th Interneurons (Control)	0.00264747	Control
D1 MSN	SST/NPY Interneurons	COL4A2	ITGA9_ITGB1	COL4A2 - (ITGA9+ITGB1)	COLLAGEN	ECM-Receptor	KEGG: hsa04512	D1 MSN -> SST/NPY Interneurons (Control)	0.000642547	Control
Endothelial Cells	SST/NPY Interneurons	COL4A2	ITGA9_ITGB1	COL4A2 - (ITGA9+ITGB1)	COLLAGEN	ECM-Receptor	KEGG: hsa04512	Endothelial Cells -> SST/NPY Interneurons (Control)	0.00322191	Control
PV/Th Interneurons	SST/NPY Interneurons	COL4A2	ITGA9_ITGB1	COL4A2 - (ITGA9+ITGB1)	COLLAGEN	ECM-Receptor	KEGG: hsa04512	PV/Th Interneurons -> SST/NPY Interneurons (Control)	0.000938201	Control
SST/NPY Interneurons	SST/NPY Interneurons	COL4A2	ITGA9_ITGB1	COL4A2 - (ITGA9+ITGB1)	COLLAGEN	ECM-Receptor	KEGG: hsa04512	SST/NPY Interneurons -> SST/NPY Interneurons (Control)	0.00202073	Control
D1 MSN	Cholinergic Interneurons	COL4A2	ITGA9_ITGB1	COL4A2 - (ITGA9+ITGB1)	COLLAGEN	ECM-Receptor	KEGG: hsa04512	D1 MSN -> Cholinergic Interneurons (OVT73)	0.00153644	OVT73
D2 MSN	Cholinergic Interneurons	COL4A2	ITGA9_ITGB1	COL4A2 - (ITGA9+ITGB1)	COLLAGEN	ECM-Receptor	KEGG: hsa04512	D2 MSN -> Cholinergic Interneurons (OVT73)	0.000593451	OVT73
Endothelial Cells	Cholinergic Interneurons	COL4A2	ITGA9_ITGB1	COL4A2 - (ITGA9+ITGB1)	COLLAGEN	ECM-Receptor	KEGG: hsa04512	Endothelial Cells -> Cholinergic Interneurons (OVT73)	0.00360011	OVT73
PV/Th Interneurons	Cholinergic Interneurons	COL4A2	ITGA9_ITGB1	COL4A2 - (ITGA9+ITGB1)	COLLAGEN	ECM-Receptor	KEGG: hsa04512	PV/Th Interneurons -> Cholinergic Interneurons (OVT73)	0.00277248	OVT73
SST/NPY Interneurons	Cholinergic Interneurons	COL4A2	ITGA9_ITGB1	COL4A2 - (ITGA9+ITGB1)	COLLAGEN	ECM-Receptor	KEGG: hsa04512	SST/NPY Interneurons -> Cholinergic Interneurons (OVT73)	0.00212026	OVT73
D1 MSN	D1 MSN	COL4A2	ITGA9_ITGB1	COL4A2 - (ITGA9+ITGB1)	COLLAGEN	ECM-Receptor	KEGG: hsa04512	D1 MSN -> D1 MSN (OVT73)	0.00402166	OVT73
D2 MSN	D1 MSN	COL4A2	ITGA9_ITGB1	COL4A2 - (ITGA9+ITGB1)	COLLAGEN	ECM-Receptor	KEGG: hsa04512	D2 MSN -> D1 MSN (OVT73)	0.00155575	OVT73
Endothelial Cells	D1 MSN	COL4A2	ITGA9_ITGB1	COL4A2 - (ITGA9+ITGB1)	COLLAGEN	ECM-Receptor	KEGG: hsa04512	Endothelial Cells -> D1 MSN (OVT73)	0.00939197	OVT73
PV/Th Interneurons	D1 MSN	COL4A2	ITGA9_ITGB1	COL4A2 - (ITGA9+ITGB1)	COLLAGEN	ECM-Receptor	KEGG: hsa04512	PV/Th Interneurons -> D1 MSN (OVT73)	0.00724252	OVT73
SST/NPY Interneurons	D1 MSN	COL4A2	ITGA9_ITGB1	COL4A2 - (ITGA9+ITGB1)	COLLAGEN	ECM-Receptor	KEGG: hsa04512	SST/NPY Interneurons -> D1 MSN (OVT73)	0.00554457	OVT73
D1 MSN	D2 MSN	COL4A2	ITGA9_ITGB1	COL4A2 - (ITGA9+ITGB1)	COLLAGEN	ECM-Receptor	KEGG: hsa04512	D1 MSN -> D2 MSN (OVT73)	0.00376874	OVT73
D2 MSN	D2 MSN	COL4A2	ITGA9_ITGB1	COL4A2 - (ITGA9+ITGB1)	COLLAGEN	ECM-Receptor	KEGG: hsa04512	D2 MSN -> D2 MSN (OVT73)	0.00145768	OVT73
Endothelial Cells	D2 MSN	COL4A2	ITGA9_ITGB1	COL4A2 - (ITGA9+ITGB1)	COLLAGEN	ECM-Receptor	KEGG: hsa04512	Endothelial Cells -> D2 MSN (OVT73)	0.0088043	OVT73
PV/Th Interneurons	D2 MSN	COL4A2	ITGA9_ITGB1	COL4A2 - (ITGA9+ITGB1)	COLLAGEN	ECM-Receptor	KEGG: hsa04512	PV/Th Interneurons -> D2 MSN (OVT73)	0.00678842	OVT73
SST/NPY Interneurons	D2 MSN	COL4A2	ITGA9_ITGB1	COL4A2 - (ITGA9+ITGB1)	COLLAGEN	ECM-Receptor	KEGG: hsa04512	SST/NPY Interneurons -> D2 MSN (OVT73)	0.00519637	OVT73
D1 MSN	Eccentric MSN	COL4A2	ITGA9_ITGB1	COL4A2 - (ITGA9+ITGB1)	COLLAGEN	ECM-Receptor	KEGG: hsa04512	D1 MSN -> Eccentric MSN (OVT73)	0.00179559	OVT73
D2 MSN	Eccentric MSN	COL4A2	ITGA9_ITGB1	COL4A2 - (ITGA9+ITGB1)	COLLAGEN	ECM-Receptor	KEGG: hsa04512	D2 MSN -> Eccentric MSN (OVT73)	0.000693659	OVT73
Endothelial Cells	Eccentric MSN	COL4A2	ITGA9_ITGB1	COL4A2 - (ITGA9+ITGB1)	COLLAGEN	ECM-Receptor	KEGG: hsa04512	Endothelial Cells -> Eccentric MSN (OVT73)	0.00420587	OVT73
PV/Th Interneurons	Eccentric MSN	COL4A2	ITGA9_ITGB1	COL4A2 - (ITGA9+ITGB1)	COLLAGEN	ECM-Receptor	KEGG: hsa04512	PV/Th Interneurons -> Eccentric MSN (OVT73)	0.00323944	OVT73
SST/NPY Interneurons	Eccentric MSN	COL4A2	ITGA9_ITGB1	COL4A2 - (ITGA9+ITGB1)	COLLAGEN	ECM-Receptor	KEGG: hsa04512	SST/NPY Interneurons -> Eccentric MSN (OVT73)	0.00247763	OVT73
D1 MSN	OPC	COL4A2	ITGA9_ITGB1	COL4A2 - (ITGA9+ITGB1)	COLLAGEN	ECM-Receptor	KEGG: hsa04512	D1 MSN -> OPC (OVT73)	0.00511165	OVT73
D2 MSN	OPC	COL4A2	ITGA9_ITGB1	COL4A2 - (ITGA9+ITGB1)	COLLAGEN	ECM-Receptor	KEGG: hsa04512	D2 MSN -> OPC (OVT73)	0.00197873	OVT73
Endothelial Cells	OPC	COL4A2	ITGA9_ITGB1	COL4A2 - (ITGA9+ITGB1)	COLLAGEN	ECM-Receptor	KEGG: hsa04512	Endothelial Cells -> OPC (OVT73)	0.0119201	OVT73
PV/Th Interneurons	OPC	COL4A2	ITGA9_ITGB1	COL4A2 - (ITGA9+ITGB1)	COLLAGEN	ECM-Receptor	KEGG: hsa04512	PV/Th Interneurons -> OPC (OVT73)	0.0091974	OVT73
SST/NPY Interneurons	OPC	COL4A2	ITGA9_ITGB1	COL4A2 - (ITGA9+ITGB1)	COLLAGEN	ECM-Receptor	KEGG: hsa04512	SST/NPY Interneurons -> OPC (OVT73)	0.0070444	OVT73
D1 MSN	PV/Th Interneurons	COL4A2	ITGA9_ITGB1	COL4A2 - (ITGA9+ITGB1)	COLLAGEN	ECM-Receptor	KEGG: hsa04512	D1 MSN -> PV/Th Interneurons (OVT73)	0.00249843	OVT73
D2 MSN	PV/Th Interneurons	COL4A2	ITGA9_ITGB1	COL4A2 - (ITGA9+ITGB1)	COLLAGEN	ECM-Receptor	KEGG: hsa04512	D2 MSN -> PV/Th Interneurons (OVT73)	0.000965593	OVT73
Endothelial Cells	PV/Th Interneurons	COL4A2	ITGA9_ITGB1	COL4A2 - (ITGA9+ITGB1)	COLLAGEN	ECM-Receptor	KEGG: hsa04512	Endothelial Cells -> PV/Th Interneurons (OVT73)	0.00584664	OVT73
PV/Th Interneurons	PV/Th Interneurons	COL4A2	ITGA9_ITGB1	COL4A2 - (ITGA9+ITGB1)	COLLAGEN	ECM-Receptor	KEGG: hsa04512	PV/Th Interneurons -> PV/Th Interneurons (OVT73)	0.00450489	OVT73
SST/NPY Interneurons	PV/Th Interneurons	COL4A2	ITGA9_ITGB1	COL4A2 - (ITGA9+ITGB1)	COLLAGEN	ECM-Receptor	KEGG: hsa04512	SST/NPY Interneurons -> PV/Th Interneurons (OVT73)	0.00344653	OVT73
D1 MSN	SST/NPY Interneurons	COL4A2	ITGA9_ITGB1	COL4A2 - (ITGA9+ITGB1)	COLLAGEN	ECM-Receptor	KEGG: hsa04512	D1 MSN -> SST/NPY Interneurons (OVT73)	0.00184041	OVT73
D2 MSN	SST/NPY Interneurons	COL4A2	ITGA9_ITGB1	COL4A2 - (ITGA9+ITGB1)	COLLAGEN	ECM-Receptor	KEGG: hsa04512	D2 MSN -> SST/NPY Interneurons (OVT73)	0.000710994	OVT73
Endothelial Cells	SST/NPY Interneurons	COL4A2	ITGA9_ITGB1	COL4A2 - (ITGA9+ITGB1)	COLLAGEN	ECM-Receptor	KEGG: hsa04512	Endothelial Cells -> SST/NPY Interneurons (OVT73)	0.0043106	OVT73
PV/Th Interneurons	SST/NPY Interneurons	COL4A2	ITGA9_ITGB1	COL4A2 - (ITGA9+ITGB1)	COLLAGEN	ECM-Receptor	KEGG: hsa04512	PV/Th Interneurons -> SST/NPY Interneurons (OVT73)	0.00332018	OVT73
SST/NPY Interneurons	SST/NPY Interneurons	COL4A2	ITGA9_ITGB1	COL4A2 - (ITGA9+ITGB1)	COLLAGEN	ECM-Receptor	KEGG: hsa04512	SST/NPY Interneurons -> SST/NPY Interneurons (OVT73)	0.00253944	OVT73
D1 MSN	Astrocytes	COL4A2	ITGAV_ITGB8	COL4A2 - (ITGAV+ITGB8)	COLLAGEN	ECM-Receptor	KEGG: hsa04512	D1 MSN -> Astrocytes (Control)	0.00112703	Control
Endothelial Cells	Astrocytes	COL4A2	ITGAV_ITGB8	COL4A2 - (ITGAV+ITGB8)	COLLAGEN	ECM-Receptor	KEGG: hsa04512	Endothelial Cells -> Astrocytes (Control)	0.00564029	Control
PV/Th Interneurons	Astrocytes	COL4A2	ITGAV_ITGB8	COL4A2 - (ITGAV+ITGB8)	COLLAGEN	ECM-Receptor	KEGG: hsa04512	PV/Th Interneurons -> Astrocytes (Control)	0.00164525	Control
SST/NPY Interneurons	Astrocytes	COL4A2	ITGAV_ITGB8	COL4A2 - (ITGAV+ITGB8)	COLLAGEN	ECM-Receptor	KEGG: hsa04512	SST/NPY Interneurons -> Astrocytes (Control)	0.00354069	Control
D1 MSN	Cholinergic Interneurons	COL4A2	ITGAV_ITGB8	COL4A2 - (ITGAV+ITGB8)	COLLAGEN	ECM-Receptor	KEGG: hsa04512	D1 MSN -> Cholinergic Interneurons (Control)	0.000160032	Control
Endothelial Cells	Cholinergic Interneurons	COL4A2	ITGAV_ITGB8	COL4A2 - (ITGAV+ITGB8)	COLLAGEN	ECM-Receptor	KEGG: hsa04512	Endothelial Cells -> Cholinergic Interneurons (Control)	0.000804003	Control
PV/Th Interneurons	Cholinergic Interneurons	COL4A2	ITGAV_ITGB8	COL4A2 - (ITGAV+ITGB8)	COLLAGEN	ECM-Receptor	KEGG: hsa04512	PV/Th Interneurons -> Cholinergic Interneurons (Control)	0.000233719	Control
SST/NPY Interneurons	Cholinergic Interneurons	COL4A2	ITGAV_ITGB8	COL4A2 - (ITGAV+ITGB8)	COLLAGEN	ECM-Receptor	KEGG: hsa04512	SST/NPY Interneurons -> Cholinergic Interneurons (Control)	0.000503801	Control
D1 MSN	D1 MSN	COL4A2	ITGAV_ITGB8	COL4A2 - (ITGAV+ITGB8)	COLLAGEN	ECM-Receptor	KEGG: hsa04512	D1 MSN -> D1 MSN (Control)	0.00227524	Control
Endothelial Cells	D1 MSN	COL4A2	ITGAV_ITGB8	COL4A2 - (ITGAV+ITGB8)	COLLAGEN	ECM-Receptor	KEGG: hsa04512	Endothelial Cells -> D1 MSN (Control)	0.0113344	Control
PV/Th Interneurons	D1 MSN	COL4A2	ITGAV_ITGB8	COL4A2 - (ITGAV+ITGB8)	COLLAGEN	ECM-Receptor	KEGG: hsa04512	PV/Th Interneurons -> D1 MSN (Control)	0.00331964	Control
SST/NPY Interneurons	D1 MSN	COL4A2	ITGAV_ITGB8	COL4A2 - (ITGAV+ITGB8)	COLLAGEN	ECM-Receptor	KEGG: hsa04512	SST/NPY Interneurons -> D1 MSN (Control)	0.00713035	Control
D1 MSN	D2 MSN	COL4A2	ITGAV_ITGB8	COL4A2 - (ITGAV+ITGB8)	COLLAGEN	ECM-Receptor	KEGG: hsa04512	D1 MSN -> D2 MSN (Control)	0.0016081	Control
Endothelial Cells	D2 MSN	COL4A2	ITGAV_ITGB8	COL4A2 - (ITGAV+ITGB8)	COLLAGEN	ECM-Receptor	KEGG: hsa04512	Endothelial Cells -> D2 MSN (Control)	0.00803233	Control
PV/Th Interneurons	D2 MSN	COL4A2	ITGAV_ITGB8	COL4A2 - (ITGAV+ITGB8)	COLLAGEN	ECM-Receptor	KEGG: hsa04512	PV/Th Interneurons -> D2 MSN (Control)	0.00234699	Control
SST/NPY Interneurons	D2 MSN	COL4A2	ITGAV_ITGB8	COL4A2 - (ITGAV+ITGB8)	COLLAGEN	ECM-Receptor	KEGG: hsa04512	SST/NPY Interneurons -> D2 MSN (Control)	0.00504682	Control
D1 MSN	Eccentric MSN	COL4A2	ITGAV_ITGB8	COL4A2 - (ITGAV+ITGB8)	COLLAGEN	ECM-Receptor	KEGG: hsa04512	D1 MSN -> Eccentric MSN (Control)	0.00181977	Control
Endothelial Cells	Eccentric MSN	COL4A2	ITGAV_ITGB8	COL4A2 - (ITGAV+ITGB8)	COLLAGEN	ECM-Receptor	KEGG: hsa04512	Endothelial Cells -> Eccentric MSN (Control)	0.00908188	Control
PV/Th Interneurons	Eccentric MSN	COL4A2	ITGAV_ITGB8	COL4A2 - (ITGAV+ITGB8)	COLLAGEN	ECM-Receptor	KEGG: hsa04512	PV/Th Interneurons -> Eccentric MSN (Control)	0.00265565	Control
SST/NPY Interneurons	Eccentric MSN	COL4A2	ITGAV_ITGB8	COL4A2 - (ITGAV+ITGB8)	COLLAGEN	ECM-Receptor	KEGG: hsa04512	SST/NPY Interneurons -> Eccentric MSN (Control)	0.00570851	Control
D1 MSN	Oligodendrocytes	COL4A2	ITGAV_ITGB8	COL4A2 - (ITGAV+ITGB8)	COLLAGEN	ECM-Receptor	KEGG: hsa04512	D1 MSN -> Oligodendrocytes (Control)	0.000994329	Control
Endothelial Cells	Oligodendrocytes	COL4A2	ITGAV_ITGB8	COL4A2 - (ITGAV+ITGB8)	COLLAGEN	ECM-Receptor	KEGG: hsa04512	Endothelial Cells -> Oligodendrocytes (Control)	0.00497881	Control
PV/Th Interneurons	Oligodendrocytes	COL4A2	ITGAV_ITGB8	COL4A2 - (ITGAV+ITGB8)	COLLAGEN	ECM-Receptor	KEGG: hsa04512	PV/Th Interneurons -> Oligodendrocytes (Control)	0.00145161	Control
SST/NPY Interneurons	Oligodendrocytes	COL4A2	ITGAV_ITGB8	COL4A2 - (ITGAV+ITGB8)	COLLAGEN	ECM-Receptor	KEGG: hsa04512	SST/NPY Interneurons -> Oligodendrocytes (Control)	0.00312468	Control
D1 MSN	OPC	COL4A2	ITGAV_ITGB8	COL4A2 - (ITGAV+ITGB8)	COLLAGEN	ECM-Receptor	KEGG: hsa04512	D1 MSN -> OPC (Control)	0.00345181	Control
Endothelial Cells	OPC	COL4A2	ITGAV_ITGB8	COL4A2 - (ITGAV+ITGB8)	COLLAGEN	ECM-Receptor	KEGG: hsa04512	Endothelial Cells -> OPC (Control)	0.0171152	Control
PV/Th Interneurons	OPC	COL4A2	ITGAV_ITGB8	COL4A2 - (ITGAV+ITGB8)	COLLAGEN	ECM-Receptor	KEGG: hsa04512	PV/Th Interneurons -> OPC (Control)	0.00503357	Control
SST/NPY Interneurons	OPC	COL4A2	ITGAV_ITGB8	COL4A2 - (ITGAV+ITGB8)	COLLAGEN	ECM-Receptor	KEGG: hsa04512	SST/NPY Interneurons -> OPC (Control)	0.0107904	Control
D1 MSN	Astrocytes	COL4A2	ITGAV_ITGB8	COL4A2 - (ITGAV+ITGB8)	COLLAGEN	ECM-Receptor	KEGG: hsa04512	D1 MSN -> Astrocytes (OVT73)	0.00435653	OVT73
D2 MSN	Astrocytes	COL4A2	ITGAV_ITGB8	COL4A2 - (ITGAV+ITGB8)	COLLAGEN	ECM-Receptor	KEGG: hsa04512	D2 MSN -> Astrocytes (OVT73)	0.00168564	OVT73
Endothelial Cells	Astrocytes	COL4A2	ITGAV_ITGB8	COL4A2 - (ITGAV+ITGB8)	COLLAGEN	ECM-Receptor	KEGG: hsa04512	Endothelial Cells -> Astrocytes (OVT73)	0.0101694	OVT73
PV/Th Interneurons	Astrocytes	COL4A2	ITGAV_ITGB8	COL4A2 - (ITGAV+ITGB8)	COLLAGEN	ECM-Receptor	KEGG: hsa04512	PV/Th Interneurons -> Astrocytes (OVT73)	0.00784346	OVT73
SST/NPY Interneurons	Astrocytes	COL4A2	ITGAV_ITGB8	COL4A2 - (ITGAV+ITGB8)	COLLAGEN	ECM-Receptor	KEGG: hsa04512	SST/NPY Interneurons -> Astrocytes (OVT73)	0.00600548	OVT73
D1 MSN	Cholinergic Interneurons	COL4A2	ITGAV_ITGB8	COL4A2 - (ITGAV+ITGB8)	COLLAGEN	ECM-Receptor	KEGG: hsa04512	D1 MSN -> Cholinergic Interneurons (OVT73)	0.00213915	OVT73
D2 MSN	Cholinergic Interneurons	COL4A2	ITGAV_ITGB8	COL4A2 - (ITGAV+ITGB8)	COLLAGEN	ECM-Receptor	KEGG: hsa04512	D2 MSN -> Cholinergic Interneurons (OVT73)	0.000826555	OVT73
Endothelial Cells	Cholinergic Interneurons	COL4A2	ITGAV_ITGB8	COL4A2 - (ITGAV+ITGB8)	COLLAGEN	ECM-Receptor	KEGG: hsa04512	Endothelial Cells -> Cholinergic Interneurons (OVT73)	0.0050083	OVT73
PV/Th Interneurons	Cholinergic Interneurons	COL4A2	ITGAV_ITGB8	COL4A2 - (ITGAV+ITGB8)	COLLAGEN	ECM-Receptor	KEGG: hsa04512	PV/Th Interneurons -> Cholinergic Interneurons (OVT73)	0.00385819	OVT73
SST/NPY Interneurons	Cholinergic Interneurons	COL4A2	ITGAV_ITGB8	COL4A2 - (ITGAV+ITGB8)	COLLAGEN	ECM-Receptor	KEGG: hsa04512	SST/NPY Interneurons -> Cholinergic Interneurons (OVT73)	0.00295131	OVT73
D1 MSN	D1 MSN	COL4A2	ITGAV_ITGB8	COL4A2 - (ITGAV+ITGB8)	COLLAGEN	ECM-Receptor	KEGG: hsa04512	D1 MSN -> D1 MSN (OVT73)	0.00685066	OVT73
D2 MSN	D1 MSN	COL4A2	ITGAV_ITGB8	COL4A2 - (ITGAV+ITGB8)	COLLAGEN	ECM-Receptor	KEGG: hsa04512	D2 MSN -> D1 MSN (OVT73)	0.00265475	OVT73
Endothelial Cells	D1 MSN	COL4A2	ITGAV_ITGB8	COL4A2 - (ITGAV+ITGB8)	COLLAGEN	ECM-Receptor	KEGG: hsa04512	Endothelial Cells -> D1 MSN (OVT73)	0.0159382	OVT73
PV/Th Interneurons	D1 MSN	COL4A2	ITGAV_ITGB8	COL4A2 - (ITGAV+ITGB8)	COLLAGEN	ECM-Receptor	KEGG: hsa04512	PV/Th Interneurons -> D1 MSN (OVT73)	0.0123092	OVT73
SST/NPY Interneurons	D1 MSN	COL4A2	ITGAV_ITGB8	COL4A2 - (ITGAV+ITGB8)	COLLAGEN	ECM-Receptor	KEGG: hsa04512	SST/NPY Interneurons -> D1 MSN (OVT73)	0.0094347	OVT73
D1 MSN	D2 MSN	COL4A2	ITGAV_ITGB8	COL4A2 - (ITGAV+ITGB8)	COLLAGEN	ECM-Receptor	KEGG: hsa04512	D1 MSN -> D2 MSN (OVT73)	0.00582652	OVT73
D2 MSN	D2 MSN	COL4A2	ITGAV_ITGB8	COL4A2 - (ITGAV+ITGB8)	COLLAGEN	ECM-Receptor	KEGG: hsa04512	D2 MSN -> D2 MSN (OVT73)	0.00225645	OVT73
Endothelial Cells	D2 MSN	COL4A2	ITGAV_ITGB8	COL4A2 - (ITGAV+ITGB8)	COLLAGEN	ECM-Receptor	KEGG: hsa04512	Endothelial Cells -> D2 MSN (OVT73)	0.0135741	OVT73
PV/Th Interneurons	D2 MSN	COL4A2	ITGAV_ITGB8	COL4A2 - (ITGAV+ITGB8)	COLLAGEN	ECM-Receptor	KEGG: hsa04512	PV/Th Interneurons -> D2 MSN (OVT73)	0.0104776	OVT73
SST/NPY Interneurons	D2 MSN	COL4A2	ITGAV_ITGB8	COL4A2 - (ITGAV+ITGB8)	COLLAGEN	ECM-Receptor	KEGG: hsa04512	SST/NPY Interneurons -> D2 MSN (OVT73)	0.00802738	OVT73
D1 MSN	Eccentric MSN	COL4A2	ITGAV_ITGB8	COL4A2 - (ITGAV+ITGB8)	COLLAGEN	ECM-Receptor	KEGG: hsa04512	D1 MSN -> Eccentric MSN (OVT73)	0.00527124	OVT73
D2 MSN	Eccentric MSN	COL4A2	ITGAV_ITGB8	COL4A2 - (ITGAV+ITGB8)	COLLAGEN	ECM-Receptor	KEGG: hsa04512	D2 MSN -> Eccentric MSN (OVT73)	0.00204071	OVT73
Endothelial Cells	Eccentric MSN	COL4A2	ITGAV_ITGB8	COL4A2 - (ITGAV+ITGB8)	COLLAGEN	ECM-Receptor	KEGG: hsa04512	Endothelial Cells -> Eccentric MSN (OVT73)	0.0122896	OVT73
PV/Th Interneurons	Eccentric MSN	COL4A2	ITGAV_ITGB8	COL4A2 - (ITGAV+ITGB8)	COLLAGEN	ECM-Receptor	KEGG: hsa04512	PV/Th Interneurons -> Eccentric MSN (OVT73)	0.00948334	OVT73
SST/NPY Interneurons	Eccentric MSN	COL4A2	ITGAV_ITGB8	COL4A2 - (ITGAV+ITGB8)	COLLAGEN	ECM-Receptor	KEGG: hsa04512	SST/NPY Interneurons -> Eccentric MSN (OVT73)	0.00726389	OVT73
D1 MSN	Oligodendrocytes	COL4A2	ITGAV_ITGB8	COL4A2 - (ITGAV+ITGB8)	COLLAGEN	ECM-Receptor	KEGG: hsa04512	D1 MSN -> Oligodendrocytes (OVT73)	0.00297291	OVT73
D2 MSN	Oligodendrocytes	COL4A2	ITGAV_ITGB8	COL4A2 - (ITGAV+ITGB8)	COLLAGEN	ECM-Receptor	KEGG: hsa04512	D2 MSN -> Oligodendrocytes (OVT73)	0.00114931	OVT73
Endothelial Cells	Oligodendrocytes	COL4A2	ITGAV_ITGB8	COL4A2 - (ITGAV+ITGB8)	COLLAGEN	ECM-Receptor	KEGG: hsa04512	Endothelial Cells -> Oligodendrocytes (OVT73)	0.00695256	OVT73
PV/Th Interneurons	Oligodendrocytes	COL4A2	ITGAV_ITGB8	COL4A2 - (ITGAV+ITGB8)	COLLAGEN	ECM-Receptor	KEGG: hsa04512	PV/Th Interneurons -> Oligodendrocytes (OVT73)	0.00535837	OVT73
SST/NPY Interneurons	Oligodendrocytes	COL4A2	ITGAV_ITGB8	COL4A2 - (ITGAV+ITGB8)	COLLAGEN	ECM-Receptor	KEGG: hsa04512	SST/NPY Interneurons -> Oligodendrocytes (OVT73)	0.00410032	OVT73
D1 MSN	OPC	COL4A2	ITGAV_ITGB8	COL4A2 - (ITGAV+ITGB8)	COLLAGEN	ECM-Receptor	KEGG: hsa04512	D1 MSN -> OPC (OVT73)	0.00911111	OVT73
D2 MSN	OPC	COL4A2	ITGAV_ITGB8	COL4A2 - (ITGAV+ITGB8)	COLLAGEN	ECM-Receptor	KEGG: hsa04512	D2 MSN -> OPC (OVT73)	0.00353564	OVT73
Endothelial Cells	OPC	COL4A2	ITGAV_ITGB8	COL4A2 - (ITGAV+ITGB8)	COLLAGEN	ECM-Receptor	KEGG: hsa04512	Endothelial Cells -> OPC (OVT73)	0.0211334	OVT73
PV/Th Interneurons	OPC	COL4A2	ITGAV_ITGB8	COL4A2 - (ITGAV+ITGB8)	COLLAGEN	ECM-Receptor	KEGG: hsa04512	PV/Th Interneurons -> OPC (OVT73)	0.0163411	OVT73
SST/NPY Interneurons	OPC	COL4A2	ITGAV_ITGB8	COL4A2 - (ITGAV+ITGB8)	COLLAGEN	ECM-Receptor	KEGG: hsa04512	SST/NPY Interneurons -> OPC (OVT73)	0.012537	OVT73
Cholinergic Interneurons	Endothelial Cells	COL4A6	ITGA1_ITGB1	COL4A6 - (ITGA1+ITGB1)	COLLAGEN	ECM-Receptor	KEGG: hsa04512	Cholinergic Interneurons -> Endothelial Cells (Control)	0.0013036	Control
D1 MSN	Endothelial Cells	COL4A6	ITGA1_ITGB1	COL4A6 - (ITGA1+ITGB1)	COLLAGEN	ECM-Receptor	KEGG: hsa04512	D1 MSN -> Endothelial Cells (Control)	0.00819875	Control
D2 MSN	Endothelial Cells	COL4A6	ITGA1_ITGB1	COL4A6 - (ITGA1+ITGB1)	COLLAGEN	ECM-Receptor	KEGG: hsa04512	D2 MSN -> Endothelial Cells (Control)	0.0036461	Control
Eccentric MSN	Endothelial Cells	COL4A6	ITGA1_ITGB1	COL4A6 - (ITGA1+ITGB1)	COLLAGEN	ECM-Receptor	KEGG: hsa04512	Eccentric MSN -> Endothelial Cells (Control)	0.00299291	Control
PV/Th Interneurons	Endothelial Cells	COL4A6	ITGA1_ITGB1	COL4A6 - (ITGA1+ITGB1)	COLLAGEN	ECM-Receptor	KEGG: hsa04512	PV/Th Interneurons -> Endothelial Cells (Control)	0.0017678	Control
SST/NPY Interneurons	Endothelial Cells	COL4A6	ITGA1_ITGB1	COL4A6 - (ITGA1+ITGB1)	COLLAGEN	ECM-Receptor	KEGG: hsa04512	SST/NPY Interneurons -> Endothelial Cells (Control)	0.00203193	Control
D1 MSN	Endothelial Cells	COL4A6	ITGA1_ITGB1	COL4A6 - (ITGA1+ITGB1)	COLLAGEN	ECM-Receptor	KEGG: hsa04512	D1 MSN -> Endothelial Cells (OVT73)	0.00467031	OVT73
D2 MSN	Endothelial Cells	COL4A6	ITGA1_ITGB1	COL4A6 - (ITGA1+ITGB1)	COLLAGEN	ECM-Receptor	KEGG: hsa04512	D2 MSN -> Endothelial Cells (OVT73)	0.00396042	OVT73
Eccentric MSN	Endothelial Cells	COL4A6	ITGA1_ITGB1	COL4A6 - (ITGA1+ITGB1)	COLLAGEN	ECM-Receptor	KEGG: hsa04512	Eccentric MSN -> Endothelial Cells (OVT73)	0.00320236	OVT73
PV/Th Interneurons	Endothelial Cells	COL4A6	ITGA1_ITGB1	COL4A6 - (ITGA1+ITGB1)	COLLAGEN	ECM-Receptor	KEGG: hsa04512	PV/Th Interneurons -> Endothelial Cells (OVT73)	0.00254898	OVT73
Cholinergic Interneurons	D1 MSN	COL4A6	ITGA11_ITGB1	COL4A6 - (ITGA11+ITGB1)	COLLAGEN	ECM-Receptor	KEGG: hsa04512	Cholinergic Interneurons -> D1 MSN (Control)	0.000512429	Control
D1 MSN	D1 MSN	COL4A6	ITGA11_ITGB1	COL4A6 - (ITGA11+ITGB1)	COLLAGEN	ECM-Receptor	KEGG: hsa04512	D1 MSN -> D1 MSN (Control)	0.00323639	Control
D2 MSN	D1 MSN	COL4A6	ITGA11_ITGB1	COL4A6 - (ITGA11+ITGB1)	COLLAGEN	ECM-Receptor	KEGG: hsa04512	D2 MSN -> D1 MSN (Control)	0.00143528	Control
Eccentric MSN	D1 MSN	COL4A6	ITGA11_ITGB1	COL4A6 - (ITGA11+ITGB1)	COLLAGEN	ECM-Receptor	KEGG: hsa04512	Eccentric MSN -> D1 MSN (Control)	0.00117769	Control
PV/Th Interneurons	D1 MSN	COL4A6	ITGA11_ITGB1	COL4A6 - (ITGA11+ITGB1)	COLLAGEN	ECM-Receptor	KEGG: hsa04512	PV/Th Interneurons -> D1 MSN (Control)	0.000695095	Control
SST/NPY Interneurons	D1 MSN	COL4A6	ITGA11_ITGB1	COL4A6 - (ITGA11+ITGB1)	COLLAGEN	ECM-Receptor	KEGG: hsa04512	SST/NPY Interneurons -> D1 MSN (Control)	0.000799078	Control
Cholinergic Interneurons	D2 MSN	COL4A6	ITGA11_ITGB1	COL4A6 - (ITGA11+ITGB1)	COLLAGEN	ECM-Receptor	KEGG: hsa04512	Cholinergic Interneurons -> D2 MSN (Control)	0.000176764	Control
D1 MSN	D2 MSN	COL4A6	ITGA11_ITGB1	COL4A6 - (ITGA11+ITGB1)	COLLAGEN	ECM-Receptor	KEGG: hsa04512	D1 MSN -> D2 MSN (Control)	0.0011184	Control
D2 MSN	D2 MSN	COL4A6	ITGA11_ITGB1	COL4A6 - (ITGA11+ITGB1)	COLLAGEN	ECM-Receptor	KEGG: hsa04512	D2 MSN -> D2 MSN (Control)	0.000495403	Control
Eccentric MSN	D2 MSN	COL4A6	ITGA11_ITGB1	COL4A6 - (ITGA11+ITGB1)	COLLAGEN	ECM-Receptor	KEGG: hsa04512	Eccentric MSN -> D2 MSN (Control)	0.000406423	Control
PV/Th Interneurons	D2 MSN	COL4A6	ITGA11_ITGB1	COL4A6 - (ITGA11+ITGB1)	COLLAGEN	ECM-Receptor	KEGG: hsa04512	PV/Th Interneurons -> D2 MSN (Control)	0.000239804	Control
SST/NPY Interneurons	D2 MSN	COL4A6	ITGA11_ITGB1	COL4A6 - (ITGA11+ITGB1)	COLLAGEN	ECM-Receptor	KEGG: hsa04512	SST/NPY Interneurons -> D2 MSN (Control)	0.000275696	Control
D1 MSN	D1 MSN	COL4A6	ITGA11_ITGB1	COL4A6 - (ITGA11+ITGB1)	COLLAGEN	ECM-Receptor	KEGG: hsa04512	D1 MSN -> D1 MSN (OVT73)	0.00178469	OVT73
D2 MSN	D1 MSN	COL4A6	ITGA11_ITGB1	COL4A6 - (ITGA11+ITGB1)	COLLAGEN	ECM-Receptor	KEGG: hsa04512	D2 MSN -> D1 MSN (OVT73)	0.00151275	OVT73
Eccentric MSN	D1 MSN	COL4A6	ITGA11_ITGB1	COL4A6 - (ITGA11+ITGB1)	COLLAGEN	ECM-Receptor	KEGG: hsa04512	Eccentric MSN -> D1 MSN (OVT73)	0.00122262	OVT73
PV/Th Interneurons	D1 MSN	COL4A6	ITGA11_ITGB1	COL4A6 - (ITGA11+ITGB1)	COLLAGEN	ECM-Receptor	KEGG: hsa04512	PV/Th Interneurons -> D1 MSN (OVT73)	0.000972776	OVT73
D1 MSN	D2 MSN	COL4A6	ITGA11_ITGB1	COL4A6 - (ITGA11+ITGB1)	COLLAGEN	ECM-Receptor	KEGG: hsa04512	D1 MSN -> D2 MSN (OVT73)	0.00124509	OVT73
D2 MSN	D2 MSN	COL4A6	ITGA11_ITGB1	COL4A6 - (ITGA11+ITGB1)	COLLAGEN	ECM-Receptor	KEGG: hsa04512	D2 MSN -> D2 MSN (OVT73)	0.00105528	OVT73
Eccentric MSN	D2 MSN	COL4A6	ITGA11_ITGB1	COL4A6 - (ITGA11+ITGB1)	COLLAGEN	ECM-Receptor	KEGG: hsa04512	Eccentric MSN -> D2 MSN (OVT73)	0.000852815	OVT73
PV/Th Interneurons	D2 MSN	COL4A6	ITGA11_ITGB1	COL4A6 - (ITGA11+ITGB1)	COLLAGEN	ECM-Receptor	KEGG: hsa04512	PV/Th Interneurons -> D2 MSN (OVT73)	0.000678488	OVT73
Cholinergic Interneurons	D1 MSN	COL4A6	ITGA2_ITGB1	COL4A6 - (ITGA2+ITGB1)	COLLAGEN	ECM-Receptor	KEGG: hsa04512	Cholinergic Interneurons -> D1 MSN (Control)	0.000213315	Control
D1 MSN	D1 MSN	COL4A6	ITGA2_ITGB1	COL4A6 - (ITGA2+ITGB1)	COLLAGEN	ECM-Receptor	KEGG: hsa04512	D1 MSN -> D1 MSN (Control)	0.0013494	Control
D2 MSN	D1 MSN	COL4A6	ITGA2_ITGB1	COL4A6 - (ITGA2+ITGB1)	COLLAGEN	ECM-Receptor	KEGG: hsa04512	D2 MSN -> D1 MSN (Control)	0.000597803	Control
Eccentric MSN	D1 MSN	COL4A6	ITGA2_ITGB1	COL4A6 - (ITGA2+ITGB1)	COLLAGEN	ECM-Receptor	KEGG: hsa04512	Eccentric MSN -> D1 MSN (Control)	0.00049044	Control
PV/Th Interneurons	D1 MSN	COL4A6	ITGA2_ITGB1	COL4A6 - (ITGA2+ITGB1)	COLLAGEN	ECM-Receptor	KEGG: hsa04512	PV/Th Interneurons -> D1 MSN (Control)	0.000289387	Control
SST/NPY Interneurons	D1 MSN	COL4A6	ITGA2_ITGB1	COL4A6 - (ITGA2+ITGB1)	COLLAGEN	ECM-Receptor	KEGG: hsa04512	SST/NPY Interneurons -> D1 MSN (Control)	0.000332698	Control
Cholinergic Interneurons	Cholinergic Interneurons	COL4A6	ITGA3_ITGB1	COL4A6 - (ITGA3+ITGB1)	COLLAGEN	ECM-Receptor	KEGG: hsa04512	Cholinergic Interneurons -> Cholinergic Interneurons (Control)	0.000102757	Control
D1 MSN	Cholinergic Interneurons	COL4A6	ITGA3_ITGB1	COL4A6 - (ITGA3+ITGB1)	COLLAGEN	ECM-Receptor	KEGG: hsa04512	D1 MSN -> Cholinergic Interneurons (Control)	0.000650409	Control
D2 MSN	Cholinergic Interneurons	COL4A6	ITGA3_ITGB1	COL4A6 - (ITGA3+ITGB1)	COLLAGEN	ECM-Receptor	KEGG: hsa04512	D2 MSN -> Cholinergic Interneurons (Control)	0.000288029	Control
Eccentric MSN	Cholinergic Interneurons	COL4A6	ITGA3_ITGB1	COL4A6 - (ITGA3+ITGB1)	COLLAGEN	ECM-Receptor	KEGG: hsa04512	Eccentric MSN -> Cholinergic Interneurons (Control)	0.000236287	Control
PV/Th Interneurons	Cholinergic Interneurons	COL4A6	ITGA3_ITGB1	COL4A6 - (ITGA3+ITGB1)	COLLAGEN	ECM-Receptor	KEGG: hsa04512	PV/Th Interneurons -> Cholinergic Interneurons (Control)	0.000139408	Control
SST/NPY Interneurons	Cholinergic Interneurons	COL4A6	ITGA3_ITGB1	COL4A6 - (ITGA3+ITGB1)	COLLAGEN	ECM-Receptor	KEGG: hsa04512	SST/NPY Interneurons -> Cholinergic Interneurons (Control)	0.000160276	Control
D1 MSN	Cholinergic Interneurons	COL4A6	ITGA3_ITGB1	COL4A6 - (ITGA3+ITGB1)	COLLAGEN	ECM-Receptor	KEGG: hsa04512	D1 MSN -> Cholinergic Interneurons (OVT73)	0.000287349	OVT73
D2 MSN	Cholinergic Interneurons	COL4A6	ITGA3_ITGB1	COL4A6 - (ITGA3+ITGB1)	COLLAGEN	ECM-Receptor	KEGG: hsa04512	D2 MSN -> Cholinergic Interneurons (OVT73)	0.000243509	OVT73
Eccentric MSN	Cholinergic Interneurons	COL4A6	ITGA3_ITGB1	COL4A6 - (ITGA3+ITGB1)	COLLAGEN	ECM-Receptor	KEGG: hsa04512	Eccentric MSN -> Cholinergic Interneurons (OVT73)	0.000196758	OVT73
PV/Th Interneurons	Cholinergic Interneurons	COL4A6	ITGA3_ITGB1	COL4A6 - (ITGA3+ITGB1)	COLLAGEN	ECM-Receptor	KEGG: hsa04512	PV/Th Interneurons -> Cholinergic Interneurons (OVT73)	0.000156517	OVT73
Cholinergic Interneurons	Cholinergic Interneurons	COL4A6	ITGA9_ITGB1	COL4A6 - (ITGA9+ITGB1)	COLLAGEN	ECM-Receptor	KEGG: hsa04512	Cholinergic Interneurons -> Cholinergic Interneurons (Control)	0.000174111	Control
D1 MSN	Cholinergic Interneurons	COL4A6	ITGA9_ITGB1	COL4A6 - (ITGA9+ITGB1)	COLLAGEN	ECM-Receptor	KEGG: hsa04512	D1 MSN -> Cholinergic Interneurons (Control)	0.00110163	Control
D2 MSN	Cholinergic Interneurons	COL4A6	ITGA9_ITGB1	COL4A6 - (ITGA9+ITGB1)	COLLAGEN	ECM-Receptor	KEGG: hsa04512	D2 MSN -> Cholinergic Interneurons (Control)	0.00048797	Control
Eccentric MSN	Cholinergic Interneurons	COL4A6	ITGA9_ITGB1	COL4A6 - (ITGA9+ITGB1)	COLLAGEN	ECM-Receptor	KEGG: hsa04512	Eccentric MSN -> Cholinergic Interneurons (Control)	0.000400325	Control
PV/Th Interneurons	Cholinergic Interneurons	COL4A6	ITGA9_ITGB1	COL4A6 - (ITGA9+ITGB1)	COLLAGEN	ECM-Receptor	KEGG: hsa04512	PV/Th Interneurons -> Cholinergic Interneurons (Control)	0.000236205	Control
SST/NPY Interneurons	Cholinergic Interneurons	COL4A6	ITGA9_ITGB1	COL4A6 - (ITGA9+ITGB1)	COLLAGEN	ECM-Receptor	KEGG: hsa04512	SST/NPY Interneurons -> Cholinergic Interneurons (Control)	0.000271559	Control
Cholinergic Interneurons	D1 MSN	COL4A6	ITGA9_ITGB1	COL4A6 - (ITGA9+ITGB1)	COLLAGEN	ECM-Receptor	KEGG: hsa04512	Cholinergic Interneurons -> D1 MSN (Control)	0.000663962	Control
D1 MSN	D1 MSN	COL4A6	ITGA9_ITGB1	COL4A6 - (ITGA9+ITGB1)	COLLAGEN	ECM-Receptor	KEGG: hsa04512	D1 MSN -> D1 MSN (Control)	0.00419006	Control
D2 MSN	D1 MSN	COL4A6	ITGA9_ITGB1	COL4A6 - (ITGA9+ITGB1)	COLLAGEN	ECM-Receptor	KEGG: hsa04512	D2 MSN -> D1 MSN (Control)	0.0018592	Control
Eccentric MSN	D1 MSN	COL4A6	ITGA9_ITGB1	COL4A6 - (ITGA9+ITGB1)	COLLAGEN	ECM-Receptor	KEGG: hsa04512	Eccentric MSN -> D1 MSN (Control)	0.00152564	Control
PV/Th Interneurons	D1 MSN	COL4A6	ITGA9_ITGB1	COL4A6 - (ITGA9+ITGB1)	COLLAGEN	ECM-Receptor	KEGG: hsa04512	PV/Th Interneurons -> D1 MSN (Control)	0.000900596	Control
SST/NPY Interneurons	D1 MSN	COL4A6	ITGA9_ITGB1	COL4A6 - (ITGA9+ITGB1)	COLLAGEN	ECM-Receptor	KEGG: hsa04512	SST/NPY Interneurons -> D1 MSN (Control)	0.00103529	Control
Cholinergic Interneurons	D2 MSN	COL4A6	ITGA9_ITGB1	COL4A6 - (ITGA9+ITGB1)	COLLAGEN	ECM-Receptor	KEGG: hsa04512	Cholinergic Interneurons -> D2 MSN (Control)	0.000355039	Control
D1 MSN	D2 MSN	COL4A6	ITGA9_ITGB1	COL4A6 - (ITGA9+ITGB1)	COLLAGEN	ECM-Receptor	KEGG: hsa04512	D1 MSN -> D2 MSN (Control)	0.00224423	Control
D2 MSN	D2 MSN	COL4A6	ITGA9_ITGB1	COL4A6 - (ITGA9+ITGB1)	COLLAGEN	ECM-Receptor	KEGG: hsa04512	D2 MSN -> D2 MSN (Control)	0.000994722	Control
Eccentric MSN	D2 MSN	COL4A6	ITGA9_ITGB1	COL4A6 - (ITGA9+ITGB1)	COLLAGEN	ECM-Receptor	KEGG: hsa04512	Eccentric MSN -> D2 MSN (Control)	0.000816132	Control
PV/Th Interneurons	D2 MSN	COL4A6	ITGA9_ITGB1	COL4A6 - (ITGA9+ITGB1)	COLLAGEN	ECM-Receptor	KEGG: hsa04512	PV/Th Interneurons -> D2 MSN (Control)	0.000481627	Control
SST/NPY Interneurons	D2 MSN	COL4A6	ITGA9_ITGB1	COL4A6 - (ITGA9+ITGB1)	COLLAGEN	ECM-Receptor	KEGG: hsa04512	SST/NPY Interneurons -> D2 MSN (Control)	0.000553694	Control
Cholinergic Interneurons	Eccentric MSN	COL4A6	ITGA9_ITGB1	COL4A6 - (ITGA9+ITGB1)	COLLAGEN	ECM-Receptor	KEGG: hsa04512	Cholinergic Interneurons -> Eccentric MSN (Control)	0.000246108	Control
D1 MSN	Eccentric MSN	COL4A6	ITGA9_ITGB1	COL4A6 - (ITGA9+ITGB1)	COLLAGEN	ECM-Receptor	KEGG: hsa04512	D1 MSN -> Eccentric MSN (Control)	0.00155657	Control
D2 MSN	Eccentric MSN	COL4A6	ITGA9_ITGB1	COL4A6 - (ITGA9+ITGB1)	COLLAGEN	ECM-Receptor	KEGG: hsa04512	D2 MSN -> Eccentric MSN (Control)	0.000689664	Control
Eccentric MSN	Eccentric MSN	COL4A6	ITGA9_ITGB1	COL4A6 - (ITGA9+ITGB1)	COLLAGEN	ECM-Receptor	KEGG: hsa04512	Eccentric MSN -> Eccentric MSN (Control)	0.000565812	Control
PV/Th Interneurons	Eccentric MSN	COL4A6	ITGA9_ITGB1	COL4A6 - (ITGA9+ITGB1)	COLLAGEN	ECM-Receptor	KEGG: hsa04512	PV/Th Interneurons -> Eccentric MSN (Control)	0.000333871	Control
SST/NPY Interneurons	Eccentric MSN	COL4A6	ITGA9_ITGB1	COL4A6 - (ITGA9+ITGB1)	COLLAGEN	ECM-Receptor	KEGG: hsa04512	SST/NPY Interneurons -> Eccentric MSN (Control)	0.000383837	Control
Cholinergic Interneurons	OPC	COL4A6	ITGA9_ITGB1	COL4A6 - (ITGA9+ITGB1)	COLLAGEN	ECM-Receptor	KEGG: hsa04512	Cholinergic Interneurons -> OPC (Control)	0.000826738	Control
D1 MSN	OPC	COL4A6	ITGA9_ITGB1	COL4A6 - (ITGA9+ITGB1)	COLLAGEN	ECM-Receptor	KEGG: hsa04512	D1 MSN -> OPC (Control)	0.00521278	Control
D2 MSN	OPC	COL4A6	ITGA9_ITGB1	COL4A6 - (ITGA9+ITGB1)	COLLAGEN	ECM-Receptor	KEGG: hsa04512	D2 MSN -> OPC (Control)	0.00231433	Control
Eccentric MSN	OPC	COL4A6	ITGA9_ITGB1	COL4A6 - (ITGA9+ITGB1)	COLLAGEN	ECM-Receptor	KEGG: hsa04512	Eccentric MSN -> OPC (Control)	0.00189927	Control
PV/Th Interneurons	OPC	COL4A6	ITGA9_ITGB1	COL4A6 - (ITGA9+ITGB1)	COLLAGEN	ECM-Receptor	KEGG: hsa04512	PV/Th Interneurons -> OPC (Control)	0.00112132	Control
SST/NPY Interneurons	OPC	COL4A6	ITGA9_ITGB1	COL4A6 - (ITGA9+ITGB1)	COLLAGEN	ECM-Receptor	KEGG: hsa04512	SST/NPY Interneurons -> OPC (Control)	0.00128898	Control
Cholinergic Interneurons	PV/Th Interneurons	COL4A6	ITGA9_ITGB1	COL4A6 - (ITGA9+ITGB1)	COLLAGEN	ECM-Receptor	KEGG: hsa04512	Cholinergic Interneurons -> PV/Th Interneurons (Control)	0.000334368	Control
D1 MSN	PV/Th Interneurons	COL4A6	ITGA9_ITGB1	COL4A6 - (ITGA9+ITGB1)	COLLAGEN	ECM-Receptor	KEGG: hsa04512	D1 MSN -> PV/Th Interneurons (Control)	0.0021138	Control
D2 MSN	PV/Th Interneurons	COL4A6	ITGA9_ITGB1	COL4A6 - (ITGA9+ITGB1)	COLLAGEN	ECM-Receptor	KEGG: hsa04512	D2 MSN -> PV/Th Interneurons (Control)	0.000936843	Control
Eccentric MSN	PV/Th Interneurons	COL4A6	ITGA9_ITGB1	COL4A6 - (ITGA9+ITGB1)	COLLAGEN	ECM-Receptor	KEGG: hsa04512	Eccentric MSN -> PV/Th Interneurons (Control)	0.000768637	Control
PV/Th Interneurons	PV/Th Interneurons	COL4A6	ITGA9_ITGB1	COL4A6 - (ITGA9+ITGB1)	COLLAGEN	ECM-Receptor	KEGG: hsa04512	PV/Th Interneurons -> PV/Th Interneurons (Control)	0.00045359	Control
SST/NPY Interneurons	PV/Th Interneurons	COL4A6	ITGA9_ITGB1	COL4A6 - (ITGA9+ITGB1)	COLLAGEN	ECM-Receptor	KEGG: hsa04512	SST/NPY Interneurons -> PV/Th Interneurons (Control)	0.000521464	Control
Cholinergic Interneurons	SST/NPY Interneurons	COL4A6	ITGA9_ITGB1	COL4A6 - (ITGA9+ITGB1)	COLLAGEN	ECM-Receptor	KEGG: hsa04512	Cholinergic Interneurons -> SST/NPY Interneurons (Control)	0.000255072	Control
D1 MSN	SST/NPY Interneurons	COL4A6	ITGA9_ITGB1	COL4A6 - (ITGA9+ITGB1)	COLLAGEN	ECM-Receptor	KEGG: hsa04512	D1 MSN -> SST/NPY Interneurons (Control)	0.00161319	Control
D2 MSN	SST/NPY Interneurons	COL4A6	ITGA9_ITGB1	COL4A6 - (ITGA9+ITGB1)	COLLAGEN	ECM-Receptor	KEGG: hsa04512	D2 MSN -> SST/NPY Interneurons (Control)	0.000714771	Control
Eccentric MSN	SST/NPY Interneurons	COL4A6	ITGA9_ITGB1	COL4A6 - (ITGA9+ITGB1)	COLLAGEN	ECM-Receptor	KEGG: hsa04512	Eccentric MSN -> SST/NPY Interneurons (Control)	0.000586414	Control
PV/Th Interneurons	SST/NPY Interneurons	COL4A6	ITGA9_ITGB1	COL4A6 - (ITGA9+ITGB1)	COLLAGEN	ECM-Receptor	KEGG: hsa04512	PV/Th Interneurons -> SST/NPY Interneurons (Control)	0.00034603	Control
SST/NPY Interneurons	SST/NPY Interneurons	COL4A6	ITGA9_ITGB1	COL4A6 - (ITGA9+ITGB1)	COLLAGEN	ECM-Receptor	KEGG: hsa04512	SST/NPY Interneurons -> SST/NPY Interneurons (Control)	0.000397815	Control
D1 MSN	Cholinergic Interneurons	COL4A6	ITGA9_ITGB1	COL4A6 - (ITGA9+ITGB1)	COLLAGEN	ECM-Receptor	KEGG: hsa04512	D1 MSN -> Cholinergic Interneurons (OVT73)	0.000883198	OVT73
D2 MSN	Cholinergic Interneurons	COL4A6	ITGA9_ITGB1	COL4A6 - (ITGA9+ITGB1)	COLLAGEN	ECM-Receptor	KEGG: hsa04512	D2 MSN -> Cholinergic Interneurons (OVT73)	0.000748518	OVT73
Eccentric MSN	Cholinergic Interneurons	COL4A6	ITGA9_ITGB1	COL4A6 - (ITGA9+ITGB1)	COLLAGEN	ECM-Receptor	KEGG: hsa04512	Eccentric MSN -> Cholinergic Interneurons (OVT73)	0.000604872	OVT73
PV/Th Interneurons	Cholinergic Interneurons	COL4A6	ITGA9_ITGB1	COL4A6 - (ITGA9+ITGB1)	COLLAGEN	ECM-Receptor	KEGG: hsa04512	PV/Th Interneurons -> Cholinergic Interneurons (OVT73)	0.000481203	OVT73
D1 MSN	D1 MSN	COL4A6	ITGA9_ITGB1	COL4A6 - (ITGA9+ITGB1)	COLLAGEN	ECM-Receptor	KEGG: hsa04512	D1 MSN -> D1 MSN (OVT73)	0.00231424	OVT73
D2 MSN	D1 MSN	COL4A6	ITGA9_ITGB1	COL4A6 - (ITGA9+ITGB1)	COLLAGEN	ECM-Receptor	KEGG: hsa04512	D2 MSN -> D1 MSN (OVT73)	0.00196176	OVT73
Eccentric MSN	D1 MSN	COL4A6	ITGA9_ITGB1	COL4A6 - (ITGA9+ITGB1)	COLLAGEN	ECM-Receptor	KEGG: hsa04512	Eccentric MSN -> D1 MSN (OVT73)	0.00158566	OVT73
PV/Th Interneurons	D1 MSN	COL4A6	ITGA9_ITGB1	COL4A6 - (ITGA9+ITGB1)	COLLAGEN	ECM-Receptor	KEGG: hsa04512	PV/Th Interneurons -> D1 MSN (OVT73)	0.00126172	OVT73
D1 MSN	D2 MSN	COL4A6	ITGA9_ITGB1	COL4A6 - (ITGA9+ITGB1)	COLLAGEN	ECM-Receptor	KEGG: hsa04512	D1 MSN -> D2 MSN (OVT73)	0.00216846	OVT73
D2 MSN	D2 MSN	COL4A6	ITGA9_ITGB1	COL4A6 - (ITGA9+ITGB1)	COLLAGEN	ECM-Receptor	KEGG: hsa04512	D2 MSN -> D2 MSN (OVT73)	0.00183815	OVT73
Eccentric MSN	D2 MSN	COL4A6	ITGA9_ITGB1	COL4A6 - (ITGA9+ITGB1)	COLLAGEN	ECM-Receptor	KEGG: hsa04512	Eccentric MSN -> D2 MSN (OVT73)	0.00148571	OVT73
PV/Th Interneurons	D2 MSN	COL4A6	ITGA9_ITGB1	COL4A6 - (ITGA9+ITGB1)	COLLAGEN	ECM-Receptor	KEGG: hsa04512	PV/Th Interneurons -> D2 MSN (OVT73)	0.00118216	OVT73
D1 MSN	Eccentric MSN	COL4A6	ITGA9_ITGB1	COL4A6 - (ITGA9+ITGB1)	COLLAGEN	ECM-Receptor	KEGG: hsa04512	D1 MSN -> Eccentric MSN (OVT73)	0.00103228	OVT73
D2 MSN	Eccentric MSN	COL4A6	ITGA9_ITGB1	COL4A6 - (ITGA9+ITGB1)	COLLAGEN	ECM-Receptor	KEGG: hsa04512	D2 MSN -> Eccentric MSN (OVT73)	0.000874886	OVT73
Eccentric MSN	Eccentric MSN	COL4A6	ITGA9_ITGB1	COL4A6 - (ITGA9+ITGB1)	COLLAGEN	ECM-Receptor	KEGG: hsa04512	Eccentric MSN -> Eccentric MSN (OVT73)	0.000707006	OVT73
PV/Th Interneurons	Eccentric MSN	COL4A6	ITGA9_ITGB1	COL4A6 - (ITGA9+ITGB1)	COLLAGEN	ECM-Receptor	KEGG: hsa04512	PV/Th Interneurons -> Eccentric MSN (OVT73)	0.000562468	OVT73
D1 MSN	OPC	COL4A6	ITGA9_ITGB1	COL4A6 - (ITGA9+ITGB1)	COLLAGEN	ECM-Receptor	KEGG: hsa04512	D1 MSN -> OPC (OVT73)	0.00294283	OVT73
D2 MSN	OPC	COL4A6	ITGA9_ITGB1	COL4A6 - (ITGA9+ITGB1)	COLLAGEN	ECM-Receptor	KEGG: hsa04512	D2 MSN -> OPC (OVT73)	0.00249486	OVT73
Eccentric MSN	OPC	COL4A6	ITGA9_ITGB1	COL4A6 - (ITGA9+ITGB1)	COLLAGEN	ECM-Receptor	KEGG: hsa04512	Eccentric MSN -> OPC (OVT73)	0.00201676	OVT73
PV/Th Interneurons	OPC	COL4A6	ITGA9_ITGB1	COL4A6 - (ITGA9+ITGB1)	COLLAGEN	ECM-Receptor	KEGG: hsa04512	PV/Th Interneurons -> OPC (OVT73)	0.00160489	OVT73
D1 MSN	PV/Th Interneurons	COL4A6	ITGA9_ITGB1	COL4A6 - (ITGA9+ITGB1)	COLLAGEN	ECM-Receptor	KEGG: hsa04512	D1 MSN -> PV/Th Interneurons (OVT73)	0.00143677	OVT73
D2 MSN	PV/Th Interneurons	COL4A6	ITGA9_ITGB1	COL4A6 - (ITGA9+ITGB1)	COLLAGEN	ECM-Receptor	KEGG: hsa04512	D2 MSN -> PV/Th Interneurons (OVT73)	0.00121778	OVT73
Eccentric MSN	PV/Th Interneurons	COL4A6	ITGA9_ITGB1	COL4A6 - (ITGA9+ITGB1)	COLLAGEN	ECM-Receptor	KEGG: hsa04512	Eccentric MSN -> PV/Th Interneurons (OVT73)	0.000984168	OVT73
PV/Th Interneurons	PV/Th Interneurons	COL4A6	ITGA9_ITGB1	COL4A6 - (ITGA9+ITGB1)	COLLAGEN	ECM-Receptor	KEGG: hsa04512	PV/Th Interneurons -> PV/Th Interneurons (OVT73)	0.000783012	OVT73
D1 MSN	SST/NPY Interneurons	COL4A6	ITGA9_ITGB1	COL4A6 - (ITGA9+ITGB1)	COLLAGEN	ECM-Receptor	KEGG: hsa04512	D1 MSN -> SST/NPY Interneurons (OVT73)	0.00105807	OVT73
D2 MSN	SST/NPY Interneurons	COL4A6	ITGA9_ITGB1	COL4A6 - (ITGA9+ITGB1)	COLLAGEN	ECM-Receptor	KEGG: hsa04512	D2 MSN -> SST/NPY Interneurons (OVT73)	0.000896746	OVT73
Eccentric MSN	SST/NPY Interneurons	COL4A6	ITGA9_ITGB1	COL4A6 - (ITGA9+ITGB1)	COLLAGEN	ECM-Receptor	KEGG: hsa04512	Eccentric MSN -> SST/NPY Interneurons (OVT73)	0.000724675	OVT73
PV/Th Interneurons	SST/NPY Interneurons	COL4A6	ITGA9_ITGB1	COL4A6 - (ITGA9+ITGB1)	COLLAGEN	ECM-Receptor	KEGG: hsa04512	PV/Th Interneurons -> SST/NPY Interneurons (OVT73)	0.000576526	OVT73
D1 MSN	Astrocytes	COL4A6	ITGAV_ITGB8	COL4A6 - (ITGAV+ITGB8)	COLLAGEN	ECM-Receptor	KEGG: hsa04512	D1 MSN -> Astrocytes (Control)	0.00282747	Control
D2 MSN	Astrocytes	COL4A6	ITGAV_ITGB8	COL4A6 - (ITGAV+ITGB8)	COLLAGEN	ECM-Receptor	KEGG: hsa04512	D2 MSN -> Astrocytes (Control)	0.00125365	Control
Eccentric MSN	Astrocytes	COL4A6	ITGAV_ITGB8	COL4A6 - (ITGAV+ITGB8)	COLLAGEN	ECM-Receptor	KEGG: hsa04512	Eccentric MSN -> Astrocytes (Control)	0.00102862	Control
PV/Th Interneurons	Astrocytes	COL4A6	ITGAV_ITGB8	COL4A6 - (ITGAV+ITGB8)	COLLAGEN	ECM-Receptor	KEGG: hsa04512	PV/Th Interneurons -> Astrocytes (Control)	0.000607075	Control
SST/NPY Interneurons	Astrocytes	COL4A6	ITGAV_ITGB8	COL4A6 - (ITGAV+ITGB8)	COLLAGEN	ECM-Receptor	KEGG: hsa04512	SST/NPY Interneurons -> Astrocytes (Control)	0.000697901	Control
D1 MSN	Cholinergic Interneurons	COL4A6	ITGAV_ITGB8	COL4A6 - (ITGAV+ITGB8)	COLLAGEN	ECM-Receptor	KEGG: hsa04512	D1 MSN -> Cholinergic Interneurons (Control)	0.000402071	Control
D2 MSN	Cholinergic Interneurons	COL4A6	ITGAV_ITGB8	COL4A6 - (ITGAV+ITGB8)	COLLAGEN	ECM-Receptor	KEGG: hsa04512	D2 MSN -> Cholinergic Interneurons (Control)	0.000178029	Control
Eccentric MSN	Cholinergic Interneurons	COL4A6	ITGAV_ITGB8	COL4A6 - (ITGAV+ITGB8)	COLLAGEN	ECM-Receptor	KEGG: hsa04512	Eccentric MSN -> Cholinergic Interneurons (Control)	0.000146045	Control
PV/Th Interneurons	Cholinergic Interneurons	COL4A6	ITGAV_ITGB8	COL4A6 - (ITGAV+ITGB8)	COLLAGEN	ECM-Receptor	KEGG: hsa04512	PV/Th Interneurons -> Cholinergic Interneurons (Control)	8.61625e-05	Control
SST/NPY Interneurons	Cholinergic Interneurons	COL4A6	ITGAV_ITGB8	COL4A6 - (ITGAV+ITGB8)	COLLAGEN	ECM-Receptor	KEGG: hsa04512	SST/NPY Interneurons -> Cholinergic Interneurons (Control)	9.9061e-05	Control
Cholinergic Interneurons	D1 MSN	COL4A6	ITGAV_ITGB8	COL4A6 - (ITGAV+ITGB8)	COLLAGEN	ECM-Receptor	KEGG: hsa04512	Cholinergic Interneurons -> D1 MSN (Control)	0.000904093	Control
D1 MSN	D1 MSN	COL4A6	ITGAV_ITGB8	COL4A6 - (ITGAV+ITGB8)	COLLAGEN	ECM-Receptor	KEGG: hsa04512	D1 MSN -> D1 MSN (Control)	0.00569818	Control
D2 MSN	D1 MSN	COL4A6	ITGAV_ITGB8	COL4A6 - (ITGAV+ITGB8)	COLLAGEN	ECM-Receptor	KEGG: hsa04512	D2 MSN -> D1 MSN (Control)	0.00253052	Control
Eccentric MSN	D1 MSN	COL4A6	ITGAV_ITGB8	COL4A6 - (ITGAV+ITGB8)	COLLAGEN	ECM-Receptor	KEGG: hsa04512	Eccentric MSN -> D1 MSN (Control)	0.00207677	Control
PV/Th Interneurons	D1 MSN	COL4A6	ITGAV_ITGB8	COL4A6 - (ITGAV+ITGB8)	COLLAGEN	ECM-Receptor	KEGG: hsa04512	PV/Th Interneurons -> D1 MSN (Control)	0.00122621	Control
SST/NPY Interneurons	D1 MSN	COL4A6	ITGAV_ITGB8	COL4A6 - (ITGAV+ITGB8)	COLLAGEN	ECM-Receptor	KEGG: hsa04512	SST/NPY Interneurons -> D1 MSN (Control)	0.00140953	Control
Cholinergic Interneurons	D2 MSN	COL4A6	ITGAV_ITGB8	COL4A6 - (ITGAV+ITGB8)	COLLAGEN	ECM-Receptor	KEGG: hsa04512	Cholinergic Interneurons -> D2 MSN (Control)	0.000638742	Control
D1 MSN	D2 MSN	COL4A6	ITGAV_ITGB8	COL4A6 - (ITGAV+ITGB8)	COLLAGEN	ECM-Receptor	KEGG: hsa04512	D1 MSN -> D2 MSN (Control)	0.00403144	Control
D2 MSN	D2 MSN	COL4A6	ITGAV_ITGB8	COL4A6 - (ITGAV+ITGB8)	COLLAGEN	ECM-Receptor	KEGG: hsa04512	D2 MSN -> D2 MSN (Control)	0.00178866	Control
Eccentric MSN	D2 MSN	COL4A6	ITGAV_ITGB8	COL4A6 - (ITGAV+ITGB8)	COLLAGEN	ECM-Receptor	KEGG: hsa04512	Eccentric MSN -> D2 MSN (Control)	0.00146774	Control
PV/Th Interneurons	D2 MSN	COL4A6	ITGAV_ITGB8	COL4A6 - (ITGAV+ITGB8)	COLLAGEN	ECM-Receptor	KEGG: hsa04512	PV/Th Interneurons -> D2 MSN (Control)	0.000866396	Control
SST/NPY Interneurons	D2 MSN	COL4A6	ITGAV_ITGB8	COL4A6 - (ITGAV+ITGB8)	COLLAGEN	ECM-Receptor	KEGG: hsa04512	SST/NPY Interneurons -> D2 MSN (Control)	0.000995979	Control
Cholinergic Interneurons	Eccentric MSN	COL4A6	ITGAV_ITGB8	COL4A6 - (ITGAV+ITGB8)	COLLAGEN	ECM-Receptor	KEGG: hsa04512	Cholinergic Interneurons -> Eccentric MSN (Control)	0.000722907	Control
D1 MSN	Eccentric MSN	COL4A6	ITGAV_ITGB8	COL4A6 - (ITGAV+ITGB8)	COLLAGEN	ECM-Receptor	KEGG: hsa04512	D1 MSN -> Eccentric MSN (Control)	0.00456061	Control
D2 MSN	Eccentric MSN	COL4A6	ITGAV_ITGB8	COL4A6 - (ITGAV+ITGB8)	COLLAGEN	ECM-Receptor	KEGG: hsa04512	D2 MSN -> Eccentric MSN (Control)	0.00202404	Control
Eccentric MSN	Eccentric MSN	COL4A6	ITGAV_ITGB8	COL4A6 - (ITGAV+ITGB8)	COLLAGEN	ECM-Receptor	KEGG: hsa04512	Eccentric MSN -> Eccentric MSN (Control)	0.00166096	Control
PV/Th Interneurons	Eccentric MSN	COL4A6	ITGAV_ITGB8	COL4A6 - (ITGAV+ITGB8)	COLLAGEN	ECM-Receptor	KEGG: hsa04512	PV/Th Interneurons -> Eccentric MSN (Control)	0.000980529	Control
SST/NPY Interneurons	Eccentric MSN	COL4A6	ITGAV_ITGB8	COL4A6 - (ITGAV+ITGB8)	COLLAGEN	ECM-Receptor	KEGG: hsa04512	SST/NPY Interneurons -> Eccentric MSN (Control)	0.00112716	Control
D1 MSN	Oligodendrocytes	COL4A6	ITGAV_ITGB8	COL4A6 - (ITGAV+ITGB8)	COLLAGEN	ECM-Receptor	KEGG: hsa04512	D1 MSN -> Oligodendrocytes (Control)	0.00249505	Control
D2 MSN	Oligodendrocytes	COL4A6	ITGAV_ITGB8	COL4A6 - (ITGAV+ITGB8)	COLLAGEN	ECM-Receptor	KEGG: hsa04512	D2 MSN -> Oligodendrocytes (Control)	0.00110605	Control
Eccentric MSN	Oligodendrocytes	COL4A6	ITGAV_ITGB8	COL4A6 - (ITGAV+ITGB8)	COLLAGEN	ECM-Receptor	KEGG: hsa04512	Eccentric MSN -> Oligodendrocytes (Control)	0.000907491	Control
PV/Th Interneurons	Oligodendrocytes	COL4A6	ITGAV_ITGB8	COL4A6 - (ITGAV+ITGB8)	COLLAGEN	ECM-Receptor	KEGG: hsa04512	PV/Th Interneurons -> Oligodendrocytes (Control)	0.000535561	Control
SST/NPY Interneurons	Oligodendrocytes	COL4A6	ITGAV_ITGB8	COL4A6 - (ITGAV+ITGB8)	COLLAGEN	ECM-Receptor	KEGG: hsa04512	SST/NPY Interneurons -> Oligodendrocytes (Control)	0.000615694	Control
Cholinergic Interneurons	OPC	COL4A6	ITGAV_ITGB8	COL4A6 - (ITGAV+ITGB8)	COLLAGEN	ECM-Receptor	KEGG: hsa04512	Cholinergic Interneurons -> OPC (Control)	0.00137259	Control
D1 MSN	OPC	COL4A6	ITGAV_ITGB8	COL4A6 - (ITGAV+ITGB8)	COLLAGEN	ECM-Receptor	KEGG: hsa04512	D1 MSN -> OPC (Control)	0.0086295	Control
D2 MSN	OPC	COL4A6	ITGAV_ITGB8	COL4A6 - (ITGAV+ITGB8)	COLLAGEN	ECM-Receptor	KEGG: hsa04512	D2 MSN -> OPC (Control)	0.00383859	Control
Eccentric MSN	OPC	COL4A6	ITGAV_ITGB8	COL4A6 - (ITGAV+ITGB8)	COLLAGEN	ECM-Receptor	KEGG: hsa04512	Eccentric MSN -> OPC (Control)	0.00315103	Control
PV/Th Interneurons	OPC	COL4A6	ITGAV_ITGB8	COL4A6 - (ITGAV+ITGB8)	COLLAGEN	ECM-Receptor	KEGG: hsa04512	PV/Th Interneurons -> OPC (Control)	0.00186131	Control
SST/NPY Interneurons	OPC	COL4A6	ITGAV_ITGB8	COL4A6 - (ITGAV+ITGB8)	COLLAGEN	ECM-Receptor	KEGG: hsa04512	SST/NPY Interneurons -> OPC (Control)	0.00213938	Control
D1 MSN	Astrocytes	COL4A6	ITGAV_ITGB8	COL4A6 - (ITGAV+ITGB8)	COLLAGEN	ECM-Receptor	KEGG: hsa04512	D1 MSN -> Astrocytes (OVT73)	0.00250729	OVT73
D2 MSN	Astrocytes	COL4A6	ITGAV_ITGB8	COL4A6 - (ITGAV+ITGB8)	COLLAGEN	ECM-Receptor	KEGG: hsa04512	D2 MSN -> Astrocytes (OVT73)	0.00212548	OVT73
Eccentric MSN	Astrocytes	COL4A6	ITGAV_ITGB8	COL4A6 - (ITGAV+ITGB8)	COLLAGEN	ECM-Receptor	KEGG: hsa04512	Eccentric MSN -> Astrocytes (OVT73)	0.00171804	OVT73
PV/Th Interneurons	Astrocytes	COL4A6	ITGAV_ITGB8	COL4A6 - (ITGAV+ITGB8)	COLLAGEN	ECM-Receptor	KEGG: hsa04512	PV/Th Interneurons -> Astrocytes (OVT73)	0.00136709	OVT73
D1 MSN	Cholinergic Interneurons	COL4A6	ITGAV_ITGB8	COL4A6 - (ITGAV+ITGB8)	COLLAGEN	ECM-Receptor	KEGG: hsa04512	D1 MSN -> Cholinergic Interneurons (OVT73)	0.00122997	OVT73
D2 MSN	Cholinergic Interneurons	COL4A6	ITGAV_ITGB8	COL4A6 - (ITGAV+ITGB8)	COLLAGEN	ECM-Receptor	KEGG: hsa04512	D2 MSN -> Cholinergic Interneurons (OVT73)	0.00104247	OVT73
Eccentric MSN	Cholinergic Interneurons	COL4A6	ITGAV_ITGB8	COL4A6 - (ITGAV+ITGB8)	COLLAGEN	ECM-Receptor	KEGG: hsa04512	Eccentric MSN -> Cholinergic Interneurons (OVT73)	0.000842458	OVT73
PV/Th Interneurons	Cholinergic Interneurons	COL4A6	ITGAV_ITGB8	COL4A6 - (ITGAV+ITGB8)	COLLAGEN	ECM-Receptor	KEGG: hsa04512	PV/Th Interneurons -> Cholinergic Interneurons (OVT73)	0.000670247	OVT73
D1 MSN	D1 MSN	COL4A6	ITGAV_ITGB8	COL4A6 - (ITGAV+ITGB8)	COLLAGEN	ECM-Receptor	KEGG: hsa04512	D1 MSN -> D1 MSN (OVT73)	0.00394693	OVT73
D2 MSN	D1 MSN	COL4A6	ITGAV_ITGB8	COL4A6 - (ITGAV+ITGB8)	COLLAGEN	ECM-Receptor	KEGG: hsa04512	D2 MSN -> D1 MSN (OVT73)	0.00334662	OVT73
Eccentric MSN	D1 MSN	COL4A6	ITGAV_ITGB8	COL4A6 - (ITGAV+ITGB8)	COLLAGEN	ECM-Receptor	KEGG: hsa04512	Eccentric MSN -> D1 MSN (OVT73)	0.00270573	OVT73
PV/Th Interneurons	D1 MSN	COL4A6	ITGAV_ITGB8	COL4A6 - (ITGAV+ITGB8)	COLLAGEN	ECM-Receptor	KEGG: hsa04512	PV/Th Interneurons -> D1 MSN (OVT73)	0.00215346	OVT73
D1 MSN	D2 MSN	COL4A6	ITGAV_ITGB8	COL4A6 - (ITGAV+ITGB8)	COLLAGEN	ECM-Receptor	KEGG: hsa04512	D1 MSN -> D2 MSN (OVT73)	0.00335542	OVT73
D2 MSN	D2 MSN	COL4A6	ITGAV_ITGB8	COL4A6 - (ITGAV+ITGB8)	COLLAGEN	ECM-Receptor	KEGG: hsa04512	D2 MSN -> D2 MSN (OVT73)	0.00284482	OVT73
Eccentric MSN	D2 MSN	COL4A6	ITGAV_ITGB8	COL4A6 - (ITGAV+ITGB8)	COLLAGEN	ECM-Receptor	KEGG: hsa04512	Eccentric MSN -> D2 MSN (OVT73)	0.0022998	OVT73
PV/Th Interneurons	D2 MSN	COL4A6	ITGAV_ITGB8	COL4A6 - (ITGAV+ITGB8)	COLLAGEN	ECM-Receptor	KEGG: hsa04512	PV/Th Interneurons -> D2 MSN (OVT73)	0.00183023	OVT73
D1 MSN	Eccentric MSN	COL4A6	ITGAV_ITGB8	COL4A6 - (ITGAV+ITGB8)	COLLAGEN	ECM-Receptor	KEGG: hsa04512	D1 MSN -> Eccentric MSN (OVT73)	0.00303492	OVT73
D2 MSN	Eccentric MSN	COL4A6	ITGAV_ITGB8	COL4A6 - (ITGAV+ITGB8)	COLLAGEN	ECM-Receptor	KEGG: hsa04512	D2 MSN -> Eccentric MSN (OVT73)	0.00257296	OVT73
Eccentric MSN	Eccentric MSN	COL4A6	ITGAV_ITGB8	COL4A6 - (ITGAV+ITGB8)	COLLAGEN	ECM-Receptor	KEGG: hsa04512	Eccentric MSN -> Eccentric MSN (OVT73)	0.00207992	OVT73
PV/Th Interneurons	Eccentric MSN	COL4A6	ITGAV_ITGB8	COL4A6 - (ITGAV+ITGB8)	COLLAGEN	ECM-Receptor	KEGG: hsa04512	PV/Th Interneurons -> Eccentric MSN (OVT73)	0.00165517	OVT73
D1 MSN	Oligodendrocytes	COL4A6	ITGAV_ITGB8	COL4A6 - (ITGAV+ITGB8)	COLLAGEN	ECM-Receptor	KEGG: hsa04512	D1 MSN -> Oligodendrocytes (OVT73)	0.00170998	OVT73
D2 MSN	Oligodendrocytes	COL4A6	ITGAV_ITGB8	COL4A6 - (ITGAV+ITGB8)	COLLAGEN	ECM-Receptor	KEGG: hsa04512	D2 MSN -> Oligodendrocytes (OVT73)	0.0014494	OVT73
Eccentric MSN	Oligodendrocytes	COL4A6	ITGAV_ITGB8	COL4A6 - (ITGAV+ITGB8)	COLLAGEN	ECM-Receptor	KEGG: hsa04512	Eccentric MSN -> Oligodendrocytes (OVT73)	0.00117141	OVT73
PV/Th Interneurons	Oligodendrocytes	COL4A6	ITGAV_ITGB8	COL4A6 - (ITGAV+ITGB8)	COLLAGEN	ECM-Receptor	KEGG: hsa04512	PV/Th Interneurons -> Oligodendrocytes (OVT73)	0.000932019	OVT73
D1 MSN	OPC	COL4A6	ITGAV_ITGB8	COL4A6 - (ITGAV+ITGB8)	COLLAGEN	ECM-Receptor	KEGG: hsa04512	D1 MSN -> OPC (OVT73)	0.00525433	OVT73
D2 MSN	OPC	COL4A6	ITGAV_ITGB8	COL4A6 - (ITGAV+ITGB8)	COLLAGEN	ECM-Receptor	KEGG: hsa04512	D2 MSN -> OPC (OVT73)	0.00445606	OVT73
Eccentric MSN	OPC	COL4A6	ITGAV_ITGB8	COL4A6 - (ITGAV+ITGB8)	COLLAGEN	ECM-Receptor	KEGG: hsa04512	Eccentric MSN -> OPC (OVT73)	0.00360347	OVT73
PV/Th Interneurons	OPC	COL4A6	ITGAV_ITGB8	COL4A6 - (ITGAV+ITGB8)	COLLAGEN	ECM-Receptor	KEGG: hsa04512	PV/Th Interneurons -> OPC (OVT73)	0.00286849	OVT73
Oligodendrocytes	Endothelial Cells	COL6A3	ITGA1_ITGB1	COL6A3 - (ITGA1+ITGB1)	COLLAGEN	ECM-Receptor	KEGG: hsa04512	Oligodendrocytes -> Endothelial Cells (OVT73)	0.0101792	OVT73
Oligodendrocytes	D1 MSN	COL6A3	ITGA11_ITGB1	COL6A3 - (ITGA11+ITGB1)	COLLAGEN	ECM-Receptor	KEGG: hsa04512	Oligodendrocytes -> D1 MSN (OVT73)	0.00390319	OVT73
Oligodendrocytes	D2 MSN	COL6A3	ITGA11_ITGB1	COL6A3 - (ITGA11+ITGB1)	COLLAGEN	ECM-Receptor	KEGG: hsa04512	Oligodendrocytes -> D2 MSN (OVT73)	0.0027248	OVT73
Oligodendrocytes	Cholinergic Interneurons	COL6A3	ITGA3_ITGB1	COL6A3 - (ITGA3+ITGB1)	COLLAGEN	ECM-Receptor	KEGG: hsa04512	Oligodendrocytes -> Cholinergic Interneurons (OVT73)	0.000629564	OVT73
Oligodendrocytes	Cholinergic Interneurons	COL6A3	ITGA9_ITGB1	COL6A3 - (ITGA9+ITGB1)	COLLAGEN	ECM-Receptor	KEGG: hsa04512	Oligodendrocytes -> Cholinergic Interneurons (OVT73)	0.00193366	OVT73
Oligodendrocytes	D1 MSN	COL6A3	ITGA9_ITGB1	COL6A3 - (ITGA9+ITGB1)	COLLAGEN	ECM-Receptor	KEGG: hsa04512	Oligodendrocytes -> D1 MSN (OVT73)	0.00505814	OVT73
Oligodendrocytes	D2 MSN	COL6A3	ITGA9_ITGB1	COL6A3 - (ITGA9+ITGB1)	COLLAGEN	ECM-Receptor	KEGG: hsa04512	Oligodendrocytes -> D2 MSN (OVT73)	0.00474034	OVT73
Oligodendrocytes	Eccentric MSN	COL6A3	ITGA9_ITGB1	COL6A3 - (ITGA9+ITGB1)	COLLAGEN	ECM-Receptor	KEGG: hsa04512	Oligodendrocytes -> Eccentric MSN (OVT73)	0.00225966	OVT73
Oligodendrocytes	OPC	COL6A3	ITGA9_ITGB1	COL6A3 - (ITGA9+ITGB1)	COLLAGEN	ECM-Receptor	KEGG: hsa04512	Oligodendrocytes -> OPC (OVT73)	0.00642723	OVT73
Oligodendrocytes	PV/Th Interneurons	COL6A3	ITGA9_ITGB1	COL6A3 - (ITGA9+ITGB1)	COLLAGEN	ECM-Receptor	KEGG: hsa04512	Oligodendrocytes -> PV/Th Interneurons (OVT73)	0.00314358	OVT73
Oligodendrocytes	SST/NPY Interneurons	COL6A3	ITGA9_ITGB1	COL6A3 - (ITGA9+ITGB1)	COLLAGEN	ECM-Receptor	KEGG: hsa04512	Oligodendrocytes -> SST/NPY Interneurons (OVT73)	0.00231604	OVT73
Oligodendrocytes	Astrocytes	COL6A3	ITGAV_ITGB8	COL6A3 - (ITGAV+ITGB8)	COLLAGEN	ECM-Receptor	KEGG: hsa04512	Oligodendrocytes -> Astrocytes (OVT73)	0.00547883	OVT73
Oligodendrocytes	Cholinergic Interneurons	COL6A3	ITGAV_ITGB8	COL6A3 - (ITGAV+ITGB8)	COLLAGEN	ECM-Receptor	KEGG: hsa04512	Oligodendrocytes -> Cholinergic Interneurons (OVT73)	0.00269177	OVT73
Oligodendrocytes	D1 MSN	COL6A3	ITGAV_ITGB8	COL6A3 - (ITGAV+ITGB8)	COLLAGEN	ECM-Receptor	KEGG: hsa04512	Oligodendrocytes -> D1 MSN (OVT73)	0.00860994	OVT73
Oligodendrocytes	D2 MSN	COL6A3	ITGAV_ITGB8	COL6A3 - (ITGAV+ITGB8)	COLLAGEN	ECM-Receptor	KEGG: hsa04512	Oligodendrocytes -> D2 MSN (OVT73)	0.00732473	OVT73
Oligodendrocytes	Eccentric MSN	COL6A3	ITGAV_ITGB8	COL6A3 - (ITGAV+ITGB8)	COLLAGEN	ECM-Receptor	KEGG: hsa04512	Oligodendrocytes -> Eccentric MSN (OVT73)	0.00662762	OVT73
Oligodendrocytes	Oligodendrocytes	COL6A3	ITGAV_ITGB8	COL6A3 - (ITGAV+ITGB8)	COLLAGEN	ECM-Receptor	KEGG: hsa04512	Oligodendrocytes -> Oligodendrocytes (OVT73)	0.00374012	OVT73
Oligodendrocytes	OPC	COL6A3	ITGAV_ITGB8	COL6A3 - (ITGAV+ITGB8)	COLLAGEN	ECM-Receptor	KEGG: hsa04512	Oligodendrocytes -> OPC (OVT73)	0.0114442	OVT73
D1 MSN	Endothelial Cells	COL6A6	ITGA1_ITGB1	COL6A6 - (ITGA1+ITGB1)	COLLAGEN	ECM-Receptor	KEGG: hsa04512	D1 MSN -> Endothelial Cells (Control)	0.002727	Control
D2 MSN	Endothelial Cells	COL6A6	ITGA1_ITGB1	COL6A6 - (ITGA1+ITGB1)	COLLAGEN	ECM-Receptor	KEGG: hsa04512	D2 MSN -> Endothelial Cells (Control)	0.00134846	Control
Eccentric MSN	Endothelial Cells	COL6A6	ITGA1_ITGB1	COL6A6 - (ITGA1+ITGB1)	COLLAGEN	ECM-Receptor	KEGG: hsa04512	Eccentric MSN -> Endothelial Cells (Control)	0.00249276	Control
PV/Th Interneurons	Endothelial Cells	COL6A6	ITGA1_ITGB1	COL6A6 - (ITGA1+ITGB1)	COLLAGEN	ECM-Receptor	KEGG: hsa04512	PV/Th Interneurons -> Endothelial Cells (Control)	0.00138486	Control
SST/NPY Interneurons	Endothelial Cells	COL6A6	ITGA1_ITGB1	COL6A6 - (ITGA1+ITGB1)	COLLAGEN	ECM-Receptor	KEGG: hsa04512	SST/NPY Interneurons -> Endothelial Cells (Control)	0.00388988	Control
SST/NPY Interneurons	Endothelial Cells	COL6A6	ITGA1_ITGB1	COL6A6 - (ITGA1+ITGB1)	COLLAGEN	ECM-Receptor	KEGG: hsa04512	SST/NPY Interneurons -> Endothelial Cells (OVT73)	0.00309457	OVT73
D1 MSN	D1 MSN	COL6A6	ITGA11_ITGB1	COL6A6 - (ITGA11+ITGB1)	COLLAGEN	ECM-Receptor	KEGG: hsa04512	D1 MSN -> D1 MSN (Control)	0.00107288	Control
D2 MSN	D1 MSN	COL6A6	ITGA11_ITGB1	COL6A6 - (ITGA11+ITGB1)	COLLAGEN	ECM-Receptor	KEGG: hsa04512	D2 MSN -> D1 MSN (Control)	0.000530078	Control
Eccentric MSN	D1 MSN	COL6A6	ITGA11_ITGB1	COL6A6 - (ITGA11+ITGB1)	COLLAGEN	ECM-Receptor	KEGG: hsa04512	Eccentric MSN -> D1 MSN (Control)	0.000980583	Control
PV/Th Interneurons	D1 MSN	COL6A6	ITGA11_ITGB1	COL6A6 - (ITGA11+ITGB1)	COLLAGEN	ECM-Receptor	KEGG: hsa04512	PV/Th Interneurons -> D1 MSN (Control)	0.000544399	Control
SST/NPY Interneurons	D1 MSN	COL6A6	ITGA11_ITGB1	COL6A6 - (ITGA11+ITGB1)	COLLAGEN	ECM-Receptor	KEGG: hsa04512	SST/NPY Interneurons -> D1 MSN (Control)	0.00153147	Control
D1 MSN	D2 MSN	COL6A6	ITGA11_ITGB1	COL6A6 - (ITGA11+ITGB1)	COLLAGEN	ECM-Receptor	KEGG: hsa04512	D1 MSN -> D2 MSN (Control)	0.000370228	Control
D2 MSN	D2 MSN	COL6A6	ITGA11_ITGB1	COL6A6 - (ITGA11+ITGB1)	COLLAGEN	ECM-Receptor	KEGG: hsa04512	D2 MSN -> D2 MSN (Control)	0.000182854	Control
Eccentric MSN	D2 MSN	COL6A6	ITGA11_ITGB1	COL6A6 - (ITGA11+ITGB1)	COLLAGEN	ECM-Receptor	KEGG: hsa04512	Eccentric MSN -> D2 MSN (Control)	0.000338359	Control
PV/Th Interneurons	D2 MSN	COL6A6	ITGA11_ITGB1	COL6A6 - (ITGA11+ITGB1)	COLLAGEN	ECM-Receptor	KEGG: hsa04512	PV/Th Interneurons -> D2 MSN (Control)	0.000187796	Control
SST/NPY Interneurons	D2 MSN	COL6A6	ITGA11_ITGB1	COL6A6 - (ITGA11+ITGB1)	COLLAGEN	ECM-Receptor	KEGG: hsa04512	SST/NPY Interneurons -> D2 MSN (Control)	0.000528639	Control
SST/NPY Interneurons	D1 MSN	COL6A6	ITGA11_ITGB1	COL6A6 - (ITGA11+ITGB1)	COLLAGEN	ECM-Receptor	KEGG: hsa04512	SST/NPY Interneurons -> D1 MSN (OVT73)	0.00118139	OVT73
SST/NPY Interneurons	D2 MSN	COL6A6	ITGA11_ITGB1	COL6A6 - (ITGA11+ITGB1)	COLLAGEN	ECM-Receptor	KEGG: hsa04512	SST/NPY Interneurons -> D2 MSN (OVT73)	0.000824044	OVT73
D1 MSN	D1 MSN	COL6A6	ITGA2_ITGB1	COL6A6 - (ITGA2+ITGB1)	COLLAGEN	ECM-Receptor	KEGG: hsa04512	D1 MSN -> D1 MSN (Control)	0.000446766	Control
D2 MSN	D1 MSN	COL6A6	ITGA2_ITGB1	COL6A6 - (ITGA2+ITGB1)	COLLAGEN	ECM-Receptor	KEGG: hsa04512	D2 MSN -> D1 MSN (Control)	0.000220664	Control
Eccentric MSN	D1 MSN	COL6A6	ITGA2_ITGB1	COL6A6 - (ITGA2+ITGB1)	COLLAGEN	ECM-Receptor	KEGG: hsa04512	Eccentric MSN -> D1 MSN (Control)	0.000408311	Control
PV/Th Interneurons	D1 MSN	COL6A6	ITGA2_ITGB1	COL6A6 - (ITGA2+ITGB1)	COLLAGEN	ECM-Receptor	KEGG: hsa04512	PV/Th Interneurons -> D1 MSN (Control)	0.000226628	Control
SST/NPY Interneurons	D1 MSN	COL6A6	ITGA2_ITGB1	COL6A6 - (ITGA2+ITGB1)	COLLAGEN	ECM-Receptor	KEGG: hsa04512	SST/NPY Interneurons -> D1 MSN (Control)	0.000637904	Control
D1 MSN	Cholinergic Interneurons	COL6A6	ITGA3_ITGB1	COL6A6 - (ITGA3+ITGB1)	COLLAGEN	ECM-Receptor	KEGG: hsa04512	D1 MSN -> Cholinergic Interneurons (Control)	0.000215241	Control
D2 MSN	Cholinergic Interneurons	COL6A6	ITGA3_ITGB1	COL6A6 - (ITGA3+ITGB1)	COLLAGEN	ECM-Receptor	KEGG: hsa04512	D2 MSN -> Cholinergic Interneurons (Control)	0.000106298	Control
Eccentric MSN	Cholinergic Interneurons	COL6A6	ITGA3_ITGB1	COL6A6 - (ITGA3+ITGB1)	COLLAGEN	ECM-Receptor	KEGG: hsa04512	Eccentric MSN -> Cholinergic Interneurons (Control)	0.00019671	Control
PV/Th Interneurons	Cholinergic Interneurons	COL6A6	ITGA3_ITGB1	COL6A6 - (ITGA3+ITGB1)	COLLAGEN	ECM-Receptor	KEGG: hsa04512	PV/Th Interneurons -> Cholinergic Interneurons (Control)	0.000109171	Control
SST/NPY Interneurons	Cholinergic Interneurons	COL6A6	ITGA3_ITGB1	COL6A6 - (ITGA3+ITGB1)	COLLAGEN	ECM-Receptor	KEGG: hsa04512	SST/NPY Interneurons -> Cholinergic Interneurons (Control)	0.000307356	Control
SST/NPY Interneurons	Cholinergic Interneurons	COL6A6	ITGA3_ITGB1	COL6A6 - (ITGA3+ITGB1)	COLLAGEN	ECM-Receptor	KEGG: hsa04512	SST/NPY Interneurons -> Cholinergic Interneurons (OVT73)	0.000190116	OVT73
D1 MSN	Cholinergic Interneurons	COL6A6	ITGA9_ITGB1	COL6A6 - (ITGA9+ITGB1)	COLLAGEN	ECM-Receptor	KEGG: hsa04512	D1 MSN -> Cholinergic Interneurons (Control)	0.000364673	Control
D2 MSN	Cholinergic Interneurons	COL6A6	ITGA9_ITGB1	COL6A6 - (ITGA9+ITGB1)	COLLAGEN	ECM-Receptor	KEGG: hsa04512	D2 MSN -> Cholinergic Interneurons (Control)	0.00018011	Control
Eccentric MSN	Cholinergic Interneurons	COL6A6	ITGA9_ITGB1	COL6A6 - (ITGA9+ITGB1)	COLLAGEN	ECM-Receptor	KEGG: hsa04512	Eccentric MSN -> Cholinergic Interneurons (Control)	0.000333281	Control
PV/Th Interneurons	Cholinergic Interneurons	COL6A6	ITGA9_ITGB1	COL6A6 - (ITGA9+ITGB1)	COLLAGEN	ECM-Receptor	KEGG: hsa04512	PV/Th Interneurons -> Cholinergic Interneurons (Control)	0.000184978	Control
SST/NPY Interneurons	Cholinergic Interneurons	COL6A6	ITGA9_ITGB1	COL6A6 - (ITGA9+ITGB1)	COLLAGEN	ECM-Receptor	KEGG: hsa04512	SST/NPY Interneurons -> Cholinergic Interneurons (Control)	0.000520708	Control
D1 MSN	D1 MSN	COL6A6	ITGA9_ITGB1	COL6A6 - (ITGA9+ITGB1)	COLLAGEN	ECM-Receptor	KEGG: hsa04512	D1 MSN -> D1 MSN (Control)	0.00138991	Control
D2 MSN	D1 MSN	COL6A6	ITGA9_ITGB1	COL6A6 - (ITGA9+ITGB1)	COLLAGEN	ECM-Receptor	KEGG: hsa04512	D2 MSN -> D1 MSN (Control)	0.000686826	Control
Eccentric MSN	D1 MSN	COL6A6	ITGA9_ITGB1	COL6A6 - (ITGA9+ITGB1)	COLLAGEN	ECM-Receptor	KEGG: hsa04512	Eccentric MSN -> D1 MSN (Control)	0.00127038	Control
PV/Th Interneurons	D1 MSN	COL6A6	ITGA9_ITGB1	COL6A6 - (ITGA9+ITGB1)	COLLAGEN	ECM-Receptor	KEGG: hsa04512	PV/Th Interneurons -> D1 MSN (Control)	0.00070538	Control
SST/NPY Interneurons	D1 MSN	COL6A6	ITGA9_ITGB1	COL6A6 - (ITGA9+ITGB1)	COLLAGEN	ECM-Receptor	KEGG: hsa04512	SST/NPY Interneurons -> D1 MSN (Control)	0.00198375	Control
D1 MSN	D2 MSN	COL6A6	ITGA9_ITGB1	COL6A6 - (ITGA9+ITGB1)	COLLAGEN	ECM-Receptor	KEGG: hsa04512	D1 MSN -> D2 MSN (Control)	0.000743477	Control
D2 MSN	D2 MSN	COL6A6	ITGA9_ITGB1	COL6A6 - (ITGA9+ITGB1)	COLLAGEN	ECM-Receptor	KEGG: hsa04512	D2 MSN -> D2 MSN (Control)	0.000367269	Control
Eccentric MSN	D2 MSN	COL6A6	ITGA9_ITGB1	COL6A6 - (ITGA9+ITGB1)	COLLAGEN	ECM-Receptor	KEGG: hsa04512	Eccentric MSN -> D2 MSN (Control)	0.000679499	Control
PV/Th Interneurons	D2 MSN	COL6A6	ITGA9_ITGB1	COL6A6 - (ITGA9+ITGB1)	COLLAGEN	ECM-Receptor	KEGG: hsa04512	PV/Th Interneurons -> D2 MSN (Control)	0.000377193	Control
SST/NPY Interneurons	D2 MSN	COL6A6	ITGA9_ITGB1	COL6A6 - (ITGA9+ITGB1)	COLLAGEN	ECM-Receptor	KEGG: hsa04512	SST/NPY Interneurons -> D2 MSN (Control)	0.00106142	Control
D1 MSN	Eccentric MSN	COL6A6	ITGA9_ITGB1	COL6A6 - (ITGA9+ITGB1)	COLLAGEN	ECM-Receptor	KEGG: hsa04512	D1 MSN -> Eccentric MSN (Control)	0.00051543	Control
D2 MSN	Eccentric MSN	COL6A6	ITGA9_ITGB1	COL6A6 - (ITGA9+ITGB1)	COLLAGEN	ECM-Receptor	KEGG: hsa04512	D2 MSN -> Eccentric MSN (Control)	0.000254587	Control
Eccentric MSN	Eccentric MSN	COL6A6	ITGA9_ITGB1	COL6A6 - (ITGA9+ITGB1)	COLLAGEN	ECM-Receptor	KEGG: hsa04512	Eccentric MSN -> Eccentric MSN (Control)	0.000471067	Control
PV/Th Interneurons	Eccentric MSN	COL6A6	ITGA9_ITGB1	COL6A6 - (ITGA9+ITGB1)	COLLAGEN	ECM-Receptor	KEGG: hsa04512	PV/Th Interneurons -> Eccentric MSN (Control)	0.000261467	Control
SST/NPY Interneurons	Eccentric MSN	COL6A6	ITGA9_ITGB1	COL6A6 - (ITGA9+ITGB1)	COLLAGEN	ECM-Receptor	KEGG: hsa04512	SST/NPY Interneurons -> Eccentric MSN (Control)	0.000735923	Control
D1 MSN	OPC	COL6A6	ITGA9_ITGB1	COL6A6 - (ITGA9+ITGB1)	COLLAGEN	ECM-Receptor	KEGG: hsa04512	D1 MSN -> OPC (Control)	0.00173036	Control
D2 MSN	OPC	COL6A6	ITGA9_ITGB1	COL6A6 - (ITGA9+ITGB1)	COLLAGEN	ECM-Receptor	KEGG: hsa04512	D2 MSN -> OPC (Control)	0.000855203	Control
Eccentric MSN	OPC	COL6A6	ITGA9_ITGB1	COL6A6 - (ITGA9+ITGB1)	COLLAGEN	ECM-Receptor	KEGG: hsa04512	Eccentric MSN -> OPC (Control)	0.00158159	Control
PV/Th Interneurons	OPC	COL6A6	ITGA9_ITGB1	COL6A6 - (ITGA9+ITGB1)	COLLAGEN	ECM-Receptor	KEGG: hsa04512	PV/Th Interneurons -> OPC (Control)	0.000878301	Control
SST/NPY Interneurons	OPC	COL6A6	ITGA9_ITGB1	COL6A6 - (ITGA9+ITGB1)	COLLAGEN	ECM-Receptor	KEGG: hsa04512	SST/NPY Interneurons -> OPC (Control)	0.00246929	Control
D1 MSN	PV/Th Interneurons	COL6A6	ITGA9_ITGB1	COL6A6 - (ITGA9+ITGB1)	COLLAGEN	ECM-Receptor	KEGG: hsa04512	D1 MSN -> PV/Th Interneurons (Control)	0.000700207	Control
D2 MSN	PV/Th Interneurons	COL6A6	ITGA9_ITGB1	COL6A6 - (ITGA9+ITGB1)	COLLAGEN	ECM-Receptor	KEGG: hsa04512	D2 MSN -> PV/Th Interneurons (Control)	0.000345887	Control
Eccentric MSN	PV/Th Interneurons	COL6A6	ITGA9_ITGB1	COL6A6 - (ITGA9+ITGB1)	COLLAGEN	ECM-Receptor	KEGG: hsa04512	Eccentric MSN -> PV/Th Interneurons (Control)	0.000639951	Control
PV/Th Interneurons	PV/Th Interneurons	COL6A6	ITGA9_ITGB1	COL6A6 - (ITGA9+ITGB1)	COLLAGEN	ECM-Receptor	KEGG: hsa04512	PV/Th Interneurons -> PV/Th Interneurons (Control)	0.000355234	Control
SST/NPY Interneurons	PV/Th Interneurons	COL6A6	ITGA9_ITGB1	COL6A6 - (ITGA9+ITGB1)	COLLAGEN	ECM-Receptor	KEGG: hsa04512	SST/NPY Interneurons -> PV/Th Interneurons (Control)	0.000999665	Control
D1 MSN	SST/NPY Interneurons	COL6A6	ITGA9_ITGB1	COL6A6 - (ITGA9+ITGB1)	COLLAGEN	ECM-Receptor	KEGG: hsa04512	D1 MSN -> SST/NPY Interneurons (Control)	0.000534198	Control
D2 MSN	SST/NPY Interneurons	COL6A6	ITGA9_ITGB1	COL6A6 - (ITGA9+ITGB1)	COLLAGEN	ECM-Receptor	KEGG: hsa04512	D2 MSN -> SST/NPY Interneurons (Control)	0.00026386	Control
Eccentric MSN	SST/NPY Interneurons	COL6A6	ITGA9_ITGB1	COL6A6 - (ITGA9+ITGB1)	COLLAGEN	ECM-Receptor	KEGG: hsa04512	Eccentric MSN -> SST/NPY Interneurons (Control)	0.000488221	Control
PV/Th Interneurons	SST/NPY Interneurons	COL6A6	ITGA9_ITGB1	COL6A6 - (ITGA9+ITGB1)	COLLAGEN	ECM-Receptor	KEGG: hsa04512	PV/Th Interneurons -> SST/NPY Interneurons (Control)	0.000270991	Control
SST/NPY Interneurons	SST/NPY Interneurons	COL6A6	ITGA9_ITGB1	COL6A6 - (ITGA9+ITGB1)	COLLAGEN	ECM-Receptor	KEGG: hsa04512	SST/NPY Interneurons -> SST/NPY Interneurons (Control)	0.000762713	Control
SST/NPY Interneurons	Cholinergic Interneurons	COL6A6	ITGA9_ITGB1	COL6A6 - (ITGA9+ITGB1)	COLLAGEN	ECM-Receptor	KEGG: hsa04512	SST/NPY Interneurons -> Cholinergic Interneurons (OVT73)	0.00058446	OVT73
SST/NPY Interneurons	D1 MSN	COL6A6	ITGA9_ITGB1	COL6A6 - (ITGA9+ITGB1)	COLLAGEN	ECM-Receptor	KEGG: hsa04512	SST/NPY Interneurons -> D1 MSN (OVT73)	0.0015322	OVT73
SST/NPY Interneurons	D2 MSN	COL6A6	ITGA9_ITGB1	COL6A6 - (ITGA9+ITGB1)	COLLAGEN	ECM-Receptor	KEGG: hsa04512	SST/NPY Interneurons -> D2 MSN (OVT73)	0.00143562	OVT73
SST/NPY Interneurons	Eccentric MSN	COL6A6	ITGA9_ITGB1	COL6A6 - (ITGA9+ITGB1)	COLLAGEN	ECM-Receptor	KEGG: hsa04512	SST/NPY Interneurons -> Eccentric MSN (OVT73)	0.000683151	OVT73
SST/NPY Interneurons	OPC	COL6A6	ITGA9_ITGB1	COL6A6 - (ITGA9+ITGB1)	COLLAGEN	ECM-Receptor	KEGG: hsa04512	SST/NPY Interneurons -> OPC (OVT73)	0.00194879	OVT73
SST/NPY Interneurons	PV/Th Interneurons	COL6A6	ITGA9_ITGB1	COL6A6 - (ITGA9+ITGB1)	COLLAGEN	ECM-Receptor	KEGG: hsa04512	SST/NPY Interneurons -> PV/Th Interneurons (OVT73)	0.00095097	OVT73
SST/NPY Interneurons	SST/NPY Interneurons	COL6A6	ITGA9_ITGB1	COL6A6 - (ITGA9+ITGB1)	COLLAGEN	ECM-Receptor	KEGG: hsa04512	SST/NPY Interneurons -> SST/NPY Interneurons (OVT73)	0.000700224	OVT73
D1 MSN	Astrocytes	COL6A6	ITGAV_ITGB8	COL6A6 - (ITGAV+ITGB8)	COLLAGEN	ECM-Receptor	KEGG: hsa04512	D1 MSN -> Astrocytes (Control)	0.000937065	Control
D2 MSN	Astrocytes	COL6A6	ITGAV_ITGB8	COL6A6 - (ITGAV+ITGB8)	COLLAGEN	ECM-Receptor	KEGG: hsa04512	D2 MSN -> Astrocytes (Control)	0.000462945	Control
Eccentric MSN	Astrocytes	COL6A6	ITGAV_ITGB8	COL6A6 - (ITGAV+ITGB8)	COLLAGEN	ECM-Receptor	KEGG: hsa04512	Eccentric MSN -> Astrocytes (Control)	0.000856443	Control
PV/Th Interneurons	Astrocytes	COL6A6	ITGAV_ITGB8	COL6A6 - (ITGAV+ITGB8)	COLLAGEN	ECM-Receptor	KEGG: hsa04512	PV/Th Interneurons -> Astrocytes (Control)	0.000475453	Control
SST/NPY Interneurons	Astrocytes	COL6A6	ITGAV_ITGB8	COL6A6 - (ITGAV+ITGB8)	COLLAGEN	ECM-Receptor	KEGG: hsa04512	SST/NPY Interneurons -> Astrocytes (Control)	0.00133768	Control
D1 MSN	Cholinergic Interneurons	COL6A6	ITGAV_ITGB8	COL6A6 - (ITGAV+ITGB8)	COLLAGEN	ECM-Receptor	KEGG: hsa04512	D1 MSN -> Cholinergic Interneurons (Control)	0.000133036	Control
D2 MSN	Cholinergic Interneurons	COL6A6	ITGAV_ITGB8	COL6A6 - (ITGAV+ITGB8)	COLLAGEN	ECM-Receptor	KEGG: hsa04512	D2 MSN -> Cholinergic Interneurons (Control)	6.56978e-05	Control
Eccentric MSN	Cholinergic Interneurons	COL6A6	ITGAV_ITGB8	COL6A6 - (ITGAV+ITGB8)	COLLAGEN	ECM-Receptor	KEGG: hsa04512	Eccentric MSN -> Cholinergic Interneurons (Control)	0.000121581	Control
PV/Th Interneurons	Cholinergic Interneurons	COL6A6	ITGAV_ITGB8	COL6A6 - (ITGAV+ITGB8)	COLLAGEN	ECM-Receptor	KEGG: hsa04512	PV/Th Interneurons -> Cholinergic Interneurons (Control)	6.74736e-05	Control
SST/NPY Interneurons	Cholinergic Interneurons	COL6A6	ITGAV_ITGB8	COL6A6 - (ITGAV+ITGB8)	COLLAGEN	ECM-Receptor	KEGG: hsa04512	SST/NPY Interneurons -> Cholinergic Interneurons (Control)	0.000189977	Control
D1 MSN	D1 MSN	COL6A6	ITGAV_ITGB8	COL6A6 - (ITGAV+ITGB8)	COLLAGEN	ECM-Receptor	KEGG: hsa04512	D1 MSN -> D1 MSN (Control)	0.0018921	Control
D2 MSN	D1 MSN	COL6A6	ITGAV_ITGB8	COL6A6 - (ITGAV+ITGB8)	COLLAGEN	ECM-Receptor	KEGG: hsa04512	D2 MSN -> D1 MSN (Control)	0.000935219	Control
Eccentric MSN	D1 MSN	COL6A6	ITGAV_ITGB8	COL6A6 - (ITGAV+ITGB8)	COLLAGEN	ECM-Receptor	KEGG: hsa04512	Eccentric MSN -> D1 MSN (Control)	0.00172945	Control
PV/Th Interneurons	D1 MSN	COL6A6	ITGAV_ITGB8	COL6A6 - (ITGAV+ITGB8)	COLLAGEN	ECM-Receptor	KEGG: hsa04512	PV/Th Interneurons -> D1 MSN (Control)	0.000960476	Control
SST/NPY Interneurons	D1 MSN	COL6A6	ITGAV_ITGB8	COL6A6 - (ITGAV+ITGB8)	COLLAGEN	ECM-Receptor	KEGG: hsa04512	SST/NPY Interneurons -> D1 MSN (Control)	0.00269992	Control
D1 MSN	D2 MSN	COL6A6	ITGAV_ITGB8	COL6A6 - (ITGAV+ITGB8)	COLLAGEN	ECM-Receptor	KEGG: hsa04512	D1 MSN -> D2 MSN (Control)	0.00133716	Control
D2 MSN	D2 MSN	COL6A6	ITGAV_ITGB8	COL6A6 - (ITGAV+ITGB8)	COLLAGEN	ECM-Receptor	KEGG: hsa04512	D2 MSN -> D2 MSN (Control)	0.000660738	Control
Eccentric MSN	D2 MSN	COL6A6	ITGAV_ITGB8	COL6A6 - (ITGAV+ITGB8)	COLLAGEN	ECM-Receptor	KEGG: hsa04512	Eccentric MSN -> D2 MSN (Control)	0.00122215	Control
PV/Th Interneurons	D2 MSN	COL6A6	ITGAV_ITGB8	COL6A6 - (ITGAV+ITGB8)	COLLAGEN	ECM-Receptor	KEGG: hsa04512	PV/Th Interneurons -> D2 MSN (Control)	0.000678587	Control
SST/NPY Interneurons	D2 MSN	COL6A6	ITGAV_ITGB8	COL6A6 - (ITGAV+ITGB8)	COLLAGEN	ECM-Receptor	KEGG: hsa04512	SST/NPY Interneurons -> D2 MSN (Control)	0.0019085	Control
D1 MSN	Eccentric MSN	COL6A6	ITGAV_ITGB8	COL6A6 - (ITGAV+ITGB8)	COLLAGEN	ECM-Receptor	KEGG: hsa04512	D1 MSN -> Eccentric MSN (Control)	0.00151321	Control
D2 MSN	Eccentric MSN	COL6A6	ITGAV_ITGB8	COL6A6 - (ITGAV+ITGB8)	COLLAGEN	ECM-Receptor	KEGG: hsa04512	D2 MSN -> Eccentric MSN (Control)	0.0007478	Control
Eccentric MSN	Eccentric MSN	COL6A6	ITGAV_ITGB8	COL6A6 - (ITGAV+ITGB8)	COLLAGEN	ECM-Receptor	KEGG: hsa04512	Eccentric MSN -> Eccentric MSN (Control)	0.00138309	Control
PV/Th Interneurons	Eccentric MSN	COL6A6	ITGAV_ITGB8	COL6A6 - (ITGAV+ITGB8)	COLLAGEN	ECM-Receptor	KEGG: hsa04512	PV/Th Interneurons -> Eccentric MSN (Control)	0.000767999	Control
SST/NPY Interneurons	Eccentric MSN	COL6A6	ITGAV_ITGB8	COL6A6 - (ITGAV+ITGB8)	COLLAGEN	ECM-Receptor	KEGG: hsa04512	SST/NPY Interneurons -> Eccentric MSN (Control)	0.00215961	Control
D1 MSN	Oligodendrocytes	COL6A6	ITGAV_ITGB8	COL6A6 - (ITGAV+ITGB8)	COLLAGEN	ECM-Receptor	KEGG: hsa04512	D1 MSN -> Oligodendrocytes (Control)	0.00082671	Control
D2 MSN	Oligodendrocytes	COL6A6	ITGAV_ITGB8	COL6A6 - (ITGAV+ITGB8)	COLLAGEN	ECM-Receptor	KEGG: hsa04512	D2 MSN -> Oligodendrocytes (Control)	0.000408402	Control
Eccentric MSN	Oligodendrocytes	COL6A6	ITGAV_ITGB8	COL6A6 - (ITGAV+ITGB8)	COLLAGEN	ECM-Receptor	KEGG: hsa04512	Eccentric MSN -> Oligodendrocytes (Control)	0.000755575	Control
PV/Th Interneurons	Oligodendrocytes	COL6A6	ITGAV_ITGB8	COL6A6 - (ITGAV+ITGB8)	COLLAGEN	ECM-Receptor	KEGG: hsa04512	PV/Th Interneurons -> Oligodendrocytes (Control)	0.000419438	Control
SST/NPY Interneurons	Oligodendrocytes	COL6A6	ITGAV_ITGB8	COL6A6 - (ITGAV+ITGB8)	COLLAGEN	ECM-Receptor	KEGG: hsa04512	SST/NPY Interneurons -> Oligodendrocytes (Control)	0.00118021	Control
D1 MSN	OPC	COL6A6	ITGAV_ITGB8	COL6A6 - (ITGAV+ITGB8)	COLLAGEN	ECM-Receptor	KEGG: hsa04512	D1 MSN -> OPC (Control)	0.00287111	Control
D2 MSN	OPC	COL6A6	ITGAV_ITGB8	COL6A6 - (ITGAV+ITGB8)	COLLAGEN	ECM-Receptor	KEGG: hsa04512	D2 MSN -> OPC (Control)	0.00141982	Control
Eccentric MSN	OPC	COL6A6	ITGAV_ITGB8	COL6A6 - (ITGAV+ITGB8)	COLLAGEN	ECM-Receptor	KEGG: hsa04512	Eccentric MSN -> OPC (Control)	0.00262452	Control
PV/Th Interneurons	OPC	COL6A6	ITGAV_ITGB8	COL6A6 - (ITGAV+ITGB8)	COLLAGEN	ECM-Receptor	KEGG: hsa04512	PV/Th Interneurons -> OPC (Control)	0.00145815	Control
SST/NPY Interneurons	OPC	COL6A6	ITGAV_ITGB8	COL6A6 - (ITGAV+ITGB8)	COLLAGEN	ECM-Receptor	KEGG: hsa04512	SST/NPY Interneurons -> OPC (Control)	0.00409519	Control
SST/NPY Interneurons	Astrocytes	COL6A6	ITGAV_ITGB8	COL6A6 - (ITGAV+ITGB8)	COLLAGEN	ECM-Receptor	KEGG: hsa04512	SST/NPY Interneurons -> Astrocytes (OVT73)	0.00166013	OVT73
SST/NPY Interneurons	Cholinergic Interneurons	COL6A6	ITGAV_ITGB8	COL6A6 - (ITGAV+ITGB8)	COLLAGEN	ECM-Receptor	KEGG: hsa04512	SST/NPY Interneurons -> Cholinergic Interneurons (OVT73)	0.000814036	OVT73
SST/NPY Interneurons	D1 MSN	COL6A6	ITGAV_ITGB8	COL6A6 - (ITGAV+ITGB8)	COLLAGEN	ECM-Receptor	KEGG: hsa04512	SST/NPY Interneurons -> D1 MSN (OVT73)	0.00261461	OVT73
SST/NPY Interneurons	D2 MSN	COL6A6	ITGAV_ITGB8	COL6A6 - (ITGAV+ITGB8)	COLLAGEN	ECM-Receptor	KEGG: hsa04512	SST/NPY Interneurons -> D2 MSN (OVT73)	0.00222232	OVT73
SST/NPY Interneurons	Eccentric MSN	COL6A6	ITGAV_ITGB8	COL6A6 - (ITGAV+ITGB8)	COLLAGEN	ECM-Receptor	KEGG: hsa04512	SST/NPY Interneurons -> Eccentric MSN (OVT73)	0.00200984	OVT73
SST/NPY Interneurons	Oligodendrocytes	COL6A6	ITGAV_ITGB8	COL6A6 - (ITGAV+ITGB8)	COLLAGEN	ECM-Receptor	KEGG: hsa04512	SST/NPY Interneurons -> Oligodendrocytes (OVT73)	0.0011319	OVT73
SST/NPY Interneurons	OPC	COL6A6	ITGAV_ITGB8	COL6A6 - (ITGAV+ITGB8)	COLLAGEN	ECM-Receptor	KEGG: hsa04512	SST/NPY Interneurons -> OPC (OVT73)	0.00348223	OVT73
Cholinergic Interneurons	Eccentric MSN	EFNA5	EPHA3	EFNA5 - EPHA3	EPHA	Cell-Cell Contact	PMID: 15114347	Cholinergic Interneurons -> Eccentric MSN (Control)	0.00132442	Control
D1 MSN	Eccentric MSN	EFNA5	EPHA3	EFNA5 - EPHA3	EPHA	Cell-Cell Contact	PMID: 15114347	D1 MSN -> Eccentric MSN (Control)	0.00887761	Control
D2 MSN	Eccentric MSN	EFNA5	EPHA3	EFNA5 - EPHA3	EPHA	Cell-Cell Contact	PMID: 15114347	D2 MSN -> Eccentric MSN (Control)	0.00834902	Control
Eccentric MSN	Eccentric MSN	EFNA5	EPHA3	EFNA5 - EPHA3	EPHA	Cell-Cell Contact	PMID: 15114347	Eccentric MSN -> Eccentric MSN (Control)	0.00116759	Control
PV/Th Interneurons	Eccentric MSN	EFNA5	EPHA3	EFNA5 - EPHA3	EPHA	Cell-Cell Contact	PMID: 15114347	PV/Th Interneurons -> Eccentric MSN (Control)	0.00945201	Control
SST/NPY Interneurons	Eccentric MSN	EFNA5	EPHA3	EFNA5 - EPHA3	EPHA	Cell-Cell Contact	PMID: 15114347	SST/NPY Interneurons -> Eccentric MSN (Control)	0.00672986	Control
Cholinergic Interneurons	Neuroblasts	EFNA5	EPHA3	EFNA5 - EPHA3	EPHA	Cell-Cell Contact	PMID: 15114347	Cholinergic Interneurons -> Neuroblasts (Control)	0.00967364	Control
D1 MSN	Neuroblasts	EFNA5	EPHA3	EFNA5 - EPHA3	EPHA	Cell-Cell Contact	PMID: 15114347	D1 MSN -> Neuroblasts (Control)	0.0618918	Control
D2 MSN	Neuroblasts	EFNA5	EPHA3	EFNA5 - EPHA3	EPHA	Cell-Cell Contact	PMID: 15114347	D2 MSN -> Neuroblasts (Control)	0.0583926	Control
Eccentric MSN	Neuroblasts	EFNA5	EPHA3	EFNA5 - EPHA3	EPHA	Cell-Cell Contact	PMID: 15114347	Eccentric MSN -> Neuroblasts (Control)	0.00853661	Control
PV/Th Interneurons	Neuroblasts	EFNA5	EPHA3	EFNA5 - EPHA3	EPHA	Cell-Cell Contact	PMID: 15114347	PV/Th Interneurons -> Neuroblasts (Control)	0.065669	Control
SST/NPY Interneurons	Neuroblasts	EFNA5	EPHA3	EFNA5 - EPHA3	EPHA	Cell-Cell Contact	PMID: 15114347	SST/NPY Interneurons -> Neuroblasts (Control)	0.0475335	Control
Cholinergic Interneurons	PV/Th Interneurons	EFNA5	EPHA3	EFNA5 - EPHA3	EPHA	Cell-Cell Contact	PMID: 15114347	Cholinergic Interneurons -> PV/Th Interneurons (Control)	0.00569693	Control
D1 MSN	PV/Th Interneurons	EFNA5	EPHA3	EFNA5 - EPHA3	EPHA	Cell-Cell Contact	PMID: 15114347	D1 MSN -> PV/Th Interneurons (Control)	0.0372564	Control
D2 MSN	PV/Th Interneurons	EFNA5	EPHA3	EFNA5 - EPHA3	EPHA	Cell-Cell Contact	PMID: 15114347	D2 MSN -> PV/Th Interneurons (Control)	0.0350979	Control
Eccentric MSN	PV/Th Interneurons	EFNA5	EPHA3	EFNA5 - EPHA3	EPHA	Cell-Cell Contact	PMID: 15114347	Eccentric MSN -> PV/Th Interneurons (Control)	0.00502495	Control
PV/Th Interneurons	PV/Th Interneurons	EFNA5	EPHA3	EFNA5 - EPHA3	EPHA	Cell-Cell Contact	PMID: 15114347	PV/Th Interneurons -> PV/Th Interneurons (Control)	0.0395936	Control
SST/NPY Interneurons	PV/Th Interneurons	EFNA5	EPHA3	EFNA5 - EPHA3	EPHA	Cell-Cell Contact	PMID: 15114347	SST/NPY Interneurons -> PV/Th Interneurons (Control)	0.02844	Control
Cholinergic Interneurons	SST/NPY Interneurons	EFNA5	EPHA3	EFNA5 - EPHA3	EPHA	Cell-Cell Contact	PMID: 15114347	Cholinergic Interneurons -> SST/NPY Interneurons (Control)	0.011503	Control
D1 MSN	SST/NPY Interneurons	EFNA5	EPHA3	EFNA5 - EPHA3	EPHA	Cell-Cell Contact	PMID: 15114347	D1 MSN -> SST/NPY Interneurons (Control)	0.0728691	Control
D2 MSN	SST/NPY Interneurons	EFNA5	EPHA3	EFNA5 - EPHA3	EPHA	Cell-Cell Contact	PMID: 15114347	D2 MSN -> SST/NPY Interneurons (Control)	0.0687948	Control
Eccentric MSN	SST/NPY Interneurons	EFNA5	EPHA3	EFNA5 - EPHA3	EPHA	Cell-Cell Contact	PMID: 15114347	Eccentric MSN -> SST/NPY Interneurons (Control)	0.0101531	Control
PV/Th Interneurons	SST/NPY Interneurons	EFNA5	EPHA3	EFNA5 - EPHA3	EPHA	Cell-Cell Contact	PMID: 15114347	PV/Th Interneurons -> SST/NPY Interneurons (Control)	0.0772611	Control
SST/NPY Interneurons	SST/NPY Interneurons	EFNA5	EPHA3	EFNA5 - EPHA3	EPHA	Cell-Cell Contact	PMID: 15114347	SST/NPY Interneurons -> SST/NPY Interneurons (Control)	0.0561165	Control
Astrocytes	Eccentric MSN	EFNA5	EPHA3	EFNA5 - EPHA3	EPHA	Cell-Cell Contact	PMID: 15114347	Astrocytes -> Eccentric MSN (OVT73)	0.00589221	OVT73
Cholinergic Interneurons	Eccentric MSN	EFNA5	EPHA3	EFNA5 - EPHA3	EPHA	Cell-Cell Contact	PMID: 15114347	Cholinergic Interneurons -> Eccentric MSN (OVT73)	0.0210193	OVT73
D1 MSN	Eccentric MSN	EFNA5	EPHA3	EFNA5 - EPHA3	EPHA	Cell-Cell Contact	PMID: 15114347	D1 MSN -> Eccentric MSN (OVT73)	0.0225894	OVT73
D2 MSN	Eccentric MSN	EFNA5	EPHA3	EFNA5 - EPHA3	EPHA	Cell-Cell Contact	PMID: 15114347	D2 MSN -> Eccentric MSN (OVT73)	0.0261739	OVT73
Eccentric MSN	Eccentric MSN	EFNA5	EPHA3	EFNA5 - EPHA3	EPHA	Cell-Cell Contact	PMID: 15114347	Eccentric MSN -> Eccentric MSN (OVT73)	0.00344923	OVT73
PV/Th Interneurons	Eccentric MSN	EFNA5	EPHA3	EFNA5 - EPHA3	EPHA	Cell-Cell Contact	PMID: 15114347	PV/Th Interneurons -> Eccentric MSN (OVT73)	0.0265781	OVT73
SST/NPY Interneurons	Eccentric MSN	EFNA5	EPHA3	EFNA5 - EPHA3	EPHA	Cell-Cell Contact	PMID: 15114347	SST/NPY Interneurons -> Eccentric MSN (OVT73)	0.0206903	OVT73
Astrocytes	Neuroblasts	EFNA5	EPHA3	EFNA5 - EPHA3	EPHA	Cell-Cell Contact	PMID: 15114347	Astrocytes -> Neuroblasts (OVT73)	0.0258827	OVT73
Cholinergic Interneurons	Neuroblasts	EFNA5	EPHA3	EFNA5 - EPHA3	EPHA	Cell-Cell Contact	PMID: 15114347	Cholinergic Interneurons -> Neuroblasts (OVT73)	0.0877986	OVT73
D1 MSN	Neuroblasts	EFNA5	EPHA3	EFNA5 - EPHA3	EPHA	Cell-Cell Contact	PMID: 15114347	D1 MSN -> Neuroblasts (OVT73)	0.0938787	OVT73
D2 MSN	Neuroblasts	EFNA5	EPHA3	EFNA5 - EPHA3	EPHA	Cell-Cell Contact	PMID: 15114347	D2 MSN -> Neuroblasts (OVT73)	0.107531	OVT73
Eccentric MSN	Neuroblasts	EFNA5	EPHA3	EFNA5 - EPHA3	EPHA	Cell-Cell Contact	PMID: 15114347	Eccentric MSN -> Neuroblasts (OVT73)	0.0152788	OVT73
PV/Th Interneurons	Neuroblasts	EFNA5	EPHA3	EFNA5 - EPHA3	EPHA	Cell-Cell Contact	PMID: 15114347	PV/Th Interneurons -> Neuroblasts (OVT73)	0.109051	OVT73
SST/NPY Interneurons	Neuroblasts	EFNA5	EPHA3	EFNA5 - EPHA3	EPHA	Cell-Cell Contact	PMID: 15114347	SST/NPY Interneurons -> Neuroblasts (OVT73)	0.086517	OVT73
Astrocytes	OPC	EFNA5	EPHA3	EFNA5 - EPHA3	EPHA	Cell-Cell Contact	PMID: 15114347	Astrocytes -> OPC (OVT73)	0.00316816	OVT73
Cholinergic Interneurons	OPC	EFNA5	EPHA3	EFNA5 - EPHA3	EPHA	Cell-Cell Contact	PMID: 15114347	Cholinergic Interneurons -> OPC (OVT73)	0.0113819	OVT73
D1 MSN	OPC	EFNA5	EPHA3	EFNA5 - EPHA3	EPHA	Cell-Cell Contact	PMID: 15114347	D1 MSN -> OPC (OVT73)	0.0122411	OVT73
D2 MSN	OPC	EFNA5	EPHA3	EFNA5 - EPHA3	EPHA	Cell-Cell Contact	PMID: 15114347	D2 MSN -> OPC (OVT73)	0.0142074	OVT73
Eccentric MSN	OPC	EFNA5	EPHA3	EFNA5 - EPHA3	EPHA	Cell-Cell Contact	PMID: 15114347	Eccentric MSN -> OPC (OVT73)	0.0018525	OVT73
PV/Th Interneurons	OPC	EFNA5	EPHA3	EFNA5 - EPHA3	EPHA	Cell-Cell Contact	PMID: 15114347	PV/Th Interneurons -> OPC (OVT73)	0.0144295	OVT73
SST/NPY Interneurons	OPC	EFNA5	EPHA3	EFNA5 - EPHA3	EPHA	Cell-Cell Contact	PMID: 15114347	SST/NPY Interneurons -> OPC (OVT73)	0.011202	OVT73
Astrocytes	PV/Th Interneurons	EFNA5	EPHA3	EFNA5 - EPHA3	EPHA	Cell-Cell Contact	PMID: 15114347	Astrocytes -> PV/Th Interneurons (OVT73)	0.0194972	OVT73
Cholinergic Interneurons	PV/Th Interneurons	EFNA5	EPHA3	EFNA5 - EPHA3	EPHA	Cell-Cell Contact	PMID: 15114347	Cholinergic Interneurons -> PV/Th Interneurons (OVT73)	0.0671916	OVT73
D1 MSN	PV/Th Interneurons	EFNA5	EPHA3	EFNA5 - EPHA3	EPHA	Cell-Cell Contact	PMID: 15114347	D1 MSN -> PV/Th Interneurons (OVT73)	0.0719572	OVT73
D2 MSN	PV/Th Interneurons	EFNA5	EPHA3	EFNA5 - EPHA3	EPHA	Cell-Cell Contact	PMID: 15114347	D2 MSN -> PV/Th Interneurons (OVT73)	0.0827127	OVT73
Eccentric MSN	PV/Th Interneurons	EFNA5	EPHA3	EFNA5 - EPHA3	EPHA	Cell-Cell Contact	PMID: 15114347	Eccentric MSN -> PV/Th Interneurons (OVT73)	0.0114786	OVT73
PV/Th Interneurons	PV/Th Interneurons	EFNA5	EPHA3	EFNA5 - EPHA3	EPHA	Cell-Cell Contact	PMID: 15114347	PV/Th Interneurons -> PV/Th Interneurons (OVT73)	0.0839148	OVT73
SST/NPY Interneurons	PV/Th Interneurons	EFNA5	EPHA3	EFNA5 - EPHA3	EPHA	Cell-Cell Contact	PMID: 15114347	SST/NPY Interneurons -> PV/Th Interneurons (OVT73)	0.066189	OVT73
Astrocytes	SST/NPY Interneurons	EFNA5	EPHA3	EFNA5 - EPHA3	EPHA	Cell-Cell Contact	PMID: 15114347	Astrocytes -> SST/NPY Interneurons (OVT73)	0.0280472	OVT73
Cholinergic Interneurons	SST/NPY Interneurons	EFNA5	EPHA3	EFNA5 - EPHA3	EPHA	Cell-Cell Contact	PMID: 15114347	Cholinergic Interneurons -> SST/NPY Interneurons (OVT73)	0.094638	OVT73
D1 MSN	SST/NPY Interneurons	EFNA5	EPHA3	EFNA5 - EPHA3	EPHA	Cell-Cell Contact	PMID: 15114347	D1 MSN -> SST/NPY Interneurons (OVT73)	0.101139	OVT73
D2 MSN	SST/NPY Interneurons	EFNA5	EPHA3	EFNA5 - EPHA3	EPHA	Cell-Cell Contact	PMID: 15114347	D2 MSN -> SST/NPY Interneurons (OVT73)	0.115713	OVT73
Eccentric MSN	SST/NPY Interneurons	EFNA5	EPHA3	EFNA5 - EPHA3	EPHA	Cell-Cell Contact	PMID: 15114347	Eccentric MSN -> SST/NPY Interneurons (OVT73)	0.0165716	OVT73
PV/Th Interneurons	SST/NPY Interneurons	EFNA5	EPHA3	EFNA5 - EPHA3	EPHA	Cell-Cell Contact	PMID: 15114347	PV/Th Interneurons -> SST/NPY Interneurons (OVT73)	0.117333	OVT73
SST/NPY Interneurons	SST/NPY Interneurons	EFNA5	EPHA3	EFNA5 - EPHA3	EPHA	Cell-Cell Contact	PMID: 15114347	SST/NPY Interneurons -> SST/NPY Interneurons (OVT73)	0.0932667	OVT73
Cholinergic Interneurons	Astrocytes	EFNA5	EPHA4	EFNA5 - EPHA4	EPHA	Cell-Cell Contact	PMID: 15114347	Cholinergic Interneurons -> Astrocytes (Control)	0.00201381	Control
D1 MSN	Astrocytes	EFNA5	EPHA4	EFNA5 - EPHA4	EPHA	Cell-Cell Contact	PMID: 15114347	D1 MSN -> Astrocytes (Control)	0.0134457	Control
D2 MSN	Astrocytes	EFNA5	EPHA4	EFNA5 - EPHA4	EPHA	Cell-Cell Contact	PMID: 15114347	D2 MSN -> Astrocytes (Control)	0.0126486	Control
Eccentric MSN	Astrocytes	EFNA5	EPHA4	EFNA5 - EPHA4	EPHA	Cell-Cell Contact	PMID: 15114347	Eccentric MSN -> Astrocytes (Control)	0.00177549	Control
PV/Th Interneurons	Astrocytes	EFNA5	EPHA4	EFNA5 - EPHA4	EPHA	Cell-Cell Contact	PMID: 15114347	PV/Th Interneurons -> Astrocytes (Control)	0.0143114	Control
SST/NPY Interneurons	Astrocytes	EFNA5	EPHA4	EFNA5 - EPHA4	EPHA	Cell-Cell Contact	PMID: 15114347	SST/NPY Interneurons -> Astrocytes (Control)	0.0102042	Control
Cholinergic Interneurons	Cholinergic Interneurons	EFNA5	EPHA4	EFNA5 - EPHA4	EPHA	Cell-Cell Contact	PMID: 15114347	Cholinergic Interneurons -> Cholinergic Interneurons (Control)	0.00500311	Control
D1 MSN	Cholinergic Interneurons	EFNA5	EPHA4	EFNA5 - EPHA4	EPHA	Cell-Cell Contact	PMID: 15114347	D1 MSN -> Cholinergic Interneurons (Control)	0.032846	Control
D2 MSN	Cholinergic Interneurons	EFNA5	EPHA4	EFNA5 - EPHA4	EPHA	Cell-Cell Contact	PMID: 15114347	D2 MSN -> Cholinergic Interneurons (Control)	0.0309348	Control
Eccentric MSN	Cholinergic Interneurons	EFNA5	EPHA4	EFNA5 - EPHA4	EPHA	Cell-Cell Contact	PMID: 15114347	Eccentric MSN -> Cholinergic Interneurons (Control)	0.0044126	Control
PV/Th Interneurons	Cholinergic Interneurons	EFNA5	EPHA4	EFNA5 - EPHA4	EPHA	Cell-Cell Contact	PMID: 15114347	PV/Th Interneurons -> Cholinergic Interneurons (Control)	0.0349165	Control
SST/NPY Interneurons	Cholinergic Interneurons	EFNA5	EPHA4	EFNA5 - EPHA4	EPHA	Cell-Cell Contact	PMID: 15114347	SST/NPY Interneurons -> Cholinergic Interneurons (Control)	0.0250461	Control
Cholinergic Interneurons	D1 MSN	EFNA5	EPHA4	EFNA5 - EPHA4	EPHA	Cell-Cell Contact	PMID: 15114347	Cholinergic Interneurons -> D1 MSN (Control)	0.00708365	Control
D1 MSN	D1 MSN	EFNA5	EPHA4	EFNA5 - EPHA4	EPHA	Cell-Cell Contact	PMID: 15114347	D1 MSN -> D1 MSN (Control)	0.0459701	Control
D2 MSN	D1 MSN	EFNA5	EPHA4	EFNA5 - EPHA4	EPHA	Cell-Cell Contact	PMID: 15114347	D2 MSN -> D1 MSN (Control)	0.0433294	Control
Eccentric MSN	D1 MSN	EFNA5	EPHA4	EFNA5 - EPHA4	EPHA	Cell-Cell Contact	PMID: 15114347	Eccentric MSN -> D1 MSN (Control)	0.00624913	Control
PV/Th Interneurons	D1 MSN	EFNA5	EPHA4	EFNA5 - EPHA4	EPHA	Cell-Cell Contact	PMID: 15114347	PV/Th Interneurons -> D1 MSN (Control)	0.0488262	Control
SST/NPY Interneurons	D1 MSN	EFNA5	EPHA4	EFNA5 - EPHA4	EPHA	Cell-Cell Contact	PMID: 15114347	SST/NPY Interneurons -> D1 MSN (Control)	0.035167	Control
Cholinergic Interneurons	D2 MSN	EFNA5	EPHA4	EFNA5 - EPHA4	EPHA	Cell-Cell Contact	PMID: 15114347	Cholinergic Interneurons -> D2 MSN (Control)	0.00555601	Control
D1 MSN	D2 MSN	EFNA5	EPHA4	EFNA5 - EPHA4	EPHA	Cell-Cell Contact	PMID: 15114347	D1 MSN -> D2 MSN (Control)	0.0363634	Control
D2 MSN	D2 MSN	EFNA5	EPHA4	EFNA5 - EPHA4	EPHA	Cell-Cell Contact	PMID: 15114347	D2 MSN -> D2 MSN (Control)	0.0342548	Control
Eccentric MSN	D2 MSN	EFNA5	EPHA4	EFNA5 - EPHA4	EPHA	Cell-Cell Contact	PMID: 15114347	Eccentric MSN -> D2 MSN (Control)	0.00490057	Control
PV/Th Interneurons	D2 MSN	EFNA5	EPHA4	EFNA5 - EPHA4	EPHA	Cell-Cell Contact	PMID: 15114347	PV/Th Interneurons -> D2 MSN (Control)	0.0386468	Control
SST/NPY Interneurons	D2 MSN	EFNA5	EPHA4	EFNA5 - EPHA4	EPHA	Cell-Cell Contact	PMID: 15114347	SST/NPY Interneurons -> D2 MSN (Control)	0.0277522	Control
Cholinergic Interneurons	Eccentric MSN	EFNA5	EPHA4	EFNA5 - EPHA4	EPHA	Cell-Cell Contact	PMID: 15114347	Cholinergic Interneurons -> Eccentric MSN (Control)	0.00432995	Control
D1 MSN	Eccentric MSN	EFNA5	EPHA4	EFNA5 - EPHA4	EPHA	Cell-Cell Contact	PMID: 15114347	D1 MSN -> Eccentric MSN (Control)	0.0285341	Control
D2 MSN	Eccentric MSN	EFNA5	EPHA4	EFNA5 - EPHA4	EPHA	Cell-Cell Contact	PMID: 15114347	D2 MSN -> Eccentric MSN (Control)	0.0268668	Control
Eccentric MSN	Eccentric MSN	EFNA5	EPHA4	EFNA5 - EPHA4	EPHA	Cell-Cell Contact	PMID: 15114347	Eccentric MSN -> Eccentric MSN (Control)	0.00381859	Control
PV/Th Interneurons	Eccentric MSN	EFNA5	EPHA4	EFNA5 - EPHA4	EPHA	Cell-Cell Contact	PMID: 15114347	PV/Th Interneurons -> Eccentric MSN (Control)	0.0303413	Control
SST/NPY Interneurons	Eccentric MSN	EFNA5	EPHA4	EFNA5 - EPHA4	EPHA	Cell-Cell Contact	PMID: 15114347	SST/NPY Interneurons -> Eccentric MSN (Control)	0.0217351	Control
Cholinergic Interneurons	OPC	EFNA5	EPHA4	EFNA5 - EPHA4	EPHA	Cell-Cell Contact	PMID: 15114347	Cholinergic Interneurons -> OPC (Control)	0.00238258	Control
D1 MSN	OPC	EFNA5	EPHA4	EFNA5 - EPHA4	EPHA	Cell-Cell Contact	PMID: 15114347	D1 MSN -> OPC (Control)	0.0158746	Control
D2 MSN	OPC	EFNA5	EPHA4	EFNA5 - EPHA4	EPHA	Cell-Cell Contact	PMID: 15114347	D2 MSN -> OPC (Control)	0.0149357	Control
Eccentric MSN	OPC	EFNA5	EPHA4	EFNA5 - EPHA4	EPHA	Cell-Cell Contact	PMID: 15114347	Eccentric MSN -> OPC (Control)	0.00210072	Control
PV/Th Interneurons	OPC	EFNA5	EPHA4	EFNA5 - EPHA4	EPHA	Cell-Cell Contact	PMID: 15114347	PV/Th Interneurons -> OPC (Control)	0.016894	Control
SST/NPY Interneurons	OPC	EFNA5	EPHA4	EFNA5 - EPHA4	EPHA	Cell-Cell Contact	PMID: 15114347	SST/NPY Interneurons -> OPC (Control)	0.0120547	Control
Cholinergic Interneurons	PV/Th Interneurons	EFNA5	EPHA4	EFNA5 - EPHA4	EPHA	Cell-Cell Contact	PMID: 15114347	Cholinergic Interneurons -> PV/Th Interneurons (Control)	0.0084308	Control
[truncated: 5,540 more rows]
